# Supplementary material for: A post-transcriptional regulatory landscape of aging in the female mouse hippocampus
Source: Front Aging Neurosci. 2023 Mar 24;15:1119873. doi: 10.3389/fnagi.2023.1119873 (PMC10135431; doi:10.3389/fnagi.2023.1119873)
Supplement: Supplementary file 1 [file Table_1.XLSX]

## Sheet: EdgeR_data
					Transcriptome	Transcriptome	Transcriptome	Transcriptome	Transcriptome	Transcriptome	Transcriptome	Transcriptome	Transcriptome	Transcriptome	Transcriptome	Transcriptome	Transcriptome	Transcriptome	Transcriptome	Transcriptome	Transcriptome	Transcriptome	Transcriptome	Transcriptome	Transcriptome	Transcriptome	Transcriptome	Transcriptome	Polysome_translatome	Polysome_translatome	Polysome_translatome	Polysome_translatome	Polysome_translatome	Polysome_translatome	Polysome_translatome	Polysome_translatome	Polysome_translatome	Polysome_translatome	Polysome_translatome	Polysome_translatome	Polysome_translatome	Polysome_translatome	Polysome_translatome	Polysome_translatome	Polysome_translatome	Polysome_translatome	Polysome_translatome	Polysome_translatome	Polysome_translatome
Entrez ID	Gene_Symbol	Ensembl_Id	Uniprot	Gene_Biotype	20vs12_logFC	20vs12_PValue	20vs12_BH_PValue	20vs12_Score	20vs6_logFC	20vs6_PValue	20vs6_BH_PValue	20vs6_Score	20vs3_logFC	20vs3_PValue	20vs3_BH_PValue	20vs3_Score	12vs6_logFC	12vs6_PValue	12vs6_BH_PValue	12vs6_Score	12vs3_logFC	12vs3_PValue	12vs3_BH_PValue	12vs3_Score	6vs3_logFC	6vs3_PValue	6vs3_BH_PValue	6vs3_Score	20vs12_logFC	20vs12_PValue	20vs12_BH_PValue	20vs12_Score	20vs6_logFC	20vs6_PValue	20vs6_BH_PValue	20vs6_Score	20vs3_logFC	20vs3_PValue	20vs3_BH_PValue	20vs3_Score	12vs6_logFC	12vs6_PValue	12vs6_BH_PValue	12vs6_Score	12vs3_logFC	12vs3_PValue	12vs3_BH_PValue	12vs3_Score	6vs3_logFC
99982	Kdm1a	ENSMUSG00000036940	A3KG93,Q6ZQ88	protein-coding	-0.068	0.091	0.71	0	-0.092	0.02	0.18	0	-0.096	0.015	0.18	0	-0.024	0.54	0.89	0	-0.027	0.45	0.85	0	-0.0036	0.92	0.98	0	-0.035	0.58	0.98	0	-0.049	0.41	0.82	0	-0.078	0.19	0.79	0	-0.014	0.83	1	0	-0.043	0.47	1	0	-0.029
99929	Tiparp	ENSMUSG00000034640	Q8C1B2	protein-coding	0.16	0.08	0.69	0	-0.067	0.43	0.74	0	0.024	0.77	0.94	0	-0.23	0.018	0.53	0	-0.14	0.11	0.59	0	0.091	0.28	0.7	0	0.2	0.1	0.98	0	-0.12	0.3	0.75	0	-0.032	0.77	0.97	0	-0.31	0.014	1	0	-0.23	0.046	0.73	0	0.085
99899	Ifi44	ENSMUSG00000028037	Q8BV66	protein-coding	0.067	0.8	0.97	0	0.56	0.045	0.27	0	0.18	0.46	0.82	0	0.49	0.081	0.64	0	0.12	0.64	0.92	0	-0.38	0.16	0.59	0	0.53	0.14	0.98	0	0.23	0.48	0.86	0	0.15	0.64	0.96	0	-0.3	0.4	1	0	-0.38	0.25	0.97	0	-0.085
99890	Prmt6	ENSMUSG00000049300	Q6NZB1	protein-coding	-0.16	0.031	0.6	0	-0.15	0.036	0.24	0	-0.1	0.14	0.52	0	0.012	0.86	0.98	0	0.062	0.35	0.8	0	0.049	0.45	0.81	0	-0.17	0.052	0.96	0	-0.12	0.14	0.59	0	-0.031	0.69	0.96	0	0.053	0.53	1	0	0.14	0.083	0.81	0	0.088
99889	Arfip1	NA	G5E8V9,A2RSX9,E9QAY5	protein-coding	0.0084	0.9	0.98	0	0.057	0.35	0.67	0	0.038	0.52	0.84	0	0.049	0.45	0.86	0	0.03	0.62	0.91	0	-0.019	0.75	0.93	0	0.038	0.71	0.99	0	0.17	0.076	0.48	0	0.015	0.87	0.99	0	0.14	0.18	1	0	-0.023	0.8	1	0	-0.16
99887	Tlcd4	ENSMUSG00000028132	Q8CGF5	protein-coding	0.052	0.21	0.79	0	0.059	0.13	0.44	0	-0.024	0.53	0.85	0	0.0073	0.86	0.98	0	-0.076	0.057	0.49	0	-0.083	0.038	0.4	0	-0.0069	0.95	1	0	0.027	0.79	0.95	0	-0.027	0.78	0.98	0	0.034	0.75	1	0	-0.021	0.83	1	0	-0.054
99870	AW047730	NA	NA	ncRNA	-0.098	0.32	0.85	0	-0.15	0.11	0.41	0	-0.14	0.14	0.54	0	-0.055	0.57	0.9	0	-0.039	0.67	0.93	0	0.016	0.86	0.96	0	-0.28	0.0084	0.85	0	-0.32	0.0019	0.094	0	-0.2	0.03	0.44	0	-0.044	0.64	1	0	0.073	0.42	0.99	0	0.12
99738	Kcnc4	ENSMUSG00000027895	Q8R1C0	protein-coding	0.091	0.14	0.75	0	0.0088	0.88	0.96	0	0.082	0.15	0.55	0	-0.082	0.18	0.71	0	-0.0093	0.87	0.98	0	0.073	0.2	0.62	0	0.1	0.2	0.98	0	0.026	0.72	0.94	0	0.083	0.25	0.83	0	-0.076	0.34	1	0	-0.018	0.81	1	0	0.058
99730	Taf13	ENSMUSG00000048100	P61216	protein-coding	0.11	0.19	0.78	0	0.15	0.053	0.29	0	0.012	0.86	0.97	0	0.045	0.57	0.9	0	-0.093	0.21	0.71	0	-0.14	0.068	0.46	0	0.1	0.38	0.98	0	0.18	0.1	0.52	0	0.096	0.35	0.88	0	0.079	0.49	1	0	-0.0043	0.97	1	0	-0.083
99712	Cept1	ENSMUSG00000040774	Q8BGS7	protein-coding	0.11	0.039	0.62	0	0.1	0.046	0.27	0	0.019	0.68	0.91	0	-0.0098	0.84	0.97	0	-0.09	0.066	0.51	0	-0.081	0.095	0.51	0	0.11	0.25	0.98	0	0.13	0.15	0.6	0	-0.019	0.82	0.98	0	0.019	0.84	1	0	-0.13	0.15	0.9	0	-0.15
99696	Ankrd50	ENSMUSG00000044864	D3Z643	protein-coding	-0.14	0.041	0.62	0	-0.2	0.0039	0.084	0	-0.2	0.0041	0.087	0	-0.06	0.36	0.82	0	-0.054	0.38	0.81	0	0.0059	0.92	0.98	0	-0.1	0.3	0.98	0	-0.071	0.46	0.85	0	-0.069	0.46	0.92	0	0.034	0.73	1	0	0.036	0.7	1	0	0.0021
99683	Sec24b	ENSMUSG00000001052	Q80ZX0	protein-coding	0.061	0.28	0.82	0	-0.00053	0.99	1	0	0.012	0.81	0.95	0	-0.062	0.27	0.77	0	-0.049	0.35	0.8	0	0.013	0.8	0.94	0	0.012	0.89	0.99	0	-0.077	0.34	0.78	0	0.025	0.74	0.97	0	-0.088	0.3	1	0	0.014	0.86	1	0	0.1
99681	Tchh	ENSMUSG00000052415	A0A0B4J1F9	protein-coding	-0.11	0.41	0.89	0	0.14	0.3	0.63	0	0.064	0.61	0.89	0	0.25	0.079	0.63	0	0.18	0.17	0.68	0	-0.073	0.56	0.86	0	-0.12	0.53	0.98	0	-0.27	0.14	0.59	0	0.088	0.62	0.96	0	-0.15	0.43	1	0	0.21	0.25	0.97	0	0.36
99650	4933434E20Rik	ENSMUSG00000027942	Q05D39,Q8R092	protein-coding	0.075	0.093	0.71	0	0.024	0.56	0.81	0	0.055	0.18	0.59	0	-0.051	0.24	0.75	0	-0.02	0.61	0.91	0	0.031	0.44	0.8	0	-0.066	0.36	0.98	0	-0.038	0.58	0.9	0	-0.069	0.3	0.86	0	0.029	0.69	1	0	-0.0033	0.96	1	0	-0.032
99633	Adgrl2	ENSMUSG00000028184	A0A0G2JGM8,A0A0G2JDE3,A0A0G2JDK6,A0A0G2JFF5,A0A0G2JDF4,A0A0G2JG66	protein-coding	-0.12	0.14	0.75	0	-0.11	0.15	0.47	0	-0.11	0.13	0.51	0	0.01	0.89	0.98	0	0.0068	0.92	0.99	0	-0.0037	0.96	0.99	0	-0.091	0.38	0.98	0	-0.19	0.063	0.45	0	-0.15	0.12	0.7	0	-0.1	0.34	1	0	-0.063	0.51	1	0	0.037
99586	Dpyd	ENSMUSG00000033308	Q8CHR6	protein-coding	0.19	0.088	0.7	0	0.27	0.015	0.16	0	0.29	0.0099	0.15	0	0.079	0.48	0.87	0	0.094	0.36	0.8	0	0.016	0.88	0.97	0	0.12	0.47	0.98	0	0.14	0.39	0.81	0	0.097	0.53	0.94	0	0.015	0.93	1	0	-0.027	0.86	1	0	-0.042
99571	Fgg	ENSMUSG00000033860	Q3UER8,Q3UEM7,Q8VCM7	protein-coding	-1	0.33	0.86	0	-0.9	0.4	0.71	0	-0.93	0.35	0.75	0	0.1	0.91	0.99	0	0.066	0.94	0.99	0	-0.038	0.97	0.99	0	-0.64	0.37	0.98	0	-0.46	0.51	0.87	0	-0.18	0.8	0.98	0	0.18	0.8	1	0	0.46	0.48	1	0	0.28
99543	Olfml3	ENSMUSG00000027848	A0A0R4J086,Q8BK62	protein-coding	0.089	0.38	0.88	0	0.29	0.0065	0.1	0	0.33	0.0021	0.057	0	0.2	0.056	0.61	0	0.24	0.019	0.34	0	0.04	0.67	0.9	0	0.11	0.2	0.98	0	0.27	0.0022	0.1	0	0.3	0.00059	0.039	1	0.16	0.059	1	0	0.2	0.017	0.59	0	0.036
99542	AI115009	ENSMUSG00000097745	NA	ncRNA	-0.2	0.18	0.77	0	-0.31	0.034	0.23	0	-0.075	0.58	0.88	0	-0.11	0.44	0.86	0	0.13	0.36	0.8	0	0.24	0.089	0.49	0	-0.23	0.15	0.98	0	-0.37	0.017	0.28	0	-0.37	0.017	0.34	0	-0.14	0.37	1	0	-0.14	0.33	0.99	0	0.0025
99526	Usp53	ENSMUSG00000039701	P15975	protein-coding	-0.11	0.078	0.69	0	-0.12	0.053	0.29	0	-0.038	0.52	0.84	0	-0.0057	0.93	0.99	0	0.077	0.19	0.7	0	0.083	0.16	0.59	0	-0.32	0.024	0.9	0	-0.22	0.093	0.51	0	-0.18	0.15	0.75	0	0.099	0.45	1	0	0.14	0.25	0.97	0	0.04
99512	Wdr47	ENSMUSG00000040389	Q8CGF6	protein-coding	-0.044	0.22	0.8	0	-0.056	0.1	0.39	0	-0.079	0.023	0.23	0	-0.012	0.74	0.95	0	-0.036	0.28	0.76	0	-0.024	0.47	0.81	0	-0.12	0.12	0.98	0	-0.12	0.095	0.51	0	-0.13	0.069	0.61	0	-0.0015	0.98	1	0	-0.01	0.88	1	0	-0.0089
99480	Dnttip2	ENSMUSG00000039756	Q8R2M2	protein-coding	0.043	0.5	0.91	0	-0.0077	0.9	0.96	0	-0.0021	0.97	0.99	0	-0.051	0.43	0.85	0	-0.045	0.45	0.85	0	0.0056	0.92	0.98	0	0.11	0.21	0.98	0	0.03	0.7	0.93	0	-0.0085	0.91	0.99	0	-0.079	0.35	1	0	-0.12	0.15	0.9	0	-0.039
99470	Magi3	ENSMUSG00000052539	G5E8T6,Q9EQJ9	protein-coding	-0.062	0.32	0.85	0	0.057	0.33	0.66	0	-0.04	0.48	0.83	0	0.12	0.064	0.62	0	0.022	0.7	0.94	0	-0.097	0.096	0.51	0	-0.004	0.96	1	0	0.075	0.35	0.78	0	0.085	0.27	0.84	0	0.079	0.35	1	0	0.089	0.26	0.97	0	0.01
99412	Golga2	ENSMUSG00000002546	Q5DTL1,Q921M4,E9PUQ5	protein-coding	0.0086	0.8	0.97	0	-0.036	0.26	0.59	0	-0.012	0.71	0.92	0	-0.045	0.19	0.72	0	-0.02	0.52	0.88	0	0.025	0.43	0.79	0	0.022	0.81	0.99	0	0.03	0.73	0.94	0	0.098	0.27	0.84	0	0.0084	0.93	1	0	0.076	0.39	0.99	0	0.067
99382	Abtb2	ENSMUSG00000032724	Q3T9J9,Q7TQI7	protein-coding	0.021	0.82	0.97	0	0.00034	1	1	0	-0.054	0.53	0.85	0	-0.021	0.82	0.97	0	-0.074	0.39	0.82	0	-0.054	0.52	0.84	0	0.025	0.8	0.99	0	-0.11	0.26	0.71	0	0.0068	0.94	0.99	0	-0.13	0.19	1	0	-0.018	0.84	1	0	0.11
99377	Sall4	ENSMUSG00000027547	Q8BX22,Q9CYI8	protein-coding	0.25	0.39	0.88	0	0.1	0.7	0.89	0	0.61	0.04	0.3	0	-0.15	0.62	0.92	0	0.35	0.22	0.72	0	0.5	0.088	0.49	0	-0.41	0.29	0.98	0	-0.33	0.39	0.81	0	0.55	0.16	0.77	0	0.085	0.83	1	0	0.96	0.015	0.57	0	0.87
99375	Cul4a	ENSMUSG00000031446	Q3TCH7	protein-coding	-0.015	0.73	0.96	0	-0.024	0.56	0.81	0	-0.058	0.15	0.55	0	-0.0086	0.84	0.97	0	-0.043	0.29	0.76	0	-0.034	0.39	0.77	0	-0.021	0.73	0.99	0	-0.06	0.31	0.75	0	-0.033	0.57	0.94	0	-0.039	0.53	1	0	-0.012	0.84	1	0	0.027
99371	Arfgef2	ENSMUSG00000074582	A2A5R2	protein-coding	0.045	0.38	0.88	0	0.13	0.0098	0.13	0	0.028	0.54	0.86	0	0.09	0.086	0.64	0	-0.016	0.72	0.94	0	-0.11	0.033	0.38	0	-0.084	0.41	0.98	0	0.06	0.53	0.88	0	0.031	0.74	0.97	0	0.14	0.17	1	0	0.11	0.23	0.96	0	-0.029
99349	Dnajc24	ENSMUSG00000027166	A2A4A1,Q91ZF0	protein-coding	0.035	0.76	0.97	0	0.077	0.48	0.77	0	0.045	0.67	0.91	0	0.042	0.71	0.94	0	0.01	0.92	0.99	0	-0.032	0.76	0.93	0	0.047	0.75	0.99	0	0.024	0.86	0.97	0	-0.016	0.9	0.99	0	-0.024	0.87	1	0	-0.064	0.64	1	0	-0.04
99334	Zscan29	ENSMUSG00000050619	A2ARU5,Q8BGW7	protein-coding	0.077	0.46	0.91	0	0.21	0.04	0.25	0	0.11	0.27	0.69	0	0.14	0.2	0.73	0	0.03	0.76	0.95	0	-0.11	0.28	0.7	0	0.38	0.0029	0.53	0	0.15	0.17	0.63	0	0.22	0.041	0.5	0	-0.24	0.051	1	0	-0.16	0.14	0.9	0	0.077
99326	Garnl3	ENSMUSG00000038860	Q3V0G7	protein-coding	-0.059	0.5	0.91	0	-0.15	0.079	0.35	0	-0.043	0.59	0.88	0	-0.091	0.3	0.79	0	0.016	0.84	0.97	0	0.11	0.19	0.62	0	-0.077	0.38	0.98	0	-0.19	0.03	0.35	0	-0.059	0.47	0.92	0	-0.12	0.2	1	0	0.018	0.83	1	0	0.13
99311	Commd7	ENSMUSG00000056941	A2AU52,Q8BG94,Q56A13	protein-coding	0.2	0.0011	0.19	0	0.1	0.054	0.29	0	0.12	0.023	0.23	0	-0.1	0.069	0.62	0	-0.083	0.11	0.59	0	0.018	0.72	0.92	0	-0.017	0.81	0.99	0	0.0042	0.95	0.99	0	-0.005	0.94	0.99	0	0.022	0.77	1	0	0.012	0.86	1	0	-0.0092
99296	Hrh3	ENSMUSG00000039059	P58406,Q3USH0,Q540P3	protein-coding	-0.021	0.8	0.97	0	-0.0038	0.96	0.99	0	0.0048	0.95	0.99	0	0.017	0.84	0.97	0	0.026	0.74	0.95	0	0.0086	0.91	0.97	0	-0.029	0.75	0.99	0	0.019	0.82	0.97	0	0.0038	0.96	1	0	0.047	0.6	1	0	0.032	0.7	1	0	-0.015
99237	Tm9sf4	ENSMUSG00000068040	Q8BH24	protein-coding	-0.0047	0.91	0.98	0	-0.033	0.42	0.73	0	-0.012	0.77	0.94	0	-0.028	0.51	0.89	0	-0.0068	0.86	0.98	0	0.021	0.59	0.87	0	0.069	0.44	0.98	0	-0.077	0.36	0.79	0	-0.076	0.35	0.88	0	-0.15	0.11	1	0	-0.15	0.091	0.82	0	0.0013
99167	Ssx2ip	ENSMUSG00000036825	A0A0R4J1A9,Q8VC66	protein-coding	-0.076	0.052	0.65	0	-0.14	0.0006	0.032	0	-0.047	0.18	0.59	0	-0.067	0.082	0.64	0	0.03	0.39	0.82	0	0.097	0.0099	0.32	0	-0.1	0.1	0.98	0	-0.17	0.0078	0.2	0	-0.097	0.1	0.68	0	-0.067	0.29	1	0	0.007	0.9	1	0	0.074
99152	Anapc2	ENSMUSG00000026965	Q8BZQ7	protein-coding	-0.034	0.45	0.9	0	-0.062	0.15	0.47	0	-0.015	0.71	0.92	0	-0.028	0.53	0.89	0	0.019	0.65	0.92	0	0.047	0.26	0.68	0	-0.064	0.4	0.98	0	-0.1	0.17	0.62	0	-0.12	0.11	0.69	0	-0.036	0.63	1	0	-0.052	0.46	1	0	-0.016
99151	Cercam	ENSMUSG00000039787	A3KGW5,B2RSF7	protein-coding	-0.097	0.54	0.92	0	0.04	0.79	0.92	0	-0.041	0.78	0.94	0	0.14	0.38	0.83	0	0.056	0.7	0.94	0	-0.081	0.58	0.86	0	0.078	0.57	0.98	0	-0.059	0.64	0.92	0	-0.035	0.78	0.98	0	-0.14	0.32	1	0	-0.11	0.38	0.99	0	0.024
99138	Stard7	ENSMUSG00000027367	Q8R1R3	protein-coding	-0.0071	0.84	0.98	0	-0.035	0.31	0.64	0	-0.012	0.71	0.92	0	-0.028	0.44	0.86	0	-0.0051	0.88	0.98	0	0.023	0.5	0.83	0	-0.029	0.66	0.98	0	-0.021	0.73	0.94	0	-0.063	0.3	0.85	0	0.0082	0.9	1	0	-0.035	0.57	1	0	-0.043
99100	Cep152	ENSMUSG00000068394	A2AUM9	protein-coding	-0.25	0.068	0.67	0	0.11	0.4	0.71	0	-0.21	0.09	0.44	0	0.35	0.013	0.53	0	0.035	0.77	0.95	0	-0.32	0.016	0.33	0	-0.16	0.5	0.98	0	-0.017	0.94	0.99	0	0.29	0.18	0.78	0	0.14	0.55	1	0	0.45	0.047	0.73	0	0.31
99045	Mrps26	ENSMUSG00000037740	Q80ZS3	protein-coding	0.0043	0.96	0.99	0	-0.048	0.55	0.81	0	0.026	0.74	0.93	0	-0.052	0.54	0.89	0	0.022	0.78	0.96	0	0.074	0.35	0.74	0	-0.065	0.35	0.98	0	-0.16	0.022	0.31	0	-0.018	0.77	0.98	0	-0.093	0.18	1	0	0.047	0.47	1	0	0.14
99031	Osbpl6	ENSMUSG00000042359	Q8BXR9,F8WIZ7	protein-coding	0.029	0.58	0.93	0	0.029	0.55	0.81	0	-0.067	0.17	0.58	0	0.00024	1	1	0	-0.095	0.058	0.5	0	-0.096	0.056	0.44	0	0.0051	0.95	1	0	-0.058	0.45	0.84	0	-0.062	0.41	0.9	0	-0.063	0.44	1	0	-0.067	0.38	0.99	0	-0.0041
99011	Pomt1	ENSMUSG00000039254	Q8R2R1	protein-coding	-0.08	0.35	0.86	0	-0.052	0.52	0.79	0	-0.068	0.39	0.78	0	0.028	0.74	0.95	0	0.012	0.88	0.98	0	-0.016	0.84	0.96	0	-0.016	0.88	0.99	0	-0.037	0.71	0.93	0	-0.18	0.066	0.6	0	-0.021	0.84	1	0	-0.17	0.096	0.83	0	-0.15
99010	Lpcat4	ENSMUSG00000027134	Q6NVG1	protein-coding	0.025	0.6	0.94	0	-0.11	0.024	0.19	0	-0.026	0.55	0.86	0	-0.13	0.01	0.53	0	-0.051	0.25	0.74	0	0.081	0.07	0.46	0	0.079	0.33	0.98	0	-0.041	0.58	0.9	0	-0.012	0.87	0.99	0	-0.12	0.14	1	0	-0.091	0.23	0.96	0	0.029
99003	Qser1	NA	A2BIE1,Q3UR75	protein-coding	-0.064	0.34	0.86	0	-0.029	0.64	0.86	0	-0.11	0.072	0.4	0	0.035	0.6	0.91	0	-0.05	0.41	0.83	0	-0.085	0.17	0.6	0	0.055	0.59	0.98	0	0.035	0.72	0.94	0	-0.031	0.74	0.97	0	-0.019	0.85	1	0	-0.086	0.37	0.99	0	-0.066
98999	Znfx1	ENSMUSG00000039501	Q8R151,A2A5R6	protein-coding	0.041	0.47	0.91	0	0.042	0.43	0.73	0	0.072	0.18	0.59	0	0.0013	0.98	1	0	0.031	0.55	0.89	0	0.03	0.57	0.86	0	0.038	0.74	0.99	0	0.061	0.57	0.89	0	0.19	0.079	0.63	0	0.023	0.84	1	0	0.15	0.16	0.91	0	0.13
98985	Clp1	ENSMUSG00000027079	Q99LI9	protein-coding	-0.13	0.23	0.81	0	-0.11	0.29	0.62	0	0.094	0.36	0.76	0	0.02	0.85	0.97	0	0.23	0.037	0.44	0	0.21	0.056	0.43	0	-0.01	0.94	1	0	-0.041	0.76	0.95	0	-0.0023	0.99	1	0	-0.03	0.83	1	0	0.0079	0.95	1	0	0.038
98970	Fibcd1	ENSMUSG00000026841	A2AV25	protein-coding	0.0078	0.9	0.98	0	-0.049	0.4	0.72	0	-0.047	0.41	0.79	0	-0.056	0.36	0.83	0	-0.055	0.35	0.8	0	0.0019	0.97	0.99	0	-0.022	0.84	0.99	0	-0.079	0.43	0.84	0	-0.036	0.71	0.96	0	-0.058	0.59	1	0	-0.015	0.88	1	0	0.043
98956	Nat10	ENSMUSG00000027185	Q8K224	protein-coding	-0.15	0.052	0.65	0	-0.024	0.73	0.9	0	-0.049	0.47	0.82	0	0.13	0.095	0.64	0	0.1	0.15	0.64	0	-0.026	0.71	0.91	0	-0.0051	0.96	1	0	0.03	0.74	0.94	0	-0.032	0.71	0.96	0	0.035	0.71	1	0	-0.027	0.76	1	0	-0.061
98952	Fam102a	ENSMUSG00000039157	A0A158RFU0,Q78T81	protein-coding	2.8e-05	1	1	0	-0.0016	0.97	0.99	0	0.075	0.086	0.43	0	-0.0016	0.97	1	0	0.075	0.089	0.56	0	0.076	0.081	0.48	0	-0.033	0.71	0.99	0	-0.043	0.6	0.91	0	0.053	0.52	0.93	0	-0.01	0.91	1	0	0.086	0.3	0.99	0	0.096
98932	Myl9	ENSMUSG00000067818	Q9CQ19	protein-coding	-0.39	0.022	0.58	0	-0.03	0.85	0.95	0	-0.12	0.41	0.79	0	0.36	0.03	0.58	0	0.27	0.078	0.54	0	-0.095	0.52	0.84	0	-0.42	0.013	0.88	0	-0.25	0.1	0.52	0	-0.25	0.093	0.66	0	0.17	0.26	1	0	0.17	0.24	0.96	0	-0.0036
98910	Usp6nl	ENSMUSG00000039046	Q80XC3	protein-coding	-0.041	0.59	0.93	0	0.063	0.38	0.7	0	-0.16	0.033	0.28	0	0.1	0.18	0.72	0	-0.12	0.11	0.59	0	-0.22	0.0047	0.28	0	-0.017	0.87	0.99	0	-0.01	0.92	0.99	0	-0.051	0.59	0.95	0	0.0072	0.94	1	0	-0.034	0.72	1	0	-0.041
98878	Ehd4	ENSMUSG00000027293	Q3TM70,Q9EQP2	protein-coding	-0.015	0.88	0.98	0	0.17	0.086	0.36	0	0.19	0.048	0.33	0	0.18	0.078	0.63	0	0.2	0.036	0.44	0	0.023	0.8	0.94	0	0.11	0.31	0.98	0	0.44	0.00033	0.035	1	0.19	0.066	0.6	0	0.33	0.0063	0.93	0	0.082	0.42	1	0	-0.25
98870	AI182371	ENSMUSG00000035875	Q8BWS8,A2AS37,Q8BWN9	protein-coding	-0.5	0.24	0.81	0	-0.35	0.41	0.72	0	0.016	0.97	0.99	0	0.15	0.71	0.94	0	0.51	0.19	0.69	0	0.36	0.38	0.76	0	-0.57	0.46	0.98	0	0.046	0.95	0.99	0	-0.15	0.84	0.98	0	0.62	0.44	1	0	0.43	0.55	1	0	-0.19
98845	Eps8l2	ENSMUSG00000025504	Q99K30	protein-coding	0.083	0.68	0.95	0	0.57	0.0095	0.13	0	-0.047	0.8	0.95	0	0.49	0.026	0.56	0	-0.13	0.49	0.87	0	-0.62	0.0047	0.28	0	0.044	0.86	0.99	0	0.3	0.21	0.67	0	-0.19	0.4	0.89	0	0.25	0.31	1	0	-0.24	0.3	0.99	0	-0.49
98828	Cdc123	ENSMUSG00000039128	Q8CII2	protein-coding	-0.033	0.42	0.89	0	-0.0024	0.95	0.98	0	-0.025	0.5	0.84	0	0.03	0.45	0.86	0	0.0076	0.84	0.97	0	-0.023	0.54	0.84	0	-0.062	0.36	0.98	0	-0.037	0.56	0.89	0	-0.042	0.5	0.93	0	0.025	0.71	1	0	0.02	0.75	1	0	-0.0048
98766	Ubac1	ENSMUSG00000036352	Q8VDI7	protein-coding	0.072	0.11	0.73	0	0.0026	0.95	0.98	0	-0.035	0.38	0.77	0	-0.069	0.13	0.68	0	-0.11	0.016	0.33	0	-0.038	0.35	0.75	0	-0.0082	0.92	1	0	-0.022	0.76	0.95	0	-0.071	0.32	0.87	0	-0.014	0.86	1	0	-0.063	0.39	0.99	0	-0.049
98758	Hnrnpf	ENSMUSG00000042079	Q9Z2X1	protein-coding	0.062	0.25	0.81	0	0.19	0.0012	0.049	0	0.045	0.35	0.76	0	0.12	0.026	0.56	0	-0.016	0.73	0.95	0	-0.14	0.0082	0.32	0	0.011	0.88	0.99	0	0.09	0.21	0.67	0	-0.0087	0.9	0.99	0	0.079	0.3	1	0	-0.02	0.78	1	0	-0.099
98741	Kcnb2	ENSMUSG00000092083	A6H8H5	protein-coding	-0.031	0.75	0.97	0	-0.098	0.3	0.63	0	-0.099	0.29	0.71	0	-0.067	0.5	0.88	0	-0.067	0.46	0.85	0	-0.00063	0.99	1	0	0.19	0.22	0.98	0	-0.029	0.83	0.97	0	0.18	0.19	0.78	0	-0.21	0.16	1	0	-0.0012	0.99	1	0	0.21
98736	1700034H15Rik	ENSMUSG00000055833	NA	ncRNA	-0.13	0.5	0.91	0	-0.21	0.27	0.61	0	-0.037	0.84	0.96	0	-0.073	0.7	0.94	0	0.096	0.59	0.9	0	0.17	0.35	0.75	0	0.055	0.81	0.99	0	-0.4	0.082	0.49	0	0.26	0.24	0.83	0	-0.45	0.061	1	0	0.21	0.35	0.99	0	0.66
98733	Obsl1	ENSMUSG00000026211	A0A0B4J1L4,D3YYU8	protein-coding	-0.034	0.68	0.95	0	-0.13	0.11	0.41	0	-0.099	0.2	0.61	0	-0.093	0.26	0.76	0	-0.065	0.39	0.82	0	0.028	0.71	0.91	0	-0.13	0.28	0.98	0	-0.11	0.33	0.77	0	-0.15	0.2	0.79	0	0.021	0.86	1	0	-0.014	0.9	1	0	-0.034
98732	Rab3gap2	ENSMUSG00000039318	E9QKE4,Q3UEY3,Q8BMG7,Q8BYZ6,A0A0A6YWM5	protein-coding	-0.017	0.72	0.96	0	-0.025	0.57	0.82	0	-0.067	0.13	0.51	0	-0.0084	0.86	0.98	0	-0.05	0.25	0.74	0	-0.042	0.33	0.73	0	-0.22	0.054	0.96	0	-0.19	0.07	0.47	0	-0.15	0.14	0.74	0	0.027	0.8	1	0	0.068	0.5	1	0	0.041
98711	Rdh10	ENSMUSG00000025921	Q8VCH7	protein-coding	0.13	0.31	0.84	0	0.14	0.25	0.59	0	-0.11	0.36	0.76	0	0.0076	0.95	1	0	-0.24	0.053	0.49	0	-0.25	0.047	0.42	0	0.18	0.19	0.98	0	0.13	0.28	0.73	0	-0.12	0.31	0.86	0	-0.042	0.75	1	0	-0.3	0.021	0.61	0	-0.26
98710	Rabif	ENSMUSG00000042229	Q91X96	protein-coding	0.059	0.24	0.81	0	-0.055	0.24	0.57	0	-0.044	0.33	0.74	0	-0.11	0.03	0.58	0	-0.1	0.034	0.43	0	0.011	0.81	0.94	0	0.019	0.8	0.99	0	0.0047	0.95	0.99	0	-0.066	0.35	0.88	0	-0.015	0.84	1	0	-0.085	0.23	0.96	0	-0.07
98685	Trmt1l	ENSMUSG00000053286	A0A0R4J0U8,A2RSY6	protein-coding	0.082	0.27	0.82	0	-0.015	0.83	0.94	0	-0.075	0.28	0.7	0	-0.097	0.2	0.72	0	-0.16	0.031	0.41	0	-0.06	0.38	0.76	0	0.0071	0.95	1	0	-0.057	0.56	0.89	0	-0.14	0.16	0.77	0	-0.064	0.54	1	0	-0.14	0.15	0.9	0	-0.08
98682	Mfsd6	ENSMUSG00000041439	D3Z183,Q8CBH5	protein-coding	0.039	0.26	0.82	0	0.038	0.26	0.59	0	4.9e-05	1	1	0	-0.0018	0.96	1	0	-0.039	0.23	0.73	0	-0.038	0.25	0.67	0	0.066	0.36	0.98	0	0.041	0.55	0.89	0	0.062	0.35	0.88	0	-0.026	0.72	1	0	-0.0046	0.95	1	0	0.021
98660	Atp1a2	ENSMUSG00000007097	Q3UHK5,Q6PIE5	protein-coding	-0.1	0.14	0.75	0	0.00099	0.99	1	0	0.036	0.57	0.87	0	0.11	0.14	0.69	0	0.14	0.039	0.45	0	0.035	0.58	0.86	0	-0.24	0.098	0.98	0	-0.2	0.14	0.59	0	-0.11	0.4	0.89	0	0.04	0.77	1	0	0.13	0.32	0.99	0	0.088
98558	Mael	ENSMUSG00000040629	Q8BVN9	protein-coding	2.5	0.018	0.55	0	1.4	0.12	0.42	0	0.92	0.25	0.67	0	-1.1	0.37	0.83	0	-1.6	0.13	0.63	0	-0.51	0.6	0.87	0	2.3	0.024	0.91	0	0.71	0.41	0.82	0	0.8	0.31	0.86	0	-1.6	0.16	1	0	-1.5	0.12	0.87	0	0.088
98496	Pid1	ENSMUSG00000045658	Q3UBG2	protein-coding	0.12	0.1	0.72	0	0.11	0.091	0.37	0	0.03	0.64	0.9	0	-0.0037	0.96	1	0	-0.086	0.18	0.69	0	-0.082	0.2	0.63	0	0.12	0.14	0.98	0	0.15	0.049	0.42	0	0.013	0.86	0.99	0	0.035	0.65	1	0	-0.1	0.16	0.92	0	-0.14
98488	Gtf3c3	ENSMUSG00000041303	Q3TMP1	protein-coding	-0.093	0.14	0.75	0	-0.048	0.41	0.72	0	-0.1	0.083	0.42	0	0.045	0.47	0.87	0	-0.0095	0.87	0.98	0	-0.055	0.34	0.74	0	-0.14	0.11	0.98	0	-0.11	0.19	0.65	0	-0.2	0.019	0.36	0	0.033	0.71	1	0	-0.059	0.46	1	0	-0.092
98452	Celrr	ENSMUSG00000097881	NA	ncRNA	-0.017	0.92	0.99	0	-0.25	0.14	0.45	0	-0.31	0.062	0.37	0	-0.23	0.18	0.71	0	-0.3	0.076	0.53	0	-0.062	0.69	0.9	0	-0.12	0.51	0.98	0	0.052	0.76	0.95	0	0.00039	1	1	0	0.17	0.34	1	0	0.12	0.48	1	0	-0.052
98432	Phlpp1	ENSMUSG00000044340	Q8CHE4	protein-coding	-0.011	0.77	0.97	0	-0.0088	0.8	0.93	0	0.013	0.7	0.92	0	0.0017	0.96	1	0	0.024	0.49	0.87	0	0.022	0.52	0.84	0	-0.079	0.39	0.98	0	-0.11	0.2	0.66	0	-0.0048	0.95	1	0	-0.034	0.71	1	0	0.074	0.39	0.99	0	0.11
98417	Cnih4	ENSMUSG00000062169	Q9CX13	protein-coding	0.098	0.047	0.63	0	0.067	0.14	0.45	0	0.061	0.17	0.57	0	-0.031	0.5	0.88	0	-0.037	0.4	0.83	0	-0.0052	0.9	0.97	0	0.0052	0.93	1	0	0.044	0.46	0.85	0	0.033	0.56	0.94	0	0.038	0.54	1	0	0.028	0.63	1	0	-0.01
98415	Nucks1	ENSMUSG00000026434	A0A087WRY3,Q80XU3	protein-coding	-0.048	0.31	0.85	0	-0.063	0.17	0.49	0	0.029	0.51	0.84	0	-0.015	0.75	0.95	0	0.078	0.092	0.57	0	0.093	0.047	0.42	0	-0.069	0.26	0.98	0	-0.046	0.43	0.83	0	-0.031	0.58	0.95	0	0.023	0.7	1	0	0.038	0.5	1	0	0.015
98404	AI597479	ENSMUSG00000010290	Q922M7	protein-coding	0.075	0.2	0.79	0	0.1	0.07	0.33	0	0.071	0.19	0.6	0	0.027	0.64	0.92	0	-0.0044	0.93	0.99	0	-0.031	0.56	0.85	0	0.039	0.63	0.98	0	0.012	0.88	0.98	0	-0.0029	0.97	1	0	-0.028	0.74	1	0	-0.042	0.58	1	0	-0.015
98403	Zfp451	ENSMUSG00000042197	Q8C0P7,Q9CUK0,Q8VCL4	protein-coding	-0.053	0.45	0.9	0	-0.079	0.24	0.58	0	0.04	0.54	0.85	0	-0.026	0.71	0.94	0	0.093	0.16	0.67	0	0.12	0.079	0.48	0	-0.16	0.11	0.98	0	-0.22	0.026	0.33	0	-0.078	0.38	0.89	0	-0.057	0.55	1	0	0.08	0.37	0.99	0	0.14
98402	Sh3bp4	ENSMUSG00000036206	Q921I6	protein-coding	-0.13	0.05	0.64	0	-0.18	0.0047	0.091	0	-0.23	0.00048	0.021	0	-0.057	0.35	0.82	0	-0.11	0.065	0.51	0	-0.052	0.35	0.75	0	-0.071	0.47	0.98	0	-0.13	0.17	0.63	0	-0.15	0.097	0.67	0	-0.057	0.56	1	0	-0.084	0.36	0.99	0	-0.026
98396	Slc41a1	ENSMUSG00000013275	Q8BJA2	protein-coding	0.06	0.18	0.78	0	0.061	0.16	0.47	0	0.064	0.13	0.51	0	0.00077	0.99	1	0	0.0037	0.93	0.99	0	0.0029	0.94	0.98	0	0.092	0.18	0.98	0	0.063	0.33	0.77	0	0.097	0.13	0.73	0	-0.029	0.66	1	0	0.0046	0.94	1	0	0.034
98388	Chst10	ENSMUSG00000026080	A2RSS2,Q6PGK7	protein-coding	0.014	0.73	0.96	0	-0.02	0.6	0.83	0	-0.039	0.29	0.71	0	-0.034	0.4	0.84	0	-0.053	0.17	0.67	0	-0.019	0.6	0.87	0	-0.078	0.21	0.98	0	-0.082	0.16	0.62	0	-0.11	0.065	0.6	0	-0.0045	0.94	1	0	-0.032	0.58	1	0	-0.027
98386	Lbr	ENSMUSG00000004880	Q3U9G9	protein-coding	-0.048	0.6	0.94	0	-0.04	0.64	0.86	0	0.026	0.76	0.94	0	0.0077	0.93	0.99	0	0.074	0.39	0.82	0	0.066	0.44	0.8	0	-0.074	0.57	0.98	0	0.0046	0.97	0.99	0	-0.0094	0.94	0.99	0	0.078	0.54	1	0	0.064	0.58	1	0	-0.014
98376	Gorab	ENSMUSG00000040124	Q8BRM2	protein-coding	-0.18	0.049	0.64	0	-0.053	0.53	0.8	0	-0.032	0.69	0.92	0	0.13	0.15	0.69	0	0.15	0.078	0.54	0	0.021	0.8	0.94	0	-0.024	0.81	0.99	0	-0.025	0.79	0.95	0	-0.034	0.71	0.96	0	-0.0014	0.99	1	0	-0.011	0.91	1	0	-0.0092
98366	Smap1	ENSMUSG00000026155	D3YVX4,Q91VZ6	protein-coding	0.0098	0.79	0.97	0	-0.0097	0.78	0.92	0	0.0029	0.93	0.98	0	-0.019	0.59	0.91	0	-0.0069	0.84	0.97	0	0.013	0.71	0.91	0	0.018	0.73	0.99	0	0.021	0.68	0.93	0	-0.016	0.75	0.97	0	0.0023	0.97	1	0	-0.034	0.49	1	0	-0.037
98365	Slamf9	ENSMUSG00000026548	A0A0R4J072,Q9D780	protein-coding	0.58	0.061	0.67	0	1.2	0.00054	0.03	1	1.4	0.00011	0.0075	1	0.65	0.05	0.61	0	0.82	0.013	0.31	0	0.17	0.59	0.87	0	0.4	0.082	0.96	0	0.93	0.00026	0.03	1	1.2	9.8e-06	0.0019	1	0.53	0.029	1	0	0.84	0.00097	0.2	0	0.31
98363	Efhd1	ENSMUSG00000026255	Q9D4J1	protein-coding	0.0047	0.95	0.99	0	0.14	0.073	0.33	0	0.14	0.081	0.42	0	0.14	0.098	0.64	0	0.13	0.095	0.57	0	-0.0078	0.92	0.98	0	-0.03	0.73	0.99	0	0.092	0.26	0.72	0	0.1	0.2	0.79	0	0.12	0.17	1	0	0.13	0.11	0.86	0	0.011
98314	D2hgdh	ENSMUSG00000073609	E9QN44,Q8CIM3	protein-coding	-0.081	0.3	0.84	0	-0.053	0.47	0.76	0	0.034	0.64	0.9	0	0.028	0.71	0.94	0	0.11	0.12	0.61	0	0.086	0.24	0.66	0	0.091	0.37	0.98	0	0.078	0.42	0.82	0	0.1	0.28	0.84	0	-0.013	0.9	1	0	0.011	0.9	1	0	0.024
98303	D630023F18Rik	ENSMUSG00000044816	B2RQD7,Q8C3M9,D3YUK5	protein-coding	0.064	0.6	0.94	0	-0.1	0.4	0.71	0	0.061	0.6	0.88	0	-0.16	0.19	0.72	0	-0.0038	0.97	0.99	0	0.16	0.17	0.6	0	-0.23	0.073	0.96	0	-0.31	0.013	0.25	0	-0.27	0.023	0.39	0	-0.078	0.52	1	0	-0.043	0.7	1	0	0.035
98267	Stk17b	ENSMUSG00000026094	Q8BG48	protein-coding	0.13	0.47	0.91	0	0.18	0.26	0.59	0	0.095	0.55	0.86	0	0.059	0.73	0.95	0	-0.031	0.85	0.97	0	-0.089	0.58	0.86	0	0.064	0.71	0.99	0	0.1	0.52	0.88	0	-0.057	0.72	0.96	0	0.04	0.81	1	0	-0.12	0.45	1	0	-0.16
98258	Txndc9	ENSMUSG00000058407	Q9CQ79	protein-coding	-0.0029	0.96	0.99	0	-0.044	0.46	0.76	0	0.014	0.82	0.95	0	-0.041	0.51	0.89	0	0.017	0.78	0.96	0	0.058	0.33	0.73	0	0.038	0.61	0.98	0	0.041	0.56	0.89	0	-0.00068	0.99	1	0	0.0023	0.97	1	0	-0.039	0.57	1	0	-0.041
98238	Lrrc59	ENSMUSG00000020869	Q922Q8	protein-coding	0.054	0.15	0.76	0	-0.0034	0.92	0.97	0	-0.0082	0.81	0.95	0	-0.057	0.13	0.68	0	-0.062	0.083	0.55	0	-0.0048	0.89	0.97	0	0.076	0.2	0.98	0	-0.0024	0.96	0.99	0	-0.0064	0.91	0.99	0	-0.079	0.19	1	0	-0.083	0.14	0.9	0	-0.004
98221	Eif3m	ENSMUSG00000027170	Q99JX4	protein-coding	0.0082	0.85	0.98	0	-0.031	0.44	0.75	0	0.05	0.21	0.62	0	-0.039	0.36	0.82	0	0.042	0.29	0.77	0	0.081	0.05	0.42	0	-0.031	0.72	0.99	0	0.0019	0.98	1	0	-0.051	0.53	0.93	0	0.032	0.71	1	0	-0.02	0.8	1	0	-0.053
98193	Dcaf8	ENSMUSG00000026554	Q8N7N5	protein-coding	-0.012	0.7	0.96	0	3.1e-05	1	1	0	0.06	0.047	0.32	0	0.012	0.7	0.94	0	0.072	0.021	0.37	0	0.06	0.048	0.42	0	-0.053	0.33	0.98	0	0.004	0.94	0.99	0	0.0083	0.87	0.99	0	0.057	0.29	1	0	0.061	0.23	0.96	0	0.0043
98170	Tmem132a	ENSMUSG00000024736	Q922P8	protein-coding	-0.034	0.52	0.91	0	-0.16	0.0054	0.096	0	-0.15	0.0051	0.099	0	-0.12	0.031	0.58	0	-0.12	0.025	0.38	0	0.0029	0.95	0.99	0	-0.0062	0.95	1	0	-0.14	0.17	0.63	0	-0.13	0.21	0.8	0	-0.14	0.21	1	0	-0.12	0.24	0.96	0	0.016
98053	Gtf2f1	ENSMUSG00000002658	Q3THK3	protein-coding	-0.017	0.72	0.96	0	-0.055	0.22	0.56	0	-0.046	0.29	0.71	0	-0.038	0.42	0.85	0	-0.029	0.51	0.87	0	0.0092	0.83	0.95	0	0.00012	1	1	0	-0.034	0.7	0.93	0	0.00077	0.99	1	0	-0.034	0.72	1	0	0.00065	0.99	1	0	0.035
97998	Deptor	ENSMUSG00000022419	B2ZRS7,Q570Y9,B2ZRS3	protein-coding	0.075	0.68	0.95	0	0.23	0.19	0.52	0	-0.1	0.54	0.86	0	0.16	0.4	0.84	0	-0.18	0.3	0.77	0	-0.33	0.059	0.44	0	0.029	0.89	0.99	0	0.18	0.41	0.82	0	0.17	0.41	0.9	0	0.15	0.51	1	0	0.14	0.49	1	0	-0.01
97961	Nol12	ENSMUSG00000033099	Q8BG17	protein-coding	0.01	0.89	0.98	0	-0.027	0.7	0.89	0	-0.048	0.49	0.83	0	-0.038	0.62	0.92	0	-0.058	0.41	0.83	0	-0.021	0.76	0.93	0	0.00064	0.99	1	0	-0.032	0.71	0.94	0	0.066	0.43	0.91	0	-0.032	0.72	1	0	0.066	0.44	1	0	0.098
97884	B3galnt2	ENSMUSG00000039242	Q8BG28	protein-coding	-0.049	0.63	0.94	0	-0.1	0.28	0.62	0	0.039	0.68	0.91	0	-0.056	0.58	0.91	0	0.088	0.36	0.8	0	0.14	0.14	0.56	0	0.081	0.43	0.98	0	-0.074	0.44	0.84	0	0.1	0.28	0.84	0	-0.16	0.14	1	0	0.022	0.82	1	0	0.18
97863	Fam8a1	ENSMUSG00000069237	Q3URQ4	protein-coding	0.14	0.012	0.52	0	0.073	0.14	0.45	0	0.015	0.74	0.93	0	-0.066	0.2	0.73	0	-0.12	0.016	0.33	0	-0.058	0.22	0.65	0	0.012	0.92	1	0	0.071	0.55	0.89	0	0.02	0.86	0.99	0	0.059	0.64	1	0	0.0083	0.94	1	0	-0.051
97848	Serpinb6c	ENSMUSG00000052180	Q6P6K7,W4VSP4	protein-coding	-0.0022	1	1	0	0.043	0.93	0.98	0	0.55	0.31	0.73	0	0.045	0.93	0.99	0	0.56	0.31	0.78	0	0.51	0.34	0.74	0	0.09	0.85	0.99	0	0.89	0.062	0.45	0	1.5	0.0058	0.18	0	0.8	0.12	1	0	1.4	0.011	0.53	0	0.6
97827	Exd2	ENSMUSG00000032705	Q8VEG4	protein-coding	-0.18	0.009	0.47	0	-0.19	0.0047	0.091	0	-0.19	0.0032	0.076	0	-0.0086	0.89	0.98	0	-0.014	0.81	0.97	0	-0.005	0.93	0.98	0	-0.057	0.46	0.98	0	-0.077	0.3	0.75	0	-0.11	0.14	0.74	0	-0.019	0.8	1	0	-0.05	0.49	1	0	-0.031
97820	4833439L19Rik	ENSMUSG00000025871	D3Z1F7,Q9DBN4	protein-coding	0.061	0.062	0.67	0	0.062	0.046	0.27	0	0.025	0.38	0.77	0	0.001	0.97	1	0	-0.036	0.23	0.72	0	-0.037	0.21	0.64	0	0.059	0.35	0.98	0	0.0034	0.95	0.99	0	0.0034	0.95	0.99	0	-0.055	0.38	1	0	-0.055	0.34	0.99	0	3.7e-05
97775	D930048N14Rik	ENSMUSG00000052563	NA	ncRNA	0.14	0.41	0.89	0	0.16	0.31	0.64	0	-0.0012	0.99	1	0	0.024	0.89	0.98	0	-0.14	0.37	0.81	0	-0.16	0.3	0.71	0	-0.054	0.81	0.99	0	0.018	0.93	0.99	0	0.1	0.63	0.96	0	0.072	0.75	1	0	0.15	0.46	1	0	0.082
97761	Sgsm2	ENSMUSG00000038351	Q80U12	protein-coding	-0.034	0.51	0.91	0	-0.0073	0.88	0.96	0	0.024	0.62	0.89	0	0.027	0.6	0.91	0	0.058	0.24	0.73	0	0.031	0.51	0.83	0	0.018	0.83	0.99	0	-0.083	0.3	0.75	0	0.096	0.23	0.81	0	-0.1	0.24	1	0	0.078	0.33	0.99	0	0.18
97640	C78653	NA	NA	ncRNA	-0.011	0.96	0.99	0	-0.4	0.084	0.36	0	0.2	0.38	0.77	0	-0.39	0.11	0.66	0	0.21	0.35	0.8	0	0.61	0.013	0.33	0	-0.2	0.5	0.98	0	0.12	0.67	0.92	0	-0.059	0.83	0.98	0	0.32	0.29	1	0	0.14	0.61	1	0	-0.18
97541	Qars	ENSMUSG00000032604	Q8BML9	protein-coding	0.052	0.35	0.86	0	-0.02	0.71	0.89	0	0.048	0.35	0.76	0	-0.072	0.2	0.73	0	-0.0039	0.94	0.99	0	0.068	0.19	0.62	0	0.023	0.73	0.99	0	-0.02	0.75	0.95	0	-0.047	0.46	0.92	0	-0.043	0.53	1	0	-0.07	0.28	0.98	0	-0.027
97487	Cmtm4	ENSMUSG00000096188	Q8CJ61	protein-coding	0.074	0.052	0.65	0	0.069	0.053	0.29	0	0.018	0.59	0.88	0	-0.0049	0.89	0.98	0	-0.056	0.11	0.59	0	-0.051	0.13	0.56	0	0.038	0.63	0.98	0	0.037	0.62	0.91	0	0.094	0.21	0.8	0	-0.001	0.99	1	0	0.056	0.46	1	0	0.057
97484	Cog8	ENSMUSG00000031916	Q9JJA2	protein-coding	-0.044	0.57	0.93	0	0.036	0.63	0.85	0	-0.0098	0.89	0.98	0	0.08	0.31	0.8	0	0.034	0.64	0.92	0	-0.046	0.53	0.84	0	-0.032	0.71	0.99	0	-0.087	0.3	0.75	0	-0.12	0.15	0.75	0	-0.054	0.54	1	0	-0.088	0.29	0.99	0	-0.034
97440	B3gnt9	ENSMUSG00000069920	Q8VI16	protein-coding	0.00029	1	1	0	0.083	0.44	0.74	0	0.27	0.016	0.19	0	0.082	0.46	0.87	0	0.27	0.016	0.33	0	0.19	0.079	0.48	0	-0.12	0.26	0.98	0	-0.2	0.051	0.43	0	-0.12	0.23	0.82	0	-0.083	0.43	1	0	0.0029	0.98	1	0	0.086
97423	R74862	ENSMUSG00000059277	NA	ncRNA	0.054	0.64	0.94	0	-0.086	0.44	0.74	0	0.0066	0.95	0.99	0	-0.14	0.23	0.75	0	-0.048	0.66	0.92	0	0.092	0.39	0.77	0	-0.22	0.078	0.96	0	-0.076	0.51	0.87	0	-0.091	0.42	0.9	0	0.15	0.23	1	0	0.13	0.25	0.97	0	-0.015
97387	Strn4	ENSMUSG00000030374	P58404	protein-coding	-0.062	0.12	0.73	0	-0.13	0.0028	0.072	0	-0.068	0.072	0.4	0	-0.063	0.12	0.66	0	-0.0057	0.88	0.98	0	0.058	0.12	0.54	0	-0.025	0.74	0.99	0	-0.088	0.23	0.68	0	-0.028	0.69	0.96	0	-0.063	0.41	1	0	-0.0034	0.96	1	0	0.06
97287	Mtmr14	ENSMUSG00000030269	Q8VEL2	protein-coding	0.075	0.39	0.88	0	0.025	0.76	0.91	0	0.095	0.24	0.65	0	-0.05	0.56	0.9	0	0.02	0.8	0.96	0	0.07	0.38	0.76	0	0.05	0.56	0.98	0	-0.024	0.77	0.95	0	0.012	0.88	0.99	0	-0.074	0.39	1	0	-0.038	0.64	1	0	0.036
97212	Hadha	ENSMUSG00000025745	Q8BMS1	protein-coding	0.0024	0.96	0.99	0	0.055	0.25	0.58	0	0.017	0.71	0.92	0	0.053	0.3	0.79	0	0.015	0.75	0.95	0	-0.038	0.41	0.78	0	-0.07	0.45	0.98	0	-0.086	0.33	0.77	0	-0.12	0.16	0.77	0	-0.016	0.87	1	0	-0.051	0.56	1	0	-0.035
97165	Hmgb2	ENSMUSG00000054717	P30681	protein-coding	-0.23	0.11	0.72	0	-0.02	0.88	0.96	0	0.024	0.85	0.97	0	0.21	0.14	0.69	0	0.25	0.061	0.5	0	0.044	0.73	0.92	0	-0.044	0.78	0.99	0	0.074	0.61	0.91	0	-0.18	0.21	0.8	0	0.12	0.45	1	0	-0.14	0.34	0.99	0	-0.26
97159	A430005L14Rik	ENSMUSG00000047613	E9PUH0,Q80WR5	protein-coding	0.076	0.36	0.87	0	-0.053	0.49	0.77	0	0.048	0.53	0.85	0	-0.13	0.13	0.68	0	-0.028	0.72	0.94	0	0.1	0.19	0.62	0	0.026	0.76	0.99	0	-0.054	0.49	0.86	0	-0.047	0.54	0.94	0	-0.08	0.34	1	0	-0.074	0.35	0.99	0	0.0068
97130	C77080	ENSMUSG00000050390	A2A7S8	protein-coding	0.13	0.23	0.8	0	0.13	0.19	0.52	0	0.055	0.56	0.87	0	0.003	0.98	1	0	-0.073	0.45	0.85	0	-0.076	0.43	0.79	0	0.032	0.79	0.99	0	-0.053	0.64	0.92	0	-0.022	0.84	0.98	0	-0.085	0.48	1	0	-0.054	0.62	1	0	0.031
97122	H4c14	ENSMUSG00000091405	B2RTM0,P62806	protein-coding	0.34	0.45	0.9	0	0.31	0.46	0.75	0	0.42	0.31	0.72	0	-0.029	0.95	0.99	0	0.082	0.85	0.97	0	0.11	0.79	0.94	0	-0.0037	0.99	1	0	-0.63	0.3	0.75	0	-0.89	0.11	0.7	0	-0.63	0.33	1	0	-0.88	0.12	0.86	0	-0.26
97114	H3c15	ENSMUSG00000081058	B9EI85,P84228	protein-coding	0.15	0.37	0.87	0	0.15	0.35	0.67	0	-0.033	0.83	0.96	0	-0.0026	0.99	1	0	-0.19	0.24	0.73	0	-0.18	0.24	0.67	0	0.074	0.75	0.99	0	0.17	0.45	0.84	0	-0.22	0.31	0.86	0	0.091	0.69	1	0	-0.29	0.18	0.93	0	-0.38
97112	Nmd3	ENSMUSG00000027787	Q99L48	protein-coding	-0.069	0.29	0.83	0	-0.16	0.017	0.17	0	-0.065	0.28	0.7	0	-0.086	0.19	0.72	0	0.0042	0.94	0.99	0	0.09	0.13	0.56	0	-0.059	0.51	0.98	0	-0.04	0.63	0.91	0	-0.15	0.074	0.62	0	0.019	0.83	1	0	-0.094	0.26	0.97	0	-0.11
97086	Slc9b2	ENSMUSG00000037994	Q5BKR2	protein-coding	-0.12	0.46	0.91	0	-0.086	0.58	0.83	0	-0.035	0.82	0.96	0	0.035	0.83	0.97	0	0.087	0.57	0.89	0	0.052	0.74	0.92	0	0.028	0.87	0.99	0	0.013	0.94	0.99	0	0.13	0.42	0.9	0	-0.016	0.93	1	0	0.099	0.54	1	0	0.11
97064	Wwtr1	ENSMUSG00000027803	Q9EPK5	protein-coding	-0.0085	0.92	0.99	0	0.065	0.42	0.72	0	-0.027	0.73	0.93	0	0.074	0.38	0.83	0	-0.019	0.81	0.97	0	-0.092	0.24	0.67	0	0.067	0.47	0.98	0	0.098	0.27	0.72	0	0.041	0.63	0.96	0	0.031	0.74	1	0	-0.026	0.76	1	0	-0.057
97031	Tprn	ENSMUSG00000048707	A2AI08	protein-coding	0.098	0.16	0.76	0	0.033	0.6	0.84	0	0.17	0.014	0.18	0	-0.065	0.34	0.81	0	0.069	0.28	0.76	0	0.13	0.042	0.41	0	0.15	0.2	0.98	0	0.12	0.29	0.74	0	0.25	0.033	0.46	0	-0.036	0.76	1	0	0.095	0.39	0.99	0	0.13
96979	Ptges2	ENSMUSG00000026820	Q8BWM0	protein-coding	0.073	0.2	0.79	0	-0.038	0.47	0.76	0	0.038	0.45	0.82	0	-0.11	0.056	0.61	0	-0.034	0.51	0.87	0	0.076	0.15	0.57	0	-0.037	0.58	0.98	0	-0.031	0.62	0.91	0	-0.0086	0.89	0.99	0	0.0059	0.93	1	0	0.028	0.65	1	0	0.023
96957	Tmem62	ENSMUSG00000054484	Q8BXJ9	protein-coding	0.076	0.14	0.75	0	0.00051	0.99	1	0	0.01	0.82	0.96	0	-0.075	0.15	0.69	0	-0.066	0.17	0.68	0	0.0097	0.83	0.95	0	0.0069	0.92	1	0	-0.044	0.5	0.86	0	-0.065	0.31	0.86	0	-0.051	0.46	1	0	-0.072	0.27	0.98	0	-0.021
96935	Susd4	ENSMUSG00000038576	Q8BH32	protein-coding	0.036	0.39	0.88	0	-0.012	0.77	0.92	0	0.074	0.068	0.39	0	-0.048	0.26	0.76	0	0.037	0.34	0.79	0	0.085	0.038	0.4	0	0.029	0.67	0.98	0	-0.092	0.18	0.63	0	0.038	0.56	0.94	0	-0.12	0.097	1	0	0.0088	0.89	1	0	0.13
96875	Prg4	ENSMUSG00000006014	A0A0R4J207,Q9JM99,E0CZ58	protein-coding	-0.37	0.45	0.9	0	0.32	0.51	0.79	0	1.3	0.022	0.22	0	0.7	0.18	0.71	0	1.6	0.0041	0.19	0	0.93	0.093	0.5	0	-0.27	0.55	0.98	0	0.32	0.47	0.85	0	1.2	0.011	0.26	0	0.59	0.21	1	0	1.5	0.0027	0.28	0	0.92
94353	Hmgn3	ENSMUSG00000066456	Q9DCB1	protein-coding	-0.085	0.18	0.77	0	-0.037	0.53	0.79	0	-0.086	0.14	0.53	0	0.048	0.43	0.85	0	-0.0016	0.98	0.99	0	-0.05	0.38	0.77	0	0.0006	0.99	1	0	-0.063	0.35	0.79	0	-0.023	0.73	0.97	0	-0.064	0.38	1	0	-0.023	0.73	1	0	0.041
94352	Loxl2	ENSMUSG00000034205	P58022	protein-coding	0.29	0.47	0.91	0	0.27	0.48	0.77	0	-0.27	0.46	0.82	0	-0.014	0.97	1	0	-0.56	0.13	0.63	0	-0.54	0.15	0.58	0	-0.043	0.92	1	0	0.26	0.53	0.88	0	-0.18	0.65	0.96	0	0.3	0.47	1	0	-0.14	0.72	1	0	-0.44
94346	Tmem40	ENSMUSG00000059900	Q4FJU9,E9Q6I9,E9QN39	protein-coding	-0.51	0.16	0.76	0	-0.094	0.77	0.92	0	-0.24	0.48	0.83	0	0.41	0.25	0.76	0	0.27	0.4	0.82	0	-0.14	0.7	0.91	0	-0.67	0.16	0.98	0	-0.54	0.24	0.69	0	0.075	0.87	0.99	0	0.13	0.77	1	0	0.75	0.097	0.83	0	0.61
94332	Cadm3	ENSMUSG00000005338	Q99N28,K4DI58	protein-coding	-0.025	0.48	0.91	0	-0.098	0.009	0.12	0	-0.07	0.045	0.32	0	-0.072	0.055	0.61	0	-0.045	0.19	0.7	0	0.028	0.41	0.78	0	-0.011	0.86	0.99	0	-0.12	0.051	0.43	0	-0.07	0.23	0.82	0	-0.11	0.092	1	0	-0.059	0.32	0.99	0	0.052
94315	Prcc	ENSMUSG00000004895	Q9EQC8	protein-coding	-0.038	0.43	0.9	0	-0.023	0.61	0.84	0	-0.064	0.15	0.55	0	0.015	0.75	0.95	0	-0.026	0.55	0.89	0	-0.041	0.35	0.75	0	0.047	0.55	0.98	0	0.05	0.5	0.86	0	0.04	0.59	0.95	0	0.0029	0.97	1	0	-0.0079	0.91	1	0	-0.011
94284	Ugt1a6a	ENSMUSG00000054545	Q64435	protein-coding	0.059	0.66	0.95	0	0.21	0.12	0.42	0	0.2	0.12	0.49	0	0.15	0.28	0.78	0	0.14	0.26	0.74	0	-0.0048	0.97	0.99	0	0.11	0.47	0.98	0	0.33	0.028	0.34	0	0.15	0.28	0.85	0	0.22	0.15	1	0	0.042	0.76	1	0	-0.18
94282	Sfxn5	ENSMUSG00000033720	Q925N0	protein-coding	0.051	0.46	0.91	0	-0.012	0.85	0.95	0	0.037	0.57	0.87	0	-0.064	0.37	0.83	0	-0.015	0.82	0.97	0	0.049	0.45	0.81	0	0.044	0.56	0.98	0	-0.032	0.66	0.92	0	0.011	0.88	0.99	0	-0.076	0.32	1	0	-0.034	0.63	1	0	0.042
94281	Sfxn4	ENSMUSG00000063698	Q925N1	protein-coding	-0.073	0.39	0.88	0	-0.13	0.12	0.41	0	0.076	0.34	0.75	0	-0.057	0.5	0.88	0	0.15	0.071	0.52	0	0.21	0.016	0.33	0	-0.027	0.8	0.99	0	0.074	0.45	0.84	0	0.048	0.62	0.96	0	0.1	0.34	1	0	0.075	0.45	1	0	-0.027
94280	Sfxn3	ENSMUSG00000025212	Q91V61,Q3U4F0	protein-coding	-0.032	0.46	0.91	0	-0.072	0.091	0.37	0	-0.021	0.59	0.88	0	-0.04	0.36	0.83	0	0.011	0.78	0.96	0	0.051	0.21	0.64	0	-0.047	0.49	0.98	0	-0.072	0.27	0.72	0	-0.086	0.18	0.78	0	-0.024	0.72	1	0	-0.038	0.55	1	0	-0.014
94279	Sfxn2	ENSMUSG00000025036	Q3UC14,Q925N2	protein-coding	-0.15	0.24	0.81	0	-0.016	0.89	0.96	0	-0.017	0.88	0.98	0	0.13	0.29	0.79	0	0.13	0.26	0.74	0	-0.00085	0.99	1	0	-0.03	0.86	0.99	0	-0.066	0.68	0.92	0	0.23	0.15	0.75	0	-0.035	0.83	1	0	0.26	0.11	0.85	0	0.3
94275	Maged1	ENSMUSG00000025151	Q9QYH6	protein-coding	-0.028	0.45	0.9	0	-0.1	0.0074	0.11	0	-0.055	0.12	0.49	0	-0.075	0.053	0.61	0	-0.027	0.44	0.84	0	0.048	0.17	0.6	0	-0.12	0.32	0.98	0	-0.2	0.081	0.49	0	-0.18	0.099	0.67	0	-0.082	0.48	1	0	-0.066	0.54	1	0	0.015
94254	Rcc1l	ENSMUSG00000061979	Q548B0,Q9CYF5	protein-coding	-0.012	0.88	0.98	0	-0.01	0.9	0.96	0	-0.044	0.57	0.87	0	0.0019	0.98	1	0	-0.031	0.69	0.93	0	-0.033	0.66	0.89	0	-0.059	0.49	0.98	0	-0.12	0.14	0.58	0	-0.004	0.96	1	0	-0.063	0.47	1	0	0.055	0.49	1	0	0.12
94253	Hecw1	ENSMUSG00000021301	Q8K4P8	protein-coding	-0.097	0.15	0.76	0	-0.076	0.22	0.56	0	-0.14	0.026	0.25	0	0.021	0.75	0.95	0	-0.046	0.45	0.85	0	-0.067	0.27	0.69	0	-0.13	0.32	0.98	0	-0.16	0.2	0.66	0	-0.1	0.4	0.89	0	-0.033	0.81	1	0	0.03	0.81	1	0	0.062
94249	Slc24a3	ENSMUSG00000063873	Q8VD29	protein-coding	-0.026	0.51	0.91	0	-0.091	0.025	0.2	0	-0.047	0.21	0.62	0	-0.065	0.12	0.66	0	-0.021	0.57	0.89	0	0.043	0.25	0.67	0	0.0009	0.99	1	0	-0.1	0.12	0.56	0	-0.065	0.31	0.86	0	-0.11	0.14	1	0	-0.066	0.31	0.99	0	0.039
94246	Arid4b	ENSMUSG00000039219	A2CG63	protein-coding	0.03	0.72	0.96	0	-0.011	0.89	0.96	0	-0.05	0.51	0.84	0	-0.042	0.62	0.92	0	-0.081	0.3	0.77	0	-0.039	0.61	0.87	0	-0.026	0.83	0.99	0	-0.11	0.34	0.78	0	0.028	0.8	0.98	0	-0.085	0.49	1	0	0.054	0.64	1	0	0.14
94245	Dtnbp1	ENSMUSG00000057531	Q91WZ8	protein-coding	-0.013	0.85	0.98	0	0.0043	0.94	0.98	0	0.058	0.35	0.75	0	0.017	0.79	0.96	0	0.07	0.26	0.74	0	0.053	0.38	0.77	0	-0.061	0.41	0.98	0	-0.03	0.67	0.92	0	-0.073	0.29	0.85	0	0.031	0.67	1	0	-0.012	0.86	1	0	-0.044
94242	Tinagl1	ENSMUSG00000028776	Q99JR5	protein-coding	-0.11	0.56	0.93	0	0.26	0.18	0.51	0	-0.17	0.35	0.76	0	0.37	0.066	0.62	0	-0.058	0.74	0.95	0	-0.43	0.029	0.38	0	-0.3	0.19	0.98	0	0.31	0.15	0.61	0	-0.21	0.32	0.86	0	0.61	0.011	1	0	0.086	0.67	1	0	-0.52
94232	Ubqln4	ENSMUSG00000008604	Q99NB8	protein-coding	0.011	0.79	0.97	0	-0.021	0.6	0.83	0	-0.013	0.73	0.93	0	-0.032	0.44	0.86	0	-0.024	0.53	0.88	0	0.0076	0.84	0.96	0	0.038	0.62	0.98	0	-0.017	0.81	0.96	0	0.0042	0.95	0.99	0	-0.055	0.47	1	0	-0.034	0.64	1	0	0.022
94230	Cpsf1	ENSMUSG00000034022	Q9EPU4	protein-coding	-0.076	0.17	0.77	0	-0.077	0.15	0.46	0	-0.051	0.32	0.73	0	-0.00082	0.99	1	0	0.025	0.62	0.91	0	0.026	0.61	0.87	0	-0.22	0.12	0.98	0	-0.19	0.16	0.61	0	-0.11	0.38	0.89	0	0.031	0.82	1	0	0.11	0.4	0.99	0	0.077
94229	Slc4a10	ENSMUSG00000026904	F1DFN1,Q8C943,R4H243,B1AWV9,Q5DTL9,E9NX85	protein-coding	0.013	0.84	0.98	0	0.062	0.31	0.64	0	-0.1	0.095	0.45	0	0.049	0.46	0.86	0	-0.12	0.065	0.51	0	-0.17	0.011	0.32	0	-0.11	0.27	0.98	0	-0.059	0.51	0.87	0	-0.14	0.13	0.72	0	0.048	0.61	1	0	-0.03	0.73	1	0	-0.078
94227	Pi15	ENSMUSG00000067780	A0A0R4J126,Q8BS03	protein-coding	-0.047	0.8	0.97	0	0.15	0.41	0.72	0	0.026	0.88	0.97	0	0.19	0.31	0.8	0	0.074	0.67	0.93	0	-0.12	0.49	0.83	0	-0.58	0.034	0.95	0	-0.31	0.22	0.67	0	-0.31	0.21	0.8	0	0.27	0.3	1	0	0.27	0.25	0.97	0	0.0047
94226	S1pr5	ENSMUSG00000045087	Q91X56	protein-coding	0.24	0.041	0.62	0	0.33	0.005	0.092	0	0.32	0.005	0.098	0	0.088	0.44	0.86	0	0.079	0.45	0.85	0	-0.009	0.93	0.98	0	0.18	0.13	0.98	0	0.17	0.11	0.54	0	0.24	0.027	0.42	0	-0.0042	0.97	1	0	0.065	0.53	1	0	0.07
94223	Dgcr8	ENSMUSG00000022718	Q9EQM6	protein-coding	-0.04	0.49	0.91	0	0.062	0.27	0.61	0	0.036	0.51	0.84	0	0.1	0.094	0.64	0	0.076	0.17	0.68	0	-0.026	0.64	0.88	0	0.048	0.51	0.98	0	0.034	0.61	0.91	0	0.0013	0.98	1	0	-0.013	0.85	1	0	-0.046	0.49	1	0	-0.033
94221	Gopc	ENSMUSG00000019861	Q8BH60	protein-coding	0.0055	0.92	0.99	0	-0.076	0.16	0.48	0	-0.07	0.19	0.6	0	-0.082	0.16	0.69	0	-0.075	0.16	0.67	0	0.0066	0.9	0.97	0	-0.018	0.79	0.99	0	-0.076	0.23	0.69	0	-0.053	0.39	0.89	0	-0.058	0.39	1	0	-0.035	0.57	1	0	0.022
94220	Cnnm4	ENSMUSG00000037408	Q69ZF7	protein-coding	0.11	0.2	0.79	0	-0.066	0.42	0.73	0	-0.042	0.6	0.88	0	-0.18	0.051	0.61	0	-0.16	0.066	0.51	0	0.024	0.77	0.93	0	0.14	0.29	0.98	0	0.11	0.37	0.8	0	0.06	0.63	0.96	0	-0.029	0.83	1	0	-0.083	0.51	1	0	-0.054
94219	Cnnm2	ENSMUSG00000064105	Q3TWN3	protein-coding	-0.037	0.49	0.91	0	0.051	0.32	0.65	0	-0.0093	0.85	0.97	0	0.088	0.11	0.66	0	0.028	0.58	0.9	0	-0.061	0.23	0.65	0	0.11	0.19	0.98	0	0.028	0.71	0.94	0	0.052	0.48	0.92	0	-0.078	0.33	1	0	-0.054	0.47	1	0	0.025
94218	Cnnm3	ENSMUSG00000001138	Q32NY4	protein-coding	0.025	0.59	0.93	0	0.031	0.49	0.77	0	0.028	0.52	0.84	0	0.0058	0.9	0.98	0	0.0029	0.95	0.99	0	-0.0029	0.95	0.98	0	0.014	0.88	0.99	0	-0.04	0.63	0.91	0	-0.02	0.8	0.98	0	-0.054	0.54	1	0	-0.034	0.68	1	0	0.02
94217	Lrp1b	ENSMUSG00000049252	A2API5	protein-coding	-0.13	0.11	0.72	0	-0.04	0.58	0.82	0	-0.096	0.18	0.59	0	0.088	0.25	0.76	0	0.032	0.65	0.92	0	-0.056	0.43	0.79	0	-0.31	0.058	0.96	0	-0.28	0.078	0.48	0	0.045	0.76	0.97	0	0.035	0.82	1	0	0.36	0.022	0.62	0	0.32
94216	Col4a6	ENSMUSG00000031273	B1AVK5,Q9ESQ1	protein-coding	-0.23	0.41	0.89	0	-0.038	0.88	0.96	0	0.22	0.41	0.79	0	0.19	0.5	0.88	0	0.45	0.092	0.57	0	0.26	0.34	0.74	0	0.13	0.79	0.99	0	0.55	0.29	0.74	0	0.65	0.2	0.79	0	0.41	0.45	1	0	0.51	0.27	0.98	0	0.1
94214	Spock2	ENSMUSG00000058297	Q9ER58	protein-coding	-0.069	0.08	0.69	0	-0.11	0.0077	0.11	0	-0.12	0.0024	0.062	0	-0.036	0.35	0.82	0	-0.052	0.15	0.65	0	-0.016	0.64	0.89	0	-0.071	0.33	0.98	0	-0.13	0.071	0.47	0	-0.093	0.18	0.78	0	-0.059	0.42	1	0	-0.022	0.75	1	0	0.038
94213	Ddx50	ENSMUSG00000020076	Q99MJ9	protein-coding	0.026	0.59	0.93	0	0.069	0.14	0.45	0	0.03	0.5	0.84	0	0.043	0.38	0.83	0	0.004	0.93	0.99	0	-0.039	0.39	0.77	0	0.021	0.76	0.99	0	0.036	0.58	0.9	0	0.00075	0.99	1	0	0.015	0.83	1	0	-0.02	0.75	1	0	-0.035
94212	Pag1	ENSMUSG00000027508	A6H659,Q3U1F9	protein-coding	0.15	0.024	0.59	0	0.18	0.0041	0.085	0	0.14	0.021	0.22	0	0.037	0.54	0.89	0	-0.0078	0.89	0.98	0	-0.045	0.42	0.79	0	0.22	0.025	0.91	0	0.19	0.035	0.37	0	0.19	0.038	0.48	0	-0.026	0.78	1	0	-0.034	0.69	1	0	-0.0077
94192	C1galt1	ENSMUSG00000042460	Q9JJ06	protein-coding	0.13	0.094	0.71	0	0.0072	0.92	0.97	0	-0.14	0.05	0.33	0	-0.12	0.11	0.66	0	-0.27	0.00092	0.087	0	-0.15	0.041	0.4	0	-0.23	0.26	0.98	0	-0.28	0.15	0.61	0	-0.32	0.094	0.66	0	-0.054	0.79	1	0	-0.093	0.61	1	0	-0.039
94191	Adarb2	ENSMUSG00000052551	Q3UY54,Q6PB89,Q8BQZ3,Q9JI20	protein-coding	-0.029	0.76	0.97	0	0.017	0.84	0.95	0	0.03	0.73	0.93	0	0.046	0.62	0.92	0	0.059	0.5	0.87	0	0.013	0.88	0.97	0	-0.12	0.27	0.98	0	-0.025	0.81	0.96	0	-0.0017	0.99	1	0	0.095	0.38	1	0	0.12	0.24	0.97	0	0.023
94190	Ophn1	ENSMUSG00000031214	Q99J31,Q8CA59	protein-coding	0.11	0.17	0.77	0	0.00016	1	1	0	-0.054	0.46	0.82	0	-0.11	0.18	0.71	0	-0.16	0.036	0.44	0	-0.054	0.46	0.81	0	0.034	0.78	0.99	0	-0.17	0.14	0.58	0	-0.09	0.41	0.9	0	-0.2	0.1	1	0	-0.12	0.27	0.98	0	0.08
94187	Zfp423	ENSMUSG00000045333	G3UW89,Q3V017,Q80TS5	protein-coding	0.095	0.23	0.81	0	0.072	0.33	0.66	0	0.25	0.0027	0.067	0	-0.022	0.77	0.96	0	0.15	0.047	0.47	0	0.18	0.024	0.37	0	0.071	0.41	0.98	0	-0.005	0.95	0.99	0	0.13	0.11	0.69	0	-0.076	0.38	1	0	0.062	0.44	1	0	0.14
94186	Strn3	ENSMUSG00000020954	B2RQS1,Q3TNV4,Q9ERG2	protein-coding	0.05	0.34	0.86	0	0.07	0.17	0.49	0	0.0031	0.95	0.99	0	0.019	0.71	0.94	0	-0.047	0.34	0.79	0	-0.067	0.18	0.61	0	0.065	0.43	0.98	0	0.014	0.85	0.97	0	0.02	0.79	0.98	0	-0.051	0.53	1	0	-0.046	0.55	1	0	0.0058
94185	Tnfrsf21	ENSMUSG00000023915	Q9EPU5	protein-coding	0.031	0.42	0.89	0	-0.027	0.46	0.76	0	-0.015	0.68	0.91	0	-0.058	0.15	0.69	0	-0.046	0.21	0.71	0	0.012	0.74	0.92	0	0.095	0.21	0.98	0	-0.033	0.64	0.92	0	-0.02	0.78	0.98	0	-0.13	0.1	1	0	-0.11	0.11	0.86	0	0.013
94184	Pdxdc1	ENSMUSG00000022680	Q99K01,A0A0R4J034	protein-coding	0.039	0.3	0.84	0	0.022	0.52	0.79	0	0.079	0.029	0.26	0	-0.016	0.66	0.93	0	0.041	0.24	0.73	0	0.057	0.11	0.53	0	-0.0048	0.94	1	0	0.016	0.79	0.95	0	0.016	0.78	0.98	0	0.021	0.74	1	0	0.021	0.72	1	0	0.00037
94181	Nans	ENSMUSG00000028334	Q99J77	protein-coding	0.18	0.043	0.63	0	0.15	0.072	0.33	0	0.099	0.2	0.62	0	-0.03	0.72	0.95	0	-0.078	0.32	0.78	0	-0.048	0.53	0.84	0	0.072	0.41	0.98	0	0.05	0.54	0.88	0	0.019	0.81	0.98	0	-0.022	0.8	1	0	-0.053	0.51	1	0	-0.031
94180	Acsbg1	ENSMUSG00000032281	Q99PU5	protein-coding	-0.056	0.25	0.81	0	-0.026	0.57	0.82	0	0.0036	0.93	0.99	0	0.031	0.52	0.89	0	0.06	0.19	0.69	0	0.029	0.51	0.83	0	-0.14	0.12	0.98	0	-0.17	0.047	0.42	0	-0.16	0.055	0.56	0	-0.034	0.7	1	0	-0.023	0.78	1	0	0.011
94179	Krt23	ENSMUSG00000006777	Q544I8,Q99PS0	protein-coding	0.43	0.46	0.91	0	1	0.095	0.38	0	-0.32	0.53	0.85	0	0.61	0.32	0.81	0	-0.75	0.17	0.68	0	-1.4	0.025	0.37	0	0.07	0.92	1	0	0.68	0.32	0.76	0	-0.63	0.31	0.86	0	0.61	0.38	1	0	-0.7	0.27	0.98	0	-1.3
94178	Mcoln1	ENSMUSG00000004567	Q99J21	protein-coding	0.0097	0.86	0.98	0	-0.044	0.42	0.73	0	0.0052	0.92	0.98	0	-0.054	0.35	0.82	0	-0.0046	0.93	0.99	0	0.049	0.36	0.75	0	0.036	0.6	0.98	0	-0.02	0.76	0.95	0	-0.06	0.36	0.88	0	-0.056	0.43	1	0	-0.096	0.15	0.91	0	-0.04
94176	Dock2	ENSMUSG00000020143	Q6A0A3,Q8C3J5	protein-coding	0.22	0.046	0.63	0	0.6	1.4e-05	0.003	1	0.67	2.6e-06	0.00042	1	0.37	0.0026	0.42	0	0.44	0.00033	0.05	1	0.07	0.5	0.83	0	0.63	0.0028	0.53	0	0.59	0.0031	0.13	0	0.66	0.00093	0.054	0	-0.042	0.83	1	0	0.03	0.87	1	0	0.072
94112	Med15	ENSMUSG00000012114	E9Q7C1,Q6KAM1,Q3TE00,Q924H2	protein-coding	0.0035	0.94	0.99	0	-0.036	0.41	0.72	0	0.059	0.18	0.59	0	-0.04	0.4	0.84	0	0.056	0.21	0.71	0	0.095	0.037	0.4	0	-0.03	0.69	0.99	0	-0.076	0.29	0.74	0	-0.018	0.8	0.98	0	-0.047	0.54	1	0	0.012	0.86	1	0	0.059
94109	Csmd1	ENSMUSG00000060924	Q5DTU1,Q923L3	protein-coding	-0.047	0.48	0.91	0	-0.077	0.22	0.56	0	-0.11	0.072	0.4	0	-0.03	0.65	0.93	0	-0.067	0.28	0.76	0	-0.037	0.54	0.85	0	-0.1	0.53	0.98	0	-0.27	0.1	0.52	0	0.014	0.93	0.99	0	-0.16	0.33	1	0	0.12	0.44	1	0	0.28
94094	Trim34a	ENSMUSG00000056144	E9PYZ4,Q99PP6	protein-coding	0.27	0.24	0.81	0	0.73	0.0037	0.082	0	0.52	0.024	0.24	0	0.45	0.067	0.62	0	0.25	0.26	0.74	0	-0.2	0.37	0.76	0	0.54	0.041	0.95	0	0.63	0.012	0.24	0	0.35	0.13	0.73	0	0.094	0.71	1	0	-0.19	0.41	0.99	0	-0.29
94093	Trim33	ENSMUSG00000033014	E9QME5,Q99PP7,E9QP19	protein-coding	-0.019	0.76	0.97	0	-0.048	0.41	0.72	0	-0.12	0.038	0.3	0	-0.03	0.63	0.92	0	-0.11	0.074	0.53	0	-0.077	0.18	0.61	0	-0.015	0.84	0.99	0	-0.026	0.71	0.93	0	-0.009	0.89	0.99	0	-0.012	0.88	1	0	0.0056	0.93	1	0	0.017
94092	Trim16	ENSMUSG00000047821	Q5SVT2,Q99PP9	protein-coding	-0.43	0.088	0.7	0	-0.31	0.18	0.51	0	-0.21	0.36	0.76	0	0.12	0.61	0.92	0	0.22	0.32	0.78	0	0.099	0.65	0.89	0	0.054	0.83	0.99	0	0.15	0.52	0.88	0	-0.11	0.64	0.96	0	0.1	0.69	1	0	-0.16	0.48	1	0	-0.26
94091	Trim11	ENSMUSG00000020455	Q99PQ2	protein-coding	0.11	0.13	0.73	0	0.059	0.39	0.7	0	-0.0066	0.92	0.98	0	-0.054	0.45	0.86	0	-0.12	0.086	0.55	0	-0.066	0.33	0.73	0	0.12	0.29	0.98	0	-0.13	0.23	0.68	0	0.06	0.56	0.94	0	-0.25	0.037	1	0	-0.06	0.56	1	0	0.19
94090	Trim9	ENSMUSG00000021071	Q8C7M3,E9Q524,Q3TR28,E9QLH4,A0A1Y7VP88	protein-coding	-0.047	0.14	0.74	0	-0.063	0.04	0.25	0	-0.092	0.0042	0.09	0	-0.016	0.6	0.91	0	-0.045	0.13	0.63	0	-0.029	0.32	0.73	0	-0.032	0.67	0.98	0	-0.041	0.57	0.89	0	-0.043	0.54	0.94	0	-0.0091	0.91	1	0	-0.011	0.87	1	0	-0.0022
94089	Trim7	ENSMUSG00000040350	Q5NCB7,Q923T7	protein-coding	-0.2	0.33	0.86	0	-0.046	0.82	0.94	0	-0.12	0.55	0.86	0	0.16	0.45	0.86	0	0.086	0.65	0.92	0	-0.071	0.72	0.91	0	0.0038	0.99	1	0	0.13	0.66	0.92	0	0.093	0.74	0.97	0	0.13	0.68	1	0	0.09	0.76	1	0	-0.036
94067	Mrpl43	ENSMUSG00000025208	Q5RL20	protein-coding	0.054	0.43	0.9	0	0.0041	0.95	0.98	0	0.047	0.46	0.82	0	-0.05	0.47	0.87	0	-0.0074	0.91	0.98	0	0.042	0.5	0.83	0	-0.076	0.26	0.98	0	-0.066	0.29	0.74	0	-0.091	0.14	0.74	0	0.0092	0.89	1	0	-0.015	0.8	1	0	-0.024
94066	Mrpl36	ENSMUSG00000021607	Q99N90	protein-coding	0.014	0.86	0.98	0	0.015	0.84	0.95	0	0.01	0.89	0.98	0	0.0013	0.99	1	0	-0.0032	0.97	0.99	0	-0.0045	0.95	0.99	0	-0.099	0.21	0.98	0	0.014	0.84	0.97	0	-0.14	0.062	0.59	0	0.11	0.16	1	0	-0.042	0.56	1	0	-0.16
94065	Mrpl34	ENSMUSG00000034880	Q99N91	protein-coding	0.03	0.78	0.97	0	0.015	0.88	0.96	0	-0.0063	0.95	0.99	0	-0.014	0.89	0.98	0	-0.036	0.72	0.94	0	-0.022	0.83	0.95	0	-0.037	0.67	0.98	0	0.0022	0.98	1	0	0.021	0.79	0.98	0	0.039	0.65	1	0	0.057	0.48	1	0	0.018
94064	Mrpl27	ENSMUSG00000024414	Q99N92	protein-coding	0.046	0.48	0.91	0	0.043	0.48	0.77	0	0.088	0.16	0.55	0	-0.003	0.96	1	0	0.041	0.5	0.87	0	0.044	0.46	0.81	0	-0.081	0.33	0.98	0	-0.05	0.52	0.88	0	-0.068	0.37	0.88	0	0.031	0.7	1	0	0.013	0.87	1	0	-0.018
94063	Mrpl16	ENSMUSG00000024683	Q99N93	protein-coding	-0.00044	0.99	1	0	-0.049	0.44	0.75	0	0.026	0.68	0.91	0	-0.049	0.47	0.87	0	0.026	0.68	0.93	0	0.075	0.24	0.66	0	-0.11	0.22	0.98	0	0.035	0.67	0.92	0	-0.075	0.36	0.88	0	0.14	0.11	1	0	0.035	0.67	1	0	-0.11
94062	Mrpl3	ENSMUSG00000032563	Q99N95	protein-coding	0.023	0.57	0.93	0	-0.051	0.19	0.52	0	0.06	0.12	0.5	0	-0.074	0.08	0.63	0	0.037	0.34	0.79	0	0.11	0.0075	0.31	0	-0.11	0.18	0.98	0	-0.071	0.34	0.78	0	-0.12	0.11	0.7	0	0.037	0.64	1	0	-0.011	0.88	1	0	-0.049
94061	Mrpl1	ENSMUSG00000029486	Q9D3F3,Q99N96	protein-coding	-0.02	0.78	0.97	0	-0.017	0.81	0.93	0	-0.019	0.78	0.94	0	0.0035	0.96	1	0	0.001	0.99	1	0	-0.0025	0.97	0.99	0	-0.026	0.76	0.99	0	0.02	0.8	0.96	0	-0.025	0.74	0.97	0	0.046	0.59	1	0	0.00045	1	1	0	-0.045
94047	Tmem121b	ENSMUSG00000094626	B2RQD1,Q99MX7	protein-coding	-0.043	0.43	0.9	0	-0.085	0.11	0.4	0	-0.096	0.066	0.38	0	-0.043	0.43	0.86	0	-0.053	0.3	0.77	0	-0.01	0.83	0.95	0	0.056	0.51	0.98	0	-0.11	0.19	0.64	0	-0.075	0.34	0.87	0	-0.16	0.068	1	0	-0.13	0.11	0.86	0	0.033
94045	P2rx5	ENSMUSG00000005950	B9EHM6,Q3UYI1	protein-coding	0.1	0.61	0.94	0	0.2	0.28	0.62	0	0.13	0.46	0.82	0	0.1	0.61	0.92	0	0.033	0.86	0.98	0	-0.069	0.71	0.91	0	-0.035	0.87	0.99	0	0.08	0.69	0.93	0	-0.045	0.82	0.98	0	0.11	0.59	1	0	-0.0097	0.96	1	0	-0.12
94044	Bcl2l13	ENSMUSG00000009112	P59017	protein-coding	0.00048	0.99	1	0	0.0049	0.9	0.97	0	-0.0025	0.95	0.99	0	0.0045	0.91	0.99	0	-0.003	0.94	0.99	0	-0.0075	0.85	0.96	0	-0.026	0.66	0.98	0	-0.031	0.58	0.9	0	0.0026	0.96	1	0	-0.0046	0.94	1	0	0.029	0.6	1	0	0.033
94043	Tm2d1	ENSMUSG00000028563	Q99MB3	protein-coding	0.11	0.092	0.71	0	0.034	0.58	0.82	0	-0.01	0.86	0.97	0	-0.078	0.23	0.75	0	-0.12	0.053	0.49	0	-0.044	0.46	0.81	0	-0.083	0.62	0.98	0	0.019	0.9	0.98	0	-0.043	0.78	0.98	0	0.1	0.55	1	0	0.04	0.8	1	0	-0.062
94040	Clmn	ENSMUSG00000021097	Q8C5W0	protein-coding	-0.071	0.28	0.82	0	-0.03	0.62	0.85	0	-0.11	0.065	0.38	0	0.041	0.52	0.89	0	-0.044	0.46	0.85	0	-0.085	0.16	0.59	0	0.03	0.7	0.99	0	-0.014	0.84	0.97	0	0.097	0.18	0.78	0	-0.044	0.57	1	0	0.067	0.35	0.99	0	0.11
93961	B3galt5	ENSMUSG00000074892	Q9JI67	protein-coding	0.071	0.3	0.84	0	0.11	0.096	0.38	0	0.14	0.038	0.3	0	0.039	0.56	0.9	0	0.068	0.29	0.76	0	0.029	0.65	0.89	0	0.17	0.057	0.96	0	0.13	0.12	0.56	0	0.24	0.0053	0.17	0	-0.042	0.62	1	0	0.074	0.35	0.99	0	0.12
93960	Nkd1	ENSMUSG00000031661	E9Q5K6,Q99MH6	protein-coding	-0.0018	0.98	1	0	0.099	0.19	0.52	0	0.034	0.64	0.9	0	0.1	0.21	0.73	0	0.036	0.63	0.91	0	-0.065	0.37	0.76	0	-0.053	0.51	0.98	0	-0.07	0.36	0.79	0	-0.011	0.89	0.99	0	-0.017	0.83	1	0	0.042	0.57	1	0	0.059
93898	Cers1	ENSMUSG00000087408	A2RT05,P27545	protein-coding	0.09	0.12	0.73	0	-0.013	0.8	0.93	0	0.015	0.77	0.94	0	-0.1	0.075	0.63	0	-0.076	0.16	0.66	0	0.028	0.59	0.87	0	0.093	0.32	0.98	0	-0.026	0.76	0.95	0	0.034	0.69	0.96	0	-0.12	0.21	1	0	-0.058	0.5	1	0	0.061
93897	Fzd10	ENSMUSG00000081683	Q149J3,Q8BKG4	protein-coding	-0.073	0.76	0.97	0	-0.036	0.88	0.96	0	0.22	0.35	0.75	0	0.037	0.88	0.98	0	0.29	0.21	0.71	0	0.26	0.28	0.69	0	-0.35	0.27	0.98	0	-0.11	0.71	0.94	0	0.094	0.75	0.97	0	0.24	0.45	1	0	0.44	0.14	0.9	0	0.21
93896	Glp2r	ENSMUSG00000049928	A0A158RFU9,Q5IXF8	protein-coding	0.29	0.14	0.74	0	0.11	0.54	0.8	0	0.15	0.38	0.77	0	-0.18	0.35	0.82	0	-0.14	0.44	0.84	0	0.043	0.8	0.94	0	0.074	0.75	0.99	0	0.046	0.83	0.97	0	0.043	0.84	0.98	0	-0.028	0.91	1	0	-0.031	0.89	1	0	-0.0026
93893	Pcdhb22	ENSMUSG00000073591	Q8C8Z3,Q91XZ8	protein-coding	-0.0029	0.97	0.99	0	0.068	0.42	0.73	0	-0.05	0.54	0.86	0	0.071	0.43	0.85	0	-0.047	0.57	0.89	0	-0.12	0.16	0.59	0	-0.096	0.47	0.98	0	-0.035	0.78	0.95	0	0.019	0.88	0.99	0	0.061	0.64	1	0	0.12	0.35	0.99	0	0.054
93892	Pcdhb21	ENSMUSG00000044022	Q91V48	protein-coding	-0.012	0.94	0.99	0	0.03	0.86	0.95	0	-0.08	0.63	0.9	0	0.042	0.82	0.96	0	-0.068	0.69	0.93	0	-0.11	0.52	0.83	0	-0.72	0.049	0.96	0	-0.45	0.22	0.68	0	-0.19	0.58	0.95	0	0.28	0.44	1	0	0.54	0.11	0.85	0	0.26
93891	Pcdhb20	ENSMUSG00000046191	Q91XZ9	protein-coding	-0.034	0.65	0.95	0	-0.098	0.18	0.51	0	-0.013	0.86	0.97	0	-0.064	0.4	0.84	0	0.022	0.76	0.95	0	0.086	0.23	0.66	0	-0.059	0.71	0.99	0	-0.13	0.39	0.81	0	-0.057	0.69	0.96	0	-0.07	0.66	1	0	0.0012	0.99	1	0	0.071
93890	Pcdhb19	ENSMUSG00000043313	Q3UH89,Q91Y01	protein-coding	0.061	0.54	0.92	0	0.17	0.091	0.37	0	0.029	0.76	0.94	0	0.1	0.3	0.79	0	-0.032	0.73	0.94	0	-0.14	0.15	0.58	0	-0.039	0.79	0.99	0	-0.084	0.55	0.89	0	0.065	0.63	0.96	0	-0.045	0.76	1	0	0.1	0.45	1	0	0.15
93889	Pcdhb18	ENSMUSG00000048347	Q3USI6,Q91Y02	protein-coding	0.25	0.025	0.59	0	0.086	0.39	0.7	0	-0.089	0.36	0.76	0	-0.17	0.12	0.67	0	-0.34	0.0022	0.14	0	-0.17	0.083	0.49	0	0.1	0.56	0.98	0	-0.15	0.38	0.81	0	-0.25	0.13	0.72	0	-0.25	0.17	1	0	-0.36	0.04	0.71	0	-0.11
93888	Pcdhb17	ENSMUSG00000046387	Q91VD8	protein-coding	0.028	0.76	0.97	0	0.009	0.92	0.97	0	0.042	0.62	0.89	0	-0.019	0.84	0.97	0	0.014	0.87	0.98	0	0.033	0.7	0.91	0	-0.12	0.39	0.98	0	-0.13	0.31	0.75	0	-0.19	0.15	0.75	0	-0.016	0.91	1	0	-0.069	0.58	1	0	-0.054
93887	Pcdhb16	ENSMUSG00000047910	Q8CB45,Q91Y03	protein-coding	0.032	0.77	0.97	0	0.17	0.11	0.41	0	0.24	0.025	0.24	0	0.14	0.22	0.74	0	0.21	0.049	0.48	0	0.073	0.48	0.82	0	-0.28	0.1	0.98	0	-0.14	0.39	0.81	0	0.15	0.34	0.87	0	0.14	0.4	1	0	0.44	0.011	0.52	0	0.29
93886	Pcdhb15	ENSMUSG00000047033	Q91Y04	protein-coding	-0.24	0.072	0.68	0	-0.063	0.61	0.84	0	0.082	0.5	0.83	0	0.18	0.18	0.71	0	0.32	0.013	0.31	0	0.14	0.24	0.66	0	0.31	0.12	0.98	0	-0.12	0.5	0.86	0	0.16	0.36	0.88	0	-0.43	0.036	1	0	-0.14	0.42	1	0	0.28
93885	Pcdhb14	ENSMUSG00000044043	Q6PB90	protein-coding	0.13	0.27	0.82	0	0.46	0.00045	0.027	1	0.35	0.0036	0.081	0	0.33	0.0097	0.53	0	0.22	0.049	0.48	0	-0.11	0.33	0.73	0	-0.039	0.79	0.99	0	0.35	0.017	0.28	0	0.29	0.041	0.5	0	0.39	0.013	1	0	0.33	0.023	0.62	0	-0.066
93884	Pcdhb13	ENSMUSG00000047307	Q91Y06	protein-coding	-0.11	0.26	0.82	0	0.035	0.71	0.89	0	0.25	0.012	0.17	0	0.15	0.14	0.69	0	0.37	0.00079	0.082	0	0.22	0.028	0.38	0	-0.18	0.24	0.98	0	0.2	0.17	0.63	0	0.12	0.4	0.89	0	0.38	0.021	1	0	0.3	0.043	0.72	0	-0.079
93883	Pcdhb12	ENSMUSG00000043458	Q91Y07	protein-coding	0.089	0.53	0.92	0	-0.00024	1	1	0	0.11	0.42	0.8	0	-0.089	0.53	0.89	0	0.019	0.88	0.98	0	0.11	0.42	0.79	0	-0.19	0.22	0.98	0	-0.21	0.16	0.62	0	-0.24	0.1	0.68	0	-0.018	0.91	1	0	-0.052	0.72	1	0	-0.034
93882	Pcdhb11	ENSMUSG00000051486	Q8C5K2,Q91UZ8	protein-coding	0.31	0.047	0.63	0	0.1	0.46	0.75	0	0.032	0.81	0.95	0	-0.21	0.17	0.71	0	-0.28	0.054	0.49	0	-0.071	0.6	0.87	0	0.055	0.69	0.99	0	0.29	0.039	0.38	0	-0.0026	0.98	1	0	0.23	0.11	1	0	-0.058	0.65	1	0	-0.29
93881	Pcdhb10	ENSMUSG00000045657	Q91VE5	protein-coding	-0.2	0.099	0.72	0	-0.15	0.19	0.52	0	-0.26	0.028	0.26	0	0.052	0.66	0.93	0	-0.054	0.62	0.91	0	-0.11	0.33	0.73	0	-0.031	0.86	0.99	0	-0.0021	0.99	1	0	-0.31	0.081	0.64	0	0.029	0.88	1	0	-0.27	0.12	0.87	0	-0.3
93880	Pcdhb9	ENSMUSG00000051242	E9Q5G2,Q8CCK1,Q91XZ1	protein-coding	0.023	0.76	0.97	0	0.38	3.8e-05	0.0056	1	0.65	2.6e-08	1.2e-05	1	0.36	0.00015	0.15	0	0.63	5.5e-08	0.00015	1	0.27	0.0013	0.26	0	0.12	0.26	0.98	0	0.37	0.00098	0.063	0	0.74	1.9e-07	0.00011	1	0.25	0.022	1	0	0.63	2.7e-06	0.0051	1	0.37
93879	Pcdhb8	ENSMUSG00000045876	Q91XZ2	protein-coding	0.34	0.058	0.67	0	0.84	6e-05	0.0078	1	1.1	1.2e-06	0.00024	1	0.5	0.0099	0.53	0	0.81	0.00011	0.025	1	0.31	0.081	0.48	0	0.64	0.021	0.89	0	0.83	0.0029	0.12	0	1.2	7.3e-05	0.0082	1	0.19	0.49	1	0	0.57	0.03	0.68	0	0.39
93878	Pcdhb7	ENSMUSG00000045062	Q8CDY9	protein-coding	0.14	0.21	0.79	0	0.092	0.38	0.7	0	0.21	0.052	0.34	0	-0.048	0.66	0.93	0	0.069	0.51	0.88	0	0.12	0.26	0.68	0	0.27	0.041	0.95	0	0.077	0.5	0.87	0	0.2	0.09	0.66	0	-0.19	0.14	1	0	-0.067	0.56	1	0	0.12
93877	Pcdhb6	ENSMUSG00000051678	Q91XZ4	protein-coding	0.29	0.03	0.59	0	0.72	8.6e-06	0.0021	1	0.68	1.2e-05	0.0015	1	0.43	0.0028	0.42	0	0.39	0.0033	0.17	0	-0.04	0.74	0.92	0	0.47	0.016	0.88	0	0.77	0.00024	0.029	1	0.76	0.00018	0.016	1	0.3	0.12	1	0	0.3	0.096	0.83	0	-0.0014
93876	Pcdhb5	ENSMUSG00000063687	Q8CEA8,Q91XZ5	protein-coding	0.18	0.074	0.68	0	0.49	4e-05	0.006	1	0.56	5.7e-06	0.00083	1	0.31	0.0045	0.43	0	0.38	0.0005	0.065	0	0.069	0.45	0.81	0	0.24	0.12	0.98	0	0.42	0.0084	0.21	0	0.45	0.0037	0.13	0	0.18	0.25	1	0	0.21	0.15	0.91	0	0.031
93875	Pcdhb4	ENSMUSG00000045689	Q8CBE8,Q8CE07,Q91XZ6	protein-coding	0.15	0.27	0.82	0	0.39	0.0068	0.11	0	0.54	0.00045	0.02	1	0.24	0.1	0.65	0	0.39	0.0073	0.24	0	0.15	0.25	0.68	0	-0.019	0.91	1	0	0.17	0.29	0.74	0	0.43	0.011	0.26	0	0.19	0.27	1	0	0.45	0.0086	0.48	0	0.26
93874	Pcdhb3	ENSMUSG00000045498	Q91XZ7	protein-coding	0.31	0.00099	0.18	0	0.6	3.3e-07	0.00019	1	0.74	1.2e-08	6.9e-06	1	0.29	0.0022	0.41	0	0.43	2.6e-05	0.012	1	0.14	0.089	0.5	0	0.013	0.93	1	0	0.24	0.11	0.55	0	0.26	0.08	0.64	0	0.22	0.16	1	0	0.24	0.1	0.84	0	0.02
93873	Pcdhb2	ENSMUSG00000051599	Q91Y00	protein-coding	0.43	0.0017	0.24	0	0.8	1e-06	0.00047	1	0.76	1.4e-06	0.00026	1	0.38	0.0057	0.45	0	0.34	0.0071	0.24	0	-0.04	0.73	0.92	0	-0.023	0.91	1	0	1.2	2.4e-05	0.0065	1	0.63	0.004	0.14	0	1.2	3e-05	0.083	0	0.65	0.0033	0.29	0	-0.54
93872	Pcdhb1	ENSMUSG00000051663	Q91Y08	protein-coding	0.78	0.037	0.62	0	1.5	0.00062	0.033	1	1.6	0.00027	0.015	1	0.74	0.088	0.64	0	0.82	0.044	0.46	0	0.084	0.85	0.96	0	0.17	0.8	0.99	0	-0.045	0.94	0.99	0	0.57	0.39	0.89	0	-0.21	0.76	1	0	0.4	0.54	1	0	0.62
93871	Brwd1	ENSMUSG00000022914	Q3TSA7,Q8BPZ1,Q921C3	protein-coding	-0.016	0.72	0.96	0	0.033	0.42	0.73	0	-0.083	0.049	0.33	0	0.049	0.27	0.77	0	-0.067	0.11	0.59	0	-0.12	0.0083	0.32	0	-0.003	0.96	1	0	-0.029	0.64	0.92	0	0.047	0.44	0.91	0	-0.026	0.7	1	0	0.05	0.42	0.99	0	0.075
93843	Pnck	ENSMUSG00000002012	Q3TYC1,Q3UYI0,Q9QYK9	protein-coding	0.00073	0.99	1	0	-0.099	0.06	0.31	0	-0.021	0.67	0.91	0	-0.1	0.073	0.63	0	-0.022	0.66	0.92	0	0.078	0.12	0.54	0	-0.096	0.22	0.98	0	-0.13	0.074	0.48	0	-0.087	0.23	0.82	0	-0.038	0.62	1	0	0.0096	0.89	1	0	0.048
93842	Igsf9	ENSMUSG00000037995	Q05BQ1	protein-coding	0.0064	0.98	1	0	-0.12	0.62	0.84	0	-0.31	0.18	0.58	0	-0.13	0.61	0.92	0	-0.32	0.17	0.68	0	-0.19	0.39	0.77	0	0.3	0.29	0.98	0	0.37	0.17	0.63	0	0.15	0.57	0.95	0	0.069	0.81	1	0	-0.15	0.56	1	0	-0.22
93840	Vangl2	ENSMUSG00000026556	Q91ZD4	protein-coding	-0.0021	0.99	1	0	-0.22	0.055	0.3	0	-0.019	0.86	0.97	0	-0.22	0.069	0.62	0	-0.017	0.87	0.98	0	0.2	0.068	0.46	0	-0.097	0.46	0.98	0	-0.32	0.017	0.27	0	-0.11	0.38	0.89	0	-0.22	0.1	1	0	-0.01	0.93	1	0	0.21
93838	Dqx1	ENSMUSG00000009145	Q924H9	protein-coding	-0.67	0.17	0.77	0	0.27	0.6	0.84	0	-0.42	0.38	0.77	0	0.95	0.062	0.62	0	0.25	0.54	0.88	0	-0.69	0.16	0.59	0	0.22	0.83	0.99	0	-0.023	0.98	1	0	-0.7	0.43	0.9	0	-0.25	0.81	1	0	-0.93	0.32	0.99	0	-0.68
93837	Dach2	ENSMUSG00000025592	Q925Q8,B1AU60,B1AXA6	protein-coding	0.12	0.64	0.94	0	0.41	0.1	0.39	0	0.42	0.088	0.44	0	0.29	0.27	0.77	0	0.3	0.21	0.71	0	0.016	0.95	0.98	0	0.2	0.43	0.98	0	0.6	0.021	0.3	0	0.48	0.054	0.56	0	0.4	0.14	1	0	0.28	0.25	0.97	0	-0.12
93836	Rnf111	ENSMUSG00000032217	Q99ML9,A0A1L1SRK3	protein-coding	0.082	0.2	0.79	0	0.045	0.45	0.75	0	-0.0064	0.91	0.98	0	-0.037	0.56	0.9	0	-0.088	0.14	0.63	0	-0.051	0.38	0.76	0	0.049	0.56	0.98	0	0.022	0.78	0.95	0	0.051	0.51	0.93	0	-0.026	0.75	1	0	0.0027	0.97	1	0	0.029
93835	Amn	ENSMUSG00000021278	Q99JB7	protein-coding	-0.072	0.77	0.97	0	-0.48	0.045	0.27	0	-0.21	0.35	0.75	0	-0.41	0.091	0.64	0	-0.14	0.54	0.88	0	0.27	0.21	0.64	0	-0.14	0.44	0.98	0	-0.57	0.0031	0.13	0	-0.079	0.64	0.96	0	-0.43	0.027	1	0	0.064	0.71	1	0	0.49
93834	Peli2	ENSMUSG00000021846	E9QPQ6,Q8BST6	protein-coding	-0.0012	0.98	1	0	0.001	0.98	1	0	0.09	0.096	0.45	0	0.0022	0.97	1	0	0.092	0.096	0.57	0	0.089	0.1	0.52	0	0.066	0.44	0.98	0	-0.06	0.46	0.85	0	0.11	0.16	0.76	0	-0.13	0.15	1	0	0.047	0.56	1	0	0.17
93790	Nipa2	ENSMUSG00000030452	Q9JJC8	protein-coding	0.028	0.58	0.93	0	0.035	0.46	0.76	0	-0.038	0.41	0.79	0	0.007	0.89	0.98	0	-0.066	0.17	0.67	0	-0.073	0.13	0.55	0	-0.0061	0.95	1	0	0.027	0.79	0.95	0	-0.06	0.55	0.94	0	0.034	0.75	1	0	-0.053	0.59	1	0	-0.087
93765	Ube2n	ENSMUSG00000074781	A2RTT4,P61089	protein-coding	0.026	0.47	0.91	0	-0.00068	0.98	1	0	-0.0045	0.89	0.98	0	-0.027	0.46	0.86	0	-0.031	0.36	0.81	0	-0.0038	0.91	0.97	0	-0.037	0.58	0.98	0	-0.033	0.61	0.91	0	-0.097	0.13	0.73	0	0.0048	0.94	1	0	-0.06	0.35	0.99	0	-0.065
93762	Smarca5	ENSMUSG00000031715	Q91ZW3	protein-coding	-0.0082	0.87	0.98	0	-0.012	0.8	0.93	0	-0.072	0.14	0.54	0	-0.0042	0.94	0.99	0	-0.064	0.2	0.7	0	-0.06	0.22	0.65	0	0.023	0.76	0.99	0	-0.059	0.41	0.82	0	-0.13	0.065	0.6	0	-0.082	0.29	1	0	-0.16	0.036	0.71	0	-0.075
93761	Smarca1	ENSMUSG00000031099	Q6PGB8	protein-coding	-0.078	0.23	0.8	0	-0.052	0.39	0.7	0	-0.12	0.048	0.33	0	0.026	0.69	0.94	0	-0.044	0.45	0.85	0	-0.07	0.24	0.66	0	-0.24	0.032	0.95	0	-0.21	0.044	0.4	0	-0.16	0.1	0.68	0	0.027	0.8	1	0	0.075	0.44	1	0	0.048
93760	Arid1a	ENSMUSG00000007880	A2BH40,E9QAQ7	protein-coding	-0.042	0.37	0.87	0	-0.069	0.13	0.43	0	-0.11	0.014	0.18	0	-0.027	0.57	0.9	0	-0.073	0.1	0.59	0	-0.046	0.29	0.7	0	-0.089	0.42	0.98	0	-0.15	0.16	0.61	0	0.02	0.84	0.98	0	-0.063	0.57	1	0	0.11	0.29	0.99	0	0.17
93759	Sirt1	ENSMUSG00000020063	Q3UNI1,Q3USJ2,Q3USY7,Q53Z05,Q923E4	protein-coding	0.097	0.31	0.84	0	-0.057	0.52	0.79	0	0.0015	0.99	1	0	-0.15	0.11	0.66	0	-0.095	0.28	0.76	0	0.059	0.5	0.83	0	0.055	0.61	0.98	0	-0.028	0.78	0.95	0	0.013	0.9	0.99	0	-0.083	0.45	1	0	-0.043	0.67	1	0	0.041
93757	Immp2l	ENSMUSG00000056899	Q8BPT6	protein-coding	0.029	0.81	0.97	0	0.044	0.69	0.89	0	0.15	0.18	0.58	0	0.015	0.9	0.98	0	0.12	0.27	0.75	0	0.11	0.33	0.73	0	-0.12	0.39	0.98	0	-0.016	0.9	0.98	0	0.018	0.89	0.99	0	0.1	0.46	1	0	0.14	0.29	0.99	0	0.034
93747	Echs1	ENSMUSG00000025465	Q8BH95	protein-coding	0.0094	0.86	0.98	0	0.063	0.23	0.57	0	0.12	0.028	0.26	0	0.054	0.33	0.81	0	0.11	0.044	0.46	0	0.056	0.28	0.7	0	-0.091	0.36	0.98	0	-0.0073	0.94	0.99	0	-0.099	0.29	0.85	0	0.084	0.4	1	0	-0.0076	0.93	1	0	-0.092
93742	Pard3	ENSMUSG00000025812	Q99NH2,A0A0R4J1Y4,A5D6P2,E9PYJ2,B7ZNY3,G3XA13	protein-coding	0.017	0.78	0.97	0	0.019	0.75	0.91	0	-0.063	0.28	0.7	0	0.0018	0.98	1	0	-0.08	0.18	0.68	0	-0.082	0.17	0.6	0	-0.098	0.22	0.98	0	-0.087	0.25	0.71	0	-0.04	0.59	0.95	0	0.012	0.88	1	0	0.059	0.43	1	0	0.047
93739	Gabarapl2	ENSMUSG00000031950	P60521	protein-coding	0.064	0.2	0.79	0	0.053	0.26	0.59	0	0.04	0.38	0.77	0	-0.011	0.82	0.96	0	-0.024	0.6	0.9	0	-0.013	0.77	0.93	0	-0.054	0.61	0.98	0	-0.016	0.87	0.98	0	-0.03	0.76	0.97	0	0.038	0.72	1	0	0.024	0.8	1	0	-0.013
93737	Pard6g	ENSMUSG00000056214	Q8CBL3,Q9JK84	protein-coding	-0.027	0.86	0.98	0	-0.0038	0.98	0.99	0	0.051	0.72	0.93	0	0.023	0.88	0.98	0	0.077	0.59	0.9	0	0.055	0.7	0.91	0	-0.22	0.093	0.97	0	-0.22	0.075	0.48	0	-0.061	0.6	0.95	0	-0.00056	1	1	0	0.16	0.18	0.93	0	0.16
93736	Aff4	ENSMUSG00000049470	Q9ESC8	protein-coding	-0.0061	0.9	0.98	0	0.0084	0.85	0.95	0	-0.07	0.13	0.51	0	0.014	0.76	0.95	0	-0.064	0.16	0.67	0	-0.078	0.09	0.5	0	-0.061	0.42	0.98	0	-0.053	0.45	0.84	0	0.0059	0.93	0.99	0	0.0078	0.92	1	0	0.066	0.34	0.99	0	0.059
93735	Wnt16	ENSMUSG00000029671	Q8C6P4,Q9QYS1,Q8BRT3	protein-coding	-0.15	0.59	0.93	0	0.046	0.87	0.95	0	0.16	0.56	0.86	0	0.2	0.49	0.88	0	0.31	0.25	0.74	0	0.11	0.68	0.9	0	0.079	0.78	0.99	0	-0.32	0.25	0.7	0	-0.49	0.068	0.61	0	-0.39	0.17	1	0	-0.57	0.036	0.71	0	-0.18
93734	Mpv17l	ENSMUSG00000022679	D3Z6M3,Q99MS3,E9Q4P9	protein-coding	0.018	0.67	0.95	0	0.029	0.47	0.76	0	-0.0039	0.92	0.98	0	0.011	0.79	0.96	0	-0.022	0.58	0.9	0	-0.032	0.4	0.78	0	-0.045	0.52	0.98	0	-0.015	0.81	0.96	0	0.0046	0.94	0.99	0	0.029	0.67	1	0	0.049	0.44	1	0	0.02
93732	Acox2	ENSMUSG00000021751	Q9QXD1	protein-coding	0.046	0.92	0.99	0	1	0.034	0.23	0	-0.35	0.39	0.78	0	1	0.045	0.6	0	-0.4	0.32	0.79	0	-1.4	0.0049	0.28	0	0.32	0.54	0.98	0	0.25	0.62	0.91	0	-0.29	0.55	0.94	0	-0.069	0.9	1	0	-0.61	0.22	0.96	0	-0.54
93730	Lztfl1	ENSMUSG00000025245	Q9JHQ5	protein-coding	0.037	0.48	0.91	0	0.14	0.0094	0.13	0	-0.043	0.38	0.77	0	0.11	0.058	0.61	0	-0.08	0.11	0.6	0	-0.19	0.0012	0.26	0	0.056	0.5	0.98	0	0.2	0.017	0.28	0	0.011	0.89	0.99	0	0.14	0.092	1	0	-0.046	0.55	1	0	-0.19
93728	Pabpc5	ENSMUSG00000034732	Q8C7D3	protein-coding	0.24	0.38	0.88	0	0.16	0.52	0.79	0	0.026	0.91	0.98	0	-0.074	0.78	0.96	0	-0.21	0.4	0.82	0	-0.14	0.58	0.86	0	0.048	0.89	0.99	0	0.67	0.091	0.5	0	0.39	0.27	0.84	0	0.62	0.13	1	0	0.34	0.32	0.99	0	-0.28
93724	Pcdhga12	ENSMUSG00000102428	Q91XY7	protein-coding	-0.029	0.51	0.91	0	-0.11	0.016	0.16	0	0.038	0.35	0.76	0	-0.08	0.083	0.64	0	0.067	0.11	0.6	0	0.15	0.0018	0.26	0	-0.043	0.62	0.98	0	-0.14	0.09	0.5	0	-0.04	0.62	0.95	0	-0.1	0.25	1	0	0.0031	0.97	1	0	0.1
93723	Pcdhga11	ENSMUSG00000102742	Q91XY8	protein-coding	-0.031	0.49	0.91	0	-0.11	0.015	0.16	0	0.027	0.51	0.84	0	-0.081	0.084	0.64	0	0.059	0.17	0.68	0	0.14	0.0031	0.27	0	-0.041	0.63	0.98	0	-0.14	0.095	0.51	0	-0.044	0.59	0.95	0	-0.1	0.25	1	0	-0.0024	0.98	1	0	0.099
93722	Pcdhga10	ENSMUSG00000102222	Q91XY9	protein-coding	-0.032	0.47	0.91	0	-0.11	0.014	0.15	0	0.036	0.38	0.77	0	-0.081	0.08	0.63	0	0.068	0.11	0.6	0	0.15	0.0017	0.26	0	-0.044	0.61	0.98	0	-0.14	0.092	0.51	0	-0.039	0.62	0.96	0	-0.099	0.26	1	0	0.0047	0.95	1	0	0.1
93721	Cpn1	ENSMUSG00000025196	Q9JJN5	protein-coding	0.45	0.34	0.86	0	0.85	0.076	0.34	0	0.38	0.38	0.77	0	0.39	0.42	0.85	0	-0.07	0.88	0.98	0	-0.46	0.33	0.73	0	0.21	0.67	0.98	0	0.67	0.16	0.61	0	-0.023	0.96	1	0	0.46	0.35	1	0	-0.23	0.61	1	0	-0.69
93717	Pcdhga9	ENSMUSG00000102440	Q91XX9	protein-coding	-0.032	0.48	0.91	0	-0.11	0.016	0.16	0	0.041	0.33	0.74	0	-0.078	0.092	0.64	0	0.072	0.094	0.57	0	0.15	0.0016	0.26	0	-0.042	0.63	0.98	0	-0.14	0.098	0.52	0	-0.037	0.65	0.96	0	-0.098	0.27	1	0	0.0056	0.94	1	0	0.1
93716	Pcdhga8	ENSMUSG00000103897	Q91XY0	protein-coding	-0.03	0.5	0.91	0	-0.11	0.022	0.19	0	0.041	0.33	0.74	0	-0.075	0.11	0.66	0	0.071	0.1	0.59	0	0.15	0.0023	0.26	0	-0.043	0.62	0.98	0	-0.14	0.1	0.53	0	-0.035	0.66	0.96	0	-0.094	0.28	1	0	0.0076	0.92	1	0	0.1
93715	Pcdhga7	ENSMUSG00000103472	Q6DD96	protein-coding	-0.032	0.48	0.91	0	-0.11	0.017	0.17	0	0.039	0.34	0.75	0	-0.076	0.097	0.64	0	0.071	0.098	0.58	0	0.15	0.0018	0.26	0	-0.043	0.62	0.98	0	-0.14	0.1	0.52	0	-0.036	0.65	0.96	0	-0.095	0.28	1	0	0.0074	0.93	1	0	0.1
93714	Pcdhga6	ENSMUSG00000103793	Q91XY2	protein-coding	-0.029	0.52	0.91	0	-0.1	0.024	0.2	0	0.052	0.21	0.63	0	-0.072	0.11	0.66	0	0.08	0.062	0.5	0	0.15	0.0013	0.26	0	-0.04	0.64	0.98	0	-0.14	0.11	0.53	0	-0.029	0.72	0.96	0	-0.095	0.28	1	0	0.012	0.89	1	0	0.11
93713	Pcdhga5	ENSMUSG00000103567	Q91XY3	protein-coding	-0.031	0.49	0.91	0	-0.11	0.013	0.15	0	0.035	0.39	0.78	0	-0.082	0.076	0.63	0	0.065	0.12	0.61	0	0.15	0.0018	0.26	0	-0.043	0.62	0.98	0	-0.14	0.093	0.51	0	-0.041	0.61	0.95	0	-0.1	0.26	1	0	0.0025	0.98	1	0	0.1
93712	Pcdhga4	ENSMUSG00000103677	Q91XY4	protein-coding	-0.033	0.45	0.9	0	-0.11	0.014	0.15	0	0.035	0.39	0.78	0	-0.078	0.087	0.64	0	0.069	0.1	0.59	0	0.15	0.0017	0.26	0	-0.046	0.6	0.98	0	-0.14	0.091	0.5	0	-0.039	0.63	0.96	0	-0.098	0.27	1	0	0.007	0.93	1	0	0.1
93711	Pcdhga3	ENSMUSG00000104346	Q91XY5	protein-coding	-0.031	0.5	0.91	0	-0.11	0.017	0.16	0	0.038	0.37	0.77	0	-0.081	0.086	0.64	0	0.068	0.12	0.61	0	0.15	0.002	0.26	0	-0.045	0.6	0.98	0	-0.14	0.091	0.5	0	-0.039	0.62	0.96	0	-0.099	0.26	1	0	0.0054	0.95	1	0	0.1
93710	Pcdhga2	ENSMUSG00000103332	Q91XY6	protein-coding	-0.03	0.49	0.91	0	-0.099	0.025	0.2	0	0.053	0.2	0.61	0	-0.069	0.12	0.68	0	0.082	0.053	0.49	0	0.15	0.0012	0.26	0	-0.041	0.64	0.98	0	-0.14	0.1	0.52	0	-0.031	0.7	0.96	0	-0.097	0.27	1	0	0.0099	0.9	1	0	0.11
93709	Pcdhga1	ENSMUSG00000103144	Q91XZ0	protein-coding	-0.032	0.47	0.91	0	-0.11	0.018	0.17	0	0.04	0.33	0.74	0	-0.076	0.1	0.64	0	0.073	0.093	0.57	0	0.15	0.0018	0.26	0	-0.043	0.62	0.98	0	-0.14	0.098	0.52	0	-0.037	0.65	0.96	0	-0.097	0.27	1	0	0.0068	0.93	1	0	0.1
93708	Pcdhgc5	ENSMUSG00000102543	Q91XW9	protein-coding	-0.039	0.37	0.88	0	-0.12	0.0075	0.11	0	0.013	0.74	0.93	0	-0.083	0.068	0.62	0	0.052	0.21	0.71	0	0.13	0.0031	0.27	0	-0.056	0.52	0.98	0	-0.16	0.06	0.45	0	-0.056	0.49	0.92	0	-0.1	0.23	1	0	-3.5e-05	1	1	0	0.1
93707	Pcdhgc4	ENSMUSG00000023036	Q91XX0	protein-coding	-0.031	0.48	0.91	0	-0.11	0.012	0.15	0	0.035	0.38	0.77	0	-0.082	0.073	0.63	0	0.066	0.12	0.6	0	0.15	0.0016	0.26	0	-0.043	0.62	0.98	0	-0.14	0.089	0.5	0	-0.043	0.59	0.95	0	-0.1	0.25	1	0	-0.00038	1	1	0	0.1
93706	Pcdhgc3	ENSMUSG00000102918	Q91XX1	protein-coding	-0.029	0.49	0.91	0	-0.11	0.016	0.16	0	0.021	0.59	0.88	0	-0.077	0.085	0.64	0	0.051	0.21	0.72	0	0.13	0.0043	0.28	0	-0.034	0.68	0.98	0	-0.13	0.1	0.53	0	-0.043	0.57	0.95	0	-0.097	0.25	1	0	-0.0091	0.91	1	0	0.088
93705	Pcdhgb8	ENSMUSG00000103081	Q91XX2	protein-coding	-0.033	0.47	0.91	0	-0.11	0.015	0.16	0	0.039	0.35	0.76	0	-0.079	0.09	0.64	0	0.071	0.099	0.58	0	0.15	0.0017	0.26	0	-0.042	0.63	0.98	0	-0.14	0.096	0.51	0	-0.038	0.64	0.96	0	-0.099	0.26	1	0	0.0041	0.96	1	0	0.1
93704	Pcdhgb7	ENSMUSG00000104063	Q91XX3	protein-coding	-0.03	0.51	0.91	0	-0.11	0.017	0.17	0	0.04	0.33	0.74	0	-0.079	0.089	0.64	0	0.07	0.1	0.59	0	0.15	0.0017	0.26	0	-0.043	0.62	0.98	0	-0.14	0.095	0.51	0	-0.038	0.64	0.96	0	-0.099	0.26	1	0	0.005	0.95	1	0	0.1
93703	Pcdhgb6	ENSMUSG00000103088	Q91XX4	protein-coding	-0.032	0.48	0.91	0	-0.11	0.014	0.15	0	0.038	0.36	0.76	0	-0.08	0.083	0.64	0	0.069	0.1	0.59	0	0.15	0.0016	0.26	0	-0.045	0.61	0.98	0	-0.14	0.09	0.5	0	-0.04	0.61	0.95	0	-0.099	0.26	1	0	0.0044	0.96	1	0	0.1
93702	Pcdhgb5	ENSMUSG00000103749	Q91XX5	protein-coding	-0.032	0.47	0.91	0	-0.11	0.015	0.16	0	0.038	0.35	0.76	0	-0.079	0.088	0.64	0	0.07	0.1	0.58	0	0.15	0.0017	0.26	0	-0.043	0.62	0.98	0	-0.14	0.097	0.51	0	-0.039	0.62	0.96	0	-0.098	0.27	1	0	0.0035	0.96	1	0	0.1
93701	Pcdhgb4	ENSMUSG00000103585	Q91XX6	protein-coding	-0.031	0.49	0.91	0	-0.11	0.016	0.16	0	0.036	0.38	0.77	0	-0.079	0.087	0.64	0	0.067	0.12	0.6	0	0.15	0.002	0.26	0	-0.042	0.63	0.98	0	-0.14	0.097	0.51	0	-0.039	0.63	0.96	0	-0.099	0.26	1	0	0.0037	0.96	1	0	0.1
93700	Pcdhgb2	ENSMUSG00000102748	Q91XX7	protein-coding	-0.031	0.48	0.91	0	-0.11	0.013	0.15	0	0.033	0.43	0.8	0	-0.082	0.077	0.63	0	0.064	0.13	0.63	0	0.15	0.002	0.26	0	-0.043	0.62	0.98	0	-0.14	0.088	0.5	0	-0.041	0.6	0.95	0	-0.1	0.25	1	0	0.0019	0.98	1	0	0.1
93699	Pcdhgb1	ENSMUSG00000103037	Q91XX8	protein-coding	-0.034	0.44	0.9	0	-0.11	0.014	0.15	0	0.033	0.43	0.8	0	-0.078	0.091	0.64	0	0.067	0.12	0.61	0	0.14	0.0021	0.26	0	-0.044	0.61	0.98	0	-0.14	0.092	0.51	0	-0.041	0.61	0.95	0	-0.099	0.26	1	0	0.0033	0.97	1	0	0.1
93697	Ice2	ENSMUSG00000032235	Q3UZ18	protein-coding	-0.027	0.81	0.97	0	0.11	0.32	0.65	0	0.097	0.36	0.76	0	0.13	0.25	0.76	0	0.12	0.25	0.73	0	-0.01	0.92	0.98	0	0.067	0.66	0.98	0	0.084	0.55	0.89	0	0.056	0.69	0.96	0	0.017	0.91	1	0	-0.012	0.93	1	0	-0.029
93696	Chrac1	ENSMUSG00000068391	Q9JKP8	protein-coding	-0.13	0.25	0.81	0	-0.12	0.25	0.58	0	-0.046	0.65	0.9	0	0.0042	0.97	1	0	0.08	0.43	0.84	0	0.076	0.45	0.81	0	-0.18	0.14	0.98	0	-0.061	0.57	0.9	0	-0.054	0.61	0.95	0	0.12	0.32	1	0	0.12	0.27	0.98	0	0.007
93695	Gpnmb	ENSMUSG00000029816	Q99P91	protein-coding	0.45	0.00023	0.083	0	0.74	3e-07	0.00018	1	0.92	1e-08	6.5e-06	1	0.3	0.0082	0.51	0	0.47	0.0001	0.024	1	0.17	0.087	0.49	0	0.51	0.002	0.45	0	0.82	9e-06	0.0032	1	1.1	1.9e-07	0.00011	1	0.31	0.043	1	0	0.56	0.00063	0.16	0	0.25
93694	Clec2d	ENSMUSG00000030157	F5BFH0,Q91V08	protein-coding	0.11	0.49	0.91	0	0.35	0.033	0.23	0	0.24	0.12	0.49	0	0.24	0.15	0.69	0	0.13	0.39	0.82	0	-0.11	0.48	0.82	0	0.0043	0.99	1	0	0.068	0.74	0.94	0	0.095	0.65	0.96	0	0.064	0.78	1	0	0.091	0.67	1	0	0.027
93692	Glrx	ENSMUSG00000021591	Q3U6L3,Q9QUH0	protein-coding	-0.099	0.17	0.77	0	-0.061	0.37	0.69	0	0.03	0.65	0.9	0	0.038	0.59	0.91	0	0.13	0.064	0.51	0	0.091	0.18	0.61	0	-0.062	0.51	0.98	0	0.0036	0.97	0.99	0	-0.11	0.22	0.81	0	0.066	0.48	1	0	-0.046	0.6	1	0	-0.11
93691	Klf7	ENSMUSG00000025959	Q99JB0	protein-coding	-0.055	0.61	0.94	0	0.091	0.38	0.7	0	-0.14	0.16	0.56	0	0.15	0.19	0.72	0	-0.09	0.37	0.81	0	-0.24	0.028	0.38	0	-0.17	0.39	0.98	0	-0.048	0.81	0.96	0	-0.0011	0.99	1	0	0.13	0.54	1	0	0.17	0.36	0.99	0	0.046
93690	Gpr45	ENSMUSG00000041907	Q148B5,Q8C6N9,Q8CA29,Q9EQQ4	protein-coding	0.1	0.28	0.82	0	0.067	0.45	0.75	0	0.048	0.57	0.87	0	-0.034	0.71	0.94	0	-0.052	0.54	0.89	0	-0.018	0.83	0.95	0	0.26	0.055	0.96	0	0.0053	0.96	0.99	0	0.049	0.68	0.96	0	-0.26	0.06	1	0	-0.21	0.088	0.81	0	0.044
93689	Lmod1	ENSMUSG00000048096	F8VPR1,Q8BVA4	protein-coding	-0.36	0.2	0.79	0	0.03	0.91	0.97	0	-0.13	0.63	0.89	0	0.39	0.17	0.7	0	0.23	0.36	0.8	0	-0.16	0.55	0.85	0	-0.46	0.14	0.98	0	0.21	0.47	0.85	0	-0.063	0.83	0.98	0	0.68	0.038	1	0	0.4	0.16	0.92	0	-0.28
93688	Klhl1	ENSMUSG00000022076	Q9JI74	protein-coding	0.1	0.58	0.93	0	0.32	0.094	0.37	0	-0.08	0.64	0.9	0	0.21	0.28	0.78	0	-0.18	0.29	0.77	0	-0.4	0.033	0.38	0	0.12	0.54	0.98	0	0.22	0.26	0.71	0	0.051	0.79	0.98	0	0.095	0.65	1	0	-0.074	0.7	1	0	-0.17
93687	Csnk1a1	ENSMUSG00000024576	Q6PJ87	protein-coding	-0.015	0.7	0.96	0	0.086	0.03	0.22	0	-0.036	0.32	0.74	0	0.1	0.018	0.53	0	-0.021	0.56	0.89	0	-0.12	0.0031	0.27	0	-0.044	0.5	0.98	0	0.079	0.2	0.66	0	-0.0094	0.87	0.99	0	0.12	0.066	1	0	0.035	0.56	1	0	-0.089
93686	Rbfox2	ENSMUSG00000033565	Q8BP71	protein-coding	0.012	0.79	0.97	0	0.043	0.31	0.64	0	-0.0035	0.93	0.99	0	0.031	0.49	0.88	0	-0.015	0.71	0.94	0	-0.046	0.26	0.68	0	0.027	0.66	0.98	0	0.016	0.77	0.95	0	0.046	0.42	0.9	0	-0.011	0.86	1	0	0.019	0.74	1	0	0.029
93685	Entpd7	ENSMUSG00000025192	Q3TCT4	protein-coding	0.043	0.56	0.93	0	-0.076	0.28	0.62	0	0.027	0.69	0.92	0	-0.12	0.12	0.67	0	-0.016	0.82	0.97	0	0.1	0.14	0.57	0	0.079	0.46	0.98	0	-0.036	0.72	0.94	0	0.042	0.67	0.96	0	-0.12	0.29	1	0	-0.037	0.71	1	0	0.078
93684	Selenof	ENSMUSG00000037072	Q9ERR7	protein-coding	0.019	0.65	0.94	0	0.058	0.16	0.48	0	0.088	0.034	0.28	0	0.039	0.37	0.83	0	0.069	0.093	0.57	0	0.03	0.44	0.8	0	-0.088	0.54	0.98	0	0.042	0.75	0.95	0	-0.0091	0.94	0.99	0	0.13	0.36	1	0	0.078	0.55	1	0	-0.051
93683	Glce	ENSMUSG00000032252	Q9EPS3	protein-coding	0.034	0.47	0.91	0	-0.046	0.31	0.64	0	-0.071	0.11	0.48	0	-0.08	0.1	0.65	0	-0.11	0.025	0.38	0	-0.026	0.56	0.86	0	0.046	0.57	0.98	0	-0.021	0.78	0.95	0	-0.031	0.67	0.96	0	-0.067	0.41	1	0	-0.077	0.31	0.99	0	-0.0098
93681	Zkscan8	ENSMUSG00000063894	A0A286YCX3,B2RX01,Q78WV9,Q8BSL0	protein-coding	-0.067	0.28	0.82	0	-9.4e-05	1	1	0	-0.071	0.22	0.64	0	0.067	0.28	0.78	0	-0.0034	0.95	0.99	0	-0.071	0.23	0.65	0	0.013	0.91	1	0	-0.0069	0.95	0.99	0	0.11	0.32	0.86	0	-0.02	0.87	1	0	0.098	0.38	0.99	0	0.12
93679	Trim8	ENSMUSG00000025034	Q99PJ2	protein-coding	-0.011	0.79	0.97	0	-0.059	0.15	0.47	0	-0.027	0.5	0.84	0	-0.048	0.27	0.77	0	-0.015	0.7	0.93	0	0.032	0.41	0.78	0	0.045	0.56	0.98	0	-0.046	0.53	0.88	0	0.025	0.73	0.97	0	-0.092	0.25	1	0	-0.021	0.77	1	0	0.071
93674	Nat8f3	ENSMUSG00000051262	A0A0R4J157,Q9JIY8	protein-coding	0.27	0.31	0.85	0	0.21	0.41	0.72	0	0.51	0.049	0.33	0	-0.062	0.82	0.97	0	0.24	0.35	0.8	0	0.31	0.23	0.65	0	0.2	0.49	0.98	0	0.11	0.69	0.93	0	0.19	0.48	0.92	0	-0.095	0.74	1	0	-0.013	0.96	1	0	0.082
93673	Nat8f2	ENSMUSG00000033634	Q8CHQ9	protein-coding	-0.71	0.067	0.67	0	-0.37	0.33	0.66	0	-0.7	0.054	0.35	0	0.34	0.35	0.82	0	0.0091	0.98	0.99	0	-0.33	0.32	0.73	0	0.79	0.083	0.96	0	-0.45	0.22	0.68	0	-0.025	0.95	0.99	0	-1.2	0.0087	1	0	-0.82	0.061	0.78	0	0.43
93671	Cd163	ENSMUSG00000008845	B7ZMW6,Q2VLH6	protein-coding	-0.12	0.66	0.95	0	0.28	0.3	0.63	0	0.32	0.22	0.64	0	0.4	0.16	0.69	0	0.44	0.099	0.58	0	0.037	0.89	0.97	0	0.06	0.84	0.99	0	0.59	0.056	0.44	0	0.4	0.17	0.77	0	0.53	0.1	1	0	0.34	0.24	0.96	0	-0.19
89867	Sec16b	ENSMUSG00000026589	Q91XT4	protein-coding	-0.37	0.25	0.81	0	0.089	0.78	0.92	0	-0.0094	0.98	0.99	0	0.46	0.16	0.7	0	0.36	0.22	0.72	0	-0.098	0.75	0.93	0	0.44	0.25	0.98	0	0.37	0.29	0.74	0	0.29	0.39	0.89	0	-0.071	0.85	1	0	-0.15	0.67	1	0	-0.078
85308	Emc9	ENSMUSG00000022217	Q793L1,Q9DB76	protein-coding	-0.00055	1	1	0	-0.015	0.87	0.95	0	0.057	0.52	0.85	0	-0.015	0.88	0.98	0	0.058	0.53	0.88	0	0.072	0.42	0.79	0	-0.16	0.04	0.95	0	-0.2	0.011	0.23	0	-0.15	0.046	0.52	0	-0.033	0.66	1	0	0.018	0.8	1	0	0.05
85305	Kars	ENSMUSG00000031948	Q3TIV6,Q8R2P8,Q99MN1	protein-coding	-0.034	0.38	0.88	0	-0.088	0.023	0.19	0	-0.00019	1	1	0	-0.054	0.17	0.7	0	0.034	0.35	0.8	0	0.087	0.021	0.35	0	0.059	0.43	0.98	0	-0.0029	0.97	0.99	0	-0.012	0.86	0.99	0	-0.062	0.4	1	0	-0.071	0.31	0.99	0	-0.009
85031	Pla1a	ENSMUSG00000002847	Q8VI78	protein-coding	0.2	0.38	0.88	0	0.95	0.00066	0.034	1	0.93	0.00059	0.024	1	0.75	0.0065	0.47	0	0.73	0.0055	0.22	0	-0.017	0.94	0.98	0	-0.029	0.9	0.99	0	0.91	0.00071	0.052	0	0.33	0.14	0.74	0	0.93	0.00099	0.8	0	0.36	0.12	0.87	0	-0.57
85030	Tnfrsf25	ENSMUSG00000024793	B1AWN9,Q8VD70	protein-coding	0.35	0.39	0.88	0	0.22	0.55	0.81	0	-0.087	0.81	0.95	0	-0.12	0.76	0.95	0	-0.44	0.22	0.72	0	-0.31	0.41	0.78	0	1.6	0.00023	0.13	0	0.98	0.0056	0.17	0	1	0.0038	0.13	0	-0.65	0.11	1	0	-0.61	0.1	0.84	0	0.046
85029	Rpph1	ENSMUSG00000092837	NA	ncRNA	2.1	0.0034	0.35	0	-0.59	0.23	0.57	0	0.86	0.091	0.44	0	-2.7	0.00057	0.3	0	-1.3	0.063	0.5	0	1.4	0.01	0.32	0	0.066	0.96	1	0	0.89	0.51	0.87	0	-0.47	0.67	0.96	0	0.82	0.59	1	0	-0.54	0.66	1	0	-1.4
84704	Snurf	ENSMUSG00000102627	Q9WU12	protein-coding	0.018	0.67	0.95	0	-0.022	0.59	0.83	0	0.041	0.31	0.73	0	-0.041	0.36	0.82	0	0.023	0.57	0.89	0	0.064	0.13	0.55	0	-0.069	0.3	0.98	0	-0.065	0.3	0.75	0	-0.065	0.29	0.85	0	0.0041	0.95	1	0	0.0038	0.95	1	0	-0.00037
84682	Cox4i2	ENSMUSG00000009876	Q91W29	protein-coding	-0.19	0.51	0.91	0	-0.15	0.57	0.82	0	0.055	0.84	0.96	0	0.034	0.9	0.98	0	0.24	0.37	0.81	0	0.21	0.43	0.8	0	-0.26	0.26	0.98	0	-0.13	0.53	0.88	0	-0.092	0.66	0.96	0	0.13	0.57	1	0	0.17	0.43	1	0	0.039
84653	Hes7	ENSMUSG00000023781	Q8BKT2	protein-coding	0.21	0.44	0.9	0	0.18	0.49	0.78	0	0.23	0.41	0.79	0	-0.03	0.92	0.99	0	0.015	0.97	0.99	0	0.045	0.9	0.97	0	0.05	0.86	0.99	0	-0.16	0.54	0.88	0	0.23	0.4	0.9	0	-0.21	0.46	1	0	0.18	0.52	1	0	0.39
84652	Fam126a	ENSMUSG00000028995	Q6P9N1	protein-coding	-0.036	0.67	0.95	0	-0.006	0.94	0.98	0	-0.11	0.16	0.56	0	0.03	0.72	0.95	0	-0.077	0.33	0.79	0	-0.11	0.18	0.61	0	0.11	0.19	0.98	0	0.021	0.79	0.95	0	0.049	0.52	0.93	0	-0.091	0.28	1	0	-0.063	0.42	0.99	0	0.028
84585	Rnf123	ENSMUSG00000041528	Q5XPI3	protein-coding	-0.053	0.19	0.78	0	-0.026	0.49	0.77	0	0.019	0.61	0.89	0	0.027	0.5	0.88	0	0.072	0.065	0.51	0	0.045	0.23	0.66	0	-0.094	0.33	0.98	0	-0.068	0.45	0.84	0	-0.036	0.68	0.96	0	0.025	0.79	1	0	0.057	0.52	1	0	0.032
84505	Setdb1	ENSMUSG00000015697	D3YYC3,G5E8N3	protein-coding	-0.0022	0.97	0.99	0	-0.079	0.22	0.56	0	-0.069	0.27	0.69	0	-0.077	0.26	0.77	0	-0.067	0.29	0.77	0	0.0098	0.87	0.97	0	-0.023	0.83	0.99	0	-0.094	0.36	0.79	0	-0.08	0.43	0.9	0	-0.071	0.52	1	0	-0.057	0.58	1	0	0.014
84113	Ptov1	ENSMUSG00000038502	Q91VU8	protein-coding	-0.036	0.51	0.91	0	-0.066	0.21	0.54	0	0.01	0.84	0.96	0	-0.03	0.59	0.91	0	0.046	0.37	0.81	0	0.076	0.15	0.57	0	-0.026	0.73	0.99	0	-0.063	0.39	0.81	0	-0.051	0.47	0.92	0	-0.037	0.63	1	0	-0.025	0.73	1	0	0.012
84095	Pi4k2a	ENSMUSG00000025178	Q2TBE6	protein-coding	0.058	0.11	0.73	0	0.022	0.52	0.79	0	0.041	0.22	0.64	0	-0.036	0.31	0.8	0	-0.017	0.61	0.91	0	0.019	0.56	0.86	0	0.044	0.5	0.98	0	0.0095	0.88	0.98	0	0.018	0.76	0.97	0	-0.035	0.59	1	0	-0.026	0.67	1	0	0.0087
84094	Plvap	ENSMUSG00000034845	G3X924,Q91VC4	protein-coding	0.06	0.71	0.96	0	0.13	0.42	0.73	0	0.068	0.65	0.9	0	0.067	0.68	0.94	0	0.0084	0.96	0.99	0	-0.059	0.7	0.91	0	-0.076	0.47	0.98	0	0.032	0.75	0.95	0	0.13	0.19	0.78	0	0.11	0.31	1	0	0.21	0.047	0.73	0	0.099
84092	Usp8	ENSMUSG00000027363	A2AI52,Q80U87	protein-coding	0.016	0.67	0.95	0	0.01	0.77	0.92	0	-0.017	0.63	0.9	0	-0.006	0.88	0.98	0	-0.033	0.36	0.8	0	-0.027	0.45	0.8	0	0.037	0.65	0.98	0	0.035	0.65	0.92	0	0.005	0.95	0.99	0	-0.0019	0.98	1	0	-0.032	0.67	1	0	-0.03
84036	Kcnn1	ENSMUSG00000002908	A0A140T8Q8,Q9EQR3	protein-coding	0.09	0.22	0.8	0	0.043	0.53	0.8	0	0.061	0.36	0.76	0	-0.048	0.51	0.88	0	-0.029	0.66	0.93	0	0.019	0.78	0.94	0	0.048	0.63	0.98	0	0.022	0.81	0.96	0	0.076	0.41	0.9	0	-0.026	0.79	1	0	0.028	0.76	1	0	0.054
84035	Kremen1	ENSMUSG00000020393	Q99N43	protein-coding	0.11	0.073	0.68	0	0.27	0.00011	0.011	1	0.067	0.22	0.64	0	0.16	0.013	0.53	0	-0.042	0.44	0.84	0	-0.2	0.0015	0.26	0	0.087	0.39	0.98	0	0.16	0.096	0.51	0	0.1	0.28	0.84	0	0.075	0.46	1	0	0.014	0.88	1	0	-0.061
84004	Mcam	ENSMUSG00000032135	Q8R2Y2	protein-coding	-0.27	0.0052	0.41	0	-0.17	0.051	0.29	0	-0.11	0.18	0.58	0	0.1	0.25	0.76	0	0.16	0.06	0.5	0	0.058	0.47	0.82	0	-0.28	0.014	0.88	0	-0.24	0.029	0.34	0	-0.14	0.17	0.78	0	0.048	0.65	1	0	0.15	0.16	0.91	0	0.097
83997	Slmap	ENSMUSG00000021870	Q3URD3,D3Z7V3,H7BX64	protein-coding	-0.003	0.95	0.99	0	0.062	0.17	0.5	0	-0.0037	0.93	0.99	0	0.065	0.18	0.71	0	-0.00072	0.99	1	0	-0.066	0.14	0.57	0	-0.016	0.79	0.99	0	0.1	0.074	0.48	0	0.06	0.28	0.84	0	0.12	0.055	1	0	0.076	0.18	0.93	0	-0.045
83984	Tssk6	ENSMUSG00000047654	Q925K9	protein-coding	0.51	0.52	0.92	0	0.34	0.66	0.87	0	-0.15	0.83	0.96	0	-0.18	0.83	0.97	0	-0.66	0.36	0.8	0	-0.49	0.5	0.83	0	-0.78	0.19	0.98	0	-0.09	0.87	0.98	0	0.23	0.7	0.96	0	0.69	0.24	1	0	1	0.086	0.81	0	0.32
83965	Enpp5	ENSMUSG00000023960	Q5FWJ8,Q9EQG7	protein-coding	0.019	0.55	0.93	0	-0.013	0.66	0.86	0	0.018	0.54	0.86	0	-0.032	0.32	0.8	0	-0.001	0.97	0.99	0	0.031	0.29	0.71	0	0.025	0.7	0.99	0	-0.012	0.85	0.97	0	-0.068	0.27	0.84	0	-0.037	0.57	1	0	-0.094	0.14	0.89	0	-0.057
83964	Jam3	ENSMUSG00000031990	Q9D8B7	protein-coding	0.15	0.0084	0.47	0	0.23	0.00013	0.012	0	0.19	0.00054	0.023	0	0.081	0.12	0.67	0	0.046	0.34	0.79	0	-0.035	0.46	0.81	0	0.13	0.1	0.98	0	0.2	0.0096	0.22	0	0.089	0.21	0.8	0	0.072	0.35	1	0	-0.041	0.57	1	0	-0.11
83962	Btbd1	ENSMUSG00000025103	P58544	protein-coding	0.015	0.7	0.95	0	0.018	0.62	0.85	0	-0.0033	0.93	0.98	0	0.0031	0.94	0.99	0	-0.018	0.61	0.91	0	-0.021	0.55	0.85	0	-0.02	0.75	0.99	0	0.03	0.63	0.91	0	0.00066	0.99	1	0	0.05	0.44	1	0	0.021	0.73	1	0	-0.029
83961	Nrg4	ENSMUSG00000032311	Q9WTX4	protein-coding	-0.49	0.27	0.82	0	-0.76	0.076	0.34	0	0.23	0.59	0.88	0	-0.27	0.52	0.89	0	0.73	0.09	0.56	0	1	0.024	0.37	0	-0.49	0.28	0.98	0	-0.36	0.39	0.81	0	-0.19	0.66	0.96	0	0.13	0.76	1	0	0.31	0.46	1	0	0.18
83946	Phip	ENSMUSG00000032253	F8VQ93	protein-coding	0.069	0.41	0.89	0	0.19	0.023	0.19	0	0.014	0.86	0.97	0	0.12	0.15	0.69	0	-0.055	0.48	0.86	0	-0.18	0.031	0.38	0	-0.079	0.49	0.98	0	0.074	0.5	0.86	0	0.14	0.18	0.78	0	0.15	0.19	1	0	0.22	0.045	0.72	0	0.069
83945	Dnaja3	ENSMUSG00000004069	Q3TJA9,Q99M87	protein-coding	0.023	0.53	0.92	0	0.021	0.53	0.8	0	-0.00073	0.98	1	0	-0.0014	0.97	1	0	-0.023	0.49	0.87	0	-0.022	0.51	0.83	0	-0.015	0.82	0.99	0	0.018	0.76	0.95	0	-0.022	0.71	0.96	0	0.033	0.61	1	0	-0.0073	0.9	1	0	-0.04
83925	Trps1	ENSMUSG00000038679	Q3UQJ9,V9GX74,V9GXE9,G3UW90	protein-coding	-0.088	0.15	0.76	0	-0.014	0.79	0.93	0	-0.035	0.52	0.84	0	0.073	0.22	0.74	0	0.053	0.34	0.8	0	-0.021	0.7	0.91	0	-0.11	0.18	0.98	0	-0.015	0.85	0.97	0	0.036	0.63	0.96	0	0.095	0.25	1	0	0.15	0.065	0.78	0	0.051
83924	Gpr137b	ENSMUSG00000021306	A0A0R4J022,Q8BNQ3,A0A1Y7VLJ5	protein-coding	0.12	0.12	0.73	0	0.17	0.025	0.2	0	0.23	0.0026	0.066	0	0.049	0.5	0.88	0	0.12	0.1	0.59	0	0.067	0.33	0.73	0	0.075	0.39	0.98	0	0.25	0.0054	0.17	0	0.23	0.0092	0.23	0	0.18	0.054	1	0	0.16	0.068	0.78	0	-0.023
83922	Cep41	ENSMUSG00000029790	Q99NF3	protein-coding	0.076	0.37	0.87	0	0.22	0.011	0.13	0	0.082	0.29	0.71	0	0.15	0.091	0.64	0	0.0064	0.93	0.99	0	-0.14	0.081	0.48	0	-0.0088	0.93	1	0	0.087	0.38	0.81	0	-0.11	0.28	0.84	0	0.096	0.36	1	0	-0.097	0.33	0.99	0	-0.19
83921	Cemip2	ENSMUSG00000024754	Q5FWI3,Q8BS93	protein-coding	-0.24	0.0096	0.48	0	-0.22	0.014	0.15	0	-0.25	0.004	0.087	0	0.025	0.76	0.95	0	-0.013	0.87	0.98	0	-0.038	0.62	0.88	0	-0.05	0.74	0.99	0	-0.17	0.24	0.7	0	-0.18	0.21	0.8	0	-0.12	0.42	1	0	-0.13	0.37	0.99	0	-0.0037
83815	Cenpq	ENSMUSG00000023919	A0A1I7Q4A6,Q9CPQ5	protein-coding	0.092	0.49	0.91	0	0.0098	0.94	0.98	0	-0.12	0.32	0.73	0	-0.082	0.54	0.89	0	-0.21	0.095	0.57	0	-0.13	0.28	0.7	0	-0.22	0.11	0.98	0	-0.013	0.92	0.99	0	-0.2	0.12	0.71	0	0.21	0.13	1	0	0.023	0.85	1	0	-0.18
83814	Nedd4l	ENSMUSG00000024589	E9PXB7,G3X9H8,A0A286YCM8	protein-coding	-0.036	0.54	0.92	0	-0.047	0.4	0.71	0	-0.087	0.12	0.49	0	-0.011	0.85	0.97	0	-0.051	0.35	0.8	0	-0.04	0.46	0.81	0	-0.0014	0.99	1	0	-0.064	0.39	0.81	0	-0.035	0.63	0.96	0	-0.063	0.43	1	0	-0.034	0.64	1	0	0.029
83797	Smarcd1	ENSMUSG00000023018	Q61466,Q68FH8	protein-coding	-0.016	0.67	0.95	0	-0.064	0.089	0.36	0	-0.0068	0.85	0.96	0	-0.048	0.22	0.74	0	0.0096	0.79	0.96	0	0.057	0.12	0.54	0	0.012	0.88	0.99	0	-0.061	0.4	0.82	0	0.049	0.49	0.92	0	-0.073	0.35	1	0	0.037	0.6	1	0	0.11
83796	Smarcd2	ENSMUSG00000078619	Q3TXH6,Q99JR8	protein-coding	0.21	0.042	0.63	0	0.08	0.37	0.69	0	0.056	0.52	0.85	0	-0.13	0.2	0.72	0	-0.15	0.1	0.59	0	-0.024	0.79	0.94	0	0.25	0.073	0.96	0	0.096	0.44	0.84	0	0.1	0.42	0.9	0	-0.16	0.25	1	0	-0.15	0.23	0.96	0	0.0055
83771	Tas1r3	ENSMUSG00000029072	Q925D8	protein-coding	-0.67	0.089	0.71	0	-0.68	0.077	0.34	0	-0.73	0.049	0.33	0	-0.0013	1	1	0	-0.056	0.86	0.98	0	-0.055	0.87	0.96	0	0.065	0.88	0.99	0	0.13	0.74	0.94	0	0.27	0.49	0.92	0	0.064	0.88	1	0	0.2	0.61	1	0	0.14
83768	Dpp7	ENSMUSG00000026958	Q9ET22	protein-coding	0.11	0.28	0.82	0	0.19	0.064	0.32	0	-0.028	0.77	0.94	0	0.077	0.46	0.86	0	-0.14	0.16	0.66	0	-0.22	0.033	0.38	0	0.057	0.63	0.98	0	0.23	0.044	0.4	0	-0.11	0.29	0.85	0	0.18	0.14	1	0	-0.17	0.13	0.88	0	-0.35
83767	Wasf1	ENSMUSG00000019831	Q8R5H6	protein-coding	-0.066	0.2	0.79	0	-0.12	0.023	0.19	0	-0.038	0.43	0.8	0	-0.051	0.32	0.8	0	0.029	0.54	0.89	0	0.08	0.1	0.52	0	-0.05	0.5	0.98	0	-0.1	0.15	0.59	0	-0.011	0.87	0.99	0	-0.054	0.47	1	0	0.039	0.57	1	0	0.093
83766	Actl6b	ENSMUSG00000029712	Q99MR0	protein-coding	-0.0086	0.87	0.98	0	-0.17	0.0024	0.066	0	-0.016	0.73	0.93	0	-0.16	0.0052	0.44	0	-0.0077	0.87	0.98	0	0.15	0.0042	0.28	0	-0.037	0.59	0.98	0	-0.12	0.077	0.48	0	-0.038	0.55	0.94	0	-0.081	0.24	1	0	-0.0012	0.99	1	0	0.08
83762	Otof	ENSMUSG00000062372	A0A0R4J1K2,Q9ESF1,E9PYR6	protein-coding	-0.072	0.77	0.97	0	-0.38	0.11	0.41	0	-0.16	0.47	0.82	0	-0.31	0.21	0.73	0	-0.091	0.68	0.93	0	0.22	0.33	0.74	0	0.073	0.86	0.99	0	-0.18	0.64	0.92	0	0.42	0.27	0.84	0	-0.25	0.53	1	0	0.35	0.36	0.99	0	0.6
83704	Slc12a9	ENSMUSG00000037344	Q99MR3	protein-coding	-0.049	0.52	0.92	0	-0.091	0.21	0.55	0	-0.04	0.57	0.87	0	-0.043	0.57	0.9	0	0.0084	0.9	0.98	0	0.051	0.47	0.81	0	-0.096	0.46	0.98	0	-0.15	0.22	0.68	0	-0.15	0.22	0.81	0	-0.054	0.68	1	0	-0.051	0.67	1	0	0.0029
83703	Dbr1	ENSMUSG00000032469	Q923B1	protein-coding	0.079	0.33	0.86	0	-0.013	0.86	0.95	0	0.047	0.53	0.85	0	-0.092	0.26	0.77	0	-0.032	0.67	0.93	0	0.06	0.42	0.79	0	0.023	0.79	0.99	0	0.015	0.85	0.97	0	0.019	0.81	0.98	0	-0.0084	0.92	1	0	-0.0046	0.95	1	0	0.0038
83701	Srrt	ENSMUSG00000037364	Q99MR6	protein-coding	0.024	0.63	0.94	0	0.12	0.022	0.19	0	-0.00032	0.99	1	0	0.096	0.075	0.63	0	-0.025	0.61	0.91	0	-0.12	0.019	0.34	0	-0.04	0.64	0.98	0	0.061	0.45	0.84	0	-0.034	0.67	0.96	0	0.1	0.25	1	0	0.006	0.94	1	0	-0.096
83691	Crispld1	ENSMUSG00000025776	Q8CGD2	protein-coding	-0.22	0.12	0.73	0	0.087	0.5	0.78	0	-0.081	0.52	0.84	0	0.31	0.033	0.59	0	0.14	0.27	0.75	0	-0.17	0.18	0.61	0	-0.16	0.26	0.98	0	0.039	0.77	0.95	0	-0.2	0.13	0.73	0	0.2	0.16	1	0	-0.039	0.76	1	0	-0.24
83679	Pde4dip	ENSMUSG00000038170	Q80YT7,G3X9L9,E9Q1A0	protein-coding	-0.018	0.71	0.96	0	-0.055	0.23	0.57	0	-0.079	0.089	0.44	0	-0.038	0.44	0.86	0	-0.061	0.18	0.69	0	-0.023	0.6	0.87	0	-0.097	0.31	0.98	0	-0.12	0.2	0.65	0	-0.023	0.79	0.98	0	-0.02	0.83	1	0	0.073	0.4	0.99	0	0.093
83675	Bicc1	ENSMUSG00000014329	G3X8S6,Q99MQ1	protein-coding	0.026	0.9	0.98	0	0.27	0.18	0.51	0	0.32	0.11	0.48	0	0.25	0.25	0.76	0	0.29	0.15	0.64	0	0.044	0.82	0.95	0	-0.068	0.75	0.99	0	0.21	0.32	0.76	0	0.27	0.18	0.78	0	0.28	0.21	1	0	0.34	0.1	0.84	0	0.064
83674	Cnnm1	ENSMUSG00000025189	Q0GA42,A0A286YDL2	protein-coding	-0.051	0.2	0.79	0	-0.078	0.047	0.27	0	0.0028	0.94	0.99	0	-0.027	0.5	0.88	0	0.054	0.15	0.65	0	0.081	0.036	0.39	0	0.022	0.77	0.99	0	-0.035	0.63	0.91	0	0.11	0.11	0.7	0	-0.056	0.46	1	0	0.091	0.2	0.95	0	0.15
83673	Snhg1	ENSMUSG00000108414	NA	ncRNA	-0.016	0.88	0.98	0	0.072	0.48	0.77	0	0.05	0.61	0.89	0	0.088	0.41	0.85	0	0.067	0.5	0.87	0	-0.022	0.83	0.95	0	-0.041	0.82	0.99	0	0.029	0.86	0.97	0	-0.039	0.82	0.98	0	0.071	0.7	1	0	0.0027	0.99	1	0	-0.068
83672	Sytl3	ENSMUSG00000041831	Q0VF85,Q99N48,E9PUK9	protein-coding	0.11	0.81	0.97	0	0.59	0.24	0.57	0	0.0086	0.99	1	0	0.48	0.35	0.82	0	-0.11	0.81	0.97	0	-0.58	0.23	0.66	0	0.45	0.35	0.98	0	0.85	0.077	0.48	0	0.29	0.5	0.93	0	0.4	0.42	1	0	-0.16	0.72	1	0	-0.56
83671	Sytl2	ENSMUSG00000030616	Q69ZF4,Q7TMU6,Q99N50	protein-coding	-0.0057	0.93	0.99	0	-0.059	0.34	0.66	0	0.068	0.26	0.68	0	-0.053	0.41	0.85	0	0.074	0.23	0.72	0	0.13	0.044	0.41	0	0.058	0.61	0.98	0	-0.11	0.33	0.77	0	0.05	0.64	0.96	0	-0.16	0.16	1	0	-0.0089	0.93	1	0	0.16
83669	Wdr6	ENSMUSG00000066357	Q99ME2	protein-coding	-0.068	0.35	0.86	0	-0.25	0.0013	0.05	0	-0.072	0.28	0.7	0	-0.19	0.018	0.53	0	-0.0039	0.95	0.99	0	0.18	0.013	0.33	0	-0.33	0.022	0.89	0	-0.39	0.0062	0.18	0	-0.23	0.082	0.64	0	-0.056	0.68	1	0	0.1	0.41	0.99	0	0.16
83603	Elovl4	ENSMUSG00000032262	Q9EQC4	protein-coding	-0.0081	0.87	0.98	0	-0.016	0.72	0.9	0	-0.11	0.027	0.25	0	-0.0081	0.87	0.98	0	-0.098	0.04	0.45	0	-0.09	0.055	0.43	0	0.042	0.52	0.98	0	0.0036	0.95	0.99	0	-0.049	0.42	0.9	0	-0.039	0.56	1	0	-0.092	0.14	0.9	0	-0.053
83602	Gtf2a1	ENSMUSG00000020962	Q0VGZ0,Q99PM3,Q149E9	protein-coding	-0.034	0.55	0.93	0	-0.019	0.73	0.9	0	0.025	0.63	0.89	0	0.015	0.79	0.96	0	0.059	0.27	0.75	0	0.044	0.4	0.78	0	0.11	0.17	0.98	0	0.071	0.34	0.78	0	0.099	0.18	0.78	0	-0.038	0.62	1	0	-0.0097	0.89	1	0	0.029
83561	Tdrd1	ENSMUSG00000025081	Q99MV1	protein-coding	0.092	0.76	0.97	0	0.23	0.43	0.73	0	-0.14	0.62	0.89	0	0.14	0.65	0.93	0	-0.23	0.42	0.83	0	-0.37	0.2	0.62	0	-0.11	0.8	0.99	0	-0.24	0.53	0.88	0	0.18	0.64	0.96	0	-0.14	0.73	1	0	0.29	0.47	1	0	0.42
83560	Tex14	ENSMUSG00000010342	Q7M6U3	protein-coding	0.52	0.23	0.81	0	0.21	0.62	0.84	0	0.35	0.37	0.77	0	-0.31	0.5	0.88	0	-0.17	0.69	0.93	0	0.14	0.73	0.92	0	0.26	0.62	0.98	0	0.31	0.53	0.88	0	-0.18	0.69	0.96	0	0.05	0.93	1	0	-0.44	0.36	0.99	0	-0.49
83558	Tex11	ENSMUSG00000009670	Q14AT2	protein-coding	0.55	0.13	0.74	0	0.83	0.031	0.22	0	1.4	0.001	0.035	1	0.28	0.48	0.87	0	0.83	0.036	0.44	0	0.55	0.18	0.61	0	0.97	0.065	0.96	0	0.45	0.31	0.76	0	1.3	0.009	0.23	0	-0.53	0.32	1	0	0.37	0.45	1	0	0.9
83554	Fstl3	ENSMUSG00000020325	Q542M9,Q9EQC7	protein-coding	0.028	0.9	0.98	0	-0.044	0.84	0.94	0	0.41	0.069	0.39	0	-0.072	0.75	0.95	0	0.38	0.091	0.57	0	0.45	0.047	0.42	0	-0.41	0.15	0.98	0	-0.44	0.11	0.55	0	0.024	0.93	0.99	0	-0.03	0.91	1	0	0.43	0.11	0.85	0	0.46
83493	Sacm1l	ENSMUSG00000025240	Q9EP69	protein-coding	0.045	0.44	0.9	0	0.1	0.071	0.33	0	-0.016	0.77	0.94	0	0.058	0.33	0.81	0	-0.061	0.27	0.75	0	-0.12	0.037	0.4	0	0.024	0.77	0.99	0	0.098	0.21	0.66	0	-0.022	0.77	0.97	0	0.074	0.36	1	0	-0.046	0.54	1	0	-0.12
83490	Pik3ap1	ENSMUSG00000025017	Q9EQ32	protein-coding	0.2	0.28	0.83	0	0.43	0.026	0.2	0	0.55	0.0046	0.094	0	0.23	0.24	0.75	0	0.35	0.057	0.49	0	0.13	0.48	0.82	0	0.21	0.26	0.98	0	0.37	0.044	0.4	0	0.76	0.00024	0.02	1	0.16	0.38	1	0	0.55	0.0044	0.34	0	0.39
83486	Rbm5	ENSMUSG00000032580	Q91YE7	protein-coding	-0.033	0.66	0.95	0	-0.058	0.41	0.72	0	-0.092	0.19	0.6	0	-0.025	0.74	0.95	0	-0.059	0.39	0.82	0	-0.034	0.62	0.88	0	0.017	0.85	0.99	0	-0.078	0.37	0.8	0	-0.089	0.29	0.85	0	-0.096	0.3	1	0	-0.11	0.22	0.96	0	-0.011
83485	Ngrn	ENSMUSG00000047084	Q99KS2	protein-coding	0.00079	0.99	1	0	-0.05	0.41	0.72	0	-0.028	0.63	0.9	0	-0.05	0.43	0.85	0	-0.029	0.63	0.91	0	0.022	0.71	0.91	0	-0.011	0.87	0.99	0	-0.013	0.84	0.97	0	0.0039	0.95	0.99	0	-0.0019	0.98	1	0	0.015	0.82	1	0	0.017
83453	Chrdl1	ENSMUSG00000031283	Q920C1,Q3TP73	protein-coding	-0.1	0.53	0.92	0	0.084	0.6	0.83	0	0.28	0.085	0.43	0	0.19	0.27	0.77	0	0.39	0.023	0.37	0	0.2	0.22	0.65	0	0.16	0.3	0.98	0	7.4e-05	1	1	0	0.28	0.069	0.61	0	-0.16	0.31	1	0	0.11	0.45	1	0	0.28
83436	Plekha2	ENSMUSG00000031557	Q9ERS5	protein-coding	0.072	0.25	0.81	0	0.11	0.077	0.34	0	0.17	0.0066	0.12	0	0.036	0.56	0.9	0	0.1	0.091	0.57	0	0.066	0.26	0.68	0	0.069	0.38	0.98	0	0.066	0.37	0.8	0	0.18	0.021	0.37	0	-0.0032	0.97	1	0	0.11	0.14	0.9	0	0.11
83435	Plekha3	ENSMUSG00000002733	Q9ERS4	protein-coding	0.11	0.037	0.62	0	0.093	0.06	0.31	0	0.059	0.21	0.63	0	-0.018	0.71	0.94	0	-0.053	0.27	0.75	0	-0.034	0.47	0.81	0	0.049	0.58	0.98	0	0.028	0.74	0.94	0	0.065	0.43	0.9	0	-0.021	0.81	1	0	0.016	0.85	1	0	0.037
83434	Rsph6a	ENSMUSG00000040866	Q8CDR2,Q99MM9,B2RQM5	protein-coding	-0.46	0.51	0.91	0	-1.2	0.057	0.3	0	-1.1	0.082	0.42	0	-0.76	0.21	0.73	0	-0.66	0.25	0.74	0	0.11	0.84	0.96	0	-0.28	0.64	0.98	0	-0.05	0.93	0.99	0	0.58	0.33	0.87	0	0.23	0.7	1	0	0.86	0.16	0.92	0	0.63
83433	Trem2	ENSMUSG00000023992	Q99NH8	protein-coding	0.4	0.00069	0.16	0	0.65	1.5e-06	0.00063	1	0.87	1.9e-08	9.6e-06	1	0.25	0.019	0.54	0	0.48	7.6e-05	0.022	1	0.22	0.027	0.37	0	0.3	0.0032	0.55	0	0.65	2.2e-07	0.0002	1	0.82	6e-09	8.3e-06	1	0.35	0.00074	0.8	0	0.52	5.2e-06	0.0087	1	0.17
83431	Ndel1	ENSMUSG00000018736	Q9ERR1	protein-coding	0.047	0.27	0.82	0	-0.01	0.79	0.92	0	0.025	0.52	0.84	0	-0.057	0.18	0.71	0	-0.022	0.57	0.89	0	0.035	0.36	0.75	0	-0.025	0.73	0.99	0	-0.022	0.73	0.94	0	-0.061	0.35	0.88	0	0.0023	0.97	1	0	-0.037	0.57	1	0	-0.039
83429	Ctns	ENSMUSG00000005949	P57757,Q542U5	protein-coding	-0.018	0.81	0.97	0	-0.045	0.54	0.8	0	-0.043	0.55	0.86	0	-0.027	0.73	0.95	0	-0.025	0.73	0.95	0	0.0022	0.98	1	0	0.14	0.16	0.98	0	0.099	0.28	0.73	0	0.1	0.26	0.84	0	-0.038	0.69	1	0	-0.035	0.69	1	0	0.0025
83410	Cstf2t	ENSMUSG00000053536	Q8C7E9	protein-coding	-0.01	0.78	0.97	0	-0.054	0.14	0.45	0	-0.05	0.16	0.56	0	-0.044	0.25	0.76	0	-0.04	0.27	0.75	0	0.0043	0.9	0.97	0	-0.085	0.24	0.98	0	-0.046	0.49	0.86	0	-0.063	0.34	0.87	0	0.039	0.58	1	0	0.021	0.75	1	0	-0.018
83409	Lamtor2	ENSMUSG00000028062	Q9JHS3	protein-coding	0.0029	0.97	0.99	0	0.032	0.64	0.86	0	0.053	0.43	0.8	0	0.029	0.68	0.94	0	0.05	0.46	0.85	0	0.021	0.76	0.93	0	-0.044	0.51	0.98	0	-0.11	0.098	0.51	0	-0.015	0.8	0.98	0	-0.061	0.35	1	0	0.029	0.64	1	0	0.09
83408	Gimap3	ENSMUSG00000039264	Q99MI6	protein-coding	-0.21	0.65	0.94	0	2	0.0012	0.047	1	1.5	0.0079	0.13	0	2.2	0.00068	0.33	0	1.7	0.0035	0.18	0	-0.55	0.38	0.77	0	0.55	0.24	0.98	0	2.3	0.00011	0.017	1	2.2	0.0002	0.017	1	1.7	0.0036	0.87	0	1.6	0.0049	0.37	0	-0.085
83398	Ndst3	ENSMUSG00000027977	D3YXE5,Q9EQH7,E9PZJ4	protein-coding	-0.27	0.003	0.32	0	-0.063	0.4	0.71	0	-0.12	0.12	0.5	0	0.2	0.018	0.53	0	0.15	0.052	0.49	0	-0.053	0.47	0.81	0	-0.11	0.34	0.98	0	-0.09	0.42	0.82	0	-0.11	0.3	0.86	0	0.023	0.85	1	0	0.0012	0.99	1	0	-0.022
83397	Akap12	ENSMUSG00000038587	B2RRE0,Q9WTQ5	protein-coding	-0.16	0.18	0.77	0	-0.029	0.79	0.92	0	0.0063	0.95	0.99	0	0.13	0.26	0.77	0	0.17	0.13	0.62	0	0.036	0.74	0.92	0	-0.11	0.46	0.98	0	-0.048	0.73	0.94	0	0.17	0.21	0.8	0	0.06	0.69	1	0	0.28	0.05	0.74	0	0.22
83396	Glis2	ENSMUSG00000014303	Q8VDL9	protein-coding	-0.069	0.4	0.89	0	-0.057	0.46	0.76	0	-0.11	0.16	0.56	0	0.012	0.88	0.98	0	-0.04	0.59	0.9	0	-0.052	0.49	0.82	0	0.036	0.75	0.99	0	0.039	0.71	0.93	0	0.001	0.99	1	0	0.0039	0.97	1	0	-0.035	0.74	1	0	-0.038
83395	Sp6	ENSMUSG00000038560	A2A708,Q9ESX2	protein-coding	0.18	0.68	0.95	0	0.3	0.49	0.78	0	0.25	0.54	0.85	0	0.12	0.79	0.96	0	0.073	0.86	0.98	0	-0.045	0.91	0.98	0	-0.045	0.86	0.99	0	-0.24	0.3	0.75	0	0.036	0.88	0.99	0	-0.2	0.43	1	0	0.081	0.73	1	0	0.28
83383	Tfap4	ENSMUSG00000005718	Q9JIZ5	protein-coding	0.05	0.73	0.96	0	-0.0053	0.97	0.99	0	0.18	0.19	0.6	0	-0.055	0.71	0.94	0	0.13	0.35	0.8	0	0.18	0.18	0.61	0	-0.093	0.59	0.98	0	0.076	0.65	0.92	0	0.13	0.43	0.9	0	0.17	0.34	1	0	0.22	0.19	0.93	0	0.053
83382	Siglece	ENSMUSG00000030474	Q91Y57	protein-coding	0.11	0.66	0.95	0	0.49	0.044	0.27	0	0.44	0.066	0.38	0	0.39	0.13	0.68	0	0.33	0.17	0.67	0	-0.052	0.82	0.95	0	0.26	0.24	0.98	0	0.43	0.044	0.41	0	0.49	0.021	0.37	0	0.18	0.42	1	0	0.24	0.25	0.97	0	0.06
83379	Klb	ENSMUSG00000029195	Q99N32	protein-coding	-0.82	0.16	0.77	0	-0.57	0.32	0.65	0	-0.95	0.086	0.43	0	0.25	0.63	0.92	0	-0.13	0.78	0.96	0	-0.38	0.44	0.8	0	-0.34	0.44	0.98	0	0.51	0.26	0.71	0	0.58	0.2	0.79	0	0.85	0.077	1	0	0.92	0.042	0.72	0	0.072
81913	Bambi-ps1	NA	NA	pseudo	0.032	0.91	0.98	0	0.013	0.96	0.99	0	0.28	0.3	0.72	0	-0.019	0.95	0.99	0	0.24	0.36	0.81	0	0.26	0.33	0.73	0	-0.23	0.23	0.98	0	0.15	0.39	0.81	0	-0.078	0.65	0.96	0	0.38	0.051	1	0	0.15	0.38	0.99	0	-0.23
81910	Rrbp1	ENSMUSG00000027422	A2AVJ7,Q8CAB9,Q99PL5	protein-coding	0.039	0.52	0.92	0	0.18	0.0055	0.096	0	0.15	0.013	0.18	0	0.14	0.031	0.58	0	0.11	0.057	0.49	0	-0.026	0.64	0.89	0	0.18	0.19	0.98	0	0.17	0.2	0.66	0	0.41	0.004	0.14	0	-0.014	0.92	1	0	0.22	0.088	0.81	0	0.24
81909	Zfpl1	ENSMUSG00000024792	Q9DB43	protein-coding	-0.18	0.011	0.51	0	-0.15	0.02	0.18	0	-0.037	0.54	0.85	0	0.025	0.7	0.94	0	0.14	0.027	0.39	0	0.12	0.061	0.44	0	-0.014	0.84	0.99	0	-0.012	0.86	0.97	0	-0.036	0.57	0.95	0	0.0025	0.97	1	0	-0.022	0.74	1	0	-0.024
81907	Tmem108	ENSMUSG00000042757	Q8BHE4	protein-coding	0.065	0.25	0.81	0	0.003	0.95	0.99	0	-0.015	0.78	0.94	0	-0.062	0.27	0.77	0	-0.079	0.13	0.63	0	-0.018	0.73	0.92	0	0.038	0.58	0.98	0	0.025	0.69	0.93	0	-0.07	0.28	0.84	0	-0.012	0.86	1	0	-0.11	0.1	0.85	0	-0.095
81906	Cyp4x1	ENSMUSG00000047155	Q6A152	protein-coding	-0.082	0.45	0.9	0	-0.04	0.69	0.88	0	0.0078	0.94	0.99	0	0.042	0.69	0.94	0	0.09	0.37	0.81	0	0.048	0.63	0.88	0	-0.013	0.93	1	0	-0.05	0.73	0.94	0	0.0077	0.96	1	0	-0.037	0.81	1	0	0.021	0.88	1	0	0.058
81905	Cacng8	ENSMUSG00000053395	NA	protein-coding	-0.033	0.65	0.94	0	-0.11	0.11	0.41	0	-0.084	0.22	0.63	0	-0.079	0.28	0.78	0	-0.051	0.45	0.85	0	0.028	0.67	0.9	0	-0.063	0.44	0.98	0	-0.18	0.028	0.34	0	-0.0036	0.96	1	0	-0.12	0.17	1	0	0.06	0.44	1	0	0.18
81904	Cacng7	ENSMUSG00000069806	B9EJ14,P62956	protein-coding	-0.013	0.84	0.98	0	-0.086	0.15	0.47	0	0.015	0.8	0.95	0	-0.073	0.24	0.75	0	0.027	0.64	0.92	0	0.1	0.09	0.5	0	0.096	0.35	0.98	0	-0.13	0.2	0.66	0	-0.0031	0.97	1	0	-0.22	0.04	1	0	-0.099	0.31	0.99	0	0.13
81898	Sf3b1	ENSMUSG00000025982	G5E866,Q3US00,Q8C2Y9,Q8C839	protein-coding	-0.11	0.029	0.59	0	-0.047	0.29	0.62	0	-0.076	0.09	0.44	0	0.062	0.19	0.72	0	0.033	0.45	0.85	0	-0.029	0.5	0.83	0	-0.17	0.095	0.98	0	-0.089	0.34	0.78	0	-0.075	0.41	0.9	0	0.081	0.41	1	0	0.095	0.3	0.99	0	0.014
81897	Tlr9	ENSMUSG00000045322	Q9EQU3	protein-coding	0.23	0.25	0.81	0	0.39	0.054	0.29	0	0.41	0.04	0.3	0	0.16	0.43	0.86	0	0.18	0.36	0.8	0	0.017	0.93	0.98	0	0.47	0.3	0.98	0	0.33	0.45	0.84	0	0.52	0.23	0.82	0	-0.14	0.76	1	0	0.049	0.91	1	0	0.19
81896	Ift122	ENSMUSG00000030323	Q6NWV3,E9Q9G8	protein-coding	0.028	0.57	0.93	0	0.021	0.65	0.86	0	0.0054	0.9	0.98	0	-0.0068	0.89	0.98	0	-0.023	0.62	0.91	0	-0.016	0.73	0.92	0	-0.052	0.63	0.98	0	-0.034	0.74	0.94	0	-0.1	0.3	0.86	0	0.018	0.87	1	0	-0.052	0.61	1	0	-0.07
81879	Tfcp2l1	ENSMUSG00000026380	Q3UNW5	protein-coding	0.13	0.39	0.88	0	0.53	0.0014	0.051	0	0.59	0.00041	0.019	1	0.4	0.014	0.53	0	0.46	0.0035	0.18	0	0.062	0.66	0.89	0	0.32	0.03	0.94	0	0.61	0.00014	0.021	1	0.75	9.1e-06	0.0018	1	0.3	0.043	1	0	0.44	0.0026	0.28	0	0.14
81877	Tnxb	ENSMUSG00000033327	E9Q2T3	protein-coding	-0.38	0.0082	0.46	0	-0.085	0.49	0.78	0	-0.14	0.26	0.68	0	0.3	0.032	0.59	0	0.24	0.053	0.49	0	-0.054	0.65	0.89	0	-0.13	0.6	0.98	0	0.022	0.92	0.99	0	0.37	0.11	0.7	0	0.15	0.55	1	0	0.5	0.038	0.71	0	0.35
81845	Gpank1	ENSMUSG00000092417	Q61858,Q6PES3	protein-coding	0.17	0.056	0.66	0	-0.11	0.18	0.51	0	0.00094	0.99	1	0	-0.28	0.0036	0.43	0	-0.17	0.043	0.46	0	0.11	0.16	0.59	0	0.055	0.57	0.98	0	-0.15	0.098	0.52	0	-0.1	0.27	0.84	0	-0.21	0.041	1	0	-0.16	0.095	0.83	0	0.053
81840	Sorcs2	ENSMUSG00000029093	Q8BI61,Q8BI74,Q9EPR5	protein-coding	0.0017	0.97	0.99	0	-0.076	0.11	0.41	0	-0.063	0.17	0.57	0	-0.078	0.12	0.68	0	-0.065	0.16	0.67	0	0.013	0.78	0.94	0	-0.12	0.29	0.98	0	-0.13	0.22	0.67	0	-0.019	0.85	0.99	0	-0.014	0.9	1	0	0.097	0.34	0.99	0	0.11
81799	C1qtnf3	ENSMUSG00000058914	D3YZ61,Q4ZJN6,Q9ES30	protein-coding	0.15	0.84	0.98	0	0.068	0.92	0.97	0	0.14	0.84	0.96	0	-0.081	0.91	0.98	0	-0.012	0.99	1	0	0.069	0.92	0.98	0	0.29	0.52	0.98	0	0.55	0.22	0.68	0	0.25	0.55	0.94	0	0.25	0.6	1	0	-0.04	0.93	1	0	-0.29
81703	Jdp2	ENSMUSG00000034271	P97875	protein-coding	-0.007	0.91	0.98	0	0.0028	0.96	0.99	0	-0.069	0.25	0.67	0	0.0098	0.88	0.98	0	-0.062	0.31	0.78	0	-0.072	0.23	0.66	0	-0.0067	0.94	1	0	-0.069	0.4	0.81	0	-0.052	0.52	0.93	0	-0.063	0.47	1	0	-0.045	0.58	1	0	0.018
81702	Ankrd17	ENSMUSG00000055204	Q99NH0,E9QKG6,E9Q804,A0A0G2JDZ9	protein-coding	-0.019	0.62	0.94	0	-0.0091	0.8	0.93	0	-0.06	0.097	0.45	0	0.0097	0.8	0.96	0	-0.041	0.25	0.74	0	-0.051	0.15	0.59	0	-0.071	0.42	0.98	0	-0.0031	0.97	0.99	0	0.052	0.52	0.93	0	0.068	0.45	1	0	0.12	0.14	0.9	0	0.055
81701	Egfl8	ENSMUSG00000015467	B9EJ41,Q6GUQ1	protein-coding	-0.62	0.03	0.59	0	-0.19	0.48	0.77	0	-0.2	0.45	0.81	0	0.43	0.12	0.66	0	0.42	0.095	0.57	0	-0.0061	0.98	1	0	-0.36	0.12	0.98	0	0.046	0.83	0.97	0	-0.13	0.55	0.94	0	0.41	0.082	1	0	0.23	0.27	0.98	0	-0.18
81630	Zbtb22	ENSMUSG00000051390	Q3TXW4,Q9Z0G7	protein-coding	-0.14	0.03	0.59	0	-0.096	0.12	0.41	0	-0.048	0.41	0.79	0	0.048	0.44	0.86	0	0.096	0.11	0.6	0	0.048	0.41	0.78	0	-0.11	0.21	0.98	0	-0.17	0.041	0.39	0	-0.047	0.55	0.94	0	-0.064	0.45	1	0	0.062	0.43	1	0	0.13
81601	Kat5	ENSMUSG00000024926	Q8CHK4,Q3UJQ1	protein-coding	-0.013	0.79	0.97	0	-0.047	0.3	0.63	0	0.003	0.94	0.99	0	-0.034	0.47	0.87	0	0.016	0.72	0.94	0	0.05	0.26	0.68	0	-0.058	0.33	0.98	0	-0.075	0.19	0.65	0	-0.035	0.53	0.93	0	-0.016	0.78	1	0	0.023	0.67	1	0	0.04
81600	Chia1	ENSMUSG00000062778	Q91XA9	protein-coding	-0.37	0.17	0.77	0	0.13	0.62	0.85	0	0.0096	0.97	0.99	0	0.5	0.072	0.63	0	0.38	0.13	0.63	0	-0.12	0.64	0.89	0	0.031	0.91	1	0	-0.2	0.42	0.83	0	-0.27	0.28	0.84	0	-0.23	0.4	1	0	-0.3	0.22	0.96	0	-0.073
81535	Sgpp1	ENSMUSG00000021054	Q3UDY2,Q9JI99	protein-coding	0.18	0.011	0.51	0	0.16	0.018	0.17	0	0.065	0.29	0.71	0	-0.025	0.71	0.94	0	-0.12	0.067	0.51	0	-0.093	0.14	0.56	0	0.11	0.08	0.96	0	0.059	0.31	0.75	0	-0.0085	0.88	0.99	0	-0.052	0.4	1	0	-0.12	0.045	0.72	0	-0.068
81500	Sil1	ENSMUSG00000024357	Q9EPK6	protein-coding	-0.029	0.72	0.96	0	0.084	0.28	0.62	0	0.098	0.2	0.62	0	0.11	0.17	0.71	0	0.13	0.11	0.59	0	0.014	0.85	0.96	0	0.022	0.84	0.99	0	0.046	0.64	0.92	0	-0.041	0.68	0.96	0	0.024	0.81	1	0	-0.063	0.53	1	0	-0.087
81489	Dnajb1	ENSMUSG00000005483	Q3TYL7,Q3TU79,Q9QYJ3	protein-coding	0.14	0.0078	0.45	0	0.085	0.062	0.31	0	0.1	0.023	0.23	0	-0.051	0.28	0.77	0	-0.032	0.46	0.85	0	0.019	0.65	0.89	0	0.093	0.29	0.98	0	0.062	0.44	0.84	0	-0.0049	0.95	0.99	0	-0.031	0.72	1	0	-0.098	0.23	0.96	0	-0.067
81018	Rnf114	ENSMUSG00000006418	Q9ET26	protein-coding	0.069	0.16	0.76	0	0.03	0.5	0.78	0	0.12	0.013	0.17	0	-0.039	0.42	0.85	0	0.051	0.26	0.74	0	0.09	0.054	0.43	0	0.016	0.79	0.99	0	-0.004	0.94	0.99	0	0.0096	0.86	0.99	0	-0.02	0.74	1	0	-0.0064	0.91	1	0	0.014
81006	Gpr63	ENSMUSG00000040372	Q9EQQ3	protein-coding	-0.074	0.43	0.9	0	-0.28	0.0048	0.092	0	-0.18	0.047	0.32	0	-0.21	0.037	0.59	0	-0.11	0.22	0.72	0	0.099	0.26	0.68	0	-0.16	0.37	0.98	0	-0.27	0.11	0.55	0	-0.046	0.77	0.97	0	-0.11	0.51	1	0	0.11	0.49	1	0	0.22
81004	Tbl1xr1	ENSMUSG00000027630	Q8BHJ5	protein-coding	-0.035	0.33	0.86	0	-0.0042	0.9	0.97	0	0.0073	0.82	0.96	0	0.031	0.39	0.84	0	0.042	0.21	0.71	0	0.011	0.73	0.92	0	-0.032	0.62	0.98	0	0.00082	0.99	1	0	0.0068	0.91	0.99	0	0.033	0.61	1	0	0.039	0.52	1	0	0.006
81003	Trim23	ENSMUSG00000021712	NA	protein-coding	-0.03	0.53	0.92	0	-0.055	0.23	0.56	0	-0.035	0.43	0.81	0	-0.025	0.6	0.91	0	-0.0047	0.92	0.99	0	0.02	0.64	0.89	0	-0.16	0.29	0.98	0	-0.046	0.73	0.94	0	-0.13	0.33	0.87	0	0.11	0.45	1	0	0.026	0.84	1	0	-0.084
81000	Rad54l2	ENSMUSG00000040661	E9QKL0,Q99NG0	protein-coding	-0.016	0.79	0.97	0	0.016	0.79	0.92	0	-0.082	0.16	0.56	0	0.031	0.61	0.92	0	-0.066	0.25	0.74	0	-0.097	0.096	0.51	0	0.074	0.51	0.98	0	-0.056	0.6	0.91	0	0.17	0.12	0.71	0	-0.13	0.26	1	0	0.091	0.39	0.99	0	0.22
80987	Nckipsd	ENSMUSG00000032598	Q9ESJ4	protein-coding	-0.0064	0.87	0.98	0	-0.071	0.07	0.33	0	-0.0019	0.96	0.99	0	-0.064	0.11	0.66	0	0.0045	0.9	0.98	0	0.069	0.071	0.47	0	0.063	0.37	0.98	0	0.043	0.51	0.87	0	0.039	0.55	0.94	0	-0.02	0.77	1	0	-0.024	0.71	1	0	-0.004
80986	Ckap2	ENSMUSG00000037725	Q3V1H1	protein-coding	-0.73	0.069	0.68	0	-0.68	0.076	0.34	0	-1	0.0073	0.12	0	0.047	0.89	0.98	0	-0.31	0.34	0.79	0	-0.35	0.27	0.69	0	-0.4	0.39	0.98	0	-0.63	0.15	0.59	0	-1.2	0.0068	0.19	0	-0.24	0.59	1	0	-0.82	0.049	0.74	0	-0.58
80985	Trim44	ENSMUSG00000027189	Q4KMS1,Q9QXA7	protein-coding	-0.038	0.27	0.82	0	-0.054	0.1	0.38	0	-0.043	0.18	0.59	0	-0.016	0.63	0.92	0	-0.0047	0.88	0.98	0	0.012	0.71	0.91	0	0.029	0.69	0.99	0	-0.049	0.47	0.85	0	0.019	0.78	0.98	0	-0.077	0.29	1	0	-0.01	0.88	1	0	0.067
80982	Cemip	ENSMUSG00000052353	Q5M9P4,Q8BI06	protein-coding	-0.029	0.71	0.96	0	-0.047	0.54	0.8	0	-0.087	0.25	0.66	0	-0.017	0.83	0.97	0	-0.058	0.44	0.84	0	-0.04	0.59	0.87	0	-0.057	0.6	0.98	0	-0.15	0.15	0.59	0	0.13	0.21	0.8	0	-0.096	0.38	1	0	0.19	0.076	0.79	0	0.28
80981	Arl4d	ENSMUSG00000034936	Q99PE9	protein-coding	-0.017	0.88	0.98	0	-0.09	0.42	0.73	0	-0.053	0.63	0.89	0	-0.073	0.54	0.89	0	-0.036	0.75	0.95	0	0.037	0.73	0.92	0	-0.18	0.18	0.98	0	-0.073	0.57	0.89	0	-0.042	0.74	0.97	0	0.11	0.42	1	0	0.14	0.27	0.98	0	0.031
80976	Syt13	ENSMUSG00000027220	Q9EQT6	protein-coding	0.0069	0.86	0.98	0	-0.038	0.31	0.64	0	-0.029	0.42	0.8	0	-0.045	0.26	0.76	0	-0.036	0.33	0.79	0	0.0087	0.81	0.95	0	0.016	0.79	0.99	0	-0.026	0.65	0.92	0	-0.011	0.84	0.98	0	-0.041	0.49	1	0	-0.027	0.63	1	0	0.014
80915	Dusp12	ENSMUSG00000026659	Q4KL39,Q9D0T2	protein-coding	0.028	0.74	0.96	0	-0.052	0.53	0.8	0	0.13	0.11	0.47	0	-0.08	0.36	0.82	0	0.11	0.2	0.71	0	0.19	0.03	0.38	0	-0.16	0.076	0.96	0	-0.068	0.41	0.82	0	-0.072	0.37	0.88	0	0.093	0.29	1	0	0.089	0.27	0.98	0	-0.0039
80914	Uck2	ENSMUSG00000026558	Q543C2,Q99PM9	protein-coding	-0.05	0.56	0.93	0	-0.055	0.51	0.78	0	-0.15	0.064	0.38	0	-0.0049	0.95	1	0	-0.1	0.2	0.71	0	-0.1	0.22	0.65	0	0.0093	0.94	1	0	-0.097	0.41	0.82	0	-0.14	0.24	0.82	0	-0.11	0.41	1	0	-0.15	0.22	0.96	0	-0.04
80913	Pum2	ENSMUSG00000020594	Q80U58,Q3UR91,Q3TQ29	protein-coding	0.022	0.55	0.93	0	0.044	0.21	0.54	0	-0.012	0.72	0.93	0	0.022	0.54	0.89	0	-0.034	0.32	0.79	0	-0.056	0.11	0.53	0	0.048	0.44	0.98	0	0.024	0.68	0.93	0	0.028	0.62	0.96	0	-0.024	0.69	1	0	-0.02	0.73	1	0	0.0044
80912	Pum1	ENSMUSG00000028580	Q80U78,Q3TQ21,Q3TTW5,E9Q6M7	protein-coding	-0.014	0.74	0.96	0	-0.048	0.25	0.59	0	-0.033	0.41	0.79	0	-0.033	0.45	0.86	0	-0.019	0.64	0.92	0	0.014	0.72	0.92	0	-0.077	0.34	0.98	0	-0.11	0.14	0.58	0	-0.033	0.65	0.96	0	-0.038	0.64	1	0	0.044	0.56	1	0	0.082
80911	Acox3	ENSMUSG00000029098	Q9EPL9,Q3TAW3	protein-coding	-0.06	0.35	0.86	0	-0.038	0.52	0.79	0	0.13	0.033	0.28	0	0.022	0.73	0.95	0	0.19	0.0036	0.18	0	0.17	0.0082	0.32	0	-0.041	0.65	0.98	0	-0.037	0.66	0.92	0	0.16	0.069	0.61	0	0.0038	0.97	1	0	0.2	0.026	0.65	0	0.19
80910	Gpr84	ENSMUSG00000063234	A0A0R4J100,Q8CIM5	protein-coding	0.87	0.0012	0.2	0	1.3	1.9e-05	0.0035	1	1.3	8.6e-06	0.0011	1	0.39	0.13	0.68	0	0.46	0.068	0.52	0	0.063	0.79	0.94	0	0.94	0.00019	0.12	0	1.3	2.8e-06	0.0014	1	1.1	9e-06	0.0018	1	0.33	0.14	1	0	0.2	0.34	0.99	0	-0.13
80909	Castor2	ENSMUSG00000015944	Q8CAB8	protein-coding	0.11	0.09	0.71	0	0.18	0.0063	0.1	0	0.0035	0.95	0.99	0	0.07	0.28	0.78	0	-0.11	0.077	0.54	0	-0.18	0.0063	0.3	0	0.17	0.16	0.98	0	0.14	0.21	0.67	0	0.1	0.35	0.87	0	-0.028	0.81	1	0	-0.067	0.53	1	0	-0.039
80907	Lactb	ENSMUSG00000032370	B2RWI2,Q9EP89,A0A1L1SVF9	protein-coding	0.00017	1	1	0	-0.062	0.45	0.75	0	-0.1	0.22	0.63	0	-0.063	0.47	0.87	0	-0.1	0.22	0.72	0	-0.038	0.64	0.88	0	0.17	0.16	0.98	0	-0.025	0.82	0.96	0	0.17	0.13	0.73	0	-0.19	0.11	1	0	-0.00062	1	1	0	0.19
80906	Kcnip2	ENSMUSG00000025221	Q3YAA4,Q9JJ69,Q3YAB2,Q3YAB3,Q3YAB1	protein-coding	0.016	0.77	0.97	0	0.015	0.78	0.92	0	-0.029	0.58	0.88	0	-0.0014	0.98	1	0	-0.045	0.4	0.82	0	-0.044	0.41	0.78	0	-0.059	0.55	0.98	0	-0.093	0.32	0.76	0	-0.091	0.32	0.87	0	-0.034	0.73	1	0	-0.033	0.72	1	0	0.0015
80905	Polh	ENSMUSG00000023953	Q9JJN0	protein-coding	0.055	0.65	0.94	0	-0.1	0.36	0.68	0	-0.09	0.42	0.79	0	-0.16	0.2	0.72	0	-0.14	0.2	0.71	0	0.013	0.9	0.97	0	0.044	0.77	0.99	0	-0.076	0.58	0.9	0	-0.12	0.37	0.88	0	-0.12	0.42	1	0	-0.17	0.23	0.96	0	-0.046
80904	Dtx3	ENSMUSG00000040415	Q80V91,E9Q3J1	protein-coding	-0.083	0.14	0.74	0	-0.17	0.0042	0.086	0	-0.05	0.32	0.73	0	-0.084	0.13	0.69	0	0.033	0.52	0.88	0	0.12	0.03	0.38	0	-0.045	0.53	0.98	0	-0.16	0.022	0.3	0	-0.062	0.35	0.87	0	-0.12	0.1	1	0	-0.018	0.79	1	0	0.1
80903	Fgf16	ENSMUSG00000031230	Q9ESL8	protein-coding	0.18	0.41	0.89	0	0.052	0.79	0.93	0	-0.0063	0.97	0.99	0	-0.13	0.56	0.9	0	-0.19	0.36	0.8	0	-0.058	0.76	0.93	0	0.28	0.37	0.98	0	-0.063	0.82	0.96	0	-0.26	0.36	0.88	0	-0.35	0.27	1	0	-0.54	0.071	0.78	0	-0.19
80902	Zfp202	ENSMUSG00000025602	Q8C879	protein-coding	-0.2	0.072	0.68	0	-0.31	0.0052	0.094	0	-0.1	0.31	0.73	0	-0.12	0.27	0.77	0	0.098	0.32	0.78	0	0.21	0.039	0.4	0	0.027	0.88	0.99	0	-0.21	0.21	0.66	0	-0.15	0.37	0.88	0	-0.24	0.19	1	0	-0.17	0.3	0.99	0	0.068
80901	Cxcr6	ENSMUSG00000048521	Q9EQ16	protein-coding	0.91	0.15	0.76	0	1.8	0.0079	0.11	0	2.2	0.0033	0.077	0	0.92	0.23	0.74	0	1.3	0.11	0.6	0	0.33	0.68	0.9	0	0.11	0.89	0.99	0	1.5	0.042	0.4	0	3.1	0.0017	0.081	0	1.4	0.084	1	0	3	0.0043	0.33	0	1.6
80898	Erap1	ENSMUSG00000021583	Q9EQH2	protein-coding	-0.031	0.75	0.97	0	0.041	0.66	0.87	0	0.1	0.28	0.7	0	0.072	0.46	0.87	0	0.13	0.16	0.67	0	0.059	0.52	0.84	0	-0.03	0.82	0.99	0	0.11	0.42	0.82	0	-0.016	0.9	0.99	0	0.14	0.32	1	0	0.015	0.91	1	0	-0.12
80893	Tmprss5	ENSMUSG00000032268	A2RSL0,Q9ER04	protein-coding	-0.052	0.83	0.98	0	0.23	0.34	0.66	0	0.49	0.049	0.33	0	0.28	0.26	0.77	0	0.54	0.031	0.42	0	0.26	0.28	0.69	0	0.11	0.65	0.98	0	0.22	0.32	0.77	0	0.46	0.045	0.52	0	0.11	0.65	1	0	0.35	0.13	0.89	0	0.25
80892	Zfhx4	ENSMUSG00000025255	E9Q5A7,Q6P8L4	protein-coding	-0.17	0.061	0.67	0	0.16	0.06	0.31	0	0.021	0.79	0.95	0	0.33	0.001	0.33	0	0.19	0.025	0.38	0	-0.14	0.092	0.5	0	-0.22	0.11	0.98	0	-0.017	0.9	0.98	0	0.22	0.087	0.65	0	0.2	0.13	1	0	0.44	0.0018	0.24	0	0.24
80891	Fcrls	ENSMUSG00000015852	Q9EQY5	protein-coding	0.26	0.0099	0.48	0	0.27	0.0064	0.1	0	0.35	0.00062	0.025	1	0.0039	0.97	1	0	0.086	0.33	0.79	0	0.082	0.34	0.74	0	0.21	0.035	0.95	0	0.28	0.0058	0.18	0	0.24	0.013	0.29	0	0.064	0.51	1	0	0.025	0.78	1	0	-0.039
80890	Trim2	ENSMUSG00000027993	E9QKC6,Q9ESN6,Q3UHH4	protein-coding	-0.0043	0.94	0.99	0	0.0041	0.94	0.98	0	-0.11	0.056	0.35	0	0.0084	0.89	0.98	0	-0.11	0.066	0.51	0	-0.11	0.048	0.42	0	-0.027	0.73	0.99	0	-0.004	0.96	0.99	0	-0.0095	0.89	0.99	0	0.023	0.77	1	0	0.017	0.81	1	0	-0.0055
80889	Tlnrd1	ENSMUSG00000070462	Q9ERE8	protein-coding	0.029	0.6	0.94	0	-0.077	0.15	0.47	0	-0.12	0.027	0.25	0	-0.11	0.068	0.62	0	-0.15	0.0085	0.25	0	-0.044	0.39	0.77	0	0.079	0.4	0.98	0	-0.07	0.42	0.82	0	0.02	0.81	0.98	0	-0.15	0.12	1	0	-0.058	0.5	1	0	0.09
80888	Hspb8	ENSMUSG00000041548	Q9JK92	protein-coding	0.17	0.13	0.74	0	0.43	0.00066	0.034	1	0.22	0.049	0.33	0	0.26	0.032	0.59	0	0.041	0.69	0.93	0	-0.22	0.051	0.42	0	0.072	0.61	0.98	0	0.32	0.025	0.32	0	-0.0074	0.95	1	0	0.24	0.093	1	0	-0.079	0.55	1	0	-0.32
80886	Senp3	ENSMUSG00000005204	Q9EP97	protein-coding	0.025	0.58	0.93	0	-0.035	0.42	0.73	0	-0.027	0.52	0.84	0	-0.06	0.19	0.72	0	-0.053	0.22	0.72	0	0.0074	0.86	0.96	0	-0.092	0.14	0.98	0	-0.058	0.32	0.76	0	-0.098	0.094	0.66	0	0.034	0.58	1	0	-0.0064	0.91	1	0	-0.04
80885	Hcar2	ENSMUSG00000045502	Q0VBA6,Q9EP66	protein-coding	1.6	0.0044	0.39	0	2.1	0.00043	0.026	1	3.8	6.2e-06	0.00087	1	0.46	0.46	0.87	0	2.1	0.0093	0.26	0	1.7	0.041	0.4	0	1.5	0.0088	0.85	0	2.6	9.8e-05	0.017	1	3.2	1.2e-05	0.0022	1	1.1	0.085	1	0	1.8	0.011	0.52	0	0.67
80884	Maged2	ENSMUSG00000025268	Q9ER67,Q99PB4	protein-coding	-0.022	0.65	0.95	0	-0.095	0.052	0.29	0	0.023	0.61	0.89	0	-0.073	0.15	0.69	0	0.045	0.33	0.79	0	0.12	0.017	0.33	0	-0.13	0.099	0.98	0	-0.14	0.076	0.48	0	-0.16	0.044	0.51	0	-0.0031	0.97	1	0	-0.021	0.78	1	0	-0.018
80883	Ntng1	ENSMUSG00000059857	Q8R4G0	protein-coding	0.043	0.61	0.94	0	0.1	0.22	0.56	0	0.14	0.093	0.44	0	0.057	0.51	0.88	0	0.093	0.25	0.74	0	0.037	0.64	0.89	0	0.088	0.29	0.98	0	0.13	0.11	0.55	0	0.16	0.041	0.5	0	0.039	0.64	1	0	0.076	0.33	0.99	0	0.037
80880	Kank3	ENSMUSG00000042099	Q9Z1P7	protein-coding	-0.29	0.00092	0.18	0	-0.18	0.022	0.19	0	-0.12	0.087	0.43	0	0.12	0.13	0.68	0	0.17	0.023	0.37	0	0.053	0.45	0.81	0	-0.14	0.19	0.98	0	-0.11	0.26	0.71	0	0.04	0.68	0.96	0	0.028	0.79	1	0	0.18	0.078	0.79	0	0.15
80879	Slc16a3	ENSMUSG00000025161	P57787,Q3TMA0,Q3UDP9	protein-coding	0.43	0.083	0.7	0	0.41	0.079	0.35	0	0.37	0.093	0.44	0	-0.017	0.94	0.99	0	-0.052	0.82	0.97	0	-0.035	0.87	0.97	0	0.37	0.035	0.95	0	0.47	0.0062	0.18	0	0.29	0.065	0.6	0	0.1	0.54	1	0	-0.079	0.61	1	0	-0.18
80877	Lrba	ENSMUSG00000028080	A0A0A6YXX3,Q8C7C2,Q8CBR4,Q9ESE1,A0A0A6YXL6,E9Q3Y4,Q8BSM6	protein-coding	0.034	0.47	0.91	0	0.055	0.23	0.56	0	0.0084	0.85	0.96	0	0.021	0.66	0.93	0	-0.026	0.56	0.89	0	-0.047	0.3	0.71	0	-0.037	0.74	0.99	0	0.058	0.57	0.9	0	0.22	0.039	0.49	0	0.095	0.39	1	0	0.26	0.019	0.61	0	0.16
80876	Ifitm2	ENSMUSG00000060591	Q99J93	protein-coding	-0.089	0.51	0.91	0	0.1	0.44	0.74	0	0.22	0.093	0.44	0	0.19	0.17	0.71	0	0.31	0.023	0.37	0	0.12	0.35	0.75	0	-0.094	0.56	0.98	0	0.16	0.3	0.75	0	0.066	0.65	0.96	0	0.25	0.13	1	0	0.16	0.29	0.99	0	-0.091
80861	Dhx58	ENSMUSG00000017830	Q99J87	protein-coding	0.15	0.48	0.91	0	0.31	0.14	0.45	0	0.58	0.01	0.15	0	0.16	0.47	0.87	0	0.43	0.054	0.49	0	0.27	0.21	0.64	0	0.079	0.78	0.99	0	0.17	0.52	0.88	0	0.35	0.18	0.78	0	0.092	0.74	1	0	0.27	0.31	0.99	0	0.18
80860	Ghdc	ENSMUSG00000017747	Q99J23	protein-coding	0.036	0.73	0.96	0	0.25	0.02	0.18	0	0.015	0.87	0.97	0	0.21	0.053	0.61	0	-0.02	0.83	0.97	0	-0.23	0.025	0.37	0	0.092	0.4	0.98	0	0.17	0.12	0.55	0	0.065	0.52	0.93	0	0.074	0.5	1	0	-0.028	0.79	1	0	-0.1
80859	Nfkbiz	ENSMUSG00000035356	Q9EST8	protein-coding	-0.091	0.41	0.89	0	0.13	0.21	0.54	0	0.1	0.32	0.74	0	0.22	0.051	0.61	0	0.19	0.069	0.52	0	-0.033	0.75	0.92	0	0.2	0.25	0.98	0	0.036	0.82	0.96	0	0.17	0.27	0.84	0	-0.16	0.35	1	0	-0.027	0.86	1	0	0.13
80837	Rhoj	ENSMUSG00000046768	Q9ER71	protein-coding	0.04	0.74	0.96	0	0.072	0.54	0.8	0	0.046	0.69	0.92	0	0.031	0.8	0.96	0	0.0057	0.96	0.99	0	-0.026	0.82	0.95	0	-0.038	0.78	0.99	0	0.12	0.35	0.78	0	-0.0021	0.99	1	0	0.16	0.24	1	0	0.036	0.77	1	0	-0.12
80795	Selenok	ENSMUSG00000042682	Q9JLJ1	protein-coding	0.031	0.53	0.92	0	0.0071	0.88	0.96	0	0.016	0.72	0.92	0	-0.024	0.63	0.92	0	-0.015	0.75	0.95	0	0.0091	0.84	0.96	0	-0.034	0.78	0.99	0	0.055	0.63	0.91	0	-0.073	0.52	0.93	0	0.089	0.47	1	0	-0.039	0.73	1	0	-0.13
80752	Fam20c	ENSMUSG00000025854	Q5MJS3	protein-coding	0.043	0.41	0.89	0	-0.056	0.27	0.6	0	0.009	0.85	0.97	0	-0.098	0.07	0.63	0	-0.034	0.49	0.87	0	0.064	0.19	0.62	0	0.07	0.5	0.98	0	-0.022	0.82	0.96	0	0.051	0.59	0.95	0	-0.092	0.38	1	0	-0.019	0.84	1	0	0.073
80751	Rnf34	ENSMUSG00000029474	Q99KR6	protein-coding	0.04	0.37	0.87	0	0.025	0.56	0.81	0	-0.012	0.77	0.94	0	-0.016	0.73	0.95	0	-0.052	0.22	0.72	0	-0.037	0.38	0.76	0	-0.079	0.27	0.98	0	-0.003	0.96	0.99	0	-0.076	0.25	0.83	0	0.076	0.28	1	0	0.0027	0.97	1	0	-0.073
80750	N4bp1	ENSMUSG00000031652	Q5EBQ4,Q6A037	protein-coding	0.067	0.18	0.77	0	-0.0088	0.85	0.95	0	0.036	0.43	0.8	0	-0.076	0.13	0.69	0	-0.032	0.49	0.87	0	0.045	0.33	0.73	0	0.16	0.096	0.98	0	0.038	0.67	0.92	0	0.13	0.15	0.76	0	-0.13	0.2	1	0	-0.037	0.67	1	0	0.089
80749	Lrfn1	ENSMUSG00000030600	Q2WF71	protein-coding	-0.008	0.9	0.98	0	-0.12	0.058	0.3	0	-0.13	0.043	0.31	0	-0.11	0.091	0.64	0	-0.12	0.059	0.5	0	-0.0057	0.92	0.98	0	-0.033	0.72	0.99	0	-0.24	0.0097	0.22	0	-0.087	0.3	0.86	0	-0.21	0.032	1	0	-0.054	0.52	1	0	0.15
80748	BC004004	ENSMUSG00000052712	Q99KU6	protein-coding	-0.018	0.68	0.95	0	-0.067	0.12	0.42	0	0.02	0.63	0.89	0	-0.049	0.28	0.78	0	0.038	0.36	0.8	0	0.087	0.045	0.41	0	-0.1	0.099	0.98	0	-0.078	0.18	0.63	0	-0.048	0.39	0.89	0	0.025	0.68	1	0	0.055	0.33	0.99	0	0.03
80744	Cwc22	ENSMUSG00000027014	B1AYU7,Q8C5N3	protein-coding	-0.081	0.28	0.83	0	-0.054	0.46	0.75	0	0.025	0.72	0.92	0	0.028	0.71	0.94	0	0.11	0.14	0.64	0	0.078	0.27	0.69	0	-0.11	0.31	0.98	0	-0.21	0.055	0.44	0	-0.043	0.67	0.96	0	-0.097	0.37	1	0	0.066	0.51	1	0	0.16
80743	Vps16	ENSMUSG00000027411	G3X8X7,Q8BWV2,Q8C016	protein-coding	-0.067	0.13	0.74	0	-0.14	0.0024	0.066	0	-0.01	0.79	0.95	0	-0.074	0.095	0.64	0	0.057	0.16	0.67	0	0.13	0.0036	0.27	0	-0.14	0.17	0.98	0	-0.19	0.051	0.43	0	-0.092	0.31	0.86	0	-0.051	0.6	1	0	0.046	0.62	1	0	0.097
80733	Car15	ENSMUSG00000090236	Q99N23	protein-coding	0.22	0.031	0.6	0	-0.014	0.88	0.96	0	-0.06	0.5	0.84	0	-0.23	0.024	0.56	0	-0.28	0.0051	0.21	0	-0.046	0.61	0.87	0	0.3	0.077	0.96	0	-0.065	0.67	0.92	0	-0.024	0.87	0.99	0	-0.37	0.037	1	0	-0.33	0.044	0.72	0	0.041
80732	Mynn	ENSMUSG00000037730	Q99MD8	protein-coding	0.055	0.44	0.9	0	0.012	0.86	0.95	0	0.034	0.6	0.88	0	-0.044	0.54	0.89	0	-0.022	0.74	0.95	0	0.022	0.73	0.92	0	-0.02	0.86	0.99	0	0.047	0.66	0.92	0	-0.064	0.54	0.94	0	0.068	0.55	1	0	-0.044	0.67	1	0	-0.11
80721	Slc19a3	ENSMUSG00000038496	Q99PL8	protein-coding	-0.14	0.44	0.9	0	0.17	0.33	0.66	0	0.092	0.58	0.88	0	0.31	0.098	0.64	0	0.23	0.17	0.68	0	-0.076	0.65	0.89	0	0.048	0.81	0.99	0	-0.063	0.74	0.94	0	0.04	0.83	0.98	0	-0.11	0.57	1	0	-0.0083	0.96	1	0	0.1
80720	Pbx4	ENSMUSG00000031860	Q99NE9	protein-coding	-0.038	0.74	0.96	0	-0.18	0.1	0.39	0	-0.021	0.84	0.96	0	-0.15	0.21	0.73	0	0.017	0.87	0.98	0	0.16	0.13	0.56	0	-0.17	0.1	0.98	0	-0.22	0.026	0.33	0	-0.15	0.1	0.68	0	-0.052	0.6	1	0	0.013	0.89	1	0	0.065
80719	Igsf6	ENSMUSG00000035004	P0C6B7	protein-coding	0.79	0.0049	0.41	0	1.4	1.4e-05	0.003	1	1.4	1.1e-05	0.0013	1	0.62	0.035	0.59	0	0.61	0.025	0.38	0	-0.0058	0.98	1	0	0.94	0.0032	0.55	0	1.2	0.00013	0.02	1	1.4	2.4e-05	0.0034	1	0.3	0.31	1	0	0.5	0.086	0.81	0	0.2
80718	Rab27b	ENSMUSG00000024511	Q549X4,Q99P58,Q05D38	protein-coding	-0.057	0.21	0.79	0	-0.056	0.2	0.53	0	-0.15	0.002	0.056	0	0.0016	0.97	1	0	-0.09	0.042	0.46	0	-0.092	0.037	0.39	0	-0.097	0.33	0.98	0	-0.089	0.34	0.78	0	-0.1	0.27	0.84	0	0.0077	0.94	1	0	-0.0044	0.96	1	0	-0.012
80708	Pacsin3	ENSMUSG00000027257	Q543N7,Q99JB8	protein-coding	0.085	0.2	0.79	0	0.045	0.48	0.77	0	0.1	0.096	0.45	0	-0.041	0.54	0.89	0	0.019	0.75	0.95	0	0.06	0.33	0.73	0	0.099	0.21	0.98	0	0.026	0.72	0.94	0	0.0032	0.96	1	0	-0.073	0.35	1	0	-0.095	0.19	0.94	0	-0.023
80707	Wwox	ENSMUSG00000004637	Q91WL8	protein-coding	-0.055	0.5	0.91	0	0.22	0.0094	0.12	0	0.17	0.037	0.29	0	0.28	0.0028	0.42	0	0.22	0.0083	0.25	0	-0.055	0.47	0.82	0	0.032	0.73	0.99	0	0.021	0.81	0.96	0	0.12	0.17	0.78	0	-0.011	0.91	1	0	0.086	0.32	0.99	0	0.096
80517	Herpud2	ENSMUSG00000008429	Q9JJC9	protein-coding	0.11	0.0075	0.45	0	0.073	0.056	0.3	0	0.07	0.058	0.36	0	-0.041	0.29	0.79	0	-0.043	0.23	0.73	0	-0.0024	0.94	0.98	0	0.097	0.14	0.98	0	0.0028	0.96	0.99	0	0.05	0.4	0.89	0	-0.095	0.15	1	0	-0.047	0.43	1	0	0.047
80515	Rnf227	ENSMUSG00000043419	NA	ncRNA	0.06	0.24	0.81	0	0.056	0.24	0.58	0	0.024	0.6	0.88	0	-0.0035	0.94	0.99	0	-0.036	0.45	0.85	0	-0.032	0.49	0.82	0	-0.022	0.81	0.99	0	-0.031	0.72	0.94	0	0.058	0.49	0.93	0	-0.0085	0.93	1	0	0.08	0.35	0.99	0	0.088
80509	Med8	ENSMUSG00000006392	Q9CY05,Q9D7W5,Q9DAY7	protein-coding	-0.033	0.58	0.93	0	-0.06	0.28	0.62	0	-0.066	0.23	0.65	0	-0.027	0.64	0.93	0	-0.033	0.55	0.89	0	-0.0057	0.92	0.98	0	-0.1	0.19	0.98	0	-0.014	0.84	0.97	0	-0.05	0.48	0.92	0	0.088	0.25	1	0	0.052	0.46	1	0	-0.036
80385	Tusc2	ENSMUSG00000010054	Q542N4,Q9WVF8	protein-coding	0.015	0.73	0.96	0	-0.034	0.41	0.72	0	0.054	0.19	0.6	0	-0.049	0.27	0.77	0	0.039	0.35	0.8	0	0.089	0.04	0.4	0	-0.077	0.26	0.98	0	-0.092	0.15	0.6	0	-0.084	0.18	0.78	0	-0.015	0.82	1	0	-0.0066	0.91	1	0	0.0085
80334	Kcnip4	ENSMUSG00000029088	Q3UFC0,Q3YAA8,Q6PHZ8,Q3YAA7,Q3YAA5,Q3YAA6	protein-coding	0.0063	0.9	0.98	0	-0.046	0.34	0.67	0	0.056	0.24	0.65	0	-0.052	0.31	0.8	0	0.05	0.29	0.77	0	0.1	0.039	0.4	0	0.066	0.35	0.98	0	-0.038	0.56	0.89	0	0.076	0.25	0.83	0	-0.1	0.15	1	0	0.0096	0.88	1	0	0.11
80297	Sptbn4	ENSMUSG00000011751	E9PZC2,E9PX29,Q8VIE5	protein-coding	-0.067	0.14	0.75	0	-0.013	0.75	0.91	0	-0.11	0.013	0.18	0	0.054	0.23	0.75	0	-0.043	0.31	0.78	0	-0.097	0.027	0.37	0	-0.047	0.61	0.98	0	-0.016	0.86	0.97	0	0.14	0.1	0.68	0	0.031	0.74	1	0	0.19	0.039	0.71	0	0.16
80294	Pofut2	ENSMUSG00000020260	B2RV73,Q8VHI3	protein-coding	0.02	0.67	0.95	0	0.029	0.51	0.79	0	-0.016	0.72	0.92	0	0.0091	0.85	0.97	0	-0.036	0.42	0.83	0	-0.045	0.31	0.72	0	0.078	0.26	0.98	0	-0.004	0.95	0.99	0	-0.076	0.24	0.82	0	-0.082	0.24	1	0	-0.15	0.024	0.63	0	-0.072
80292	Zxdc	ENSMUSG00000034430	Q8C8V1	protein-coding	0.012	0.84	0.98	0	-0.11	0.057	0.3	0	-0.061	0.27	0.69	0	-0.12	0.048	0.61	0	-0.072	0.2	0.7	0	0.05	0.36	0.75	0	-0.011	0.9	0.99	0	-0.15	0.085	0.49	0	-0.0038	0.96	1	0	-0.14	0.13	1	0	0.0073	0.93	1	0	0.14
80291	Rilpl2	ENSMUSG00000029401	Q99LE1	protein-coding	0.2	0.046	0.63	0	0.012	0.89	0.96	0	0.16	0.076	0.41	0	-0.19	0.06	0.61	0	-0.039	0.66	0.92	0	0.15	0.1	0.52	0	0.072	0.44	0.98	0	0.015	0.86	0.97	0	-0.078	0.36	0.88	0	-0.056	0.54	1	0	-0.15	0.091	0.82	0	-0.094
80290	Gpr146	ENSMUSG00000044197	Q99LE2	protein-coding	-0.02	0.8	0.97	0	0.072	0.33	0.66	0	0.1	0.16	0.56	0	0.091	0.24	0.76	0	0.12	0.1	0.58	0	0.032	0.66	0.89	0	-0.044	0.55	0.98	0	0.13	0.069	0.47	0	0.083	0.23	0.81	0	0.17	0.025	1	0	0.13	0.074	0.78	0	-0.048
80289	Lysmd3	ENSMUSG00000035840	Q99LE3	protein-coding	0.26	0.042	0.63	0	0.08	0.48	0.77	0	0.096	0.39	0.78	0	-0.18	0.15	0.69	0	-0.16	0.16	0.66	0	0.016	0.88	0.97	0	-0.095	0.53	0.98	0	-0.098	0.49	0.86	0	-0.13	0.36	0.88	0	-0.0032	0.98	1	0	-0.032	0.81	1	0	-0.029
80288	Bcl9l	ENSMUSG00000063382	Q67FY2	protein-coding	-0.045	0.43	0.89	0	-0.066	0.22	0.56	0	-0.08	0.13	0.52	0	-0.021	0.71	0.94	0	-0.035	0.5	0.87	0	-0.014	0.78	0.94	0	0.007	0.96	1	0	-0.057	0.64	0.92	0	0.023	0.85	0.99	0	-0.064	0.62	1	0	0.016	0.89	1	0	0.079
80287	Apobec3	ENSMUSG00000009585	Q3TI69,Q3U5C5,Q99J72	protein-coding	0.25	0.083	0.7	0	0.5	0.0011	0.045	1	0.45	0.0021	0.057	0	0.25	0.081	0.63	0	0.2	0.13	0.63	0	-0.052	0.69	0.9	0	0.33	0.076	0.96	0	0.37	0.039	0.38	0	0.38	0.031	0.44	0	0.039	0.83	1	0	0.048	0.78	1	0	0.0088
80286	Tusc3	ENSMUSG00000039530	Q8BTV1	protein-coding	0.04	0.34	0.86	0	-0.048	0.23	0.57	0	-0.024	0.53	0.85	0	-0.088	0.046	0.6	0	-0.065	0.11	0.59	0	0.023	0.55	0.85	0	-0.04	0.69	0.99	0	-0.064	0.5	0.86	0	-0.11	0.23	0.82	0	-0.024	0.81	1	0	-0.073	0.44	1	0	-0.049
80285	Parp9	ENSMUSG00000022906	Q8CAS9	protein-coding	0.42	0.0068	0.44	0	0.53	0.0007	0.035	1	0.56	0.00033	0.016	1	0.12	0.42	0.85	0	0.15	0.28	0.76	0	0.03	0.82	0.95	0	0.054	0.74	0.99	0	0.29	0.07	0.47	0	0.28	0.081	0.64	0	0.24	0.15	1	0	0.22	0.16	0.91	0	-0.019
80284	Smim12	ENSMUSG00000042380	Q78RX3	protein-coding	-0.09	0.11	0.72	0	-0.072	0.17	0.49	0	-0.054	0.29	0.71	0	0.018	0.73	0.95	0	0.036	0.47	0.86	0	0.018	0.71	0.91	0	-0.14	0.05	0.96	0	-0.1	0.13	0.56	0	-0.064	0.33	0.87	0	0.041	0.56	1	0	0.08	0.23	0.96	0	0.039
80283	Abtb1	ENSMUSG00000030083	A0A0R4J0A1,Q99LJ2	protein-coding	-0.12	0.078	0.69	0	-0.15	0.033	0.23	0	-0.0012	0.99	1	0	-0.022	0.75	0.95	0	0.12	0.062	0.5	0	0.14	0.031	0.38	0	-0.078	0.32	0.98	0	-0.06	0.41	0.82	0	-0.0045	0.95	0.99	0	0.018	0.82	1	0	0.073	0.31	0.99	0	0.056
80281	Cttnbp2nl	ENSMUSG00000062127	Q99LJ0	protein-coding	0.092	0.13	0.74	0	0.15	0.016	0.16	0	0.16	0.0097	0.15	0	0.055	0.36	0.82	0	0.065	0.25	0.74	0	0.0094	0.87	0.96	0	0.18	0.03	0.94	0	0.1	0.17	0.63	0	0.23	0.0035	0.13	0	-0.076	0.32	1	0	0.054	0.45	1	0	0.13
80280	Cdk5rap3	ENSMUSG00000018669	Q99LM2	protein-coding	-0.089	0.15	0.76	0	-0.11	0.075	0.34	0	0.00099	0.99	1	0	-0.018	0.77	0.96	0	0.09	0.12	0.61	0	0.11	0.067	0.46	0	-0.028	0.71	0.99	0	0.022	0.76	0.95	0	0.026	0.72	0.96	0	0.051	0.52	1	0	0.054	0.46	1	0	0.0036
79566	Sh3bp5l	ENSMUSG00000013646	Q99LH9,Q3TK15	protein-coding	0.1	0.023	0.59	0	0.038	0.36	0.68	0	-0.057	0.16	0.56	0	-0.067	0.13	0.68	0	-0.16	0.00068	0.076	0	-0.094	0.026	0.37	0	0.0021	0.98	1	0	-0.031	0.63	0.92	0	-0.034	0.59	0.95	0	-0.033	0.63	1	0	-0.036	0.57	1	0	-0.0032
79565	Mettl27	ENSMUSG00000040557	Q8BY07,Q8BGM4	protein-coding	-0.088	0.4	0.89	0	-0.037	0.71	0.89	0	-0.025	0.8	0.95	0	0.051	0.62	0.92	0	0.063	0.51	0.88	0	0.012	0.9	0.97	0	0.071	0.5	0.98	0	-0.045	0.64	0.92	0	0.019	0.84	0.98	0	-0.12	0.27	1	0	-0.052	0.6	1	0	0.064
79560	Ublcp1	ENSMUSG00000041231	Q8BGR9	protein-coding	0.026	0.55	0.93	0	0.02	0.64	0.85	0	0.0066	0.87	0.97	0	-0.0064	0.88	0.98	0	-0.02	0.63	0.92	0	-0.013	0.74	0.92	0	0.014	0.87	0.99	0	0.068	0.4	0.82	0	0.0027	0.97	1	0	0.053	0.53	1	0	-0.012	0.88	1	0	-0.065
79555	BC005537	ENSMUSG00000019132	Q3TVJ4,Q99LU8	protein-coding	0.017	0.63	0.94	0	0.032	0.33	0.66	0	0.012	0.72	0.92	0	0.015	0.67	0.93	0	-0.0055	0.87	0.98	0	-0.021	0.53	0.84	0	0.06	0.41	0.98	0	-0.014	0.83	0.97	0	0.065	0.33	0.87	0	-0.074	0.31	1	0	0.0056	0.93	1	0	0.079
79554	Cptp	ENSMUSG00000029073	Q8BS40	protein-coding	-0.019	0.78	0.97	0	-0.081	0.21	0.54	0	-0.034	0.59	0.88	0	-0.062	0.36	0.82	0	-0.015	0.81	0.97	0	0.047	0.45	0.8	0	0.043	0.58	0.98	0	-0.085	0.25	0.7	0	0.033	0.64	0.96	0	-0.13	0.11	1	0	-0.0099	0.89	1	0	0.12
79464	Lias	ENSMUSG00000029199	A0A0M3HEP3,Q99M04	protein-coding	-0.0097	0.87	0.98	0	-0.086	0.13	0.44	0	0.036	0.5	0.84	0	-0.076	0.2	0.72	0	0.046	0.4	0.82	0	0.12	0.033	0.38	0	-0.011	0.89	0.99	0	-0.093	0.22	0.67	0	-0.043	0.55	0.94	0	-0.083	0.3	1	0	-0.032	0.66	1	0	0.05
79459	Aldoart2	ENSMUSG00000063129	A6ZI47	protein-coding	-0.014	0.99	1	0	-0.35	0.32	0.65	0	-0.062	0.88	0.98	0	-0.34	0.36	0.82	0	-0.048	0.89	0.98	0	0.29	0.39	0.77	0	0.4	0.31	0.98	0	-0.16	0.65	0.92	0	0.14	0.67	0.96	0	-0.56	0.16	1	0	-0.25	0.48	1	0	0.31
79456	Recql4	ENSMUSG00000033762	A0A0R4J0J3,Q75NR7	protein-coding	-0.35	0.16	0.77	0	-0.098	0.68	0.88	0	-0.4	0.094	0.45	0	0.26	0.31	0.8	0	-0.043	0.85	0.97	0	-0.3	0.2	0.63	0	0.065	0.86	0.99	0	-0.1	0.76	0.95	0	-0.26	0.41	0.9	0	-0.17	0.65	1	0	-0.33	0.31	0.99	0	-0.16
79362	Bhlhe41	ENSMUSG00000030256	D3Z2G6,Q99PV5,Q6L8F5	protein-coding	0.15	0.085	0.7	0	0.17	0.035	0.24	0	0.34	0.00029	0.015	1	0.026	0.76	0.95	0	0.19	0.022	0.37	0	0.17	0.043	0.41	0	0.1	0.42	0.98	0	0.23	0.06	0.45	0	0.43	0.0011	0.058	0	0.13	0.31	1	0	0.33	0.0085	0.48	0	0.2
79264	Krit1	ENSMUSG00000000600	Q6S5J6,B2RUA8	protein-coding	-0.12	0.071	0.68	0	-0.05	0.4	0.71	0	-0.092	0.12	0.5	0	0.068	0.28	0.78	0	0.026	0.65	0.92	0	-0.041	0.47	0.82	0	-0.049	0.51	0.98	0	0.098	0.17	0.63	0	-0.032	0.64	0.96	0	0.15	0.059	1	0	0.016	0.81	1	0	-0.13
79263	Trim39	ENSMUSG00000045409	E9QLN4,Q570Z1,Q9ESN2,G3UWI0	protein-coding	0.012	0.88	0.98	0	-0.019	0.81	0.93	0	-0.057	0.45	0.81	0	-0.03	0.71	0.94	0	-0.069	0.37	0.81	0	-0.038	0.61	0.87	0	0.16	0.12	0.98	0	-0.037	0.69	0.93	0	0.13	0.15	0.76	0	-0.2	0.063	1	0	-0.025	0.79	1	0	0.17
79235	Lrat	ENSMUSG00000028003	B2RUR5,Q9JI60	protein-coding	0.12	0.81	0.97	0	0.39	0.46	0.75	0	0.26	0.6	0.88	0	0.26	0.62	0.92	0	0.13	0.78	0.96	0	-0.13	0.8	0.94	0	0.5	0.42	0.98	0	1.5	0.036	0.37	0	1.3	0.049	0.53	0	1	0.19	1	0	0.82	0.21	0.95	0	-0.19
79233	Zfp319	ENSMUSG00000046556	Q9ERR8	protein-coding	-0.063	0.28	0.82	0	-0.15	0.012	0.14	0	-0.077	0.16	0.56	0	-0.087	0.14	0.69	0	-0.014	0.79	0.96	0	0.073	0.18	0.6	0	0.037	0.73	0.99	0	0.018	0.86	0.97	0	0.047	0.64	0.96	0	-0.019	0.86	1	0	0.0097	0.92	1	0	0.029
79221	Hdac9	ENSMUSG00000004698	A0A0R4J1F3,Q99N13,A0A1B0GRH0,A0A1B0GSQ5,A0A1B0GR65	protein-coding	-0.1	0.3	0.84	0	-0.17	0.073	0.33	0	-0.088	0.32	0.73	0	-0.067	0.48	0.87	0	0.012	0.89	0.98	0	0.079	0.37	0.76	0	-0.27	0.022	0.89	0	-0.21	0.049	0.42	0	-0.24	0.025	0.41	0	0.052	0.63	1	0	0.027	0.79	1	0	-0.026
79202	Tnfrsf22	ENSMUSG00000010751	Q9ER62	protein-coding	-0.11	0.7	0.96	0	-0.3	0.28	0.62	0	0.063	0.81	0.95	0	-0.19	0.51	0.89	0	0.17	0.52	0.88	0	0.36	0.18	0.61	0	-0.081	0.72	0.99	0	-0.2	0.35	0.79	0	-0.45	0.039	0.49	0	-0.12	0.59	1	0	-0.37	0.088	0.81	0	-0.25
79201	Tnfrsf23	ENSMUSG00000037613	A0A140LIU0,Q3U3F7,Q9ER63	protein-coding	0.15	0.64	0.94	0	0.078	0.79	0.92	0	-0.15	0.6	0.88	0	-0.069	0.83	0.97	0	-0.3	0.3	0.77	0	-0.23	0.42	0.79	0	0.088	0.81	0.99	0	0.48	0.2	0.66	0	0.045	0.9	0.99	0	0.39	0.31	1	0	-0.044	0.9	1	0	-0.43
79196	Osbpl5	ENSMUSG00000037606	Q9ER64,G5E833	protein-coding	0.25	0.0015	0.23	0	0.11	0.095	0.37	0	0.057	0.37	0.77	0	-0.14	0.051	0.61	0	-0.2	0.0059	0.22	0	-0.054	0.4	0.77	0	-0.0082	0.92	1	0	-0.12	0.11	0.53	0	-0.17	0.028	0.42	0	-0.12	0.15	1	0	-0.16	0.037	0.71	0	-0.047
791413	Gm12592	NA	NA	unknown	-0.23	0.21	0.79	0	0.049	0.78	0.92	0	0.11	0.52	0.84	0	0.28	0.14	0.69	0	0.35	0.056	0.49	0	0.063	0.71	0.91	0	-0.21	0.23	0.98	0	0.19	0.26	0.71	0	0.23	0.16	0.76	0	0.4	0.032	1	0	0.45	0.012	0.54	0	0.046
791411	Gm13199	ENSMUSG00000056718	NA	ncRNA	-0.49	0.24	0.81	0	-0.39	0.35	0.68	0	-0.45	0.26	0.68	0	0.096	0.85	0.97	0	0.037	0.96	0.99	0	-0.059	0.88	0.97	0	1.7	0.13	0.98	0	0.99	0.23	0.68	0	0.9	0.29	0.85	0	-0.68	0.55	1	0	-0.77	0.49	1	0	-0.094
791396	Gm16485	NA	NA	unknown	-0.0095	0.91	0.98	0	0.025	0.74	0.91	0	0.014	0.85	0.97	0	0.035	0.67	0.93	0	0.023	0.75	0.95	0	-0.011	0.88	0.97	0	-0.097	0.51	0.98	0	0.0031	0.98	1	0	-0.038	0.78	0.98	0	0.1	0.5	1	0	0.059	0.66	1	0	-0.041
791383	Gm9962	ENSMUSG00000055048	NA	ncRNA	-0.024	0.9	0.98	0	-0.26	0.18	0.51	0	-0.1	0.58	0.88	0	-0.23	0.24	0.75	0	-0.077	0.67	0.93	0	0.16	0.39	0.77	0	-0.074	0.76	0.99	0	-0.14	0.51	0.87	0	-0.11	0.59	0.95	0	-0.071	0.77	1	0	-0.041	0.85	1	0	0.029
791370	A130051J06Rik	NA	NA	ncRNA	-0.86	0.033	0.6	0	-0.65	0.089	0.36	0	-0.68	0.072	0.4	0	0.22	0.53	0.89	0	0.18	0.58	0.9	0	-0.035	0.91	0.98	0	-0.27	0.51	0.98	0	0.3	0.45	0.84	0	0.57	0.17	0.77	0	0.57	0.18	1	0	0.84	0.051	0.75	0	0.27
791357	Gm9982	NA	NA	unknown	-0.21	0.54	0.92	0	-0.051	0.88	0.96	0	-0.44	0.17	0.58	0	0.16	0.63	0.92	0	-0.23	0.46	0.85	0	-0.39	0.22	0.65	0	0.43	0.22	0.98	0	0.23	0.48	0.86	0	0.3	0.35	0.88	0	-0.2	0.56	1	0	-0.13	0.68	1	0	0.071
791346	Gm10118	NA	NA	unknown	0.44	0.066	0.67	0	0.14	0.49	0.78	0	0.19	0.38	0.77	0	-0.3	0.21	0.73	0	-0.26	0.25	0.74	0	0.041	0.85	0.96	0	-0.14	0.56	0.98	0	0.11	0.63	0.92	0	-0.058	0.8	0.98	0	0.26	0.31	1	0	0.086	0.71	1	0	-0.17
791341	Gm9990	NA	NA	unknown	-0.36	0.36	0.87	0	-0.045	0.91	0.97	0	-0.052	0.89	0.98	0	0.31	0.43	0.85	0	0.31	0.39	0.82	0	-0.0067	0.99	1	0	-0.43	0.46	0.98	0	-0.2	0.73	0.94	0	-0.16	0.77	0.98	0	0.23	0.69	1	0	0.27	0.59	1	0	0.04
791338	Gm10190	NA	NA	ncRNA	0.058	0.89	0.98	0	-0.21	0.6	0.84	0	-0.38	0.32	0.73	0	-0.27	0.53	0.89	0	-0.44	0.26	0.74	0	-0.17	0.64	0.89	0	-0.28	0.46	0.98	0	-0.17	0.64	0.92	0	-0.45	0.21	0.8	0	0.11	0.77	1	0	-0.16	0.63	1	0	-0.28
791336	Gm9924	NA	NA	unknown	-0.093	0.75	0.97	0	-0.1	0.72	0.89	0	0.22	0.44	0.81	0	-0.01	0.97	1	0	0.31	0.28	0.76	0	0.32	0.26	0.68	0	-0.36	0.3	0.98	0	-0.32	0.33	0.77	0	-0.064	0.84	0.98	0	0.037	0.91	1	0	0.29	0.35	0.99	0	0.25
791318	Gm10125	ENSMUSG00000063087	NA	ncRNA	-0.081	0.59	0.94	0	-0.18	0.22	0.55	0	-0.23	0.11	0.48	0	-0.099	0.52	0.89	0	-0.15	0.3	0.77	0	-0.047	0.74	0.92	0	-0.19	0.28	0.98	0	-0.26	0.12	0.56	0	-0.17	0.3	0.86	0	-0.07	0.69	1	0	0.022	0.89	1	0	0.091
791312	Gm9997	NA	NA	protein-coding	0.43	0.068	0.67	0	0.0029	0.99	1	0	-0.074	0.72	0.92	0	-0.43	0.071	0.63	0	-0.51	0.025	0.38	0	-0.077	0.71	0.91	0	0.071	0.77	0.99	0	-0.14	0.52	0.88	0	-0.018	0.94	0.99	0	-0.21	0.37	1	0	-0.089	0.69	1	0	0.13
791309	Gm9919	NA	NA	unknown	0.075	0.83	0.98	0	0.57	0.11	0.41	0	0.31	0.34	0.75	0	0.49	0.19	0.72	0	0.24	0.48	0.86	0	-0.26	0.46	0.81	0	-1.6	0.17	0.98	0	-1.8	0.1	0.52	0	-1.2	0.27	0.84	0	-0.24	0.81	1	0	0.37	0.67	1	0	0.61
791299	Gm10069	ENSMUSG00000059659	NA	ncRNA	0.64	0.073	0.68	0	0.74	0.038	0.25	0	0.2	0.5	0.84	0	0.1	0.78	0.96	0	-0.44	0.19	0.69	0	-0.54	0.11	0.53	0	0.85	0.048	0.96	0	0.61	0.13	0.56	0	0.63	0.099	0.67	0	-0.24	0.59	1	0	-0.22	0.59	1	0	0.018
791294	Gm9958	ENSMUSG00000054945	NA	ncRNA	0.1	0.64	0.94	0	0.28	0.2	0.53	0	0.14	0.51	0.84	0	0.18	0.43	0.86	0	0.035	0.86	0.98	0	-0.14	0.5	0.83	0	-0.48	0.14	0.98	0	-0.43	0.17	0.62	0	0.2	0.51	0.93	0	0.052	0.87	1	0	0.68	0.031	0.69	0	0.63
791290	Gm9938	NA	NA	unknown	-0.14	0.25	0.81	0	0.069	0.54	0.8	0	-0.2	0.079	0.42	0	0.21	0.089	0.64	0	-0.06	0.58	0.9	0	-0.27	0.022	0.36	0	-0.08	0.68	0.98	0	0.069	0.72	0.94	0	-0.0031	0.99	1	0	0.15	0.45	1	0	0.077	0.67	1	0	-0.072
791275	Gm9885	NA	NA	unknown	-0.24	0.11	0.73	0	-0.24	0.09	0.37	0	-0.1	0.45	0.81	0	-0.0056	0.97	1	0	0.13	0.32	0.78	0	0.14	0.3	0.71	0	-0.3	0.027	0.92	0	-0.24	0.056	0.44	0	-0.13	0.26	0.84	0	0.06	0.63	1	0	0.17	0.17	0.93	0	0.11
791267	Gm16488	NA	NA	unknown	-0.34	0.34	0.86	0	-0.11	0.75	0.91	0	-0.13	0.69	0.92	0	0.23	0.51	0.88	0	0.21	0.51	0.88	0	-0.022	0.95	0.98	0	-0.22	0.61	0.98	0	0.22	0.6	0.91	0	-0.24	0.55	0.94	0	0.44	0.33	1	0	-0.019	0.96	1	0	-0.46
791265	Gm9984	NA	NA	unknown	0.31	0.54	0.92	0	1.2	0.038	0.25	0	0.17	0.74	0.93	0	0.88	0.13	0.68	0	-0.14	0.78	0.96	0	-1	0.069	0.46	0	-1.4	0.0096	0.86	0	-0.39	0.4	0.82	0	-1.5	0.003	0.12	0	0.97	0.035	1	0	-0.1	0.79	1	0	-1.1
791088	Tmem147os	NA	NA	unknown	-0.12	0.17	0.77	0	-0.16	0.056	0.3	0	-0.038	0.62	0.89	0	-0.042	0.61	0.92	0	0.079	0.32	0.78	0	0.12	0.13	0.55	0	-0.22	0.026	0.91	0	-0.23	0.016	0.27	0	-0.15	0.1	0.68	0	-0.0064	0.94	1	0	0.077	0.38	0.99	0	0.084
791079	Mir770	NA	NA	ncRNA	-0.23	0.15	0.76	0	0.084	0.57	0.82	0	-0.15	0.29	0.71	0	0.31	0.057	0.61	0	0.078	0.58	0.9	0	-0.24	0.11	0.53	0	-0.24	0.43	0.98	0	-0.0084	0.98	1	0	0.058	0.84	0.98	0	0.23	0.45	1	0	0.3	0.29	0.99	0	0.066
791075	Mir761	NA	NA	ncRNA	-0.17	0.68	0.95	0	0.0014	1	1	0	-0.25	0.51	0.84	0	0.17	0.68	0.93	0	-0.077	0.84	0.97	0	-0.25	0.51	0.83	0	-0.49	0.42	0.98	0	-0.25	0.68	0.92	0	-0.29	0.62	0.95	0	0.23	0.7	1	0	0.2	0.71	1	0	-0.034
790910	Gm11201	NA	NA	ncRNA	-0.063	0.89	0.98	0	-0.076	0.86	0.95	0	-0.56	0.18	0.58	0	-0.013	0.98	1	0	-0.5	0.23	0.73	0	-0.49	0.24	0.66	0	-0.49	0.34	0.98	0	-0.62	0.18	0.63	0	-0.53	0.26	0.83	0	-0.13	0.79	1	0	-0.032	0.94	1	0	0.096
79059	Nme3	ENSMUSG00000073435	Q9WV85	protein-coding	0.15	0.064	0.67	0	0.063	0.39	0.7	0	0.048	0.49	0.83	0	-0.084	0.28	0.78	0	-0.099	0.18	0.68	0	-0.015	0.83	0.95	0	-0.0039	0.97	1	0	-0.011	0.92	0.99	0	-0.028	0.79	0.98	0	-0.0072	0.95	1	0	-0.024	0.82	1	0	-0.017
79044	Mrps34	ENSMUSG00000038880	Q9JIK9	protein-coding	0.044	0.57	0.93	0	-0.084	0.27	0.6	0	-0.016	0.82	0.96	0	-0.13	0.11	0.66	0	-0.06	0.41	0.83	0	0.067	0.35	0.75	0	-0.17	0.048	0.96	0	-0.17	0.041	0.39	0	-0.086	0.27	0.84	0	0.0064	0.94	1	0	0.088	0.26	0.97	0	0.082
79043	Spsb3	ENSMUSG00000024160	E9PW49,Q571F5,D3YW96	protein-coding	-0.048	0.38	0.88	0	-0.1	0.064	0.31	0	-0.026	0.6	0.88	0	-0.052	0.34	0.82	0	0.022	0.66	0.93	0	0.074	0.15	0.58	0	-0.12	0.081	0.96	0	-0.12	0.069	0.47	0	-0.088	0.16	0.77	0	0.0024	0.97	1	0	0.033	0.6	1	0	0.03
78977	Popdc3	ENSMUSG00000019848	Q9ES81	protein-coding	-0.073	0.59	0.93	0	-0.2	0.12	0.43	0	-0.18	0.16	0.56	0	-0.13	0.35	0.82	0	-0.11	0.4	0.82	0	0.021	0.86	0.96	0	0.1	0.47	0.98	0	-0.024	0.85	0.97	0	-0.17	0.19	0.78	0	-0.13	0.37	1	0	-0.27	0.043	0.72	0	-0.15
78943	Ern1	ENSMUSG00000020715	Q9EQY0	protein-coding	0.016	0.88	0.98	0	0.099	0.33	0.66	0	0.01	0.92	0.98	0	0.083	0.44	0.86	0	-0.0057	0.95	0.99	0	-0.088	0.38	0.76	0	-0.085	0.59	0.98	0	0.018	0.91	0.98	0	-0.049	0.74	0.97	0	0.1	0.52	1	0	0.037	0.8	1	0	-0.067
78938	Fbxo34	ENSMUSG00000037536	Q80XI1,E9QM55	protein-coding	-0.13	0.026	0.59	0	-0.23	0.00035	0.022	0	-0.061	0.24	0.66	0	-0.096	0.093	0.64	0	0.07	0.18	0.69	0	0.17	0.0041	0.28	0	-0.11	0.11	0.98	0	-0.25	0.00096	0.063	0	-0.11	0.087	0.65	0	-0.14	0.056	1	0	0.00015	1	1	0	0.14
78937	Avl9	ENSMUSG00000029787	Q80U56	protein-coding	0.026	0.61	0.94	0	0.062	0.21	0.54	0	-0.043	0.36	0.76	0	0.036	0.48	0.87	0	-0.069	0.15	0.65	0	-0.1	0.035	0.39	0	0.024	0.77	0.99	0	0.063	0.41	0.82	0	0.055	0.46	0.92	0	0.039	0.62	1	0	0.031	0.67	1	0	-0.0082
78935	Saal1	ENSMUSG00000006763	G1UCX4,Q9D2C2	protein-coding	-0.024	0.79	0.97	0	-0.038	0.66	0.87	0	-0.065	0.44	0.81	0	-0.013	0.88	0.98	0	-0.04	0.63	0.92	0	-0.027	0.75	0.92	0	0.056	0.5	0.98	0	-0.025	0.75	0.94	0	-0.027	0.72	0.97	0	-0.081	0.33	1	0	-0.083	0.28	0.99	0	-0.0025
78934	4930581F22Rik	ENSMUSG00000070315	NA	ncRNA	-0.42	0.017	0.55	0	-0.14	0.38	0.69	0	-0.22	0.16	0.56	0	0.28	0.095	0.64	0	0.2	0.2	0.7	0	-0.082	0.59	0.87	0	0.12	0.72	0.99	0	0.043	0.89	0.98	0	0.1	0.74	0.97	0	-0.076	0.82	1	0	-0.019	0.95	1	0	0.057
78933	Agbl4	ENSMUSG00000061298	Q09LZ8,E4W7Y4	protein-coding	-0.026	0.83	0.98	0	0.2	0.09	0.37	0	0.19	0.11	0.47	0	0.23	0.071	0.63	0	0.21	0.071	0.52	0	-0.016	0.89	0.97	0	-0.058	0.64	0.98	0	0.092	0.43	0.84	0	0.063	0.58	0.95	0	0.15	0.24	1	0	0.12	0.3	0.99	0	-0.029
78929	Polr3h	ENSMUSG00000022476	Q9D2C6	protein-coding	-0.011	0.85	0.98	0	-0.049	0.38	0.7	0	0.074	0.18	0.59	0	-0.037	0.52	0.89	0	0.086	0.13	0.62	0	0.12	0.032	0.38	0	-0.12	0.16	0.98	0	-0.087	0.27	0.72	0	-0.1	0.18	0.78	0	0.033	0.69	1	0	0.016	0.83	1	0	-0.017
78928	Pigt	ENSMUSG00000017721	Q3U5R2,Q8BXQ2	protein-coding	-0.019	0.69	0.95	0	-0.093	0.051	0.28	0	-0.0048	0.91	0.98	0	-0.074	0.13	0.68	0	0.014	0.74	0.95	0	0.088	0.056	0.44	0	0.062	0.43	0.98	0	-0.074	0.31	0.76	0	0.012	0.86	0.99	0	-0.14	0.094	1	0	-0.05	0.49	1	0	0.087
78926	Gas2l1	ENSMUSG00000034201	Q9D2H3,Q8JZP9	protein-coding	0.065	0.31	0.85	0	-0.053	0.39	0.7	0	0.028	0.63	0.9	0	-0.12	0.076	0.63	0	-0.037	0.54	0.88	0	0.081	0.18	0.61	0	0.024	0.82	0.99	0	-0.065	0.54	0.88	0	0.05	0.62	0.96	0	-0.089	0.42	1	0	0.026	0.8	1	0	0.11
78925	Srd5a1	ENSMUSG00000021594	A0A0R4J136,Q68FF9,Q8BUR8	protein-coding	0.052	0.54	0.92	0	0.065	0.42	0.72	0	0.11	0.17	0.57	0	0.014	0.87	0.98	0	0.059	0.46	0.85	0	0.045	0.56	0.86	0	0.062	0.51	0.98	0	0.061	0.49	0.86	0	-0.021	0.81	0.98	0	-0.00091	0.99	1	0	-0.082	0.35	0.99	0	-0.081
78923	Chsy3	ENSMUSG00000058152	Q5DTK1	protein-coding	0.019	0.88	0.98	0	0.022	0.85	0.95	0	-0.086	0.47	0.82	0	0.0034	0.98	1	0	-0.11	0.38	0.82	0	-0.11	0.36	0.75	0	-0.051	0.79	0.99	0	-0.29	0.13	0.57	0	-0.28	0.13	0.72	0	-0.24	0.23	1	0	-0.22	0.22	0.96	0	0.014
78921	9130019O22Rik	ENSMUSG00000030823	G3X941	protein-coding	-0.017	0.89	0.98	0	-0.06	0.61	0.84	0	-0.11	0.32	0.73	0	-0.043	0.73	0.95	0	-0.097	0.4	0.82	0	-0.055	0.63	0.88	0	0.065	0.74	0.99	0	-0.088	0.62	0.91	0	0.0095	0.96	1	0	-0.15	0.43	1	0	-0.055	0.76	1	0	0.098
78920	Dlst	ENSMUSG00000004789	Q9D2G2	protein-coding	-0.026	0.48	0.91	0	-0.004	0.91	0.97	0	0.013	0.7	0.92	0	0.022	0.55	0.9	0	0.039	0.26	0.74	0	0.017	0.61	0.88	0	-0.00077	0.99	1	0	0.027	0.61	0.91	0	-0.058	0.27	0.84	0	0.028	0.62	1	0	-0.057	0.28	0.98	0	-0.085
78914	Nadsyn1	ENSMUSG00000031090	Q711T7	protein-coding	-0.19	0.17	0.77	0	-0.16	0.22	0.55	0	-0.063	0.61	0.89	0	0.028	0.83	0.97	0	0.13	0.31	0.78	0	0.099	0.44	0.8	0	-0.16	0.4	0.98	0	-0.053	0.77	0.95	0	-0.21	0.23	0.82	0	0.11	0.57	1	0	-0.052	0.77	1	0	-0.16
78913	Ltn1	ENSMUSG00000052299	Q6A009	protein-coding	-0.045	0.37	0.87	0	0.071	0.14	0.45	0	-0.05	0.28	0.7	0	0.12	0.029	0.58	0	-0.0053	0.91	0.98	0	-0.12	0.015	0.33	0	-0.11	0.28	0.98	0	0.063	0.53	0.88	0	0.035	0.71	0.96	0	0.18	0.1	1	0	0.15	0.14	0.89	0	-0.028
78912	Sp2	ENSMUSG00000018678	Q9D2H6,Q8C5J0,Q8BNQ4	protein-coding	-0.067	0.43	0.89	0	-0.068	0.4	0.71	0	-0.018	0.82	0.96	0	-0.00079	0.99	1	0	0.049	0.53	0.88	0	0.05	0.52	0.84	0	-0.073	0.47	0.98	0	-0.14	0.16	0.61	0	-0.015	0.87	0.99	0	-0.065	0.52	1	0	0.058	0.54	1	0	0.12
78908	Igsf3	ENSMUSG00000042035	Q6ZQA6,A0A0A6YX40	protein-coding	-0.17	0.059	0.67	0	-0.31	0.0011	0.045	1	-0.17	0.038	0.3	0	-0.14	0.11	0.65	0	-0.0064	0.93	0.99	0	0.13	0.098	0.51	0	-0.19	0.097	0.98	0	-0.21	0.055	0.44	0	-0.018	0.86	0.99	0	-0.022	0.85	1	0	0.17	0.1	0.85	0	0.2
78906	Misp	ENSMUSG00000035852	Q9D279	protein-coding	0.22	0.71	0.96	0	0.49	0.41	0.72	0	0.52	0.37	0.77	0	0.27	0.67	0.93	0	0.3	0.61	0.91	0	0.027	0.96	0.99	0	0.12	0.85	0.99	0	1.1	0.12	0.56	0	-0.15	0.8	0.98	0	0.95	0.19	1	0	-0.28	0.66	1	0	-1.2
78903	Wrnip1	ENSMUSG00000021400	Q91XU0	protein-coding	0.026	0.55	0.93	0	-0.071	0.093	0.37	0	-0.071	0.087	0.43	0	-0.097	0.035	0.59	0	-0.097	0.026	0.38	0	0.00026	0.99	1	0	-0.0098	0.88	0.99	0	-0.089	0.16	0.61	0	-0.092	0.14	0.74	0	-0.079	0.24	1	0	-0.082	0.19	0.94	0	-0.0028
78896	Ecrg4	ENSMUSG00000026051	Q99LS0	protein-coding	0.44	0.49	0.91	0	1.2	0.065	0.32	0	-0.3	0.62	0.89	0	0.77	0.23	0.74	0	-0.74	0.22	0.72	0	-1.5	0.024	0.36	0	0.49	0.47	0.98	0	1.3	0.059	0.45	0	-0.4	0.53	0.93	0	0.79	0.23	1	0	-0.88	0.17	0.93	0	-1.7
78895	Pus7l	ENSMUSG00000033356	Q8CE46	protein-coding	-0.23	0.13	0.74	0	-0.36	0.017	0.17	0	-0.17	0.22	0.64	0	-0.13	0.37	0.83	0	0.057	0.68	0.93	0	0.19	0.18	0.61	0	-0.068	0.61	0.98	0	-0.28	0.039	0.38	0	-0.34	0.013	0.29	0	-0.21	0.13	1	0	-0.27	0.043	0.72	0	-0.055
78894	Aacs	ENSMUSG00000029482	Q9D2R0	protein-coding	0.074	0.15	0.76	0	0.059	0.22	0.55	0	0.067	0.15	0.55	0	-0.015	0.76	0.95	0	-0.0069	0.88	0.98	0	0.0085	0.85	0.96	0	-0.21	0.11	0.98	0	-0.21	0.1	0.52	0	-0.21	0.095	0.67	0	0.0062	0.96	1	0	0.0057	0.96	1	0	-0.00042
78893	Cnot10	ENSMUSG00000056167	Q8BH15	protein-coding	-0.086	0.11	0.73	0	0.016	0.75	0.91	0	-0.024	0.62	0.89	0	0.1	0.063	0.62	0	0.063	0.21	0.71	0	-0.04	0.42	0.79	0	-0.12	0.21	0.98	0	-0.058	0.5	0.87	0	-0.04	0.63	0.96	0	0.059	0.52	1	0	0.076	0.38	0.99	0	0.017
78892	Crispld2	ENSMUSG00000031825	Q8BZQ2	protein-coding	-0.27	0.33	0.85	0	0.16	0.56	0.81	0	0.22	0.4	0.79	0	0.42	0.13	0.68	0	0.48	0.071	0.52	0	0.06	0.82	0.95	0	-0.14	0.6	0.98	0	0.089	0.72	0.94	0	0.42	0.097	0.67	0	0.23	0.4	1	0	0.56	0.033	0.7	0	0.33
78891	Scyl1	ENSMUSG00000024941	Q9EQC5	protein-coding	0.03	0.51	0.91	0	-0.0005	0.99	1	0	-0.021	0.62	0.89	0	-0.031	0.5	0.88	0	-0.051	0.24	0.73	0	-0.02	0.63	0.88	0	0.055	0.45	0.98	0	-0.038	0.58	0.9	0	-0.011	0.87	0.99	0	-0.093	0.21	1	0	-0.066	0.34	0.99	0	0.028
78890	Trmt44	ENSMUSG00000029097	Q9D2Q2	protein-coding	0.14	0.29	0.83	0	0.11	0.38	0.69	0	0.11	0.37	0.77	0	-0.03	0.82	0.96	0	-0.032	0.79	0.96	0	-0.0019	0.99	1	0	0.15	0.34	0.98	0	0.13	0.37	0.8	0	0.21	0.15	0.75	0	-0.019	0.9	1	0	0.063	0.66	1	0	0.083
78889	Wsb1	ENSMUSG00000017677	Q8C841,O54927,Q3TFQ2	protein-coding	-0.22	0.036	0.62	0	0.019	0.84	0.94	0	-0.093	0.32	0.73	0	0.24	0.024	0.56	0	0.13	0.17	0.67	0	-0.11	0.24	0.66	0	0.026	0.8	0.99	0	0.041	0.67	0.92	0	0.055	0.56	0.94	0	0.015	0.89	1	0	0.029	0.76	1	0	0.014
78887	Sfi1	ENSMUSG00000023764	Q3UZY0	protein-coding	-0.23	0.04	0.62	0	-0.074	0.46	0.75	0	-0.088	0.37	0.76	0	0.15	0.15	0.69	0	0.14	0.16	0.66	0	-0.014	0.88	0.97	0	-0.062	0.69	0.99	0	0.092	0.54	0.88	0	0.33	0.034	0.46	0	0.15	0.34	1	0	0.39	0.015	0.57	0	0.24
78885	Coro7	ENSMUSG00000039637	Q9D2V7	protein-coding	-0.12	0.032	0.6	0	-0.15	0.0071	0.11	0	-0.02	0.68	0.91	0	-0.028	0.59	0.91	0	0.099	0.051	0.49	0	0.13	0.015	0.33	0	-0.25	0.076	0.96	0	-0.17	0.19	0.64	0	-0.13	0.31	0.86	0	0.078	0.56	1	0	0.12	0.34	0.99	0	0.041
78878	Ftx	ENSMUSG00000086370	NA	ncRNA	-0.22	0.079	0.69	0	0.019	0.87	0.95	0	0.13	0.24	0.66	0	0.24	0.059	0.61	0	0.36	0.0047	0.2	0	0.11	0.32	0.72	0	-0.13	0.46	0.98	0	-0.041	0.8	0.96	0	0.31	0.064	0.59	0	0.088	0.62	1	0	0.44	0.012	0.54	0	0.35
78834	Zfp623	ENSMUSG00000050846	Q9CY99	protein-coding	0.04	0.63	0.94	0	-0.0066	0.93	0.98	0	-0.048	0.52	0.85	0	-0.047	0.57	0.9	0	-0.088	0.26	0.74	0	-0.042	0.58	0.86	0	0.053	0.58	0.98	0	-0.044	0.62	0.91	0	-0.049	0.58	0.95	0	-0.097	0.32	1	0	-0.1	0.26	0.97	0	-0.0046
78833	Gins3	ENSMUSG00000031669	Q9CY94	protein-coding	0.24	0.076	0.69	0	0.15	0.24	0.57	0	0.19	0.11	0.48	0	-0.091	0.49	0.87	0	-0.043	0.72	0.94	0	0.048	0.69	0.9	0	0.049	0.78	0.99	0	0.18	0.29	0.74	0	0.011	0.95	0.99	0	0.13	0.47	1	0	-0.038	0.82	1	0	-0.17
78832	Cacul1	ENSMUSG00000033417	E9PV69,Q8R0X2,Q3TAW5	protein-coding	0.01	0.77	0.97	0	0.014	0.68	0.88	0	-0.014	0.67	0.91	0	0.0036	0.92	0.99	0	-0.025	0.47	0.85	0	-0.028	0.4	0.78	0	-0.00031	1	1	0	0.0062	0.92	0.99	0	-0.016	0.78	0.98	0	0.0065	0.92	1	0	-0.016	0.79	1	0	-0.023
78830	Slc25a12	ENSMUSG00000027010	Q8BH59	protein-coding	-0.042	0.28	0.82	0	-0.066	0.077	0.34	0	0.0013	0.97	0.99	0	-0.024	0.52	0.89	0	0.043	0.23	0.73	0	0.067	0.067	0.46	0	-0.063	0.21	0.98	0	-0.052	0.27	0.72	0	-0.054	0.25	0.83	0	0.011	0.82	1	0	0.0099	0.83	1	0	-0.0016
78829	Tsc22d4	ENSMUSG00000029723	Q9EQN3,Q3U1U6	protein-coding	0.14	0.035	0.61	0	0.2	0.0032	0.077	0	0.16	0.012	0.17	0	0.057	0.37	0.83	0	0.017	0.78	0.96	0	-0.04	0.49	0.83	0	0.14	0.11	0.98	0	0.19	0.029	0.34	0	0.18	0.033	0.46	0	0.044	0.61	1	0	0.036	0.66	1	0	-0.0088
78825	Desi2	ENSMUSG00000026502	Q8BIB9,Q9D291	protein-coding	0.056	0.33	0.85	0	-0.0078	0.88	0.96	0	-0.079	0.14	0.54	0	-0.064	0.27	0.77	0	-0.14	0.019	0.34	0	-0.071	0.18	0.61	0	0.089	0.28	0.98	0	-0.053	0.49	0.86	0	-0.085	0.26	0.84	0	-0.14	0.091	1	0	-0.17	0.03	0.68	0	-0.032
78816	Gmip	ENSMUSG00000036246	Q6PGG2	protein-coding	0.14	0.3	0.84	0	0.45	0.0025	0.068	0	0.18	0.15	0.55	0	0.31	0.035	0.59	0	0.044	0.73	0.95	0	-0.27	0.053	0.43	0	-0.038	0.8	0.99	0	0.3	0.04	0.39	0	0.34	0.022	0.38	0	0.34	0.031	1	0	0.38	0.013	0.54	0	0.035
78808	Stxbp5	ENSMUSG00000019790	D3Z079,Q8K400,D3Z2Q2	protein-coding	-0.051	0.18	0.78	0	-0.047	0.2	0.53	0	-0.071	0.053	0.34	0	0.0043	0.91	0.98	0	-0.02	0.57	0.89	0	-0.024	0.49	0.82	0	-0.14	0.049	0.96	0	-0.15	0.028	0.34	0	-0.021	0.73	0.97	0	-0.0092	0.89	1	0	0.12	0.071	0.78	0	0.12
78806	Stpg1	ENSMUSG00000028801	Q9D2F5	protein-coding	-0.19	0.14	0.75	0	-0.1	0.4	0.72	0	0.14	0.24	0.66	0	0.09	0.48	0.87	0	0.34	0.011	0.29	0	0.25	0.053	0.43	0	-0.065	0.65	0.98	0	-0.065	0.63	0.92	0	0.091	0.5	0.93	0	0.00013	1	1	0	0.16	0.25	0.97	0	0.16
78802	Ttc30a1	ENSMUSG00000075271	Q99J38	protein-coding	-0.15	0.24	0.81	0	-0.12	0.32	0.65	0	-0.25	0.039	0.3	0	0.028	0.82	0.96	0	-0.1	0.37	0.81	0	-0.13	0.26	0.68	0	-0.17	0.23	0.98	0	0.082	0.53	0.88	0	-0.28	0.035	0.46	0	0.25	0.082	1	0	-0.11	0.36	0.99	0	-0.36
78801	Ak7	ENSMUSG00000041323	F8WIC0,Q9D2H2	protein-coding	0.47	0.078	0.69	0	0.55	0.031	0.22	0	0.13	0.58	0.87	0	0.083	0.75	0.95	0	-0.34	0.16	0.67	0	-0.42	0.092	0.5	0	0.23	0.29	0.98	0	0.56	0.0093	0.22	0	0.16	0.42	0.9	0	0.33	0.13	1	0	-0.069	0.72	1	0	-0.4
78798	Eml4	ENSMUSG00000032624	F8WJ93,A0A0R4J1G7,Q3UMY5,A7ISP9,A0A0R4J0H0	protein-coding	-0.0036	0.95	0.99	0	0.0071	0.89	0.96	0	0.048	0.35	0.76	0	0.011	0.85	0.97	0	0.051	0.32	0.78	0	0.041	0.43	0.79	0	0.0096	0.92	1	0	-0.033	0.72	0.94	0	0.039	0.66	0.96	0	-0.042	0.66	1	0	0.029	0.74	1	0	0.071
78797	Ndor1	NA	A2AI05	protein-coding	-0.017	0.84	0.98	0	-0.045	0.55	0.81	0	-0.045	0.55	0.86	0	-0.029	0.72	0.95	0	-0.028	0.7	0.94	0	0.00045	1	1	0	0.12	0.23	0.98	0	-0.018	0.84	0.97	0	0.031	0.72	0.96	0	-0.13	0.17	1	0	-0.084	0.34	0.99	0	0.049
78796	Zcchc4	ENSMUSG00000029179	Q8BKW4,Q08EK6	protein-coding	0.002	0.99	1	0	-0.093	0.46	0.75	0	0.095	0.44	0.81	0	-0.095	0.48	0.87	0	0.093	0.46	0.85	0	0.19	0.14	0.56	0	0.037	0.73	0.99	0	0.034	0.74	0.94	0	-0.061	0.54	0.94	0	-0.0032	0.98	1	0	-0.097	0.33	0.99	0	-0.094
78795	Armc9	ENSMUSG00000062590	Q9D2I5	protein-coding	0.042	0.5	0.91	0	-0.017	0.78	0.92	0	-0.035	0.55	0.86	0	-0.059	0.35	0.82	0	-0.077	0.19	0.7	0	-0.018	0.75	0.93	0	0.013	0.88	0.99	0	-0.051	0.53	0.88	0	-0.08	0.32	0.86	0	-0.064	0.46	1	0	-0.093	0.25	0.97	0	-0.029
78787	Usp54	ENSMUSG00000034235	Q8BL06	protein-coding	-0.038	0.58	0.93	0	0.11	0.1	0.39	0	0.049	0.45	0.81	0	0.15	0.044	0.6	0	0.087	0.18	0.69	0	-0.061	0.35	0.75	0	0.046	0.61	0.98	0	0.1	0.24	0.7	0	0.11	0.19	0.78	0	0.054	0.55	1	0	0.064	0.44	1	0	0.01
78785	Clip4	ENSMUSG00000024059	Q3TTL7,Q8CI96	protein-coding	0.013	0.76	0.97	0	-0.018	0.66	0.87	0	0.016	0.69	0.92	0	-0.031	0.48	0.87	0	0.0026	0.95	0.99	0	0.034	0.41	0.78	0	0.0022	0.97	1	0	0.018	0.76	0.95	0	0.066	0.27	0.84	0	0.016	0.8	1	0	0.063	0.29	0.99	0	0.047
78784	Celf3	ENSMUSG00000028137	Q8CIN6,A0A0G2JDL2,A0A0G2JGX2	protein-coding	-0.075	0.15	0.76	0	-0.2	0.00067	0.034	0	-0.067	0.17	0.58	0	-0.12	0.027	0.56	0	0.0083	0.86	0.98	0	0.13	0.013	0.33	0	-0.036	0.67	0.98	0	-0.16	0.056	0.44	0	-0.0025	0.97	1	0	-0.13	0.15	1	0	0.034	0.68	1	0	0.16
78783	Brpf1	ENSMUSG00000001632	Q3U109,Q80XK2,Q8C905,Q9CTY1,B2RRD7,A0A0N4SVG7,A0A0N4SUT9,E9PXP1,A0A0N4SUS4	protein-coding	0.038	0.5	0.91	0	0.01	0.85	0.95	0	0.0041	0.94	0.99	0	-0.028	0.62	0.92	0	-0.034	0.52	0.88	0	-0.0059	0.91	0.97	0	0.12	0.3	0.98	0	-0.085	0.41	0.82	0	0.08	0.43	0.9	0	-0.2	0.08	1	0	-0.035	0.73	1	0	0.16
78781	Zc3hav1	ENSMUSG00000029826	D3Z5I1,Q3UPF5	protein-coding	0.011	0.92	0.98	0	0.54	2.2e-05	0.0039	1	1	4.5e-09	4e-06	1	0.53	5.3e-05	0.1	0	0.99	6e-09	3.4e-05	1	0.46	0.00019	0.26	0	-0.019	0.88	0.99	0	0.48	0.00063	0.048	1	0.92	1.8e-07	0.00011	1	0.5	0.00066	0.8	0	0.94	1.3e-07	0.00055	1	0.44
78779	Spata2l	ENSMUSG00000033594	B2RTE8,Q8BNN1	protein-coding	0.12	0.03	0.59	0	-0.066	0.17	0.49	0	0.0071	0.88	0.97	0	-0.18	0.0016	0.38	0	-0.11	0.028	0.4	0	0.073	0.12	0.54	0	0.074	0.5	0.98	0	-0.092	0.37	0.8	0	-0.014	0.89	0.99	0	-0.17	0.14	1	0	-0.088	0.39	0.99	0	0.078
78777	Tepsin	ENSMUSG00000025377	B2RPS6,Q3U3N6	protein-coding	0.054	0.41	0.89	0	-0.025	0.68	0.88	0	0.018	0.77	0.94	0	-0.079	0.24	0.75	0	-0.036	0.56	0.89	0	0.043	0.48	0.82	0	0.12	0.24	0.98	0	0.0019	0.98	1	0	0.059	0.54	0.94	0	-0.12	0.25	1	0	-0.062	0.51	1	0	0.057
78774	Cfap61	ENSMUSG00000037143	B7ZCD6	protein-coding	-0.2	0.44	0.9	0	-0.039	0.87	0.95	0	-0.57	0.025	0.24	0	0.17	0.52	0.89	0	-0.36	0.13	0.63	0	-0.53	0.031	0.38	0	-0.06	0.86	0.99	0	0.54	0.12	0.55	0	-0.21	0.5	0.93	0	0.6	0.099	1	0	-0.15	0.62	1	0	-0.75
78771	Mctp1	ENSMUSG00000021596	E9PW38,Q8C8C0,E9PV86	protein-coding	0.012	0.88	0.98	0	-0.022	0.77	0.91	0	-0.068	0.35	0.76	0	-0.034	0.67	0.93	0	-0.08	0.28	0.76	0	-0.046	0.52	0.84	0	0.015	0.85	0.99	0	-0.088	0.25	0.7	0	-0.022	0.76	0.97	0	-0.1	0.21	1	0	-0.038	0.61	1	0	0.066
78767	Efcab11	ENSMUSG00000021176	Q9D0E5	protein-coding	-0.14	0.78	0.97	0	-0.056	0.91	0.97	0	0.23	0.63	0.89	0	0.082	0.87	0.98	0	0.37	0.43	0.84	0	0.29	0.55	0.85	0	0.72	0.098	0.98	0	0.54	0.17	0.63	0	0.26	0.48	0.92	0	-0.18	0.67	1	0	-0.46	0.26	0.97	0	-0.27
78757	Rictor	ENSMUSG00000050310	Q6QI06	protein-coding	-0.084	0.27	0.82	0	-0.0066	0.93	0.98	0	-0.062	0.38	0.77	0	0.078	0.31	0.8	0	0.023	0.74	0.95	0	-0.055	0.43	0.79	0	-0.14	0.19	0.98	0	-0.014	0.89	0.98	0	0.04	0.68	0.96	0	0.13	0.23	1	0	0.18	0.075	0.79	0	0.053
78755	Fam122b	ENSMUSG00000036022	G1UD78,Q6NZE7	protein-coding	-0.034	0.69	0.95	0	0.097	0.23	0.57	0	-0.012	0.88	0.97	0	0.13	0.13	0.68	0	0.022	0.78	0.96	0	-0.11	0.17	0.6	0	-0.097	0.4	0.98	0	-0.21	0.068	0.46	0	0.0022	0.98	1	0	-0.11	0.33	1	0	0.099	0.36	0.99	0	0.21
78754	Galnt15	ENSMUSG00000021903	Q9D2N8	protein-coding	0.22	0.47	0.91	0	0.35	0.24	0.57	0	0.65	0.032	0.27	0	0.13	0.67	0.93	0	0.43	0.14	0.63	0	0.3	0.31	0.72	0	0.14	0.68	0.98	0	0.1	0.75	0.95	0	0.6	0.071	0.61	0	-0.037	0.91	1	0	0.46	0.16	0.92	0	0.5
78753	Lipm	ENSMUSG00000056078	Q8K2A6	protein-coding	-0.52	0.35	0.86	0	-0.26	0.62	0.85	0	-0.017	0.97	0.99	0	0.26	0.62	0.92	0	0.5	0.32	0.78	0	0.24	0.63	0.88	0	0.77	0.31	0.98	0	-0.37	0.58	0.9	0	0.21	0.74	0.97	0	-1.1	0.12	1	0	-0.56	0.43	1	0	0.58
78752	Csgalnact2	ENSMUSG00000042042	Q8C1F4	protein-coding	0.024	0.73	0.96	0	0.11	0.12	0.42	0	-0.035	0.59	0.88	0	0.081	0.25	0.76	0	-0.059	0.37	0.81	0	-0.14	0.04	0.4	0	0.015	0.91	1	0	0.05	0.69	0.93	0	-0.07	0.57	0.95	0	0.035	0.79	1	0	-0.084	0.5	1	0	-0.12
78751	Zc3h6	ENSMUSG00000042851	A2AP88	protein-coding	-0.21	0.0055	0.42	0	-0.29	0.00027	0.019	1	-0.15	0.029	0.26	0	-0.079	0.25	0.76	0	0.064	0.32	0.78	0	0.14	0.035	0.39	0	-0.11	0.34	0.98	0	-0.11	0.32	0.76	0	-0.062	0.55	0.94	0	-0.0012	0.99	1	0	0.046	0.66	1	0	0.047
78749	Filip1l	ENSMUSG00000043336	E0CYH7,E0CYM1	protein-coding	0.075	0.68	0.95	0	0.27	0.14	0.45	0	0.25	0.16	0.56	0	0.19	0.31	0.8	0	0.17	0.32	0.78	0	-0.019	0.91	0.98	0	-0.1	0.63	0.98	0	0.29	0.17	0.62	0	0.11	0.58	0.95	0	0.39	0.073	1	0	0.21	0.29	0.99	0	-0.18
78748	Rassf10	ENSMUSG00000098132	Q8BL43	protein-coding	-0.28	0.34	0.86	0	-0.79	0.0092	0.12	0	-0.97	0.0015	0.045	1	-0.5	0.082	0.64	0	-0.69	0.013	0.31	0	-0.18	0.45	0.81	0	-0.34	0.39	0.98	0	-0.98	0.014	0.25	0	-0.76	0.042	0.5	0	-0.64	0.095	1	0	-0.42	0.23	0.96	0	0.22
78709	Spink8	ENSMUSG00000050074	Q09TK9,Q8C1F8	protein-coding	0.036	0.69	0.95	0	0.048	0.58	0.82	0	0.15	0.095	0.45	0	0.011	0.9	0.98	0	0.11	0.21	0.71	0	0.099	0.25	0.67	0	-0.15	0.3	0.98	0	0.14	0.31	0.75	0	-0.03	0.82	0.98	0	0.29	0.053	1	0	0.12	0.36	0.99	0	-0.17
78697	Pus7	ENSMUSG00000057541	B7ZNL8,Q3ULP8,Q3UQN6,Q91VU7	protein-coding	-0.038	0.69	0.95	0	-0.034	0.71	0.89	0	-0.028	0.75	0.94	0	0.0045	0.96	1	0	0.01	0.91	0.98	0	0.0058	0.95	0.99	0	0.037	0.76	0.99	0	0.055	0.63	0.91	0	0.041	0.71	0.96	0	0.019	0.88	1	0	0.0042	0.97	1	0	-0.014
78689	Naa35	ENSMUSG00000021555	Q6PHQ8	protein-coding	0.043	0.39	0.88	0	-0.025	0.59	0.83	0	0.012	0.8	0.95	0	-0.068	0.18	0.71	0	-0.031	0.5	0.87	0	0.037	0.42	0.79	0	-0.033	0.63	0.98	0	0.0017	0.98	1	0	-0.087	0.18	0.78	0	0.034	0.62	1	0	-0.054	0.4	0.99	0	-0.088
78688	Nol3	ENSMUSG00000014776	Q53YU5,Q9D1X0	protein-coding	0.18	0.013	0.52	0	0.091	0.14	0.46	0	0.37	7e-06	0.00094	1	-0.084	0.2	0.73	0	0.19	0.0045	0.2	0	0.28	0.00019	0.26	0	0.11	0.17	0.98	0	0.17	0.031	0.35	0	0.33	0.00024	0.02	1	0.059	0.47	1	0	0.22	0.0084	0.48	0	0.16
78670	Plekhj1	ENSMUSG00000035278	Q9D240	protein-coding	0.046	0.5	0.91	0	-0.059	0.37	0.69	0	-0.016	0.8	0.95	0	-0.1	0.13	0.69	0	-0.062	0.33	0.79	0	0.043	0.5	0.83	0	-0.078	0.35	0.98	0	-0.098	0.21	0.67	0	-0.13	0.11	0.69	0	-0.02	0.81	1	0	-0.05	0.51	1	0	-0.03
78668	E130112N10Rik	ENSMUSG00000030337	NA	ncRNA	-0.2	0.46	0.9	0	-0.19	0.49	0.77	0	0.017	0.95	0.99	0	0.0057	0.98	1	0	0.22	0.38	0.82	0	0.21	0.41	0.78	0	-0.42	0.25	0.98	0	-0.32	0.35	0.78	0	-0.7	0.041	0.5	0	0.099	0.78	1	0	-0.28	0.37	0.99	0	-0.38
78658	Ncapd3	ENSMUSG00000035024	K4DI67,Q3UTU7,Q6ZQK0,Q80W41	protein-coding	-0.013	0.87	0.98	0	-0.038	0.59	0.83	0	-0.051	0.46	0.82	0	-0.025	0.74	0.95	0	-0.039	0.58	0.9	0	-0.013	0.85	0.96	0	-0.072	0.46	0.98	0	-0.039	0.67	0.92	0	-0.0039	0.96	1	0	0.033	0.74	1	0	0.068	0.45	1	0	0.035
78656	Brd8	ENSMUSG00000003778	Q8R3B7,D3YZC7	protein-coding	-0.09	0.047	0.63	0	-0.13	0.0034	0.079	0	-0.076	0.067	0.39	0	-0.045	0.3	0.79	0	0.014	0.73	0.94	0	0.059	0.15	0.57	0	-0.074	0.46	0.98	0	-0.11	0.26	0.71	0	0.024	0.8	0.98	0	-0.034	0.73	1	0	0.097	0.3	0.99	0	0.13
78655	Eif3j1	ENSMUSG00000027236	Q3UGC7	protein-coding	0.063	0.3	0.84	0	0.0026	0.96	0.99	0	-0.014	0.8	0.95	0	-0.061	0.32	0.8	0	-0.078	0.18	0.68	0	-0.017	0.76	0.93	0	0.02	0.8	0.99	0	0.04	0.58	0.9	0	-0.018	0.79	0.98	0	0.02	0.79	1	0	-0.038	0.59	1	0	-0.058
78653	Bola3	ENSMUSG00000045160	Q14A77,Q8CEI1	protein-coding	-0.033	0.7	0.95	0	0.081	0.33	0.65	0	0.057	0.47	0.82	0	0.11	0.19	0.72	0	0.09	0.26	0.74	0	-0.023	0.77	0.93	0	0.13	0.36	0.98	0	0.12	0.36	0.79	0	0.045	0.73	0.97	0	-0.008	0.96	1	0	-0.084	0.52	1	0	-0.076
78651	Lsm6	ENSMUSG00000031683	P62313,Q542U7	protein-coding	0.014	0.82	0.97	0	-0.035	0.56	0.81	0	-0.023	0.69	0.92	0	-0.049	0.43	0.86	0	-0.037	0.53	0.88	0	0.012	0.84	0.96	0	-0.049	0.59	0.98	0	-0.022	0.8	0.96	0	-0.0058	0.95	0.99	0	0.027	0.77	1	0	0.043	0.61	1	0	0.016
78635	Kcnd3os	ENSMUSG00000074346	NA	ncRNA	-0.062	0.81	0.97	0	0.052	0.84	0.94	0	0.18	0.45	0.81	0	0.11	0.66	0.93	0	0.25	0.32	0.78	0	0.13	0.6	0.87	0	-0.17	0.53	0.98	0	-0.67	0.011	0.24	0	-0.21	0.39	0.89	0	-0.5	0.062	1	0	-0.044	0.86	1	0	0.46
78625	Acsbg3	ENSMUSG00000024209	Q08EE8	protein-coding	-0.006	0.99	1	0	0.076	0.83	0.94	0	0.1	0.77	0.94	0	0.082	0.82	0.97	0	0.11	0.76	0.95	0	0.025	0.94	0.98	0	-0.48	0.26	0.98	0	-0.54	0.17	0.62	0	0.6	0.16	0.77	0	-0.061	0.88	1	0	1.1	0.015	0.57	0	1.1
78619	Zfp449	ENSMUSG00000073176	Q8CB76	protein-coding	0.066	0.61	0.94	0	-0.11	0.38	0.7	0	-0.12	0.31	0.72	0	-0.17	0.19	0.72	0	-0.19	0.13	0.62	0	-0.015	0.9	0.97	0	0.09	0.55	0.98	0	-0.00069	1	1	0	-0.083	0.55	0.94	0	-0.091	0.55	1	0	-0.17	0.23	0.96	0	-0.083
78618	Acap2	ENSMUSG00000049076	Q6ZQK5,D4AFX6	protein-coding	-0.08	0.37	0.87	0	0.1	0.22	0.56	0	-0.03	0.71	0.92	0	0.18	0.049	0.61	0	0.05	0.54	0.88	0	-0.13	0.11	0.53	0	-0.073	0.41	0.98	0	-0.019	0.82	0.97	0	0.046	0.58	0.95	0	0.055	0.54	1	0	0.12	0.16	0.91	0	0.064
78617	Cstad	ENSMUSG00000047363	Q9D245	protein-coding	-0.4	0.036	0.62	0	-0.43	0.02	0.18	0	-0.03	0.86	0.97	0	-0.024	0.89	0.98	0	0.37	0.035	0.43	0	0.4	0.026	0.37	0	-0.44	0.02	0.89	0	-0.29	0.081	0.49	0	-0.22	0.17	0.77	0	0.14	0.4	1	0	0.21	0.19	0.94	0	0.068
78611	Btbd19	NA	NA	ncRNA	0.14	0.18	0.77	0	0.019	0.85	0.95	0	0.17	0.08	0.42	0	-0.12	0.24	0.75	0	0.03	0.75	0.95	0	0.15	0.12	0.54	0	-0.031	0.75	0.99	0	-0.15	0.11	0.55	0	-0.013	0.88	0.99	0	-0.12	0.23	1	0	0.018	0.84	1	0	0.14
78610	Uvrag	ENSMUSG00000035354	Q8K245	protein-coding	0.048	0.42	0.89	0	-0.0031	0.96	0.99	0	0.026	0.64	0.9	0	-0.051	0.39	0.84	0	-0.023	0.68	0.93	0	0.029	0.6	0.87	0	-0.011	0.88	0.99	0	0.0083	0.9	0.98	0	0.0073	0.91	0.99	0	0.02	0.79	1	0	0.019	0.79	1	0	-0.001
78605	6430706D22Rik	NA	NA	ncRNA	-0.00057	0.99	1	0	0.14	0.085	0.36	0	0.12	0.11	0.47	0	0.14	0.1	0.65	0	0.12	0.11	0.59	0	-0.012	0.87	0.97	0	0.089	0.28	0.98	0	0.1	0.19	0.65	0	0.14	0.065	0.6	0	0.012	0.88	1	0	0.056	0.47	1	0	0.043
78603	B230216N24Rik	ENSMUSG00000089706	NA	ncRNA	-0.19	0.17	0.77	0	-0.41	0.0038	0.083	0	-0.2	0.11	0.48	0	-0.23	0.098	0.64	0	-0.017	0.89	0.98	0	0.21	0.093	0.5	0	0.036	0.83	0.99	0	-0.23	0.14	0.58	0	0.053	0.73	0.97	0	-0.27	0.11	1	0	0.017	0.91	1	0	0.29
78593	Nrip3	ENSMUSG00000034825	Q9JJR9	protein-coding	-0.06	0.2	0.78	0	-0.047	0.28	0.62	0	-0.035	0.41	0.79	0	0.013	0.77	0.96	0	0.026	0.55	0.89	0	0.012	0.77	0.93	0	-0.088	0.2	0.98	0	-0.13	0.058	0.45	0	-0.085	0.18	0.78	0	-0.038	0.58	1	0	0.0035	0.96	1	0	0.041
78586	Srbd1	ENSMUSG00000024135	F8WGW3	protein-coding	-0.071	0.42	0.89	0	-0.061	0.46	0.75	0	-0.092	0.26	0.67	0	0.0097	0.91	0.98	0	-0.021	0.79	0.96	0	-0.031	0.7	0.91	0	0.058	0.63	0.98	0	0.016	0.89	0.98	0	0.029	0.79	0.98	0	-0.042	0.73	1	0	-0.028	0.8	1	0	0.013
78581	Utp23	ENSMUSG00000022313	Q9CX11	protein-coding	0.076	0.45	0.9	0	-0.051	0.59	0.83	0	0.0095	0.92	0.98	0	-0.13	0.22	0.74	0	-0.067	0.48	0.86	0	0.061	0.51	0.83	0	0.14	0.099	0.98	0	-0.02	0.8	0.96	0	0.0083	0.91	0.99	0	-0.16	0.065	1	0	-0.14	0.097	0.84	0	0.028
78575	B430319G15Rik	ENSMUSG00000103622	NA	ncRNA	-0.27	0.34	0.86	0	-0.44	0.1	0.39	0	-0.17	0.51	0.84	0	-0.18	0.51	0.89	0	0.096	0.71	0.94	0	0.27	0.28	0.7	0	-0.37	0.13	0.98	0	-0.83	0.0014	0.081	0	-0.31	0.17	0.78	0	-0.45	0.065	1	0	0.061	0.78	1	0	0.51
78560	Adgra2	ENSMUSG00000031486	Q91ZV8	protein-coding	-0.21	0.14	0.74	0	0.047	0.72	0.89	0	0.058	0.65	0.9	0	0.26	0.071	0.63	0	0.27	0.044	0.46	0	0.011	0.93	0.98	0	-0.16	0.23	0.98	0	0.092	0.45	0.84	0	0.2	0.1	0.68	0	0.25	0.065	1	0	0.36	0.0063	0.4	0	0.11
78558	Htra3	ENSMUSG00000029096	Q9D236	protein-coding	0.14	0.3	0.84	0	0.25	0.064	0.32	0	0.45	0.0019	0.055	0	0.11	0.42	0.85	0	0.31	0.025	0.38	0	0.2	0.13	0.55	0	0.098	0.31	0.98	0	0.23	0.018	0.28	0	0.32	0.0016	0.078	0	0.13	0.18	1	0	0.22	0.022	0.62	0	0.09
78552	E130201H02Rik	ENSMUSG00000044141	NA	pseudo	0.45	0.48	0.91	0	-0.52	0.35	0.67	0	1	0.12	0.49	0	-0.97	0.14	0.69	0	0.56	0.4	0.82	0	1.5	0.021	0.35	0	-0.16	0.75	0.99	0	0.21	0.66	0.92	0	-0.11	0.8	0.98	0	0.36	0.46	1	0	0.044	0.92	1	0	-0.32
78541	Asb8	ENSMUSG00000048175	A0A0R4J1W1,Q8CDF0,Q91ZT9,Q9D4Y2	protein-coding	0.066	0.2	0.79	0	0.054	0.27	0.6	0	0.11	0.03	0.26	0	-0.012	0.81	0.96	0	0.042	0.37	0.81	0	0.055	0.25	0.67	0	-0.0098	0.88	0.99	0	-0.0082	0.89	0.98	0	0.016	0.79	0.98	0	0.0016	0.98	1	0	0.025	0.67	1	0	0.024
78523	Mrpl9	ENSMUSG00000028140	Q14B21,Q99N94	protein-coding	0.08	0.12	0.73	0	0.018	0.7	0.89	0	0.029	0.52	0.85	0	-0.062	0.22	0.74	0	-0.051	0.28	0.76	0	0.012	0.8	0.94	0	0.03	0.66	0.98	0	0.031	0.62	0.91	0	-0.071	0.27	0.84	0	0.00092	0.99	1	0	-0.1	0.12	0.87	0	-0.1
78521	B230219D22Rik	ENSMUSG00000045767	Q80X32	protein-coding	0.0011	0.98	1	0	0.041	0.3	0.63	0	-0.065	0.1	0.46	0	0.04	0.34	0.82	0	-0.066	0.1	0.58	0	-0.11	0.012	0.32	0	-0.045	0.59	0.98	0	0.0099	0.9	0.98	0	-0.071	0.35	0.88	0	0.054	0.51	1	0	-0.027	0.73	1	0	-0.081
78514	Arhgap10	ENSMUSG00000037148	Q6Y5D8,Q8C9L7	protein-coding	0.19	0.049	0.64	0	0.21	0.02	0.18	0	0.34	0.00056	0.023	1	0.027	0.76	0.95	0	0.16	0.075	0.53	0	0.13	0.13	0.56	0	-0.076	0.49	0.98	0	-0.024	0.82	0.96	0	0.069	0.5	0.93	0	0.053	0.63	1	0	0.15	0.17	0.93	0	0.092
78508	Frmpd1os	ENSMUSG00000086284	NA	ncRNA	0.44	0.52	0.91	0	1	0.14	0.46	0	0.064	0.92	0.98	0	0.6	0.41	0.85	0	-0.37	0.56	0.89	0	-0.97	0.17	0.6	0	0.46	0.48	0.98	0	0.55	0.37	0.8	0	-0.4	0.49	0.92	0	0.086	0.89	1	0	-0.86	0.16	0.91	0	-0.95
78506	Micu3	ENSMUSG00000039478	Q9CTY5	protein-coding	0.016	0.77	0.97	0	-0.016	0.75	0.91	0	-0.043	0.38	0.77	0	-0.031	0.56	0.9	0	-0.059	0.24	0.73	0	-0.028	0.58	0.86	0	0.0064	0.93	1	0	-0.023	0.73	0.94	0	-0.022	0.73	0.97	0	-0.029	0.68	1	0	-0.028	0.66	1	0	0.00079
78500	1700063D05Rik	ENSMUSG00000100837	NA	ncRNA	0.018	0.94	0.99	0	0.32	0.21	0.54	0	0.77	0.0059	0.11	0	0.31	0.25	0.76	0	0.75	0.0069	0.24	0	0.45	0.1	0.52	0	-0.082	0.74	0.99	0	0.4	0.1	0.52	0	0.72	0.0058	0.18	0	0.48	0.062	1	0	0.8	0.0029	0.28	0	0.32
78491	Tspan2os	ENSMUSG00000086745	NA	ncRNA	0.28	0.58	0.93	0	0.22	0.65	0.86	0	0.17	0.72	0.92	0	-0.066	0.9	0.98	0	-0.12	0.81	0.97	0	-0.05	0.92	0.98	0	-0.077	0.84	0.99	0	0.31	0.41	0.82	0	-0.13	0.72	0.96	0	0.38	0.33	1	0	-0.048	0.89	1	0	-0.43
78473	Skap1	ENSMUSG00000057058	Q3UUV5,Q3V3I1,B2RWZ1	protein-coding	0.41	0.17	0.77	0	0.21	0.44	0.74	0	0.29	0.28	0.7	0	-0.2	0.5	0.88	0	-0.12	0.66	0.92	0	0.079	0.76	0.93	0	-0.065	0.76	0.99	0	0.069	0.73	0.94	0	0.3	0.14	0.74	0	0.13	0.53	1	0	0.36	0.084	0.81	0	0.23
78465	Ccdc190	ENSMUSG00000070532	Q3URK1,H3BLK0	protein-coding	0.057	0.57	0.93	0	0.19	0.058	0.3	0	0.078	0.41	0.79	0	0.13	0.19	0.72	0	0.021	0.82	0.97	0	-0.11	0.24	0.66	0	0.097	0.36	0.98	0	0.041	0.68	0.92	0	0.016	0.86	0.99	0	-0.056	0.59	1	0	-0.081	0.41	0.99	0	-0.025
78455	Helz	ENSMUSG00000020721	A0A0R4J0Y3,Q6DFV5	protein-coding	-0.093	0.4	0.88	0	0.0061	0.95	0.99	0	-0.16	0.12	0.49	0	0.099	0.37	0.83	0	-0.067	0.5	0.87	0	-0.17	0.11	0.53	0	-0.29	0.17	0.98	0	-0.15	0.46	0.85	0	0.056	0.77	0.97	0	0.14	0.5	1	0	0.35	0.08	0.8	0	0.2
78449	2700046A07Rik	ENSMUSG00000041789	NA	ncRNA	-0.17	0.68	0.95	0	-0.052	0.89	0.96	0	0.28	0.48	0.83	0	0.11	0.77	0.96	0	0.44	0.26	0.74	0	0.33	0.39	0.77	0	-0.27	0.37	0.98	0	0.031	0.91	0.99	0	0.27	0.34	0.87	0	0.3	0.32	1	0	0.55	0.067	0.78	0	0.24
78445	C330013E15Rik	ENSMUSG00000097093	NA	ncRNA	-0.42	0.084	0.7	0	-0.55	0.024	0.2	0	0.083	0.71	0.92	0	-0.12	0.6	0.91	0	0.51	0.031	0.41	0	0.63	0.0096	0.32	0	-0.15	0.61	0.98	0	-0.11	0.69	0.93	0	0.17	0.55	0.94	0	0.04	0.89	1	0	0.32	0.26	0.97	0	0.28
78444	Pgpep1l	ENSMUSG00000030553	E9QM76,Q9CWB5	protein-coding	-0.098	0.62	0.94	0	0.062	0.75	0.91	0	-0.14	0.44	0.81	0	0.16	0.43	0.85	0	-0.045	0.81	0.96	0	-0.2	0.27	0.69	0	0.024	0.92	1	0	-0.092	0.67	0.92	0	0.065	0.76	0.97	0	-0.12	0.62	1	0	0.041	0.85	1	0	0.16
78428	Pym1	ENSMUSG00000064030	Q8CHP5,A0A1W2P7L0	protein-coding	-0.044	0.64	0.94	0	-0.074	0.41	0.72	0	-0.037	0.68	0.91	0	-0.03	0.75	0.95	0	0.0077	0.93	0.99	0	0.037	0.67	0.9	0	-0.14	0.13	0.98	0	-0.13	0.14	0.59	0	-0.11	0.2	0.79	0	0.014	0.87	1	0	0.031	0.7	1	0	0.017
78416	Rnase6	ENSMUSG00000021880	Q3V3L3,Q9D244	protein-coding	0.036	0.92	0.98	0	-0.12	0.71	0.89	0	0.59	0.086	0.43	0	-0.15	0.65	0.93	0	0.56	0.11	0.6	0	0.71	0.041	0.4	0	0.38	0.24	0.98	0	0.5	0.11	0.53	0	0.55	0.074	0.62	0	0.12	0.71	1	0	0.17	0.57	1	0	0.05
78412	Cyren	ENSMUSG00000046806	Q8BHZ5	protein-coding	0.12	0.44	0.9	0	0.19	0.21	0.55	0	-0.048	0.73	0.93	0	0.068	0.66	0.93	0	-0.17	0.25	0.74	0	-0.24	0.11	0.53	0	-0.12	0.42	0.98	0	-0.046	0.73	0.94	0	-0.15	0.27	0.84	0	0.071	0.62	1	0	-0.031	0.82	1	0	-0.1
78408	Fam131a	ENSMUSG00000050821	Q8BWU3,D3Z4E4	protein-coding	-0.065	0.15	0.76	0	-0.14	0.0025	0.068	0	0.0076	0.85	0.97	0	-0.08	0.085	0.64	0	0.073	0.091	0.57	0	0.15	0.0014	0.26	0	-0.11	0.16	0.98	0	-0.12	0.12	0.56	0	-0.032	0.67	0.96	0	-0.0061	0.94	1	0	0.083	0.28	0.98	0	0.089
78405	Ntf5	ENSMUSG00000074121	Q80VU4	protein-coding	-0.23	0.65	0.94	0	0.67	0.21	0.54	0	0.09	0.86	0.97	0	0.91	0.099	0.64	0	0.32	0.51	0.87	0	-0.58	0.27	0.69	0	-0.16	0.69	0.99	0	1	0.018	0.28	0	0.18	0.64	0.96	0	1.2	0.011	1	0	0.34	0.38	0.99	0	-0.85
78403	2900041M22Rik	NA	NA	ncRNA	0.11	0.53	0.92	0	-0.14	0.41	0.72	0	0.2	0.23	0.64	0	-0.25	0.16	0.7	0	0.09	0.59	0.9	0	0.34	0.049	0.42	0	-0.092	0.58	0.98	0	-0.0091	0.95	0.99	0	0.086	0.58	0.95	0	0.083	0.62	1	0	0.18	0.26	0.97	0	0.095
78394	Ddx52	ENSMUSG00000020677	Q3TKX4,Q8K301	protein-coding	-0.12	0.048	0.64	0	-0.023	0.67	0.87	0	-0.04	0.45	0.81	0	0.096	0.11	0.65	0	0.079	0.15	0.64	0	-0.016	0.75	0.93	0	0.0052	0.95	1	0	0.01	0.89	0.98	0	0.048	0.53	0.93	0	0.005	0.95	1	0	0.043	0.58	1	0	0.038
78388	Mvp	ENSMUSG00000030681	E9Q3X0,Q3U7S9,Q9EQK5	protein-coding	0.18	0.049	0.64	0	0.4	0.00014	0.012	1	0.36	0.00028	0.015	1	0.22	0.023	0.56	0	0.18	0.039	0.45	0	-0.036	0.67	0.89	0	0.28	0.096	0.98	0	0.38	0.021	0.3	0	0.44	0.0072	0.2	0	0.1	0.53	1	0	0.17	0.28	0.98	0	0.065
78376	Sapcd1	ENSMUSG00000036185	Q9CY86	protein-coding	-0.82	0.25	0.81	0	-1.1	0.098	0.38	0	-0.92	0.16	0.56	0	-0.29	0.62	0.92	0	-0.11	0.85	0.97	0	0.18	0.74	0.92	0	0.1	0.83	0.99	0	0.12	0.79	0.96	0	0.19	0.67	0.96	0	0.013	0.98	1	0	0.086	0.85	1	0	0.072
78373	Nudt17	ENSMUSG00000028100	Q9CWD3	protein-coding	-0.14	0.21	0.79	0	-0.041	0.71	0.89	0	0.13	0.24	0.66	0	0.1	0.37	0.83	0	0.27	0.019	0.35	0	0.17	0.13	0.55	0	0.051	0.61	0.98	0	-0.1	0.29	0.74	0	-0.016	0.86	0.99	0	-0.15	0.14	1	0	-0.066	0.48	1	0	0.084
78372	Snrnp25	ENSMUSG00000040767	Q8VIK1	protein-coding	0.011	0.9	0.98	0	-0.037	0.65	0.86	0	0.063	0.44	0.81	0	-0.048	0.58	0.91	0	0.052	0.53	0.88	0	0.1	0.22	0.65	0	-0.051	0.63	0.98	0	-0.058	0.55	0.89	0	-0.041	0.67	0.96	0	-0.007	0.95	1	0	0.0095	0.92	1	0	0.017
78369	Icam4	ENSMUSG00000001014	Q14AB0,Q9ERM2	protein-coding	0.17	0.53	0.92	0	-0.099	0.7	0.89	0	-0.017	0.94	0.99	0	-0.27	0.32	0.81	0	-0.19	0.47	0.86	0	0.082	0.74	0.92	0	0.0029	0.99	1	0	0.13	0.53	0.88	0	0.16	0.43	0.91	0	0.13	0.57	1	0	0.16	0.45	1	0	0.032
78339	Ttyh3	ENSMUSG00000036565	Q6P5F7	protein-coding	0.023	0.6	0.94	0	-0.031	0.46	0.75	0	-0.04	0.33	0.74	0	-0.055	0.23	0.74	0	-0.064	0.13	0.63	0	-0.0091	0.82	0.95	0	0.038	0.67	0.98	0	-0.04	0.64	0.92	0	0.04	0.63	0.96	0	-0.078	0.39	1	0	0.002	0.98	1	0	0.08
78334	Cdk19	ENSMUSG00000038481	B7ZMT1,Q8BKC7,Q8BWD8,G5E8L1	protein-coding	0.038	0.46	0.91	0	0.092	0.067	0.32	0	0.13	0.015	0.18	0	0.054	0.29	0.79	0	0.088	0.077	0.54	0	0.033	0.48	0.82	0	0.073	0.36	0.98	0	0.11	0.16	0.61	0	0.17	0.033	0.46	0	0.036	0.66	1	0	0.093	0.22	0.96	0	0.058
78330	Ndufv3	ENSMUSG00000024038	Q8BK30,Q3U422	protein-coding	0.029	0.63	0.94	0	0.04	0.49	0.77	0	0.018	0.75	0.93	0	0.011	0.86	0.98	0	-0.011	0.84	0.97	0	-0.022	0.69	0.9	0	-0.052	0.55	0.98	0	-0.019	0.81	0.96	0	-0.057	0.48	0.92	0	0.033	0.7	1	0	-0.0042	0.96	1	0	-0.037
78329	2310010J17Rik	ENSMUSG00000097162	NA	ncRNA	0.34	0.034	0.61	0	0.086	0.55	0.8	0	0.16	0.24	0.66	0	-0.26	0.11	0.65	0	-0.18	0.22	0.72	0	0.078	0.57	0.86	0	-0.21	0.32	0.98	0	-0.026	0.9	0.98	0	0.21	0.3	0.86	0	0.19	0.38	1	0	0.43	0.046	0.72	0	0.24
78323	Fam219b	ENSMUSG00000032305	Q14DQ1	protein-coding	0.036	0.5	0.91	0	-0.014	0.78	0.92	0	0.064	0.2	0.62	0	-0.05	0.35	0.82	0	0.028	0.57	0.89	0	0.078	0.13	0.55	0	-0.072	0.36	0.98	0	-0.11	0.15	0.61	0	0.095	0.2	0.79	0	-0.036	0.65	1	0	0.17	0.033	0.7	0	0.2
78321	Ankrd23	ENSMUSG00000067653	A0A0A6YW48,Q812A3,Q8K1D0,A2RT50	protein-coding	-0.028	0.9	0.98	0	-0.21	0.31	0.64	0	-0.45	0.028	0.26	0	-0.18	0.39	0.84	0	-0.43	0.035	0.43	0	-0.25	0.21	0.64	0	0.56	0.13	0.98	0	0.28	0.4	0.82	0	0.3	0.36	0.88	0	-0.28	0.44	1	0	-0.27	0.43	1	0	0.015
78317	Ccdc88b	ENSMUSG00000047810	Q4QRL3	protein-coding	0.075	0.5	0.91	0	0.17	0.13	0.43	0	0.28	0.013	0.17	0	0.093	0.41	0.85	0	0.21	0.059	0.5	0	0.12	0.28	0.7	0	-0.056	0.71	0.99	0	0.085	0.55	0.89	0	0.36	0.017	0.33	0	0.14	0.36	1	0	0.42	0.0074	0.43	0	0.28
78309	Cul9	ENSMUSG00000040327	S4R1Y1	protein-coding	-0.12	0.028	0.59	0	-0.055	0.26	0.59	0	-0.1	0.041	0.3	0	0.065	0.21	0.73	0	0.018	0.71	0.94	0	-0.047	0.32	0.73	0	-0.12	0.27	0.98	0	-0.074	0.46	0.85	0	0.085	0.39	0.89	0	0.043	0.68	1	0	0.2	0.05	0.74	0	0.16
78308	Gpr108	ENSMUSG00000005823	Q91WD0	protein-coding	0.044	0.53	0.92	0	0.079	0.25	0.58	0	0.082	0.22	0.64	0	0.035	0.62	0.92	0	0.038	0.57	0.89	0	0.0032	0.96	0.99	0	0.084	0.36	0.98	0	0.14	0.11	0.54	0	0.03	0.72	0.97	0	0.059	0.52	1	0	-0.054	0.53	1	0	-0.11
78304	Naa38	ENSMUSG00000059278	Q9D2U5	protein-coding	0.067	0.44	0.9	0	-0.11	0.18	0.51	0	0.00097	0.99	1	0	-0.18	0.05	0.61	0	-0.066	0.42	0.83	0	0.11	0.17	0.6	0	-0.13	0.18	0.98	0	-0.12	0.19	0.65	0	-0.099	0.27	0.84	0	0.012	0.9	1	0	0.032	0.72	1	0	0.02
78303	H2bu2	ENSMUSG00000056895	Q9D2U9	protein-coding	-0.044	0.71	0.96	0	-0.16	0.15	0.47	0	-0.21	0.065	0.38	0	-0.12	0.3	0.79	0	-0.16	0.14	0.64	0	-0.044	0.68	0.9	0	-0.24	0.046	0.95	0	-0.26	0.023	0.31	0	-0.25	0.022	0.38	0	-0.02	0.86	1	0	-0.018	0.86	1	0	0.0017
78294	Rps27a	ENSMUSG00000020460	P62983,Q642L7	protein-coding	0.033	0.59	0.93	0	0.021	0.72	0.9	0	0.061	0.29	0.7	0	-0.012	0.84	0.97	0	0.028	0.62	0.91	0	0.041	0.47	0.82	0	-0.084	0.5	0.98	0	-0.051	0.66	0.92	0	-0.047	0.69	0.96	0	0.033	0.79	1	0	0.037	0.75	1	0	0.0046
78287	Rbsn	ENSMUSG00000014550	Q80Y56	protein-coding	-0.039	0.37	0.87	0	-0.01	0.8	0.93	0	-0.035	0.38	0.77	0	0.029	0.5	0.88	0	0.004	0.92	0.99	0	-0.025	0.53	0.84	0	0.0035	0.96	1	0	0.019	0.79	0.95	0	0.067	0.34	0.87	0	0.015	0.84	1	0	0.063	0.37	0.99	0	0.048
78286	Nav2	ENSMUSG00000052512	Q6ZPE7,Q8BJG0,Q8BYE8,V9GXT3,Q8BYJ2,V9GX91	protein-coding	-0.091	0.13	0.74	0	-0.098	0.088	0.36	0	-0.08	0.15	0.55	0	-0.0067	0.91	0.98	0	0.011	0.83	0.97	0	0.018	0.74	0.92	0	-0.077	0.57	0.98	0	-0.12	0.34	0.78	0	0.01	0.93	0.99	0	-0.047	0.73	1	0	0.087	0.49	1	0	0.13
78284	Creb3l4	ENSMUSG00000027938	Q9D2A5	protein-coding	-0.32	0.51	0.91	0	-0.03	0.95	0.98	0	-0.48	0.3	0.71	0	0.29	0.54	0.89	0	-0.16	0.72	0.94	0	-0.45	0.31	0.72	0	0.21	0.51	0.98	0	-0.093	0.75	0.94	0	0.29	0.33	0.87	0	-0.3	0.34	1	0	0.078	0.8	1	0	0.38
78283	Map7d2	ENSMUSG00000041020	A2AG50,Q3TS73	protein-coding	-0.043	0.23	0.81	0	-0.00025	0.99	1	0	-0.0026	0.94	0.99	0	0.043	0.24	0.75	0	0.041	0.23	0.72	0	-0.0023	0.94	0.98	0	0.056	0.35	0.98	0	0.016	0.77	0.95	0	0.058	0.29	0.85	0	-0.04	0.5	1	0	0.0019	0.97	1	0	0.041
78267	Klhdc8b	ENSMUSG00000032609	Q9D2D9	protein-coding	0.032	0.71	0.96	0	-0.042	0.61	0.84	0	-0.005	0.95	0.99	0	-0.074	0.39	0.84	0	-0.037	0.65	0.92	0	0.037	0.65	0.89	0	0.066	0.44	0.98	0	-0.0062	0.94	0.99	0	0.066	0.4	0.89	0	-0.073	0.39	1	0	-0.00039	1	1	0	0.072
78266	Zfp687	ENSMUSG00000019338	Q9D2D7	protein-coding	-0.059	0.22	0.79	0	-0.12	0.012	0.14	0	-0.016	0.72	0.92	0	-0.062	0.19	0.72	0	0.044	0.32	0.78	0	0.11	0.023	0.36	0	-0.037	0.65	0.98	0	-0.16	0.056	0.44	0	0.02	0.79	0.98	0	-0.12	0.16	1	0	0.057	0.46	1	0	0.18
78263	4632411P08Rik	NA	NA	unknown	0.37	0.32	0.85	0	-0.13	0.71	0.89	0	0.54	0.13	0.52	0	-0.5	0.19	0.72	0	0.17	0.64	0.92	0	0.67	0.065	0.45	0	-0.32	0.44	0.98	0	0.12	0.77	0.95	0	-0.068	0.86	0.99	0	0.44	0.3	1	0	0.25	0.52	1	0	-0.19
78257	Lrrc9	ENSMUSG00000021090	Q8CDN9,E9PUL2	protein-coding	0.12	0.66	0.95	0	0.45	0.093	0.37	0	0.2	0.43	0.8	0	0.33	0.24	0.75	0	0.08	0.75	0.95	0	-0.25	0.33	0.73	0	-0.41	0.18	0.98	0	0.14	0.65	0.92	0	0.22	0.46	0.92	0	0.55	0.09	1	0	0.63	0.035	0.7	0	0.082
78255	Ralgps2	ENSMUSG00000026594	Q9ERD6	protein-coding	0.16	0.013	0.52	0	0.13	0.027	0.2	0	0.014	0.79	0.94	0	-0.028	0.63	0.92	0	-0.14	0.015	0.32	0	-0.11	0.043	0.41	0	0.21	0.029	0.94	0	0.12	0.15	0.59	0	0.13	0.12	0.72	0	-0.083	0.36	1	0	-0.077	0.35	0.99	0	0.0058
78252	Nxpe2	ENSMUSG00000032028	A0A0R4J0E5,Q3U095	protein-coding	-0.59	0.15	0.76	0	0.49	0.24	0.57	0	0.43	0.3	0.71	0	1.1	0.014	0.53	0	1	0.016	0.33	0	-0.06	0.89	0.97	0	-1	0.021	0.89	0	-0.81	0.07	0.47	0	-0.7	0.097	0.67	0	0.24	0.56	1	0	0.34	0.35	0.99	0	0.1
78251	Zfp712	ENSMUSG00000090641	E9PXJ4	protein-coding	0.11	0.38	0.88	0	-0.13	0.28	0.61	0	-0.039	0.73	0.93	0	-0.24	0.066	0.62	0	-0.15	0.21	0.71	0	0.09	0.43	0.79	0	0.25	0.22	0.98	0	-0.094	0.61	0.91	0	0.013	0.94	0.99	0	-0.34	0.098	1	0	-0.23	0.21	0.95	0	0.11
78249	Adgrf4	ENSMUSG00000023918	A0A0D9SEG9,Q9D2L6	protein-coding	0.12	0.46	0.91	0	0.3	0.069	0.32	0	0.62	0.00083	0.031	1	0.18	0.29	0.79	0	0.5	0.0054	0.21	0	0.31	0.061	0.44	0	0.21	0.27	0.98	0	0.15	0.4	0.82	0	0.5	0.0088	0.23	0	-0.056	0.77	1	0	0.29	0.11	0.86	0	0.35
78248	Armcx1	ENSMUSG00000033460	Q9CX83	protein-coding	0.036	0.41	0.89	0	-0.00093	0.98	0.99	0	-0.009	0.82	0.96	0	-0.037	0.4	0.84	0	-0.046	0.28	0.76	0	-0.0081	0.84	0.96	0	0.017	0.78	0.99	0	-0.016	0.78	0.95	0	-0.018	0.75	0.97	0	-0.032	0.59	1	0	-0.034	0.55	1	0	-0.0017
78246	Phf23	ENSMUSG00000018572	Q8BSN5	protein-coding	0.16	0.012	0.52	0	0.023	0.68	0.88	0	0.065	0.25	0.66	0	-0.14	0.029	0.57	0	-0.099	0.089	0.56	0	0.042	0.45	0.81	0	0.08	0.38	0.98	0	0.016	0.85	0.97	0	-0.0057	0.95	0.99	0	-0.063	0.49	1	0	-0.085	0.32	0.99	0	-0.022
78245	Acbd7	ENSMUSG00000026644	Q9D258	protein-coding	-0.83	0.064	0.67	0	0.0035	0.99	1	0	-0.51	0.21	0.63	0	0.83	0.056	0.61	0	0.32	0.39	0.82	0	-0.51	0.2	0.63	0	-0.24	0.41	0.98	0	-0.4	0.14	0.59	0	-0.12	0.65	0.96	0	-0.15	0.59	1	0	0.12	0.65	1	0	0.28
78244	Dnajc21	ENSMUSG00000044224	E9Q8D0	protein-coding	0.082	0.34	0.86	0	0.2	0.019	0.17	0	0.065	0.4	0.79	0	0.12	0.17	0.7	0	-0.016	0.84	0.97	0	-0.14	0.094	0.5	0	0.1	0.18	0.98	0	0.094	0.19	0.64	0	0.16	0.032	0.45	0	-0.0094	0.9	1	0	0.054	0.44	1	0	0.063
78232	Trappc6b	ENSMUSG00000020993	A0A1W2P7S5,Q9D289	protein-coding	0.022	0.67	0.95	0	-0.012	0.81	0.93	0	0.028	0.55	0.86	0	-0.034	0.51	0.88	0	0.0062	0.9	0.98	0	0.04	0.4	0.78	0	-0.024	0.75	0.99	0	-0.04	0.56	0.89	0	0.00081	0.99	1	0	-0.017	0.82	1	0	0.024	0.72	1	0	0.041
78185	Flicr	ENSMUSG00000039545	NA	ncRNA	-0.25	0.48	0.91	0	-0.14	0.67	0.88	0	0.21	0.54	0.86	0	0.11	0.76	0.95	0	0.47	0.17	0.68	0	0.36	0.31	0.72	0	-0.22	0.46	0.98	0	-0.16	0.56	0.89	0	-0.15	0.56	0.94	0	0.062	0.83	1	0	0.065	0.81	1	0	0.0037
78177	Ninl	ENSMUSG00000068115	Q6ZQ12	protein-coding	-0.13	0.23	0.8	0	-0.32	0.0056	0.097	0	-0.15	0.16	0.56	0	-0.19	0.094	0.64	0	-0.012	0.91	0.98	0	0.18	0.088	0.49	0	0.19	0.21	0.98	0	-0.34	0.021	0.3	0	0.11	0.39	0.89	0	-0.52	0.0019	0.8	0	-0.073	0.59	1	0	0.45
78176	4930471C04Rik	ENSMUSG00000091686	NA	ncRNA	0.55	0.18	0.77	0	-0.13	0.71	0.89	0	-0.21	0.54	0.85	0	-0.68	0.094	0.64	0	-0.75	0.049	0.48	0	-0.074	0.82	0.95	0	0.64	0.25	0.98	0	0.37	0.46	0.85	0	0.29	0.53	0.94	0	-0.27	0.65	1	0	-0.35	0.5	1	0	-0.077
78174	Cox7b2	ENSMUSG00000049387	Q9D2H1	protein-coding	-1.1	0.051	0.65	0	-0.83	0.11	0.4	0	-0.83	0.099	0.45	0	0.25	0.59	0.91	0	0.25	0.58	0.9	0	-0.0023	1	1	0	-1.2	0.0045	0.64	0	-0.17	0.62	0.91	0	-0.51	0.15	0.75	0	0.99	0.0088	1	0	0.65	0.057	0.77	0	-0.34
78134	Lpar4	ENSMUSG00000049929	Q8BLG2	protein-coding	-0.07	0.66	0.95	0	-0.14	0.35	0.67	0	-0.21	0.16	0.56	0	-0.07	0.65	0.93	0	-0.14	0.34	0.79	0	-0.072	0.62	0.88	0	-0.16	0.52	0.98	0	0.03	0.9	0.98	0	-0.022	0.92	0.99	0	0.19	0.44	1	0	0.14	0.55	1	0	-0.052
78108	Particl	ENSMUSG00000108591	NA	ncRNA	-0.054	0.65	0.95	0	-0.04	0.73	0.9	0	-0.044	0.69	0.92	0	0.014	0.9	0.98	0	0.0098	0.93	0.99	0	-0.0047	0.97	0.99	0	-0.25	0.021	0.89	0	-0.25	0.015	0.26	0	-0.084	0.37	0.88	0	0.00044	1	1	0	0.17	0.087	0.81	0	0.17
78102	8430426J06Rik	ENSMUSG00000115970	NA	ncRNA	-0.056	0.92	0.99	0	0.072	0.86	0.95	0	-0.53	0.19	0.6	0	0.13	0.79	0.96	0	-0.48	0.23	0.72	0	-0.61	0.13	0.55	0	0.34	0.53	0.98	0	-0.0028	1	1	0	-0.16	0.73	0.97	0	-0.34	0.52	1	0	-0.5	0.32	0.99	0	-0.16
78100	Msantd4	ENSMUSG00000041124	Q91YU3	protein-coding	0.049	0.27	0.82	0	0.075	0.081	0.35	0	0.011	0.79	0.95	0	0.026	0.56	0.9	0	-0.039	0.35	0.8	0	-0.064	0.12	0.55	0	0.12	0.052	0.96	0	0.11	0.057	0.44	0	0.051	0.37	0.88	0	-0.011	0.85	1	0	-0.074	0.2	0.95	0	-0.062
78088	Sowahb	ENSMUSG00000045314	Q8BZW2	protein-coding	0.1	0.64	0.94	0	0.026	0.9	0.96	0	0.094	0.64	0.9	0	-0.074	0.73	0.95	0	-0.0068	0.97	0.99	0	0.067	0.73	0.92	0	-0.03	0.89	0.99	0	-0.18	0.4	0.82	0	-0.014	0.94	0.99	0	-0.15	0.51	1	0	0.015	0.94	1	0	0.17
78073	6720468P15Rik	ENSMUSG00000117655	NA	ncRNA	0.15	0.85	0.98	0	0.41	0.56	0.81	0	0.59	0.43	0.8	0	0.26	0.74	0.95	0	0.43	0.6	0.9	0	0.18	0.81	0.95	0	-0.38	0.41	0.98	0	-0.28	0.52	0.88	0	-0.72	0.094	0.66	0	0.1	0.82	1	0	-0.34	0.41	0.99	0	-0.44
78070	Cpt1c	ENSMUSG00000007783	Q8BGD5	protein-coding	-0.02	0.63	0.94	0	-0.062	0.14	0.45	0	-0.025	0.54	0.85	0	-0.042	0.33	0.81	0	-0.0042	0.92	0.99	0	0.038	0.35	0.74	0	0.015	0.83	0.99	0	-0.042	0.54	0.88	0	-0.018	0.79	0.98	0	-0.057	0.43	1	0	-0.033	0.62	1	0	0.024
78038	Mccc2	ENSMUSG00000021646	B2RUK5,Q3ULD5,Q6PD20	protein-coding	-0.11	0.072	0.68	0	-0.088	0.14	0.45	0	-0.062	0.28	0.7	0	0.026	0.66	0.93	0	0.052	0.36	0.8	0	0.026	0.64	0.89	0	-0.18	0.018	0.88	0	-0.11	0.092	0.51	0	-0.12	0.064	0.6	0	0.062	0.37	1	0	0.052	0.42	0.99	0	-0.0098
78004	Prr15	ENSMUSG00000045725	A2RT92,Q9D1T5	protein-coding	-0.18	0.57	0.93	0	-0.069	0.82	0.94	0	-0.11	0.7	0.92	0	0.11	0.73	0.95	0	0.066	0.82	0.97	0	-0.045	0.88	0.97	0	-0.36	0.24	0.98	0	0.017	0.95	0.99	0	-0.14	0.61	0.95	0	0.37	0.23	1	0	0.21	0.44	1	0	-0.16
77998	Grifin	ENSMUSG00000036586	Q9D1U0	protein-coding	1.1	0.23	0.8	0	-0.13	0.86	0.95	0	0.38	0.62	0.89	0	-1.2	0.17	0.71	0	-0.72	0.42	0.83	0	0.52	0.51	0.83	0	0.45	0.4	0.98	0	-0.056	0.9	0.98	0	0.91	0.072	0.61	0	-0.5	0.36	1	0	0.47	0.39	0.99	0	0.97
77996	Cutal	ENSMUSG00000026870	A0A0J9YUN0,Q9D1U5	protein-coding	0.26	0.59	0.93	0	0.56	0.25	0.58	0	0.26	0.55	0.86	0	0.3	0.55	0.89	0	0.0053	0.99	1	0	-0.29	0.54	0.85	0	0.0088	0.97	1	0	0.48	0.031	0.35	0	-0.48	0.022	0.38	0	0.47	0.042	1	0	-0.49	0.021	0.61	0	-0.96
77994	Mir99ahg	ENSMUSG00000090386	NA	ncRNA	-0.2	0.36	0.87	0	-0.33	0.11	0.41	0	-0.37	0.072	0.4	0	-0.13	0.52	0.89	0	-0.17	0.38	0.81	0	-0.038	0.84	0.96	0	-0.19	0.47	0.98	0	-0.15	0.54	0.88	0	0.11	0.64	0.96	0	0.04	0.87	1	0	0.3	0.22	0.96	0	0.26
77987	Ascc3	ENSMUSG00000038774	E9PZJ8	protein-coding	-0.031	0.66	0.95	0	0.092	0.18	0.51	0	-0.042	0.53	0.85	0	0.12	0.095	0.64	0	-0.011	0.87	0.98	0	-0.13	0.053	0.43	0	0.06	0.56	0.98	0	0.15	0.14	0.59	0	0.1	0.29	0.85	0	0.087	0.41	1	0	0.042	0.66	1	0	-0.045
77980	Sbf1	ENSMUSG00000036529	Q6ZPE2	protein-coding	0.0095	0.84	0.98	0	-0.058	0.2	0.53	0	-0.053	0.23	0.64	0	-0.067	0.16	0.69	0	-0.062	0.16	0.66	0	0.005	0.91	0.97	0	0.037	0.61	0.98	0	-0.023	0.74	0.94	0	0.03	0.65	0.96	0	-0.06	0.42	1	0	-0.0068	0.92	1	0	0.054
77976	Nuak1	ENSMUSG00000020032	Q641K5	protein-coding	0.19	0.031	0.6	0	0.17	0.036	0.24	0	0.074	0.34	0.74	0	-0.02	0.81	0.96	0	-0.12	0.14	0.63	0	-0.098	0.21	0.64	0	0.18	0.092	0.97	0	0.2	0.053	0.43	0	0.13	0.18	0.78	0	0.014	0.89	1	0	-0.052	0.59	1	0	-0.066
77975	Tmem50b	ENSMUSG00000022964	Q9D1X9	protein-coding	0.081	0.087	0.7	0	0.094	0.038	0.25	0	0.029	0.49	0.83	0	0.014	0.76	0.95	0	-0.052	0.23	0.73	0	-0.065	0.13	0.55	0	0.027	0.65	0.98	0	0.018	0.75	0.95	0	-0.051	0.36	0.88	0	-0.0092	0.88	1	0	-0.078	0.17	0.93	0	-0.069
77974	Rdh12	ENSMUSG00000021123	A0A0R4J1M3,Q8BYK4	protein-coding	0.092	0.54	0.92	0	0.27	0.066	0.32	0	0.28	0.052	0.34	0	0.18	0.23	0.75	0	0.19	0.19	0.69	0	0.0086	0.95	0.99	0	-0.21	0.28	0.98	0	0.033	0.86	0.97	0	-0.16	0.38	0.89	0	0.24	0.21	1	0	0.053	0.77	1	0	-0.19
77963	Hook1	ENSMUSG00000028572	Q8BIL5	protein-coding	-0.094	0.3	0.84	0	0.037	0.66	0.87	0	-0.082	0.32	0.73	0	0.13	0.16	0.69	0	0.011	0.89	0.98	0	-0.12	0.16	0.59	0	-0.019	0.87	0.99	0	-0.011	0.92	0.99	0	-0.11	0.31	0.86	0	0.0081	0.94	1	0	-0.088	0.4	0.99	0	-0.096
77951	Cyp20a1	ENSMUSG00000049439	Q80Y48,Q8BKE6	protein-coding	-0.081	0.35	0.86	0	0.1	0.23	0.56	0	0.022	0.78	0.94	0	0.18	0.046	0.6	0	0.1	0.21	0.71	0	-0.079	0.33	0.73	0	-0.14	0.19	0.98	0	-0.07	0.49	0.86	0	-0.085	0.39	0.89	0	0.072	0.5	1	0	0.057	0.57	1	0	-0.015
77945	Rpgrip1	ENSMUSG00000057132	E9QQ97,Q0VGR8,Q9EPQ2	protein-coding	-0.13	0.69	0.95	0	0.37	0.25	0.58	0	-0.12	0.69	0.92	0	0.5	0.14	0.69	0	0.0038	0.99	1	0	-0.5	0.12	0.54	0	0.19	0.57	0.98	0	-0.24	0.45	0.84	0	-0.076	0.8	0.98	0	-0.43	0.22	1	0	-0.27	0.4	0.99	0	0.16
77940	A930004D18Rik	ENSMUSG00000054057	NA	ncRNA	0.0077	0.95	0.99	0	0.1	0.42	0.72	0	-0.076	0.52	0.85	0	0.094	0.47	0.87	0	-0.084	0.49	0.87	0	-0.18	0.15	0.58	0	-0.041	0.75	0.99	0	0.051	0.68	0.93	0	-0.056	0.64	0.96	0	0.092	0.49	1	0	-0.015	0.9	1	0	-0.11
77938	Fam53b	ENSMUSG00000030956	Q8BGR5	protein-coding	0.19	0.014	0.53	0	0.26	0.00087	0.04	1	0.18	0.011	0.16	0	0.07	0.33	0.81	0	-0.0096	0.89	0.98	0	-0.08	0.24	0.66	0	0.25	0.013	0.88	0	0.31	0.0015	0.081	0	0.32	0.001	0.058	0	0.064	0.49	1	0	0.073	0.39	0.99	0	0.0094
77929	Yipf6	ENSMUSG00000047694	Q8BR70	protein-coding	0.072	0.16	0.76	0	0.096	0.052	0.29	0	0.011	0.81	0.95	0	0.023	0.64	0.92	0	-0.061	0.19	0.7	0	-0.085	0.076	0.47	0	0.081	0.27	0.98	0	0.056	0.42	0.82	0	0.02	0.77	0.97	0	-0.025	0.74	1	0	-0.061	0.37	0.99	0	-0.036
77920	A330102I10Rik	ENSMUSG00000086363	NA	ncRNA	-0.1	0.56	0.93	0	-0.06	0.72	0.89	0	-0.33	0.047	0.32	0	0.041	0.81	0.96	0	-0.23	0.16	0.66	0	-0.27	0.095	0.51	0	-0.063	0.76	0.99	0	0.0055	0.98	1	0	-0.17	0.38	0.89	0	0.069	0.74	1	0	-0.1	0.59	1	0	-0.17
77891	Ube2s	ENSMUSG00000060860	Q921J4	protein-coding	0.11	0.14	0.75	0	0.078	0.28	0.62	0	0.02	0.77	0.94	0	-0.036	0.64	0.92	0	-0.093	0.2	0.7	0	-0.058	0.41	0.78	0	-0.049	0.53	0.98	0	-0.13	0.092	0.51	0	-0.05	0.5	0.93	0	-0.079	0.32	1	0	-0.00011	1	1	0	0.079
77889	Lbh	ENSMUSG00000024063	Q9CX60	protein-coding	0.093	0.13	0.74	0	0.15	0.013	0.15	0	0.18	0.0042	0.09	0	0.061	0.31	0.8	0	0.085	0.14	0.64	0	0.023	0.68	0.9	0	0.087	0.22	0.98	0	0.12	0.077	0.48	0	0.19	0.0074	0.21	0	0.033	0.63	1	0	0.1	0.13	0.88	0	0.068
77877	6030458C11Rik	ENSMUSG00000022195	Q8BGC1	protein-coding	-0.039	0.43	0.9	0	-0.011	0.81	0.93	0	-0.083	0.08	0.42	0	0.028	0.58	0.91	0	-0.044	0.34	0.79	0	-0.072	0.13	0.55	0	-0.012	0.85	0.99	0	-0.00015	1	1	0	0.0047	0.94	0.99	0	0.012	0.85	1	0	0.017	0.77	1	0	0.0049
77866	E130102H24Rik	ENSMUSG00000086782	NA	ncRNA	-0.37	0.015	0.54	0	-0.15	0.27	0.61	0	-0.17	0.22	0.63	0	0.22	0.12	0.68	0	0.21	0.12	0.61	0	-0.016	0.9	0.97	0	-0.38	0.044	0.95	0	0.12	0.47	0.85	0	0.26	0.13	0.72	0	0.5	0.01	1	0	0.64	0.00098	0.2	0	0.14
77864	Ypel2	ENSMUSG00000018427	Q0VA86,Q65Z95	protein-coding	0.026	0.76	0.97	0	0.14	0.095	0.38	0	0.047	0.54	0.86	0	0.11	0.2	0.72	0	0.021	0.79	0.96	0	-0.089	0.26	0.68	0	0.088	0.36	0.98	0	0.14	0.14	0.58	0	0.12	0.19	0.78	0	0.048	0.62	1	0	0.03	0.74	1	0	-0.018
77862	Thyn1	ENSMUSG00000035443	Q8BJZ7,Q91YJ3	protein-coding	0.00015	1	1	0	0.035	0.53	0.8	0	-0.019	0.73	0.93	0	0.035	0.55	0.9	0	-0.019	0.73	0.94	0	-0.054	0.33	0.73	0	-0.021	0.81	0.99	0	0.012	0.88	0.98	0	-0.16	0.068	0.61	0	0.033	0.71	1	0	-0.14	0.11	0.86	0	-0.17
77853	Msl2	ENSMUSG00000066415	Q69ZF8	protein-coding	0.026	0.56	0.93	0	-0.027	0.51	0.79	0	-0.038	0.35	0.75	0	-0.053	0.23	0.75	0	-0.064	0.13	0.62	0	-0.011	0.78	0.94	0	0.041	0.54	0.98	0	-0.025	0.69	0.93	0	0.048	0.44	0.91	0	-0.066	0.33	1	0	0.0072	0.91	1	0	0.073
77832	Tchp	ENSMUSG00000002486	Q3TVW5	protein-coding	0.15	0.16	0.76	0	-0.033	0.73	0.9	0	0.087	0.36	0.76	0	-0.18	0.092	0.64	0	-0.06	0.53	0.88	0	0.12	0.21	0.64	0	0.26	0.098	0.98	0	0.09	0.52	0.88	0	0.16	0.26	0.84	0	-0.17	0.28	1	0	-0.1	0.47	1	0	0.068
77827	Krba1	ENSMUSG00000042810	A0A140T8R3,A0A0N4SVV3,Q6NXZ1	protein-coding	-0.076	0.3	0.84	0	-0.09	0.2	0.53	0	-0.033	0.62	0.89	0	-0.014	0.85	0.97	0	0.043	0.52	0.88	0	0.057	0.4	0.78	0	-0.043	0.67	0.98	0	-0.15	0.12	0.56	0	0.073	0.44	0.91	0	-0.11	0.29	1	0	0.12	0.23	0.96	0	0.23
77810	A930015D03Rik	NA	NA	ncRNA	0.11	0.68	0.95	0	0.45	0.096	0.38	0	0.38	0.15	0.54	0	0.34	0.23	0.75	0	0.27	0.31	0.78	0	-0.067	0.8	0.94	0	-0.14	0.62	0.98	0	0.46	0.095	0.51	0	0.096	0.72	0.96	0	0.6	0.049	1	0	0.23	0.38	0.99	0	-0.36
77809	Lrrc42	ENSMUSG00000028617	Q8R2U7	protein-coding	-0.074	0.31	0.85	0	-0.2	0.0091	0.12	0	-0.11	0.13	0.51	0	-0.12	0.1	0.65	0	-0.032	0.64	0.92	0	0.091	0.18	0.61	0	0.1	0.19	0.98	0	-0.016	0.83	0.97	0	-0.078	0.29	0.85	0	-0.12	0.14	1	0	-0.18	0.02	0.61	0	-0.062
77805	Esco1	ENSMUSG00000024293	Q69Z69,Q3UKT9	protein-coding	0.062	0.44	0.9	0	-0.1	0.17	0.49	0	-0.067	0.36	0.76	0	-0.17	0.047	0.6	0	-0.13	0.093	0.57	0	0.038	0.6	0.87	0	0.014	0.85	0.99	0	-0.15	0.043	0.4	0	-0.089	0.2	0.79	0	-0.16	0.039	1	0	-0.1	0.15	0.9	0	0.061
77803	Shisal2b	ENSMUSG00000042655	Q9D1Y9	protein-coding	0.14	0.75	0.96	0	0.52	0.23	0.56	0	0.25	0.54	0.86	0	0.37	0.42	0.85	0	0.1	0.81	0.96	0	-0.27	0.52	0.84	0	0.34	0.33	0.98	0	0.3	0.34	0.78	0	0.049	0.87	0.99	0	-0.047	0.89	1	0	-0.29	0.37	0.99	0	-0.25
77799	Sla2	ENSMUSG00000027636	Q8R4L0	protein-coding	0.082	0.71	0.96	0	-0.12	0.56	0.81	0	0.32	0.13	0.51	0	-0.2	0.35	0.82	0	0.24	0.25	0.74	0	0.45	0.041	0.4	0	0.25	0.45	0.98	0	0.43	0.17	0.63	0	0.42	0.17	0.78	0	0.18	0.6	1	0	0.17	0.6	1	0	-0.012
77798	A930009A15Rik	ENSMUSG00000092210	G3UYI6	protein-coding	-0.72	0.067	0.67	0	-0.027	0.94	0.98	0	-0.25	0.5	0.84	0	0.69	0.069	0.62	0	0.47	0.17	0.68	0	-0.22	0.54	0.85	0	-0.0019	1	1	0	-0.4	0.3	0.75	0	-0.33	0.38	0.89	0	-0.39	0.33	1	0	-0.33	0.4	0.99	0	0.069
77794	Adamtsl2	ENSMUSG00000036040	A1A5B7,Q7TSK7	protein-coding	-0.26	0.045	0.63	0	-0.14	0.23	0.57	0	-0.099	0.39	0.78	0	0.12	0.33	0.81	0	0.16	0.17	0.67	0	0.042	0.71	0.91	0	-0.22	0.1	0.98	0	-0.21	0.087	0.5	0	-0.22	0.076	0.63	0	0.00034	1	1	0	-0.0042	0.97	1	0	-0.0046
77782	Polq	ENSMUSG00000034206	Q8CGS6,Q80XB7	protein-coding	-0.2	0.36	0.87	0	-0.26	0.21	0.54	0	-0.31	0.13	0.52	0	-0.062	0.77	0.96	0	-0.11	0.59	0.9	0	-0.046	0.81	0.95	0	-0.62	0.036	0.95	0	-0.73	0.013	0.24	0	-0.48	0.085	0.65	0	-0.11	0.67	1	0	0.15	0.56	1	0	0.26
77781	Epm2aip1	ENSMUSG00000046785	Q8VEH5	protein-coding	-0.015	0.69	0.95	0	0.026	0.48	0.77	0	-0.027	0.45	0.81	0	0.041	0.3	0.79	0	-0.012	0.74	0.95	0	-0.053	0.15	0.58	0	-0.054	0.46	0.98	0	0.0096	0.89	0.98	0	-0.019	0.78	0.98	0	0.064	0.39	1	0	0.036	0.6	1	0	-0.028
77779	A930007I19Rik	ENSMUSG00000097855	NA	ncRNA	-0.32	0.31	0.84	0	-0.41	0.18	0.51	0	0.083	0.78	0.94	0	-0.081	0.79	0.96	0	0.41	0.18	0.68	0	0.49	0.1	0.52	0	0.087	0.85	0.99	0	-0.81	0.055	0.44	0	-0.19	0.64	0.96	0	-0.9	0.056	1	0	-0.28	0.51	1	0	0.62
77771	Csrnp3	ENSMUSG00000044647	P59055,Q7TNU4	protein-coding	-0.044	0.33	0.85	0	-0.092	0.038	0.25	0	-0.1	0.021	0.22	0	-0.048	0.29	0.78	0	-0.058	0.17	0.67	0	-0.01	0.8	0.94	0	0.012	0.88	0.99	0	-0.072	0.34	0.78	0	-0.0054	0.94	0.99	0	-0.084	0.3	1	0	-0.017	0.82	1	0	0.067
77767	Ermn	ENSMUSG00000026830	Q5EBJ4	protein-coding	0.26	0.0058	0.42	0	0.51	4.2e-06	0.0013	1	0.5	4.5e-06	0.00069	1	0.25	0.0084	0.51	0	0.24	0.0071	0.24	0	-0.011	0.89	0.97	0	0.27	0.041	0.95	0	0.51	0.00032	0.033	1	0.45	0.00088	0.052	0	0.24	0.069	1	0	0.18	0.14	0.89	0	-0.059
77766	Elp4	ENSMUSG00000027167	Q9ER73	protein-coding	0.027	0.68	0.95	0	-0.0043	0.94	0.98	0	-0.014	0.82	0.96	0	-0.031	0.64	0.92	0	-0.04	0.51	0.88	0	-0.0093	0.88	0.97	0	-0.027	0.75	0.99	0	-0.015	0.86	0.97	0	-0.046	0.56	0.94	0	0.013	0.89	1	0	-0.019	0.81	1	0	-0.032
777648	Ighj1	IGHJ1	NA	other	0.03	0.94	0.99	0	0.52	0.2	0.53	0	0.27	0.5	0.84	0	0.49	0.23	0.75	0	0.24	0.55	0.89	0	-0.25	0.53	0.84	0	0.64	0.083	0.96	0	0.69	0.048	0.42	0	1.2	0.0023	0.098	0	0.051	0.89	1	0	0.53	0.15	0.91	0	0.48
77744	Bora	ENSMUSG00000022070	Q8BS90	protein-coding	-0.21	0.33	0.85	0	-0.22	0.3	0.64	0	-0.34	0.1	0.46	0	-0.0056	0.98	1	0	-0.12	0.53	0.88	0	-0.12	0.55	0.85	0	0.039	0.89	0.99	0	-0.02	0.94	0.99	0	-0.013	0.96	1	0	-0.059	0.83	1	0	-0.052	0.84	1	0	0.0069
77741	6720483E21Rik	ENSMUSG00000097934	NA	ncRNA	0.2	0.61	0.94	0	0.1	0.89	0.96	0	-0.11	0.76	0.94	0	-0.091	0.82	0.97	0	-0.3	0.39	0.82	0	-0.21	0.61	0.88	0	-0.17	0.74	0.99	0	0.42	0.39	0.81	0	-0.4	0.38	0.89	0	0.59	0.27	1	0	-0.23	0.61	1	0	-0.82
77739	Adamtsl1	ENSMUSG00000066113	E9PWW5,Q8BLI0,Q9CX59	protein-coding	0.12	0.19	0.78	0	0.31	0.0017	0.056	0	0.31	0.0015	0.045	1	0.19	0.047	0.6	0	0.19	0.034	0.43	0	0.00017	1	1	0	0.13	0.41	0.98	0	0.099	0.51	0.87	0	0.28	0.069	0.61	0	-0.034	0.83	1	0	0.15	0.33	0.99	0	0.18
77733	Rnf170	ENSMUSG00000013878	Q8CBG9	protein-coding	-0.04	0.43	0.9	0	-0.037	0.43	0.74	0	-0.061	0.2	0.61	0	0.0024	0.96	1	0	-0.022	0.64	0.92	0	-0.024	0.6	0.87	0	-0.065	0.43	0.98	0	-0.15	0.065	0.46	0	-0.02	0.79	0.98	0	-0.085	0.31	1	0	0.045	0.56	1	0	0.13
77721	Mrps5	ENSMUSG00000027374	Q99N87	protein-coding	-0.06	0.29	0.83	0	-0.018	0.73	0.9	0	-0.077	0.15	0.55	0	0.042	0.46	0.87	0	-0.017	0.75	0.95	0	-0.059	0.26	0.68	0	0.056	0.46	0.98	0	0.11	0.13	0.57	0	-0.0012	0.99	1	0	0.054	0.48	1	0	-0.057	0.42	0.99	0	-0.11
77717	Smim41	ENSMUSG00000075408	NA	protein-coding	-0.32	0.52	0.92	0	0.1	0.83	0.94	0	-0.37	0.41	0.79	0	0.42	0.39	0.84	0	-0.058	0.89	0.98	0	-0.48	0.29	0.7	0	0.21	0.64	0.98	0	0.25	0.52	0.87	0	0.26	0.5	0.93	0	0.048	0.91	1	0	0.058	0.89	1	0	0.0094
77697	Mmab	ENSMUSG00000029575	D3Z1G7,Q9D273	protein-coding	0.013	0.79	0.97	0	0.1	0.032	0.23	0	0.14	0.0049	0.097	0	0.09	0.071	0.63	0	0.13	0.0098	0.27	0	0.036	0.42	0.78	0	-0.019	0.81	0.99	0	0.039	0.61	0.91	0	0.047	0.53	0.94	0	0.059	0.48	1	0	0.066	0.39	0.99	0	0.0075
77683	Ehmt1	ENSMUSG00000036893	Q5DW34,A0A0H2UH19,Q8BHB2,Q8C358	protein-coding	0.038	0.5	0.91	0	-0.074	0.17	0.5	0	-0.027	0.6	0.88	0	-0.11	0.057	0.61	0	-0.065	0.22	0.72	0	0.047	0.36	0.76	0	-0.017	0.82	0.99	0	-0.16	0.026	0.33	0	-0.087	0.21	0.8	0	-0.15	0.057	1	0	-0.07	0.31	0.99	0	0.077
77675	5033406O09Rik	ENSMUSG00000113769	NA	ncRNA	-0.41	0.21	0.79	0	-0.15	0.63	0.85	0	-0.22	0.47	0.83	0	0.26	0.42	0.85	0	0.2	0.51	0.87	0	-0.065	0.83	0.95	0	0.039	0.9	0.99	0	0.28	0.33	0.77	0	0.51	0.096	0.67	0	0.24	0.45	1	0	0.47	0.12	0.87	0	0.23
77652	Zfp955a	ENSMUSG00000094441	Q80XR7	protein-coding	0.17	0.17	0.77	0	0.19	0.097	0.38	0	0.088	0.41	0.79	0	0.025	0.84	0.97	0	-0.079	0.48	0.86	0	-0.1	0.35	0.74	0	-0.0016	0.99	1	0	0.073	0.58	0.9	0	0.039	0.76	0.97	0	0.074	0.59	1	0	0.041	0.75	1	0	-0.034
77644	C330007P06Rik	ENSMUSG00000006423	Q8VDP2	protein-coding	-0.014	0.73	0.96	0	0.082	0.04	0.25	0	-0.05	0.19	0.59	0	0.096	0.025	0.56	0	-0.036	0.34	0.79	0	-0.13	0.0018	0.26	0	-0.024	0.76	0.99	0	0.057	0.45	0.84	0	-0.033	0.65	0.96	0	0.082	0.31	1	0	-0.0087	0.91	1	0	-0.091
77634	Snapc3	ENSMUSG00000028483	Q9D2C9	protein-coding	-0.011	0.87	0.98	0	0.022	0.72	0.89	0	-0.051	0.39	0.78	0	0.032	0.61	0.92	0	-0.041	0.5	0.87	0	-0.073	0.22	0.65	0	0.047	0.61	0.98	0	0.095	0.28	0.73	0	-0.071	0.41	0.9	0	0.047	0.61	1	0	-0.12	0.18	0.93	0	-0.17
77630	Prdm8	ENSMUSG00000035456	B2RU90,Q8BZ97	protein-coding	-0.033	0.62	0.94	0	-0.046	0.46	0.76	0	-0.065	0.29	0.71	0	-0.013	0.84	0.97	0	-0.033	0.59	0.9	0	-0.019	0.75	0.93	0	-0.07	0.53	0.98	0	-0.16	0.15	0.6	0	-0.088	0.4	0.89	0	-0.088	0.44	1	0	-0.017	0.87	1	0	0.07
77629	Sphkap	ENSMUSG00000026163	E9PUC4	protein-coding	-0.093	0.092	0.71	0	-0.13	0.018	0.17	0	-0.19	0.00084	0.031	0	-0.035	0.52	0.89	0	-0.1	0.052	0.49	0	-0.067	0.19	0.61	0	-0.19	0.036	0.95	0	-0.15	0.075	0.48	0	-0.14	0.071	0.61	0	0.04	0.64	1	0	0.041	0.6	1	0	0.0018
77627	Efcab6	ENSMUSG00000022441	Q6P1E8	protein-coding	-0.012	0.93	0.99	0	-0.0071	0.95	0.99	0	-0.037	0.76	0.94	0	0.0049	0.97	1	0	-0.025	0.84	0.97	0	-0.03	0.81	0.95	0	-0.065	0.55	0.98	0	-0.049	0.63	0.92	0	-0.03	0.76	0.97	0	0.016	0.89	1	0	0.035	0.74	1	0	0.019
77626	Smpd4	ENSMUSG00000005899	Q6ZPR5	protein-coding	-0.12	0.11	0.72	0	-0.056	0.41	0.72	0	-0.067	0.31	0.72	0	0.061	0.39	0.84	0	0.05	0.44	0.84	0	-0.011	0.87	0.96	0	-0.11	0.17	0.98	0	-0.072	0.34	0.78	0	0.023	0.75	0.97	0	0.04	0.61	1	0	0.14	0.079	0.8	0	0.096
77622	Apex2	ENSMUSG00000025269	A2AFM3,Q68G58	protein-coding	0.084	0.47	0.91	0	0.01	0.92	0.98	0	0.02	0.85	0.97	0	-0.074	0.53	0.89	0	-0.064	0.55	0.89	0	0.0094	0.93	0.98	0	0.23	0.18	0.98	0	0.086	0.58	0.9	0	-0.076	0.62	0.95	0	-0.14	0.4	1	0	-0.31	0.06	0.77	0	-0.16
77619	Prelid2	ENSMUSG00000056671	Q0VBB0	protein-coding	-0.25	0.51	0.91	0	0.94	0.031	0.22	0	0.92	0.031	0.27	0	1.2	0.011	0.53	0	1.2	0.0077	0.24	0	-0.021	0.96	0.99	0	0.072	0.9	0.99	0	1.6	0.0074	0.2	0	0.56	0.26	0.84	0	1.5	0.017	1	0	0.49	0.35	0.99	0	-1
77613	Prss36	ENSMUSG00000070371	E9QJT0,D3YV46	protein-coding	-0.17	0.16	0.76	0	-0.44	0.00064	0.033	1	-0.14	0.2	0.61	0	-0.27	0.026	0.56	0	0.028	0.79	0.96	0	0.3	0.0086	0.32	0	-0.082	0.48	0.98	0	-0.19	0.096	0.51	0	-0.17	0.13	0.72	0	-0.1	0.37	1	0	-0.087	0.42	0.99	0	0.018
77609	Ccdc151	ENSMUSG00000039632	A0A0R4J1K3,Q8BSN3,G3X951	protein-coding	-0.069	0.64	0.94	0	0.13	0.35	0.67	0	-0.077	0.57	0.87	0	0.2	0.18	0.72	0	-0.0079	0.95	0.99	0	-0.21	0.14	0.56	0	0.11	0.48	0.98	0	0.13	0.35	0.79	0	-0.14	0.31	0.86	0	0.026	0.86	1	0	-0.25	0.088	0.81	0	-0.28
77605	H2az2	ENSMUSG00000041126	Q8R029,B2RVP5,Q3THW5	protein-coding	0.054	0.42	0.89	0	0.084	0.19	0.52	0	0.11	0.098	0.45	0	0.03	0.65	0.93	0	0.051	0.41	0.83	0	0.021	0.73	0.92	0	-0.078	0.49	0.98	0	0.0091	0.93	0.99	0	-0.05	0.63	0.96	0	0.087	0.44	1	0	0.028	0.79	1	0	-0.059
77604	Rbm12b2	ENSMUSG00000052137	Q66JV4	protein-coding	0.13	0.13	0.74	0	0.11	0.18	0.51	0	0.059	0.44	0.81	0	-0.022	0.79	0.96	0	-0.069	0.37	0.81	0	-0.047	0.54	0.85	0	0.2	0.23	0.98	0	0.0062	0.97	0.99	0	-0.044	0.77	0.97	0	-0.2	0.25	1	0	-0.25	0.12	0.86	0	-0.05
77595	Nup210l	ENSMUSG00000027939	Q9D2F7	protein-coding	0.25	0.35	0.86	0	0.22	0.4	0.71	0	-0.14	0.59	0.88	0	-0.032	0.9	0.98	0	-0.39	0.13	0.62	0	-0.36	0.16	0.59	0	0.061	0.92	1	0	0.29	0.65	0.92	0	0.08	0.89	0.99	0	0.23	0.74	1	0	0.019	0.98	1	0	-0.21
77593	Usp45	ENSMUSG00000040455	Q8K387	protein-coding	0.025	0.71	0.96	0	0.1	0.11	0.4	0	-0.029	0.64	0.9	0	0.079	0.25	0.76	0	-0.055	0.39	0.82	0	-0.13	0.042	0.41	0	-0.0076	0.93	1	0	0.081	0.35	0.79	0	-0.011	0.9	0.99	0	0.089	0.34	1	0	-0.0031	0.97	1	0	-0.092
77591	Ddx10	ENSMUSG00000053289	Q80Y44	protein-coding	-0.011	0.87	0.98	0	-0.048	0.48	0.77	0	-0.023	0.73	0.93	0	-0.036	0.61	0.92	0	-0.011	0.87	0.98	0	0.025	0.7	0.91	0	-0.14	0.31	0.98	0	0.048	0.7	0.93	0	-0.084	0.49	0.92	0	0.18	0.17	1	0	0.052	0.67	1	0	-0.13
77590	Chst15	ENSMUSG00000030930	Q91XQ5	protein-coding	-0.041	0.45	0.9	0	-0.083	0.12	0.42	0	-0.041	0.42	0.8	0	-0.042	0.45	0.86	0	-8.5e-07	1	1	0	0.042	0.41	0.78	0	0.0066	0.92	1	0	-0.059	0.34	0.77	0	0.087	0.16	0.76	0	-0.066	0.31	1	0	0.08	0.19	0.94	0	0.15
77583	Notum	ENSMUSG00000042988	Q8R116	protein-coding	-0.28	0.2	0.79	0	-0.42	0.049	0.28	0	-0.25	0.22	0.63	0	-0.14	0.49	0.88	0	0.025	0.89	0.98	0	0.17	0.39	0.77	0	-0.37	0.064	0.96	0	-0.22	0.23	0.68	0	-0.052	0.77	0.97	0	0.15	0.43	1	0	0.31	0.083	0.81	0	0.16
77582	Mboat7	ENSMUSG00000035596	Q8CHK3	protein-coding	-0.0046	0.94	0.99	0	-0.09	0.12	0.41	0	0.017	0.76	0.94	0	-0.085	0.16	0.69	0	0.021	0.7	0.94	0	0.11	0.059	0.44	0	0.0036	0.96	1	0	-0.055	0.41	0.82	0	0.029	0.66	0.96	0	-0.059	0.41	1	0	0.025	0.7	1	0	0.084
77579	Myh10	ENSMUSG00000020900	Q3UH59,Q61879,Q5SV64	protein-coding	-0.067	0.19	0.78	0	-0.14	0.0086	0.12	0	-0.12	0.021	0.22	0	-0.069	0.18	0.71	0	-0.048	0.3	0.78	0	0.021	0.65	0.89	0	-0.2	0.13	0.98	0	-0.16	0.19	0.65	0	-0.031	0.79	0.98	0	0.04	0.75	1	0	0.17	0.16	0.92	0	0.13
77578	Bcl9	ENSMUSG00000038256	Q9D219	protein-coding	0.013	0.8	0.97	0	-0.0043	0.93	0.98	0	-0.04	0.38	0.77	0	-0.017	0.73	0.95	0	-0.053	0.26	0.74	0	-0.036	0.43	0.8	0	-0.047	0.68	0.99	0	-0.18	0.12	0.55	0	0.0048	0.96	1	0	-0.13	0.27	1	0	0.052	0.63	1	0	0.18
77577	Spns3	ENSMUSG00000020798	Q9D232	protein-coding	0.68	0.13	0.74	0	0.52	0.19	0.52	0	0.71	0.086	0.43	0	-0.16	0.71	0.94	0	0.031	0.95	0.99	0	0.19	0.64	0.88	0	1.2	0.0057	0.72	0	0.75	0.031	0.35	0	0.54	0.11	0.69	0	-0.42	0.29	1	0	-0.64	0.097	0.83	0	-0.22
77574	Tcaf1	ENSMUSG00000036667	Q8BNE1	protein-coding	-0.049	0.21	0.79	0	-0.054	0.14	0.45	0	-0.085	0.024	0.23	0	-0.0051	0.89	0.98	0	-0.036	0.31	0.78	0	-0.031	0.38	0.76	0	-0.31	0.01	0.86	0	-0.19	0.082	0.49	0	-0.2	0.056	0.57	0	0.12	0.28	1	0	0.1	0.31	0.99	0	-0.015
77573	Vps33a	ENSMUSG00000029434	Q9D2N9	protein-coding	0.005	0.89	0.98	0	-0.013	0.71	0.89	0	0.014	0.68	0.91	0	-0.018	0.62	0.92	0	0.0087	0.8	0.96	0	0.026	0.43	0.79	0	0.038	0.53	0.98	0	-0.028	0.62	0.91	0	0.037	0.5	0.93	0	-0.066	0.28	1	0	-0.00081	0.99	1	0	0.066
77569	Limch1	ENSMUSG00000037736	Q3UH68	protein-coding	-0.095	0.068	0.67	0	-0.051	0.28	0.62	0	-0.03	0.51	0.84	0	0.044	0.38	0.83	0	0.064	0.17	0.68	0	0.021	0.65	0.89	0	-0.019	0.79	0.99	0	-0.052	0.44	0.84	0	0.089	0.18	0.78	0	-0.033	0.64	1	0	0.11	0.11	0.86	0	0.14
77559	Agl	ENSMUSG00000033400	F8VPN4	protein-coding	-0.041	0.47	0.91	0	-0.002	0.97	0.99	0	-0.087	0.1	0.47	0	0.039	0.49	0.88	0	-0.046	0.38	0.81	0	-0.085	0.11	0.53	0	-0.02	0.83	0.99	0	-0.097	0.29	0.74	0	-0.14	0.13	0.73	0	-0.077	0.42	1	0	-0.12	0.2	0.95	0	-0.038
77558	9330179D12Rik	ENSMUSG00000097166	NA	ncRNA	-0.0069	0.97	0.99	0	-0.27	0.098	0.38	0	-0.13	0.4	0.78	0	-0.26	0.12	0.68	0	-0.12	0.42	0.83	0	0.14	0.37	0.76	0	-0.15	0.49	0.98	0	-0.17	0.41	0.82	0	0.083	0.68	0.96	0	-0.017	0.94	1	0	0.23	0.26	0.97	0	0.25
77552	Shisa4	ENSMUSG00000041889	Q8CA71	protein-coding	0.0002	1	1	0	-0.015	0.77	0.92	0	0.024	0.64	0.9	0	-0.015	0.78	0.96	0	0.024	0.65	0.92	0	0.039	0.45	0.8	0	-0.035	0.57	0.98	0	-0.077	0.2	0.66	0	-0.061	0.29	0.85	0	-0.042	0.51	1	0	-0.026	0.66	1	0	0.016
77533	C030034I22Rik	NA	NA	ncRNA	-0.22	0.14	0.75	0	-0.029	0.84	0.94	0	-0.24	0.085	0.43	0	0.19	0.2	0.72	0	-0.021	0.87	0.98	0	-0.21	0.12	0.55	0	0.09	0.62	0.98	0	-0.0052	0.98	1	0	-0.1	0.53	0.94	0	-0.095	0.6	1	0	-0.19	0.26	0.97	0	-0.097
77532	Jrkl	ENSMUSG00000079083	B2RRL2	protein-coding	-0.036	0.63	0.94	0	0.085	0.24	0.57	0	-0.06	0.38	0.77	0	0.12	0.12	0.66	0	-0.025	0.72	0.94	0	-0.15	0.046	0.42	0	-0.097	0.34	0.98	0	-0.23	0.023	0.31	0	-0.13	0.18	0.78	0	-0.13	0.19	1	0	-0.031	0.74	1	0	0.1
77531	Anks1b	ENSMUSG00000058589	Q8BIZ1,S4R2I2,A0A0R4J2A2,A0A0R4J2A8,A0A140T8U6,Q8BZM2,A0A0R4J2A6,E9QPP6,S4R1H2	protein-coding	0.025	0.51	0.91	0	0.0088	0.81	0.93	0	-0.047	0.2	0.61	0	-0.017	0.67	0.93	0	-0.073	0.056	0.49	0	-0.056	0.13	0.55	0	-0.0022	0.97	1	0	-0.038	0.53	0.88	0	-0.0088	0.88	0.99	0	-0.036	0.58	1	0	-0.0066	0.91	1	0	0.029
77521	Mtus2	ENSMUSG00000029651	Q3UHD3	protein-coding	0.019	0.76	0.97	0	0.048	0.43	0.73	0	0.034	0.57	0.87	0	0.029	0.65	0.93	0	0.014	0.81	0.97	0	-0.015	0.8	0.94	0	0.033	0.7	0.99	0	-0.051	0.53	0.88	0	0.078	0.32	0.87	0	-0.084	0.33	1	0	0.046	0.57	1	0	0.13
77519	Zfp266	ENSMUSG00000060510	E9Q2S7	protein-coding	0.016	0.82	0.98	0	0.0042	0.95	0.98	0	-0.094	0.16	0.56	0	-0.012	0.87	0.98	0	-0.11	0.11	0.59	0	-0.098	0.15	0.57	0	0.07	0.43	0.98	0	0.021	0.8	0.96	0	-0.03	0.72	0.96	0	-0.049	0.58	1	0	-0.1	0.23	0.96	0	-0.051
77481	C030048H21Rik	NA	NA	protein-coding	0.045	0.81	0.97	0	0.68	0.0015	0.053	0	0.01	0.95	0.99	0	0.63	0.0034	0.43	0	-0.035	0.84	0.97	0	-0.67	0.0014	0.26	0	0.3	0.4	0.98	0	0.65	0.067	0.46	0	0.23	0.52	0.93	0	0.36	0.45	1	0	-0.071	0.83	1	0	-0.43
77480	Kidins220	ENSMUSG00000036333	E9Q9B7,A0A1Y7VME9	protein-coding	-0.075	0.054	0.65	0	-0.062	0.083	0.35	0	-0.13	0.0013	0.04	0	0.012	0.74	0.95	0	-0.053	0.13	0.63	0	-0.065	0.065	0.45	0	-0.17	0.095	0.98	0	-0.12	0.21	0.67	0	-0.1	0.26	0.84	0	0.052	0.6	1	0	0.068	0.47	1	0	0.016
77462	Tmem116	ENSMUSG00000029452	G3X901,G3X9M9,Q8VCT8	protein-coding	-0.052	0.75	0.97	0	0.074	0.65	0.86	0	0.21	0.2	0.61	0	0.13	0.45	0.86	0	0.26	0.11	0.6	0	0.13	0.4	0.78	0	-0.11	0.49	0.98	0	0.14	0.35	0.79	0	0.025	0.87	0.99	0	0.26	0.12	1	0	0.14	0.36	0.99	0	-0.12
77446	Heg1	ENSMUSG00000075254	E9Q440,Q6DFX1	protein-coding	-0.1	0.45	0.9	0	0.25	0.069	0.33	0	-0.14	0.27	0.69	0	0.35	0.017	0.53	0	-0.036	0.78	0.96	0	-0.39	0.0062	0.3	0	-0.032	0.84	0.99	0	0.24	0.13	0.57	0	-0.053	0.71	0.96	0	0.27	0.099	1	0	-0.021	0.88	1	0	-0.29
77428	9430083A17Rik	NA	NA	ncRNA	-0.31	0.053	0.65	0	-0.34	0.028	0.21	0	-0.36	0.018	0.2	0	-0.032	0.83	0.97	0	-0.052	0.71	0.94	0	-0.02	0.89	0.97	0	-0.37	0.04	0.95	0	-0.17	0.3	0.75	0	-0.14	0.38	0.89	0	0.2	0.25	1	0	0.23	0.16	0.91	0	0.031
77422	C330018D20Rik	ENSMUSG00000024592	Q9CWB7	protein-coding	0.013	0.87	0.98	0	0.14	0.083	0.35	0	0.084	0.26	0.69	0	0.13	0.13	0.68	0	0.071	0.35	0.8	0	-0.054	0.47	0.82	0	-0.088	0.46	0.98	0	-0.00064	1	1	0	0.022	0.84	0.98	0	0.087	0.46	1	0	0.11	0.32	0.99	0	0.023
77407	Rab35	ENSMUSG00000029518	Q3U0T9,Q6PHN9	protein-coding	0.045	0.29	0.83	0	0.0025	0.95	0.98	0	0.094	0.024	0.24	0	-0.043	0.31	0.8	0	0.049	0.22	0.72	0	0.091	0.028	0.38	0	-0.025	0.69	0.99	0	-0.017	0.77	0.95	0	-0.01	0.87	0.99	0	0.008	0.9	1	0	0.016	0.8	1	0	0.0075
77383	C030029H02Rik	ENSMUSG00000110027	NA	ncRNA	-0.46	0.0018	0.24	0	-0.11	0.36	0.68	0	0.11	0.36	0.76	0	0.35	0.011	0.53	0	0.57	0.00012	0.026	1	0.22	0.073	0.47	0	-0.5	0.0016	0.4	0	-0.23	0.09	0.5	0	-0.11	0.38	0.89	0	0.27	0.056	1	0	0.39	0.0062	0.39	0	0.11
77382	C030018K13Rik	ENSMUSG00000105352	NA	ncRNA	0.024	0.89	0.98	0	0.27	0.13	0.43	0	-0.048	0.77	0.94	0	0.24	0.19	0.72	0	-0.073	0.66	0.92	0	-0.32	0.07	0.46	0	-0.31	0.18	0.98	0	-0.39	0.078	0.48	0	-0.15	0.48	0.92	0	-0.078	0.73	1	0	0.16	0.43	1	0	0.24
77371	Sec24a	ENSMUSG00000036391	A2AA71,Q3U2P1	protein-coding	0.028	0.71	0.96	0	0.022	0.75	0.91	0	-0.1	0.15	0.55	0	-0.0054	0.94	0.99	0	-0.13	0.075	0.53	0	-0.12	0.085	0.49	0	-0.029	0.82	0.99	0	0.046	0.7	0.93	0	-0.023	0.84	0.98	0	0.074	0.55	1	0	0.0056	0.96	1	0	-0.069
77352	Axdnd1	ENSMUSG00000026601	A0A1D5RLL5	protein-coding	0.035	0.95	0.99	0	0.13	0.81	0.93	0	0.077	0.88	0.97	0	0.09	0.87	0.98	0	0.041	0.93	0.99	0	-0.049	0.93	0.98	0	-0.027	0.97	1	0	-0.22	0.75	0.94	0	0.57	0.43	0.91	0	-0.19	0.8	1	0	0.6	0.41	0.99	0	0.8
77323	9430041J12Rik	ENSMUSG00000086155	NA	ncRNA	-0.29	0.13	0.74	0	-0.03	0.86	0.95	0	-0.19	0.26	0.69	0	0.26	0.17	0.7	0	0.094	0.57	0.9	0	-0.16	0.34	0.74	0	-0.06	0.77	0.99	0	0.072	0.71	0.93	0	0.086	0.64	0.96	0	0.13	0.52	1	0	0.15	0.44	1	0	0.014
77318	Ankrd55	ENSMUSG00000049985	E9Q0E9,Q8BLD6,Q8BYH9,Q8BV14,A7MCU1	protein-coding	0.13	0.45	0.9	0	-0.099	0.54	0.8	0	0.14	0.38	0.77	0	-0.23	0.19	0.72	0	0.013	0.94	0.99	0	0.24	0.14	0.57	0	0.019	0.88	0.99	0	-0.067	0.6	0.91	0	0.19	0.13	0.73	0	-0.086	0.53	1	0	0.17	0.18	0.93	0	0.26
77305	Wdr82	ENSMUSG00000020257	B2RXQ8,Q8BFQ4	protein-coding	0.037	0.34	0.86	0	-0.018	0.62	0.85	0	-0.0027	0.94	0.99	0	-0.055	0.16	0.7	0	-0.04	0.28	0.76	0	0.016	0.66	0.89	0	0.02	0.72	0.99	0	0.0039	0.94	0.99	0	-0.036	0.48	0.92	0	-0.016	0.77	1	0	-0.055	0.28	0.98	0	-0.04
77300	Raph1	ENSMUSG00000026014	F2Z3U3,G5E867	protein-coding	-0.062	0.17	0.77	0	-0.053	0.21	0.54	0	-0.1	0.022	0.22	0	0.0088	0.84	0.97	0	-0.039	0.35	0.8	0	-0.048	0.25	0.67	0	-0.0075	0.94	1	0	-0.066	0.49	0.86	0	0.13	0.16	0.76	0	-0.059	0.56	1	0	0.14	0.14	0.9	0	0.2
77288	9430021M05Rik	NA	NA	ncRNA	-0.002	0.99	1	0	-0.043	0.72	0.9	0	0.14	0.25	0.67	0	-0.041	0.75	0.95	0	0.14	0.25	0.74	0	0.18	0.14	0.56	0	0.15	0.28	0.98	0	-0.1	0.41	0.82	0	-0.082	0.5	0.93	0	-0.25	0.075	1	0	-0.23	0.077	0.79	0	0.021
77286	Nkrf	ENSMUSG00000044149	Q8BY02	protein-coding	-0.088	0.12	0.73	0	-0.043	0.4	0.71	0	-0.072	0.16	0.56	0	0.045	0.41	0.85	0	0.017	0.74	0.95	0	-0.029	0.57	0.86	0	-0.09	0.28	0.98	0	-0.14	0.084	0.49	0	-0.15	0.068	0.61	0	-0.051	0.54	1	0	-0.056	0.47	1	0	-0.0046
77265	9430002A10Rik	NA	NA	unknown	0.73	0.19	0.78	0	0.46	0.37	0.69	0	0.28	0.57	0.87	0	-0.28	0.63	0.92	0	-0.46	0.39	0.82	0	-0.18	0.72	0.92	0	0.64	0.11	0.98	0	0.42	0.25	0.7	0	0.29	0.4	0.89	0	-0.22	0.59	1	0	-0.35	0.35	0.99	0	-0.13
77264	Zfp142	ENSMUSG00000026135	G5E869,Q3V1C1,Q8CHH6	protein-coding	0.06	0.38	0.88	0	-0.074	0.26	0.59	0	0.011	0.86	0.97	0	-0.13	0.063	0.62	0	-0.049	0.44	0.84	0	0.085	0.19	0.61	0	0.083	0.5	0.98	0	-0.013	0.91	0.99	0	0.054	0.63	0.96	0	-0.096	0.44	1	0	-0.029	0.8	1	0	0.067
77254	Yif1b	ENSMUSG00000030588	Q9CX30	protein-coding	0.032	0.62	0.94	0	-0.094	0.14	0.45	0	0.044	0.47	0.82	0	-0.13	0.063	0.62	0	0.012	0.85	0.97	0	0.14	0.031	0.38	0	-8e-06	1	1	0	0.022	0.76	0.95	0	-0.059	0.42	0.9	0	0.022	0.78	1	0	-0.059	0.42	0.99	0	-0.082
77252	9430038I01Rik	ENSMUSG00000040139	Q9CX25	protein-coding	0.032	0.86	0.98	0	-0.065	0.71	0.89	0	-0.081	0.64	0.9	0	-0.097	0.6	0.91	0	-0.11	0.52	0.88	0	-0.016	0.93	0.98	0	-0.13	0.41	0.98	0	-0.18	0.24	0.69	0	-0.24	0.11	0.7	0	-0.048	0.76	1	0	-0.11	0.47	1	0	-0.061
77220	Tmem200a	ENSMUSG00000049420	B2RUN2,Q8C817	protein-coding	0.084	0.21	0.79	0	0.082	0.19	0.52	0	0.039	0.52	0.84	0	-0.0014	0.98	1	0	-0.045	0.46	0.85	0	-0.044	0.47	0.81	0	0.015	0.87	0.99	0	0.083	0.34	0.78	0	-0.027	0.75	0.97	0	0.068	0.46	1	0	-0.042	0.62	1	0	-0.11
77219	Ptgr2	ENSMUSG00000072946	Q8VDQ1	protein-coding	-0.055	0.23	0.81	0	0.054	0.22	0.56	0	0.053	0.22	0.63	0	0.11	0.025	0.56	0	0.11	0.018	0.34	0	-0.00078	0.99	1	0	-0.071	0.46	0.98	0	0.012	0.89	0.98	0	0.055	0.53	0.94	0	0.083	0.38	1	0	0.13	0.16	0.92	0	0.043
77209	8030453O22Rik	NA	NA	ncRNA	0.026	0.86	0.98	0	0.34	0.036	0.24	0	0.15	0.3	0.72	0	0.31	0.061	0.61	0	0.13	0.39	0.82	0	-0.19	0.22	0.65	0	-0.25	0.083	0.96	0	-0.081	0.53	0.88	0	-0.17	0.17	0.78	0	0.17	0.23	1	0	0.072	0.57	1	0	-0.093
77134	Hnrnpa0	ENSMUSG00000007836	Q9CX86	protein-coding	0.037	0.52	0.92	0	-0.031	0.57	0.82	0	-0.031	0.55	0.86	0	-0.068	0.24	0.75	0	-0.069	0.21	0.71	0	-0.00042	0.99	1	0	-0.034	0.69	0.99	0	-0.1	0.22	0.67	0	0.0096	0.9	0.99	0	-0.067	0.44	1	0	0.044	0.58	1	0	0.11
77132	2810433D01Rik	NA	NA	ncRNA	0.14	0.76	0.97	0	1	0.04	0.25	0	0.32	0.47	0.82	0	0.89	0.072	0.63	0	0.19	0.67	0.93	0	-0.7	0.16	0.59	0	-0.017	0.96	1	0	0.66	0.054	0.44	0	0.29	0.37	0.88	0	0.68	0.06	1	0	0.3	0.35	0.99	0	-0.38
77128	Crebrf	ENSMUSG00000048249	Q8CDG5	protein-coding	0.024	0.64	0.94	0	0.075	0.13	0.44	0	0.072	0.14	0.53	0	0.051	0.33	0.81	0	0.047	0.33	0.79	0	-0.0033	0.94	0.98	0	0.068	0.32	0.98	0	0.052	0.42	0.82	0	0.08	0.21	0.8	0	-0.016	0.81	1	0	0.012	0.85	1	0	0.028
77127	A930001A20Rik	ENSMUSG00000098008	NA	ncRNA	0.83	0.26	0.82	0	0.75	0.27	0.61	0	0.73	0.28	0.7	0	-0.086	0.91	0.98	0	-0.1	0.89	0.98	0	-0.019	0.98	1	0	0.26	0.63	0.98	0	0.29	0.56	0.89	0	-0.044	0.92	0.99	0	0.034	0.95	1	0	-0.3	0.54	1	0	-0.33
77125	Il33	ENSMUSG00000024810	Q8BVZ5	protein-coding	0.15	0.011	0.5	0	0.31	4.7e-06	0.0014	1	0.53	1.7e-09	1.7e-06	1	0.17	0.0047	0.43	0	0.39	2.5e-07	0.00052	1	0.22	0.00021	0.26	0	0.15	0.15	0.98	0	0.31	0.0038	0.14	0	0.52	1.6e-05	0.0026	1	0.16	0.12	1	0	0.38	0.00063	0.16	0	0.22
77124	9130221H12Rik	ENSMUSG00000090330	NA	ncRNA	-0.0085	0.94	0.99	0	0.023	0.84	0.94	0	-0.045	0.67	0.91	0	0.031	0.79	0.96	0	-0.037	0.73	0.94	0	-0.068	0.53	0.84	0	-0.061	0.66	0.98	0	0.067	0.6	0.91	0	0.15	0.25	0.83	0	0.13	0.36	1	0	0.21	0.11	0.86	0	0.082
77119	7630403G23Rik	ENSMUSG00000098758	NA	ncRNA	-0.18	0.59	0.93	0	0.37	0.26	0.6	0	1.1	0.0048	0.096	0	0.55	0.12	0.68	0	1.2	0.0016	0.12	0	0.69	0.058	0.44	0	0.023	0.95	1	0	0.0034	0.99	1	0	0.93	0.019	0.35	0	-0.019	0.96	1	0	0.91	0.024	0.64	0	0.93
77117	Zfp934	ENSMUSG00000074865	K7N6H3,Q8BSR1	protein-coding	0.059	0.73	0.96	0	0.33	0.06	0.31	0	-0.0031	0.98	1	0	0.27	0.14	0.69	0	-0.062	0.7	0.94	0	-0.33	0.054	0.43	0	0.099	0.62	0.98	0	0.32	0.11	0.53	0	0.097	0.6	0.95	0	0.22	0.28	1	0	-0.0018	0.99	1	0	-0.22
77116	Mtmr2	ENSMUSG00000031918	Q6P572,Q9Z2D1	protein-coding	0.015	0.77	0.97	0	0.006	0.9	0.97	0	0.025	0.61	0.89	0	-0.009	0.86	0.98	0	0.0096	0.84	0.97	0	0.019	0.7	0.91	0	0.044	0.55	0.98	0	0.053	0.45	0.84	0	-0.0058	0.93	0.99	0	0.009	0.9	1	0	-0.05	0.47	1	0	-0.059
77113	Klhl2	ENSMUSG00000031605	Q8JZP3,A0A1B0GQV2	protein-coding	0.065	0.24	0.81	0	0.083	0.12	0.41	0	0.0096	0.85	0.96	0	0.018	0.74	0.95	0	-0.055	0.28	0.76	0	-0.073	0.16	0.59	0	0.035	0.59	0.98	0	0.055	0.37	0.8	0	0.0023	0.97	1	0	0.02	0.76	1	0	-0.032	0.59	1	0	-0.052
77110	Gpbp1l1	ENSMUSG00000034042	Q6NZP2	protein-coding	0.13	0.044	0.63	0	0.1	0.085	0.36	0	0.14	0.022	0.22	0	-0.027	0.66	0.93	0	0.009	0.87	0.98	0	0.036	0.52	0.84	0	0.035	0.61	0.98	0	0.11	0.1	0.53	0	0.054	0.39	0.89	0	0.072	0.3	1	0	0.019	0.76	1	0	-0.053
77106	Tmem181a	ENSMUSG00000038141	Q3U3W2	protein-coding	-0.13	0.076	0.69	0	-0.15	0.037	0.24	0	-0.15	0.034	0.28	0	-0.018	0.81	0.96	0	-0.017	0.8	0.96	0	0.00089	0.99	1	0	-0.14	0.18	0.98	0	-0.031	0.75	0.94	0	-0.15	0.12	0.7	0	0.11	0.29	1	0	-0.014	0.89	1	0	-0.12
77097	Tanc2	ENSMUSG00000053580	A2A690	protein-coding	-0.14	0.0032	0.34	0	-0.13	0.0039	0.084	0	-0.13	0.0033	0.076	0	0.012	0.78	0.96	0	0.011	0.77	0.95	0	-0.0003	0.99	1	0	-0.17	0.17	0.98	0	-0.098	0.41	0.82	0	0.053	0.64	0.96	0	0.075	0.55	1	0	0.23	0.063	0.78	0	0.15
77090	Ocel1	ENSMUSG00000002396	D3Z3P2,G5E815,Q8VCR9	protein-coding	-0.15	0.26	0.82	0	-0.043	0.73	0.9	0	-0.15	0.23	0.65	0	0.11	0.41	0.85	0	0.0025	0.98	1	0	-0.11	0.38	0.77	0	-0.041	0.78	0.99	0	0.14	0.31	0.76	0	0.27	0.06	0.58	0	0.18	0.23	1	0	0.31	0.034	0.7	0	0.13
77087	Ankrd11	ENSMUSG00000035569	E9Q4F7	protein-coding	-0.081	0.18	0.77	0	-0.085	0.14	0.45	0	-0.11	0.055	0.35	0	-0.0038	0.95	0.99	0	-0.029	0.59	0.9	0	-0.025	0.64	0.89	0	-0.087	0.43	0.98	0	-0.12	0.24	0.7	0	0.1	0.32	0.87	0	-0.034	0.75	1	0	0.19	0.075	0.79	0	0.22
77065	Ints7	ENSMUSG00000037461	Q7TQK1,A0A0R4J0E4	protein-coding	0.051	0.49	0.91	0	-0.051	0.46	0.75	0	-0.074	0.28	0.7	0	-0.1	0.18	0.71	0	-0.12	0.078	0.54	0	-0.023	0.74	0.92	0	-0.031	0.75	0.99	0	-0.14	0.13	0.56	0	-0.097	0.28	0.85	0	-0.11	0.25	1	0	-0.066	0.46	1	0	0.047
77059	4931408D14Rik	NA	NA	ncRNA	-0.71	0.051	0.65	0	-0.6	0.083	0.35	0	-0.46	0.17	0.58	0	0.11	0.73	0.95	0	0.26	0.4	0.82	0	0.14	0.64	0.88	0	-0.78	0.18	0.98	0	-1.1	0.051	0.43	0	-1.1	0.033	0.46	0	-0.3	0.55	1	0	-0.35	0.45	1	0	-0.048
77057	Ston1	ENSMUSG00000033855	Q8CDJ8	protein-coding	-0.059	0.68	0.95	0	0.14	0.3	0.64	0	0.043	0.75	0.93	0	0.2	0.17	0.71	0	0.1	0.45	0.85	0	-0.1	0.46	0.81	0	0.075	0.72	0.99	0	0.15	0.45	0.84	0	0.22	0.26	0.83	0	0.076	0.71	1	0	0.15	0.44	1	0	0.07
77056	Tmco4	ENSMUSG00000041143	Q91WU4	protein-coding	0.15	0.3	0.84	0	0.2	0.17	0.49	0	0.12	0.36	0.76	0	0.045	0.76	0.95	0	-0.029	0.83	0.97	0	-0.074	0.58	0.86	0	0.2	0.2	0.98	0	0.3	0.043	0.4	0	0.34	0.022	0.38	0	0.1	0.49	1	0	0.14	0.31	0.99	0	0.04
77053	Sun1	ENSMUSG00000036817	Q9D666	protein-coding	-0.1	0.042	0.63	0	-0.065	0.14	0.46	0	-0.044	0.31	0.72	0	0.034	0.46	0.86	0	0.055	0.2	0.71	0	0.021	0.62	0.88	0	-0.039	0.62	0.98	0	-0.1	0.18	0.64	0	-0.053	0.47	0.92	0	-0.062	0.44	1	0	-0.013	0.86	1	0	0.049
77048	Cep83	ENSMUSG00000020024	Q9D5R3	protein-coding	0.0038	0.96	0.99	0	0.12	0.095	0.38	0	0.034	0.62	0.89	0	0.12	0.13	0.68	0	0.03	0.67	0.93	0	-0.089	0.21	0.64	0	0.076	0.26	0.98	0	-0.014	0.82	0.96	0	0.026	0.68	0.96	0	-0.091	0.19	1	0	-0.051	0.42	0.99	0	0.04
77045	Bcl7a	ENSMUSG00000029438	Q9CXE2	protein-coding	0.021	0.58	0.93	0	-0.0092	0.8	0.93	0	0.048	0.18	0.58	0	-0.03	0.43	0.85	0	0.027	0.44	0.84	0	0.058	0.11	0.53	0	0.09	0.22	0.98	0	-0.015	0.82	0.96	0	0.033	0.63	0.96	0	-0.11	0.16	1	0	-0.058	0.4	0.99	0	0.048
77044	Arid2	ENSMUSG00000033237	E9Q7E2,Q9D982	protein-coding	0.048	0.43	0.9	0	0.052	0.36	0.68	0	0.0032	0.95	0.99	0	0.0043	0.94	0.99	0	-0.044	0.43	0.84	0	-0.049	0.38	0.77	0	0.02	0.85	0.99	0	-0.015	0.88	0.98	0	0.08	0.4	0.9	0	-0.035	0.74	1	0	0.06	0.54	1	0	0.096
77041	Arsk	ENSMUSG00000021592	A0A0R4J1N2,Q9D2L1	protein-coding	0.035	0.76	0.97	0	0.091	0.4	0.71	0	0.093	0.38	0.77	0	0.056	0.62	0.92	0	0.058	0.59	0.9	0	0.0016	0.99	1	0	0.21	0.056	0.96	0	0.031	0.76	0.95	0	0.12	0.25	0.83	0	-0.18	0.099	1	0	-0.099	0.33	0.99	0	0.084
77040	Atg16l1	ENSMUSG00000026289	G9M4M6,Q8C0J2,Q3TDQ5	protein-coding	0.032	0.45	0.9	0	-0.038	0.36	0.68	0	-0.0046	0.91	0.98	0	-0.07	0.12	0.66	0	-0.037	0.36	0.8	0	0.033	0.41	0.78	0	-0.063	0.41	0.98	0	-0.077	0.29	0.74	0	-0.04	0.58	0.95	0	-0.014	0.86	1	0	0.023	0.74	1	0	0.037
77038	Arfgap2	ENSMUSG00000027255	Q3UR67,Q99K28	protein-coding	0.012	0.77	0.97	0	-0.045	0.26	0.59	0	0.054	0.16	0.57	0	-0.057	0.18	0.71	0	0.042	0.28	0.76	0	0.099	0.017	0.34	0	-0.068	0.35	0.98	0	0.026	0.7	0.93	0	-0.0074	0.91	0.99	0	0.094	0.2	1	0	0.06	0.37	0.99	0	-0.034
77037	Mrap	ENSMUSG00000039956	Q9D159	protein-coding	-0.59	0.16	0.76	0	-0.091	0.83	0.94	0	-0.4	0.33	0.74	0	0.5	0.22	0.74	0	0.19	0.59	0.9	0	-0.31	0.43	0.8	0	-0.18	0.61	0.98	0	0.27	0.42	0.82	0	0.18	0.57	0.95	0	0.45	0.21	1	0	0.36	0.29	0.99	0	-0.09
77036	1700109H08Rik	ENSMUSG00000008307	Q9D9C0	protein-coding	-0.2	0.51	0.91	0	-0.065	0.82	0.94	0	0.13	0.64	0.9	0	0.13	0.66	0.93	0	0.33	0.24	0.73	0	0.19	0.5	0.83	0	-0.25	0.69	0.99	0	-0.086	0.89	0.98	0	0.51	0.44	0.91	0	0.16	0.8	1	0	0.76	0.23	0.96	0	0.59
77035	Kdm8	ENSMUSG00000030752	Q9CXT6	protein-coding	-0.21	0.055	0.66	0	-0.15	0.13	0.44	0	-0.19	0.058	0.36	0	0.055	0.59	0.91	0	0.017	0.86	0.98	0	-0.038	0.7	0.91	0	-0.13	0.35	0.98	0	-0.12	0.39	0.81	0	-0.094	0.47	0.92	0	0.016	0.91	1	0	0.037	0.78	1	0	0.022
77034	2510039O18Rik	ENSMUSG00000044496	Q91X21	protein-coding	0.11	0.04	0.62	0	0.05	0.29	0.63	0	-0.019	0.68	0.91	0	-0.058	0.25	0.76	0	-0.13	0.012	0.3	0	-0.068	0.15	0.57	0	0.18	0.082	0.96	0	-0.0072	0.94	0.99	0	0.079	0.4	0.89	0	-0.19	0.073	1	0	-0.1	0.28	0.98	0	0.086
77032	Tstd3	ENSMUSG00000028251	Q9D0B5	protein-coding	-0.088	0.17	0.77	0	-0.037	0.52	0.79	0	-0.0096	0.87	0.97	0	0.05	0.42	0.85	0	0.078	0.19	0.69	0	0.028	0.63	0.88	0	-0.081	0.36	0.98	0	-0.027	0.74	0.94	0	-0.051	0.52	0.93	0	0.054	0.54	1	0	0.03	0.71	1	0	-0.024
77031	Slc9a8	ENSMUSG00000039463	Q8R4D1,A2A464	protein-coding	-0.12	0.032	0.6	0	-0.11	0.028	0.21	0	-0.026	0.58	0.88	0	0.003	0.95	1	0	0.091	0.067	0.51	0	0.088	0.075	0.47	0	0.022	0.79	0.99	0	-0.064	0.42	0.83	0	0.052	0.51	0.93	0	-0.086	0.31	1	0	0.029	0.71	1	0	0.12
77022	2700099C18Rik	ENSMUSG00000098090	NA	pseudo	-0.053	0.92	0.99	0	0.16	0.76	0.91	0	1.1	0.068	0.39	0	0.21	0.7	0.94	0	1.1	0.059	0.5	0	0.91	0.12	0.54	0	-0.96	0.024	0.9	0	-1.4	0.0011	0.067	0	-0.67	0.089	0.66	0	-0.45	0.23	1	0	0.29	0.4	0.99	0	0.74
77018	Col25a1	ENSMUSG00000058897	B2RQR7,Q99MQ5,E9Q5L6	protein-coding	-0.087	0.12	0.73	0	-0.038	0.46	0.75	0	-0.048	0.34	0.75	0	0.05	0.36	0.82	0	0.04	0.43	0.84	0	-0.0099	0.84	0.96	0	-0.15	0.18	0.98	0	-0.18	0.091	0.5	0	0.019	0.85	0.99	0	-0.03	0.78	1	0	0.17	0.1	0.84	0	0.2
77015	Mpped2	ENSMUSG00000016386	B1APT2,Q9CZJ0	protein-coding	-0.024	0.71	0.96	0	-0.12	0.055	0.3	0	-0.025	0.67	0.91	0	-0.096	0.13	0.69	0	-0.00095	0.99	1	0	0.095	0.11	0.53	0	-0.0069	0.94	1	0	-0.081	0.34	0.77	0	-0.037	0.65	0.96	0	-0.074	0.41	1	0	-0.03	0.72	1	0	0.044
77006	Ddrgk1	ENSMUSG00000068290	Q80WW9	protein-coding	0.00093	0.99	1	0	0.029	0.61	0.84	0	0.051	0.36	0.76	0	0.028	0.64	0.92	0	0.05	0.37	0.81	0	0.022	0.69	0.9	0	-0.048	0.57	0.98	0	0.0025	0.97	1	0	-0.013	0.87	0.99	0	0.05	0.55	1	0	0.035	0.66	1	0	-0.015
76987	Hdhd2	ENSMUSG00000025421	Q3UGR5	protein-coding	-0.0061	0.88	0.98	0	0.027	0.48	0.77	0	0.038	0.31	0.72	0	0.033	0.41	0.85	0	0.044	0.24	0.73	0	0.011	0.76	0.93	0	-0.058	0.31	0.98	0	-0.05	0.35	0.78	0	-0.08	0.14	0.74	0	0.0075	0.89	1	0	-0.022	0.68	1	0	-0.029
76983	Scfd1	ENSMUSG00000020952	Q8BRF7	protein-coding	0.016	0.76	0.97	0	-0.025	0.62	0.84	0	0.0038	0.94	0.99	0	-0.041	0.44	0.86	0	-0.012	0.8	0.96	0	0.029	0.56	0.85	0	-0.041	0.61	0.98	0	-0.022	0.76	0.95	0	-0.057	0.43	0.91	0	0.018	0.82	1	0	-0.016	0.82	1	0	-0.034
76982	Vxn	ENSMUSG00000067879	Q8BG31	protein-coding	-0.048	0.32	0.85	0	0.026	0.56	0.81	0	-0.036	0.41	0.79	0	0.074	0.13	0.68	0	0.012	0.79	0.96	0	-0.062	0.16	0.59	0	-0.091	0.24	0.98	0	0.032	0.66	0.92	0	-0.05	0.48	0.92	0	0.12	0.12	1	0	0.042	0.56	1	0	-0.081
76980	Ube2ql1	ENSMUSG00000052981	A0PJN4,E9QMD2	protein-coding	0.015	0.78	0.97	0	-0.062	0.23	0.57	0	-0.007	0.89	0.98	0	-0.077	0.16	0.7	0	-0.022	0.66	0.92	0	0.055	0.27	0.69	0	0.005	0.95	1	0	-0.07	0.34	0.78	0	-0.033	0.64	0.96	0	-0.075	0.34	1	0	-0.038	0.6	1	0	0.037
76976	Arxes2	ENSMUSG00000048040	C0HK79,C0HK80	protein-coding	0.11	0.09	0.71	0	0.026	0.64	0.86	0	-0.045	0.42	0.8	0	-0.08	0.19	0.72	0	-0.15	0.014	0.31	0	-0.071	0.21	0.64	0	-0.0024	0.98	1	0	-0.052	0.56	0.89	0	-0.027	0.76	0.97	0	-0.05	0.6	1	0	-0.024	0.78	1	0	0.026
76974	Urah	ENSMUSG00000025481	A0A0A0MQC3,Q9CRB3	protein-coding	0.11	0.77	0.97	0	-0.2	0.58	0.82	0	0.27	0.44	0.81	0	-0.31	0.41	0.85	0	0.16	0.65	0.92	0	0.47	0.19	0.62	0	-0.16	0.51	0.98	0	0.18	0.43	0.83	0	0.2	0.38	0.89	0	0.35	0.17	1	0	0.37	0.13	0.88	0	0.02
76972	Snhg20	ENSMUSG00000086859	NA	ncRNA	-0.1	0.51	0.91	0	0.12	0.43	0.73	0	-0.24	0.096	0.45	0	0.22	0.17	0.7	0	-0.14	0.32	0.78	0	-0.36	0.019	0.34	0	0.12	0.44	0.98	0	0.057	0.7	0.93	0	0.034	0.82	0.98	0	-0.068	0.67	1	0	-0.091	0.54	1	0	-0.023
76969	Chst1	ENSMUSG00000027221	Q3UY35,Q9EQC0	protein-coding	0.045	0.29	0.83	0	-0.019	0.64	0.86	0	0.0036	0.93	0.98	0	-0.064	0.14	0.69	0	-0.041	0.3	0.77	0	0.022	0.57	0.86	0	0.017	0.83	0.99	0	-0.04	0.6	0.91	0	-0.011	0.88	0.99	0	-0.057	0.48	1	0	-0.028	0.71	1	0	0.029
76967	2700049A03Rik	ENSMUSG00000034601	E9PV87,E9Q0E2	protein-coding	-0.084	0.44	0.9	0	0.019	0.85	0.95	0	-0.0073	0.94	0.99	0	0.1	0.35	0.82	0	0.077	0.45	0.85	0	-0.027	0.79	0.94	0	-0.22	0.3	0.98	0	-0.18	0.38	0.8	0	0.05	0.79	0.98	0	0.041	0.85	1	0	0.27	0.18	0.93	0	0.23
76965	Slitrk1	ENSMUSG00000075478	B2RXM1,Q69Z70,Q810C1	protein-coding	-0.17	0.0071	0.45	0	-0.21	0.00096	0.042	0	-0.15	0.0081	0.13	0	-0.039	0.49	0.87	0	0.016	0.76	0.95	0	0.056	0.29	0.71	0	-0.067	0.43	0.98	0	-0.18	0.032	0.35	0	-0.13	0.12	0.71	0	-0.12	0.18	1	0	-0.059	0.46	1	0	0.059
76964	2610028H24Rik	ENSMUSG00000009114	G5E8K1,Q3TT67,Q80X27,E9Q7R5	protein-coding	0.21	0.75	0.96	0	0.81	0.23	0.57	0	1	0.13	0.51	0	0.6	0.41	0.85	0	0.83	0.22	0.72	0	0.24	0.75	0.92	0	-0.034	0.96	1	0	-0.037	0.95	0.99	0	-0.11	0.87	0.99	0	-0.0031	1	1	0	-0.074	0.91	1	0	-0.071
76960	Bcas1	ENSMUSG00000013523	E9Q8Q5,Q80YN3	protein-coding	0.16	0.13	0.73	0	0.42	0.00025	0.018	1	0.44	0.00011	0.0073	1	0.26	0.014	0.53	0	0.29	0.0051	0.21	0	0.025	0.78	0.94	0	0.11	0.27	0.98	0	0.23	0.018	0.28	0	0.28	0.0043	0.14	0	0.12	0.2	1	0	0.17	0.061	0.78	0	0.05
76959	Chmp5	ENSMUSG00000028419	Q9D7S9	protein-coding	0.089	0.053	0.65	0	0.13	0.0043	0.087	0	0.14	0.0029	0.071	0	0.044	0.32	0.8	0	0.048	0.25	0.73	0	0.0041	0.92	0.98	0	-0.021	0.74	0.99	0	0.062	0.31	0.75	0	-0.066	0.27	0.84	0	0.084	0.2	1	0	-0.045	0.46	1	0	-0.13
76954	Denn2b	ENSMUSG00000031024	Q924W7	protein-coding	0.062	0.54	0.92	0	0.32	0.003	0.075	0	0.12	0.21	0.62	0	0.26	0.018	0.53	0	0.057	0.54	0.88	0	-0.2	0.045	0.41	0	0.19	0.12	0.98	0	0.38	0.002	0.098	0	0.25	0.029	0.43	0	0.19	0.1	1	0	0.062	0.56	1	0	-0.13
76952	Nt5c2	ENSMUSG00000025041	E9Q9M1,Q3V1L4,G3X9J6	protein-coding	0.013	0.75	0.97	0	0.008	0.83	0.94	0	0.028	0.45	0.81	0	-0.0046	0.91	0.98	0	0.016	0.67	0.93	0	0.02	0.58	0.86	0	0.043	0.44	0.98	0	-0.0028	0.96	0.99	0	0.037	0.48	0.92	0	-0.046	0.41	1	0	-0.0067	0.9	1	0	0.04
76947	Ndufaf6	ENSMUSG00000050323	A2AIL4	protein-coding	0.045	0.71	0.96	0	0.0098	0.93	0.98	0	0.069	0.53	0.85	0	-0.035	0.77	0.95	0	0.024	0.83	0.97	0	0.059	0.59	0.87	0	-0.18	0.26	0.98	0	-0.018	0.9	0.98	0	-0.13	0.38	0.89	0	0.16	0.31	1	0	0.052	0.72	1	0	-0.11
76938	Rbm17	ENSMUSG00000037197	Q8JZX4	protein-coding	0.031	0.57	0.93	0	0.09	0.098	0.38	0	0.068	0.19	0.6	0	0.059	0.29	0.79	0	0.037	0.48	0.86	0	-0.022	0.67	0.9	0	0.044	0.59	0.98	0	0.088	0.25	0.71	0	-0.019	0.8	0.98	0	0.044	0.59	1	0	-0.062	0.41	0.99	0	-0.11
76937	2810429I04Rik	ENSMUSG00000097709	NA	ncRNA	-0.26	0.29	0.83	0	0.021	0.93	0.98	0	-0.057	0.8	0.95	0	0.28	0.25	0.76	0	0.2	0.37	0.81	0	-0.078	0.73	0.92	0	-0.44	0.21	0.98	0	-0.16	0.62	0.91	0	-0.1	0.75	0.97	0	0.27	0.42	1	0	0.34	0.29	0.99	0	0.061
76936	Hnrnpm	ENSMUSG00000059208	Q3THB3,Q570Z0,Q9D0E1	protein-coding	0.0023	0.96	0.99	0	0.13	0.012	0.14	0	-0.0023	0.96	0.99	0	0.13	0.018	0.53	0	-0.0046	0.92	0.99	0	-0.13	0.0092	0.32	0	-0.0085	0.92	1	0	-0.011	0.89	0.98	0	-0.061	0.44	0.91	0	-0.0025	0.98	1	0	-0.053	0.51	1	0	-0.05
76933	Ifi27l2a	ENSMUSG00000079017	Q8R412	protein-coding	0.51	0.17	0.77	0	1.1	0.0075	0.11	0	1.1	0.0059	0.11	0	0.56	0.15	0.69	0	0.55	0.14	0.63	0	-0.0081	0.98	1	0	0.17	0.67	0.98	0	0.53	0.16	0.61	0	0.65	0.08	0.64	0	0.36	0.37	1	0	0.49	0.19	0.94	0	0.13
76932	Arfip2	ENSMUSG00000030881	Q8K221,A0A1B0GSM3	protein-coding	-0.0068	0.85	0.98	0	-0.012	0.71	0.89	0	0.013	0.69	0.92	0	-0.0057	0.87	0.98	0	0.02	0.55	0.89	0	0.026	0.44	0.8	0	-0.046	0.52	0.98	0	-0.047	0.49	0.86	0	-0.058	0.38	0.89	0	-0.00058	0.99	1	0	-0.012	0.86	1	0	-0.011
76927	Tsacc	ENSMUSG00000010538	Q9DA44	protein-coding	0.0052	0.99	1	0	0.059	0.84	0.95	0	-0.16	0.57	0.87	0	0.054	0.86	0.98	0	-0.17	0.56	0.89	0	-0.22	0.45	0.8	0	0.062	0.82	0.99	0	-0.14	0.56	0.89	0	-0.083	0.73	0.97	0	-0.21	0.44	1	0	-0.15	0.56	1	0	0.062
76917	Flywch2	ENSMUSG00000023911	Q9CQE9	protein-coding	-0.12	0.31	0.85	0	-0.11	0.37	0.69	0	-0.035	0.76	0.94	0	0.019	0.87	0.98	0	0.089	0.43	0.84	0	0.07	0.53	0.84	0	-0.15	0.28	0.98	0	-0.23	0.08	0.49	0	-0.024	0.85	0.99	0	-0.079	0.56	1	0	0.13	0.32	0.99	0	0.21
76916	Timmdc1	ENSMUSG00000002846	Q8BUY5	protein-coding	-0.017	0.79	0.97	0	0.058	0.36	0.68	0	-0.059	0.34	0.75	0	0.075	0.27	0.77	0	-0.041	0.51	0.87	0	-0.12	0.068	0.46	0	-0.012	0.89	0.99	0	0.046	0.55	0.89	0	-0.0046	0.95	0.99	0	0.058	0.48	1	0	0.0071	0.93	1	0	-0.051
76915	Mnd1	ENSMUSG00000033752	Q8K396	protein-coding	0.5	0.16	0.76	0	-0.057	0.85	0.95	0	-0.1	0.73	0.93	0	-0.56	0.12	0.67	0	-0.6	0.073	0.53	0	-0.045	0.88	0.97	0	0.077	0.79	0.99	0	-0.23	0.38	0.8	0	-0.14	0.6	0.95	0	-0.31	0.28	1	0	-0.21	0.43	1	0	0.096
76905	Lrg1	ENSMUSG00000037095	Q91XL1	protein-coding	0.29	0.36	0.87	0	1.1	0.0014	0.052	0	1.1	0.0022	0.059	0	0.82	0.019	0.55	0	0.77	0.023	0.37	0	-0.053	0.87	0.97	0	0.26	0.4	0.98	0	0.82	0.0085	0.21	0	0.82	0.0085	0.22	0	0.56	0.093	1	0	0.56	0.069	0.78	0	0.0033
76901	Jade2	ENSMUSG00000020387	Q6ZQF7	protein-coding	0.16	0.086	0.7	0	0.079	0.35	0.67	0	0.28	0.0029	0.071	0	-0.083	0.36	0.83	0	0.12	0.16	0.66	0	0.21	0.023	0.36	0	0.16	0.19	0.98	0	0.14	0.24	0.69	0	0.41	0.0017	0.081	0	-0.027	0.83	1	0	0.25	0.041	0.72	0	0.27
76900	Ssbp4	ENSMUSG00000070003	Q3U4B1	protein-coding	-0.044	0.55	0.93	0	-0.13	0.086	0.36	0	-0.068	0.33	0.74	0	-0.082	0.27	0.77	0	-0.024	0.73	0.94	0	0.058	0.39	0.77	0	-0.025	0.79	0.99	0	-0.14	0.12	0.56	0	0.044	0.62	0.96	0	-0.12	0.23	1	0	0.069	0.45	1	0	0.19
76899	Golga1	ENSMUSG00000026754	Q3TR77,Q9CW79	protein-coding	0.057	0.24	0.81	0	0.041	0.37	0.69	0	0.013	0.77	0.94	0	-0.016	0.73	0.95	0	-0.044	0.33	0.79	0	-0.028	0.53	0.84	0	0.024	0.75	0.99	0	-0.049	0.48	0.86	0	0.027	0.69	0.96	0	-0.073	0.33	1	0	0.0031	0.96	1	0	0.076
76898	B3gat1	ENSMUSG00000045994	Q9CW73,A0A0R4J1Z6	protein-coding	-0.083	0.083	0.7	0	-0.082	0.07	0.33	0	-0.039	0.37	0.77	0	0.0013	0.98	1	0	0.044	0.3	0.77	0	0.043	0.31	0.72	0	-0.042	0.57	0.98	0	-0.12	0.09	0.5	0	-0.014	0.84	0.98	0	-0.08	0.29	1	0	0.028	0.68	1	0	0.11
76897	Ralyl	ENSMUSG00000039717	Q8BTF8,A0A0A6YXQ8	protein-coding	-0.045	0.28	0.82	0	-0.075	0.068	0.32	0	-0.047	0.23	0.65	0	-0.029	0.48	0.87	0	-0.0014	0.97	0.99	0	0.028	0.47	0.81	0	-0.034	0.55	0.98	0	-0.062	0.25	0.71	0	-0.094	0.084	0.65	0	-0.028	0.63	1	0	-0.06	0.26	0.97	0	-0.032
76895	Bicd2	ENSMUSG00000037933	Q921C5,D3Z390	protein-coding	0.018	0.72	0.96	0	0.15	0.0051	0.094	0	0.0044	0.93	0.98	0	0.13	0.017	0.53	0	-0.014	0.76	0.95	0	-0.14	0.0056	0.29	0	0.07	0.4	0.98	0	0.17	0.042	0.39	0	0.14	0.085	0.65	0	0.097	0.25	1	0	0.065	0.4	0.99	0	-0.032
76894	Mettl15	ENSMUSG00000057234	Q9DCL4	protein-coding	-0.083	0.43	0.9	0	0.16	0.12	0.41	0	0.074	0.45	0.81	0	0.25	0.028	0.57	0	0.16	0.12	0.61	0	-0.089	0.37	0.76	0	0.067	0.62	0.98	0	0.14	0.28	0.73	0	0.1	0.42	0.9	0	0.075	0.59	1	0	0.036	0.78	1	0	-0.038
76893	Cers2	ENSMUSG00000015714	Q924Z4	protein-coding	0.12	0.037	0.62	0	0.2	0.0012	0.049	0	0.17	0.0038	0.084	0	0.074	0.19	0.72	0	0.044	0.39	0.82	0	-0.029	0.57	0.86	0	0.15	0.071	0.96	0	0.22	0.0067	0.19	0	0.13	0.084	0.65	0	0.07	0.36	1	0	-0.018	0.8	1	0	-0.088
76892	Rnft1	ENSMUSG00000020521	Q9DCN7	protein-coding	0.14	0.26	0.82	0	0.29	0.019	0.17	0	0.031	0.78	0.94	0	0.15	0.22	0.74	0	-0.11	0.34	0.8	0	-0.26	0.032	0.38	0	0.15	0.3	0.98	0	0.27	0.06	0.45	0	-0.067	0.62	0.95	0	0.11	0.43	1	0	-0.22	0.11	0.86	0	-0.33
76890	Memo1	ENSMUSG00000058704	Q91VH6	protein-coding	0.075	0.39	0.88	0	0.12	0.16	0.49	0	0.064	0.43	0.8	0	0.042	0.63	0.92	0	-0.011	0.89	0.98	0	-0.053	0.51	0.83	0	-0.1	0.26	0.98	0	0.04	0.63	0.91	0	-0.013	0.87	0.99	0	0.14	0.12	1	0	0.088	0.28	0.99	0	-0.053
76889	Coq8b	ENSMUSG00000003762	E9QLB8	protein-coding	0.075	0.36	0.87	0	0.068	0.38	0.7	0	0.032	0.67	0.91	0	-0.007	0.93	0.99	0	-0.043	0.57	0.89	0	-0.036	0.63	0.88	0	0.076	0.43	0.98	0	0.1	0.25	0.7	0	0.0077	0.93	0.99	0	0.028	0.77	1	0	-0.068	0.44	1	0	-0.097
76886	Fam81a	ENSMUSG00000032224	Q3UXZ6	protein-coding	0.071	0.13	0.74	0	0.093	0.042	0.26	0	-0.013	0.76	0.94	0	0.022	0.63	0.92	0	-0.083	0.063	0.5	0	-0.11	0.02	0.35	0	0.12	0.11	0.98	0	-0.0028	0.97	0.99	0	0.066	0.35	0.88	0	-0.13	0.11	1	0	-0.059	0.41	0.99	0	0.068
76884	Cyfip2	ENSMUSG00000020340	Q5SQX6,Q6PGK0	protein-coding	-0.042	0.27	0.82	0	-0.046	0.2	0.53	0	-0.013	0.71	0.92	0	-0.0045	0.9	0.98	0	0.029	0.41	0.83	0	0.034	0.33	0.74	0	0.014	0.86	0.99	0	-0.037	0.62	0.91	0	0.056	0.44	0.91	0	-0.05	0.53	1	0	0.043	0.56	1	0	0.093
76880	6430411K18Rik	NA	NA	ncRNA	-0.12	0.53	0.92	0	-0.27	0.13	0.44	0	0.0011	0.99	1	0	-0.15	0.4	0.84	0	0.12	0.49	0.87	0	0.27	0.12	0.54	0	0.48	0.073	0.96	0	-0.18	0.43	0.84	0	0.5	0.04	0.49	0	-0.65	0.019	1	0	0.024	0.92	1	0	0.68
76877	Rab36	ENSMUSG00000020175	Q8CAM5	protein-coding	0.078	0.24	0.81	0	-0.054	0.39	0.7	0	0.094	0.13	0.52	0	-0.13	0.056	0.61	0	0.015	0.8	0.96	0	0.15	0.025	0.37	0	0.044	0.66	0.98	0	0.023	0.8	0.96	0	0.11	0.22	0.81	0	-0.02	0.84	1	0	0.071	0.45	1	0	0.092
76872	Ccdc116	ENSMUSG00000022768	Q80X53	protein-coding	-0.24	0.32	0.85	0	-0.19	0.42	0.73	0	-0.056	0.8	0.95	0	0.058	0.81	0.96	0	0.19	0.41	0.83	0	0.13	0.56	0.86	0	0.11	0.58	0.98	0	-0.053	0.77	0.95	0	0.14	0.46	0.92	0	-0.16	0.41	1	0	0.026	0.89	1	0	0.19
76867	Rhbdd1	ENSMUSG00000026142	Q8BHC7	protein-coding	0.063	0.56	0.93	0	-0.025	0.81	0.93	0	-0.046	0.65	0.9	0	-0.089	0.42	0.85	0	-0.11	0.29	0.76	0	-0.021	0.84	0.96	0	0.11	0.3	0.98	0	0.21	0.054	0.44	0	-0.0022	0.98	1	0	0.092	0.4	1	0	-0.12	0.25	0.97	0	-0.21
76866	Morn1	ENSMUSG00000029049	A2RTS7	protein-coding	0.02	0.88	0.98	0	0.15	0.24	0.58	0	0.015	0.91	0.98	0	0.13	0.33	0.81	0	-0.0057	0.96	0.99	0	-0.14	0.28	0.7	0	0.26	0.17	0.98	0	0.27	0.12	0.56	0	0.062	0.71	0.96	0	0.014	0.94	1	0	-0.2	0.25	0.97	0	-0.21
76863	Dcun1d5	ENSMUSG00000032002	Q9CXV9	protein-coding	0.029	0.64	0.94	0	0.04	0.5	0.78	0	0.023	0.68	0.92	0	0.011	0.86	0.98	0	-0.0059	0.92	0.99	0	-0.017	0.77	0.93	0	-0.082	0.33	0.98	0	0.016	0.84	0.97	0	-0.11	0.17	0.77	0	0.098	0.25	1	0	-0.027	0.73	1	0	-0.12
76857	Spopl	ENSMUSG00000026771	Q2M2N2	protein-coding	0.11	0.23	0.8	0	0.18	0.04	0.25	0	0.074	0.37	0.77	0	0.074	0.42	0.85	0	-0.035	0.67	0.93	0	-0.11	0.2	0.62	0	0.11	0.32	0.98	0	0.2	0.07	0.47	0	-0.037	0.71	0.96	0	0.086	0.45	1	0	-0.15	0.16	0.91	0	-0.24
76854	Gper1	ENSMUSG00000053647	Q8BMP4	protein-coding	-0.22	0.24	0.81	0	-0.099	0.57	0.82	0	-0.055	0.75	0.93	0	0.12	0.5	0.88	0	0.17	0.33	0.79	0	0.045	0.79	0.94	0	0.3	0.079	0.96	0	0.037	0.81	0.96	0	0.15	0.34	0.87	0	-0.26	0.12	1	0	-0.16	0.32	0.99	0	0.11
76850	Ago4	ENSMUSG00000042500	Q8CJF8,Q9CS58	protein-coding	0.072	0.55	0.93	0	0.1	0.36	0.68	0	-0.0093	0.93	0.99	0	0.031	0.8	0.96	0	-0.081	0.46	0.85	0	-0.11	0.31	0.72	0	0.15	0.28	0.98	0	0.0069	0.96	0.99	0	0.089	0.48	0.92	0	-0.14	0.3	1	0	-0.062	0.62	1	0	0.082
76846	Rps9	ENSMUSG00000006333	Q6ZWN5	protein-coding	0.069	0.18	0.77	0	0.069	0.16	0.48	0	0.12	0.015	0.19	0	0.00035	0.99	1	0	0.054	0.26	0.74	0	0.054	0.26	0.68	0	-0.038	0.68	0.98	0	-0.044	0.61	0.91	0	-0.034	0.69	0.96	0	-0.0061	0.95	1	0	0.0044	0.96	1	0	0.011
76843	Dtl	ENSMUSG00000037474	Q3TLR7	protein-coding	-0.085	0.7	0.95	0	-0.38	0.083	0.35	0	-0.34	0.11	0.47	0	-0.29	0.19	0.72	0	-0.25	0.22	0.72	0	0.036	0.86	0.96	0	-0.43	0.13	0.98	0	-0.21	0.41	0.82	0	-0.27	0.3	0.86	0	0.22	0.43	1	0	0.16	0.52	1	0	-0.054
76832	Hyls1	ENSMUSG00000050555	A0A0R4J1K7,Q9CXX0	protein-coding	-0.12	0.24	0.81	0	-0.037	0.69	0.88	0	0.17	0.079	0.42	0	0.081	0.42	0.85	0	0.29	0.0055	0.22	0	0.21	0.036	0.39	0	0.012	0.92	1	0	0.015	0.9	0.98	0	0.17	0.15	0.75	0	0.0025	0.98	1	0	0.16	0.19	0.93	0	0.15
76829	Dok5	ENSMUSG00000027560	Q91ZM9	protein-coding	-0.077	0.47	0.91	0	-0.24	0.026	0.2	0	-0.14	0.16	0.56	0	-0.16	0.14	0.69	0	-0.062	0.53	0.88	0	0.098	0.31	0.72	0	0.036	0.73	0.99	0	-0.096	0.33	0.77	0	-0.12	0.2	0.79	0	-0.13	0.21	1	0	-0.16	0.11	0.86	0	-0.028
768271	BE949265	NA	NA	unknown	0.58	0.21	0.79	0	0.38	0.38	0.7	0	0.76	0.089	0.44	0	-0.2	0.68	0.94	0	0.18	0.69	0.93	0	0.38	0.41	0.78	0	-0.21	0.43	0.98	0	0.3	0.26	0.71	0	0.57	0.036	0.47	0	0.5	0.071	1	0	0.78	0.0061	0.39	0	0.27
76826	Nubpl	ENSMUSG00000035142	Q9CWD8	protein-coding	-0.00033	1	1	0	0.16	0.34	0.66	0	0.0092	0.95	0.99	0	0.16	0.36	0.82	0	0.0095	0.95	0.99	0	-0.15	0.35	0.75	0	0.065	0.62	0.98	0	-0.081	0.5	0.87	0	-0.0057	0.96	1	0	-0.15	0.26	1	0	-0.071	0.56	1	0	0.075
768252	Foxl2os	ENSMUSG00000097072	NA	ncRNA	-0.63	0.14	0.74	0	-0.15	0.71	0.89	0	0.28	0.52	0.84	0	0.48	0.23	0.75	0	0.91	0.03	0.4	0	0.43	0.3	0.71	0	-0.32	0.6	0.98	0	0.79	0.25	0.7	0	0.57	0.36	0.88	0	1.1	0.11	1	0	0.88	0.14	0.9	0	-0.22
76824	Mtfr1l	ENSMUSG00000046671	Q9CWE0	protein-coding	0.067	0.17	0.77	0	-0.022	0.62	0.85	0	0.065	0.15	0.55	0	-0.089	0.072	0.63	0	-0.0023	0.96	0.99	0	0.087	0.06	0.44	0	0.022	0.73	0.99	0	-0.038	0.52	0.88	0	0.0093	0.87	0.99	0	-0.06	0.35	1	0	-0.012	0.83	1	0	0.047
76820	Fam49a	ENSMUSG00000020589	Q8BHZ0	protein-coding	-0.075	0.043	0.63	0	-0.085	0.016	0.16	0	-0.093	0.009	0.14	0	-0.011	0.76	0.95	0	-0.018	0.58	0.9	0	-0.0073	0.82	0.95	0	-0.018	0.75	0.99	0	-0.05	0.35	0.79	0	-0.042	0.42	0.9	0	-0.032	0.57	1	0	-0.024	0.64	1	0	0.0075
76816	Sdccag8	ENSMUSG00000026504	Q80UF4	protein-coding	0.099	0.31	0.85	0	0.18	0.063	0.31	0	0.016	0.85	0.97	0	0.082	0.4	0.84	0	-0.082	0.37	0.81	0	-0.16	0.082	0.49	0	0.19	0.058	0.96	0	0.13	0.18	0.63	0	0.0058	0.95	0.99	0	-0.066	0.5	1	0	-0.19	0.052	0.75	0	-0.12
76813	Armc6	ENSMUSG00000002343	Q8BNU0	protein-coding	-0.079	0.24	0.81	0	-0.11	0.097	0.38	0	-0.16	0.018	0.2	0	-0.028	0.67	0.93	0	-0.078	0.21	0.71	0	-0.05	0.42	0.78	0	-0.099	0.18	0.98	0	-0.12	0.076	0.48	0	-0.18	0.013	0.29	0	-0.026	0.72	1	0	-0.08	0.24	0.96	0	-0.055
76809	Bri3bp	ENSMUSG00000037905	Q8BXV2	protein-coding	0.0063	0.84	0.98	0	-0.033	0.28	0.61	0	-0.067	0.031	0.27	0	-0.039	0.23	0.74	0	-0.073	0.021	0.36	0	-0.034	0.24	0.67	0	-0.015	0.8	0.99	0	-0.052	0.37	0.8	0	-0.024	0.66	0.96	0	-0.037	0.55	1	0	-0.0091	0.87	1	0	0.028
76808	Rpl18a	ENSMUSG00000045128	P62717	protein-coding	0.024	0.66	0.95	0	-0.014	0.79	0.93	0	0.1	0.054	0.35	0	-0.037	0.5	0.88	0	0.079	0.13	0.63	0	0.12	0.031	0.38	0	-0.062	0.37	0.98	0	-0.11	0.089	0.5	0	-0.046	0.47	0.92	0	-0.052	0.45	1	0	0.016	0.8	1	0	0.068
76804	Kdm4c	ENSMUSG00000028397	Q8VCD7,A2BEG5	protein-coding	-0.1	0.066	0.67	0	-0.1	0.056	0.3	0	-0.085	0.096	0.45	0	0.0015	0.98	1	0	0.018	0.72	0.94	0	0.016	0.74	0.92	0	-0.2	0.034	0.95	0	-0.17	0.049	0.42	0	-0.21	0.017	0.33	0	0.025	0.77	1	0	-0.013	0.88	1	0	-0.038
76800	Usp42	ENSMUSG00000051306	B2RQC2	protein-coding	-0.12	0.075	0.69	0	-0.18	0.0084	0.12	0	-0.15	0.018	0.2	0	-0.057	0.38	0.83	0	-0.033	0.58	0.9	0	0.025	0.68	0.9	0	0.057	0.61	0.98	0	-0.12	0.24	0.7	0	-0.031	0.76	0.97	0	-0.18	0.11	1	0	-0.087	0.4	0.99	0	0.093
76799	Tmem234	ENSMUSG00000028797	Q8R1E7	protein-coding	-0.019	0.76	0.97	0	0.025	0.66	0.87	0	-0.032	0.56	0.87	0	0.044	0.47	0.87	0	-0.014	0.81	0.96	0	-0.058	0.31	0.72	0	-0.027	0.73	0.99	0	-0.0057	0.94	0.99	0	-0.0045	0.95	0.99	0	0.021	0.78	1	0	0.023	0.75	1	0	0.0012
76795	Tbc1d9b	ENSMUSG00000036644	Q5SVR0	protein-coding	-0.022	0.62	0.94	0	0.037	0.38	0.7	0	0.073	0.086	0.43	0	0.059	0.19	0.72	0	0.095	0.032	0.42	0	0.036	0.38	0.76	0	0.025	0.75	0.99	0	0.0039	0.96	0.99	0	0.094	0.2	0.79	0	-0.021	0.79	1	0	0.068	0.36	0.99	0	0.09
76794	Man2c1os	ENSMUSG00000086728	NA	ncRNA	0.53	0.098	0.72	0	0.11	0.72	0.89	0	0.26	0.37	0.77	0	-0.43	0.19	0.72	0	-0.28	0.35	0.8	0	0.15	0.61	0.87	0	-0.31	0.32	0.98	0	-0.2	0.5	0.87	0	-0.12	0.66	0.96	0	0.12	0.7	1	0	0.19	0.51	1	0	0.071
76793	Snip1	ENSMUSG00000050213	Q8BIZ6	protein-coding	0.0035	0.97	0.99	0	-0.028	0.71	0.89	0	0.012	0.88	0.97	0	-0.032	0.7	0.94	0	0.008	0.92	0.99	0	0.04	0.6	0.87	0	0.04	0.69	0.99	0	-0.03	0.74	0.94	0	-0.032	0.73	0.97	0	-0.07	0.49	1	0	-0.072	0.44	1	0	-0.0017
76792	2410131K14Rik	ENSMUSG00000032840	Q8BTG6	protein-coding	0.14	0.092	0.71	0	0.13	0.094	0.37	0	0.15	0.06	0.37	0	-0.01	0.9	0.98	0	0.0057	0.94	0.99	0	0.016	0.83	0.95	0	0.13	0.17	0.98	0	-0.042	0.62	0.91	0	-0.0078	0.93	0.99	0	-0.17	0.073	1	0	-0.14	0.12	0.86	0	0.035
76789	Mzt1	ENSMUSG00000033186	Q8BUR9	protein-coding	-0.0056	0.94	0.99	0	0.066	0.31	0.64	0	-0.06	0.36	0.76	0	0.071	0.31	0.8	0	-0.054	0.4	0.83	0	-0.13	0.061	0.44	0	0.043	0.72	0.99	0	0.022	0.84	0.97	0	0.064	0.56	0.94	0	-0.021	0.86	1	0	0.021	0.85	1	0	0.042
76788	Klhdc10	ENSMUSG00000029775	Q6PAR0	protein-coding	0.017	0.61	0.94	0	-0.0089	0.78	0.92	0	-0.034	0.28	0.7	0	-0.026	0.44	0.86	0	-0.051	0.11	0.6	0	-0.025	0.43	0.79	0	0.027	0.63	0.98	0	-0.036	0.49	0.86	0	-0.053	0.31	0.86	0	-0.063	0.27	1	0	-0.08	0.14	0.89	0	-0.017
76787	Ppfia3	ENSMUSG00000003863	P60469,Q9CWF5	protein-coding	-0.036	0.36	0.87	0	-0.05	0.18	0.51	0	-0.033	0.36	0.76	0	-0.014	0.71	0.94	0	0.0026	0.94	0.99	0	0.017	0.64	0.88	0	-0.12	0.27	0.98	0	-0.2	0.074	0.48	0	-0.0019	0.99	1	0	-0.073	0.52	1	0	0.12	0.25	0.97	0	0.19
76784	Mtif2	ENSMUSG00000020459	Q91YJ5	protein-coding	-0.1	0.15	0.75	0	-0.077	0.24	0.58	0	-0.078	0.22	0.64	0	0.025	0.72	0.95	0	0.023	0.71	0.94	0	-0.0012	0.98	1	0	-0.12	0.13	0.98	0	0.03	0.68	0.93	0	-0.074	0.31	0.86	0	0.15	0.063	1	0	0.048	0.51	1	0	-0.1
767815	BB557941	ENSMUSG00000084938	NA	ncRNA	0.097	0.73	0.96	0	0.17	0.55	0.81	0	0.19	0.47	0.82	0	0.068	0.81	0.96	0	0.094	0.73	0.94	0	0.026	0.92	0.98	0	-0.18	0.55	0.98	0	-0.28	0.31	0.75	0	-0.09	0.74	0.97	0	-0.1	0.73	1	0	0.091	0.74	1	0	0.19
767812	AA474408	NA	NA	unknown	0.37	0.38	0.88	0	0.32	0.42	0.73	0	0.63	0.12	0.5	0	-0.053	0.9	0.98	0	0.26	0.55	0.89	0	0.31	0.44	0.8	0	0.026	0.96	1	0	0.016	0.98	1	0	1.6	0.019	0.35	0	-0.011	0.98	1	0	1.5	0.022	0.62	0	1.5
76781	Mettl4	ENSMUSG00000055660	Q3U034	protein-coding	0.025	0.79	0.97	0	0.083	0.36	0.68	0	-0.042	0.63	0.89	0	0.058	0.54	0.89	0	-0.067	0.45	0.85	0	-0.13	0.16	0.59	0	-0.028	0.86	0.99	0	0.18	0.26	0.71	0	0.03	0.84	0.98	0	0.21	0.22	1	0	0.058	0.7	1	0	-0.15
76779	Cluap1	ENSMUSG00000014232	Q8R3P7	protein-coding	0.0088	0.88	0.98	0	-0.065	0.25	0.59	0	-0.023	0.67	0.91	0	-0.074	0.22	0.74	0	-0.032	0.56	0.89	0	0.042	0.44	0.8	0	0.042	0.59	0.98	0	-0.0061	0.93	0.99	0	0.021	0.76	0.97	0	-0.048	0.54	1	0	-0.021	0.77	1	0	0.027
76775	Slc10a7	ENSMUSG00000031684	Q5PT53	protein-coding	0.28	0.028	0.59	0	0.2	0.085	0.36	0	0.25	0.03	0.27	0	-0.08	0.5	0.88	0	-0.026	0.81	0.97	0	0.054	0.62	0.88	0	0.34	0.025	0.91	0	0.16	0.23	0.68	0	0.16	0.23	0.81	0	-0.18	0.22	1	0	-0.18	0.18	0.93	0	-0.004
76773	Wdyhv1	ENSMUSG00000022359	Q9CWD7,Q80WB5	protein-coding	0.15	0.033	0.6	0	0.02	0.74	0.9	0	0.055	0.36	0.76	0	-0.13	0.063	0.62	0	-0.093	0.14	0.63	0	0.034	0.56	0.86	0	0.019	0.85	0.99	0	-0.0092	0.92	0.99	0	-0.067	0.47	0.92	0	-0.028	0.78	1	0	-0.086	0.37	0.99	0	-0.058
76763	Mospd2	ENSMUSG00000061778	Q9CWP6,B1AU74	protein-coding	-0.084	0.44	0.9	0	-0.018	0.86	0.95	0	-0.13	0.19	0.61	0	0.066	0.54	0.89	0	-0.048	0.63	0.91	0	-0.11	0.26	0.68	0	-0.019	0.89	0.99	0	0.25	0.082	0.49	0	0.013	0.92	0.99	0	0.26	0.075	1	0	0.032	0.81	1	0	-0.23
76747	Dapl1	ENSMUSG00000026989	Q9D757	protein-coding	0.16	0.83	0.98	0	-0.43	0.55	0.81	0	1.4	0.11	0.48	0	-0.59	0.43	0.85	0	1.2	0.15	0.64	0	1.8	0.036	0.39	0	-0.39	0.54	0.98	0	0.26	0.66	0.92	0	0.62	0.32	0.87	0	0.66	0.31	1	0	1	0.1	0.85	0	0.36
76742	Snx27	ENSMUSG00000028136	Q3UHD6	protein-coding	0.063	0.084	0.7	0	0.1	0.0057	0.099	0	0.029	0.37	0.77	0	0.039	0.27	0.77	0	-0.034	0.31	0.78	0	-0.073	0.035	0.39	0	0.088	0.17	0.98	0	0.082	0.18	0.63	0	0.081	0.17	0.78	0	-0.0067	0.92	1	0	-0.0074	0.9	1	0	-0.00075
76740	Efr3a	ENSMUSG00000015002	Q8BG67	protein-coding	-0.0013	0.98	1	0	0.017	0.72	0.89	0	-0.016	0.73	0.93	0	0.018	0.72	0.94	0	-0.014	0.75	0.95	0	-0.033	0.48	0.82	0	0.032	0.66	0.98	0	0.036	0.61	0.91	0	0.03	0.66	0.96	0	0.0033	0.96	1	0	-0.0026	0.97	1	0	-0.0059
76737	Creld2	ENSMUSG00000023272	Q9CYA0	protein-coding	0.41	0.0022	0.28	0	0.43	0.00078	0.038	1	0.27	0.021	0.22	0	0.027	0.82	0.97	0	-0.14	0.2	0.71	0	-0.17	0.13	0.56	0	0.41	0.00039	0.17	0	0.39	0.00029	0.032	1	0.21	0.027	0.41	0	-0.019	0.84	1	0	-0.2	0.036	0.71	0	-0.18
76719	Kansl1	ENSMUSG00000018412	Q80TG1,A2A5Y4	protein-coding	0.043	0.27	0.82	0	0.057	0.13	0.44	0	-0.022	0.54	0.85	0	0.013	0.73	0.95	0	-0.066	0.082	0.55	0	-0.079	0.039	0.4	0	0.014	0.82	0.99	0	0.0065	0.91	0.99	0	0.042	0.47	0.92	0	-0.0079	0.9	1	0	0.028	0.63	1	0	0.036
76709	Arpc2	ENSMUSG00000006304	Q9CVB6	protein-coding	0.019	0.67	0.95	0	-0.011	0.79	0.92	0	-0.011	0.79	0.94	0	-0.03	0.5	0.88	0	-0.03	0.47	0.86	0	0.00011	1	1	0	0.023	0.76	0.99	0	0.0077	0.91	0.99	0	-0.065	0.36	0.88	0	-0.015	0.84	1	0	-0.088	0.22	0.96	0	-0.073
76707	Clasp1	ENSMUSG00000064302	A0A087WQ31,A5D6Q8,Q80TV8,E9Q6L0,A0A087WS18,E9QKH0,A0A087WQF1	protein-coding	-0.0043	0.92	0.99	0	-0.016	0.69	0.88	0	-0.034	0.39	0.78	0	-0.012	0.78	0.96	0	-0.03	0.46	0.85	0	-0.018	0.65	0.89	0	-0.088	0.4	0.98	0	-0.057	0.56	0.89	0	-0.035	0.72	0.96	0	0.03	0.77	1	0	0.053	0.58	1	0	0.023
76703	Cpb1	ENSMUSG00000011463	B2RS76	protein-coding	-0.29	0.64	0.94	0	-0.23	0.71	0.89	0	0.16	0.79	0.94	0	0.065	0.92	0.99	0	0.45	0.45	0.85	0	0.39	0.52	0.84	0	-2.2	0.00074	0.25	0	-1.4	0.016	0.27	0	-0.5	0.4	0.89	0	0.76	0.13	1	0	1.7	0.002	0.25	0	0.93
76688	Arfrp1	ENSMUSG00000038671	Q80SX7,Q8BXL7,E9PZK7	protein-coding	0.002	0.97	0.99	0	-0.038	0.4	0.71	0	0.077	0.09	0.44	0	-0.04	0.4	0.84	0	0.075	0.1	0.58	0	0.11	0.016	0.33	0	-0.098	0.18	0.98	0	-0.13	0.073	0.48	0	-0.051	0.45	0.91	0	-0.028	0.69	1	0	0.047	0.48	1	0	0.076
76687	Spcs3	ENSMUSG00000054408	Q6ZWQ7	protein-coding	0.038	0.44	0.9	0	0.077	0.11	0.4	0	0.11	0.024	0.24	0	0.039	0.43	0.85	0	0.071	0.13	0.63	0	0.032	0.48	0.82	0	0.0058	0.93	1	0	0.081	0.18	0.64	0	0.029	0.61	0.95	0	0.076	0.24	1	0	0.024	0.69	1	0	-0.052
76686	Clip3	ENSMUSG00000013921	B9EHT4	protein-coding	-0.023	0.54	0.92	0	-0.067	0.069	0.33	0	-0.0098	0.78	0.94	0	-0.044	0.24	0.76	0	0.013	0.71	0.94	0	0.057	0.11	0.53	0	0.11	0.14	0.98	0	0.014	0.84	0.97	0	0.078	0.26	0.83	0	-0.098	0.2	1	0	-0.034	0.62	1	0	0.063
76683	1500002F19Rik	NA	NA	ncRNA	-0.015	0.98	1	0	0.23	0.74	0.91	0	-0.064	0.92	0.98	0	0.25	0.73	0.95	0	-0.049	0.94	0.99	0	-0.3	0.66	0.89	0	1.1	0.025	0.91	0	-0.23	0.56	0.89	0	0.78	0.065	0.6	0	-1.3	0.0096	1	0	-0.29	0.5	1	0	1
76681	Trim12a	ENSMUSG00000066258	A0A0R4J1B5,Q99PQ1,D3YVI1	protein-coding	-0.058	0.71	0.96	0	0.21	0.16	0.48	0	0.17	0.24	0.66	0	0.27	0.092	0.64	0	0.23	0.12	0.61	0	-0.04	0.78	0.94	0	0.24	0.24	0.98	0	0.19	0.32	0.76	0	0.4	0.044	0.51	0	-0.053	0.79	1	0	0.16	0.41	0.99	0	0.21
76670	Cfap70	ENSMUSG00000039543	E9Q7X8,D3Z1K9,D3YVL2	protein-coding	0.57	0.036	0.62	0	0.62	0.019	0.17	0	0.31	0.2	0.61	0	0.047	0.86	0.98	0	-0.27	0.28	0.76	0	-0.31	0.21	0.64	0	0.12	0.71	0.99	0	0.28	0.35	0.78	0	-0.16	0.59	0.95	0	0.17	0.59	1	0	-0.27	0.35	0.99	0	-0.44
76668	Mdh1b	ENSMUSG00000025963	Q5F204	protein-coding	0.43	0.16	0.76	0	0.44	0.13	0.44	0	0.54	0.061	0.37	0	0.01	0.97	1	0	0.11	0.69	0.93	0	0.1	0.72	0.92	0	0.14	0.61	0.98	0	0.19	0.44	0.84	0	0.1	0.67	0.96	0	0.053	0.84	1	0	-0.033	0.89	1	0	-0.086
76654	Upp2	ENSMUSG00000026839	Q3UEN1,Q8R093,A2APN2,Q8BLN7,Q8CGR7	protein-coding	-0.055	0.6	0.94	0	-0.0037	0.97	0.99	0	-0.026	0.79	0.94	0	0.051	0.63	0.92	0	0.029	0.77	0.95	0	-0.023	0.82	0.95	0	-0.081	0.64	0.98	0	-0.097	0.56	0.89	0	0.12	0.45	0.91	0	-0.016	0.93	1	0	0.2	0.22	0.96	0	0.22
76652	Actrt3	ENSMUSG00000037737	Q8BXF8	protein-coding	0.27	0.31	0.85	0	0.23	0.37	0.69	0	0.32	0.21	0.62	0	-0.043	0.87	0.98	0	0.044	0.86	0.98	0	0.087	0.73	0.92	0	0.014	0.95	1	0	0.04	0.86	0.97	0	-0.078	0.73	0.97	0	0.026	0.91	1	0	-0.092	0.69	1	0	-0.12
76650	Srxn1	ENSMUSG00000032802	A2AQU8,Q9D975	protein-coding	0.018	0.66	0.95	0	-0.022	0.57	0.82	0	0.022	0.56	0.87	0	-0.041	0.33	0.81	0	0.0039	0.92	0.99	0	0.045	0.25	0.68	0	-0.015	0.8	0.99	0	-0.038	0.49	0.86	0	-0.033	0.55	0.94	0	-0.024	0.69	1	0	-0.018	0.74	1	0	0.0053
76646	Wdr38	ENSMUSG00000035295	Q9D994	protein-coding	-0.18	0.79	0.97	0	-0.25	0.71	0.89	0	-0.43	0.49	0.83	0	-0.076	0.91	0.98	0	-0.25	0.67	0.93	0	-0.18	0.78	0.94	0	-0.18	0.71	0.99	0	0.48	0.3	0.75	0	0.17	0.7	0.96	0	0.65	0.19	1	0	0.34	0.44	1	0	-0.31
76645	Pkd1l2	ENSMUSG00000034416	E9Q4D4,Q7TN88	protein-coding	0.5	0.38	0.88	0	-0.62	0.23	0.57	0	0.34	0.52	0.85	0	-1.1	0.054	0.61	0	-0.16	0.77	0.95	0	0.96	0.07	0.46	0	-0.099	0.88	0.99	0	0.022	0.97	0.99	0	-0.13	0.83	0.98	0	0.12	0.85	1	0	-0.031	0.96	1	0	-0.15
76642	1700113A16Rik	ENSMUSG00000096935	NA	ncRNA	-0.1	0.62	0.94	0	0.2	0.32	0.65	0	-0.12	0.51	0.84	0	0.3	0.15	0.69	0	-0.023	0.9	0.98	0	-0.32	0.1	0.52	0	0.24	0.23	0.98	0	0.1	0.59	0.9	0	0.32	0.098	0.67	0	-0.14	0.48	1	0	0.07	0.71	1	0	0.21
76634	1700110C19Rik	ENSMUSG00000099384	NA	ncRNA	-0.15	0.61	0.94	0	0.012	0.97	0.99	0	-0.038	0.89	0.98	0	0.16	0.58	0.91	0	0.11	0.68	0.93	0	-0.049	0.85	0.96	0	-0.52	0.32	0.98	0	-0.16	0.76	0.95	0	-0.4	0.42	0.9	0	0.36	0.49	1	0	0.12	0.8	1	0	-0.24
76633	Lrmda	ENSMUSG00000063458	Q9D9B4	protein-coding	-0.11	0.67	0.95	0	0.57	0.029	0.22	0	1.1	0.00049	0.021	1	0.68	0.015	0.53	0	1.2	0.00021	0.038	1	0.49	0.074	0.47	0	0.6	0.021	0.89	0	0.61	0.012	0.24	0	0.52	0.026	0.41	0	0.0079	0.97	1	0	-0.085	0.72	1	0	-0.093
76630	Stambpl1	ENSMUSG00000024776	Q76N33	protein-coding	0.051	0.47	0.91	0	-0.06	0.37	0.69	0	-0.02	0.76	0.94	0	-0.11	0.13	0.68	0	-0.071	0.29	0.77	0	0.04	0.53	0.84	0	-0.028	0.74	0.99	0	-0.027	0.74	0.94	0	-0.11	0.19	0.78	0	0.0018	0.98	1	0	-0.077	0.33	0.99	0	-0.079
76626	Msi2	ENSMUSG00000069769	B1AT13,Q3TE41,Q920Q6	protein-coding	0.025	0.64	0.94	0	0.075	0.14	0.46	0	-0.046	0.36	0.76	0	0.051	0.35	0.82	0	-0.07	0.17	0.67	0	-0.12	0.022	0.36	0	-0.047	0.58	0.98	0	0.034	0.67	0.92	0	-0.0073	0.92	0.99	0	0.081	0.34	1	0	0.039	0.61	1	0	-0.041
76615	Got1l1	ENSMUSG00000039720	Q7TSV6	protein-coding	-0.47	0.28	0.82	0	-0.42	0.31	0.64	0	-0.25	0.53	0.85	0	0.049	0.91	0.98	0	0.21	0.57	0.89	0	0.16	0.67	0.9	0	0.46	0.26	0.98	0	0.33	0.38	0.81	0	0.27	0.47	0.92	0	-0.14	0.74	1	0	-0.19	0.61	1	0	-0.056
76614	Immt	ENSMUSG00000052337	Q8CAQ8,Q3TVZ5,Q3U7N2,E9Q800,Q3TEY5,E9QAY6	protein-coding	0.026	0.42	0.89	0	-0.024	0.44	0.74	0	0.0039	0.89	0.98	0	-0.05	0.13	0.69	0	-0.022	0.46	0.85	0	0.028	0.36	0.75	0	-0.11	0.15	0.98	0	-0.023	0.73	0.94	0	-0.086	0.21	0.8	0	0.085	0.25	1	0	0.022	0.74	1	0	-0.062
76612	Lrrc27	ENSMUSG00000015980	D3Z4R3,Q80YS5	protein-coding	0.11	0.22	0.8	0	0.038	0.66	0.87	0	0.092	0.28	0.7	0	-0.076	0.41	0.84	0	-0.022	0.8	0.96	0	0.054	0.52	0.84	0	0.16	0.18	0.98	0	0.0053	0.96	0.99	0	0.049	0.64	0.96	0	-0.15	0.19	1	0	-0.11	0.32	0.99	0	0.044
76608	Hectd3	ENSMUSG00000046861	Q3U487	protein-coding	-0.0059	0.88	0.98	0	-0.027	0.49	0.77	0	0.016	0.67	0.91	0	-0.021	0.61	0.91	0	0.022	0.56	0.89	0	0.043	0.26	0.68	0	0.045	0.57	0.98	0	0.023	0.76	0.95	0	-0.0038	0.96	1	0	-0.023	0.78	1	0	-0.049	0.51	1	0	-0.026
76602	1700040D17Rik	ENSMUSG00000097515	NA	ncRNA	0.053	0.83	0.98	0	-0.16	0.5	0.78	0	0.17	0.48	0.83	0	-0.21	0.41	0.85	0	0.11	0.63	0.92	0	0.33	0.17	0.6	0	-0.23	0.38	0.98	0	-0.15	0.56	0.89	0	-0.11	0.65	0.96	0	0.081	0.76	1	0	0.12	0.62	1	0	0.037
76594	Dnajc18	ENSMUSG00000024350	Q9CZJ9	protein-coding	-0.018	0.61	0.94	0	-0.05	0.15	0.46	0	-0.013	0.7	0.92	0	-0.032	0.37	0.83	0	0.0058	0.86	0.98	0	0.038	0.26	0.68	0	-0.016	0.76	0.99	0	-0.011	0.82	0.96	0	-0.034	0.49	0.92	0	0.0051	0.92	1	0	-0.018	0.72	1	0	-0.023
76589	Unc5cl	ENSMUSG00000043592	E9QLC2	protein-coding	-0.26	0.6	0.94	0	-0.27	0.55	0.81	0	-0.66	0.14	0.53	0	-0.018	0.97	1	0	-0.4	0.34	0.8	0	-0.38	0.36	0.75	0	-0.67	0.24	0.98	0	0.21	0.71	0.94	0	-0.33	0.54	0.94	0	0.88	0.13	1	0	0.34	0.5	1	0	-0.55
76582	Ipo11	ENSMUSG00000042590	Q8K2V6	protein-coding	-0.098	0.027	0.59	0	-0.022	0.58	0.82	0	-0.027	0.48	0.83	0	0.076	0.077	0.63	0	0.071	0.077	0.54	0	-0.0054	0.89	0.97	0	-0.12	0.13	0.98	0	-0.11	0.14	0.58	0	-0.086	0.24	0.82	0	0.0075	0.92	1	0	0.033	0.65	1	0	0.025
76580	Mib2	ENSMUSG00000029060	Q8R516,B2RUG2	protein-coding	-0.06	0.2	0.79	0	-0.034	0.45	0.75	0	-0.1	0.024	0.23	0	0.027	0.57	0.9	0	-0.044	0.31	0.78	0	-0.071	0.11	0.53	0	-0.09	0.29	0.98	0	-0.088	0.27	0.72	0	0.032	0.68	0.96	0	0.0016	0.98	1	0	0.12	0.13	0.89	0	0.12
76577	Faf2	ENSMUSG00000025873	Q3TDN2	protein-coding	-0.052	0.2	0.79	0	-0.019	0.62	0.84	0	-0.041	0.28	0.7	0	0.033	0.41	0.85	0	0.011	0.77	0.95	0	-0.022	0.55	0.85	0	0.038	0.53	0.98	0	-0.0045	0.94	0.99	0	-0.045	0.43	0.9	0	-0.043	0.49	1	0	-0.083	0.15	0.91	0	-0.04
76574	Mfsd2a	ENSMUSG00000028655	Q9DA75	protein-coding	0.085	0.37	0.87	0	0.11	0.24	0.57	0	-0.12	0.17	0.58	0	0.021	0.82	0.97	0	-0.2	0.027	0.39	0	-0.23	0.015	0.33	0	0.19	0.15	0.98	0	0.12	0.32	0.76	0	-0.1	0.38	0.89	0	-0.069	0.59	1	0	-0.29	0.022	0.62	0	-0.22
76571	Styxl1	ENSMUSG00000019178	Q9DAR2,Q9DAG7,D3YZ02	protein-coding	0.68	0.13	0.74	0	-0.098	0.81	0.93	0	0.091	0.82	0.96	0	-0.78	0.085	0.64	0	-0.59	0.16	0.66	0	0.19	0.63	0.88	0	0.44	0.34	0.98	0	0.39	0.35	0.79	0	0.03	0.94	0.99	0	-0.053	0.91	1	0	-0.41	0.34	0.99	0	-0.36
76568	Ift46	ENSMUSG00000002031	Q9DB07	protein-coding	0.043	0.46	0.91	0	0.0025	0.96	0.99	0	0.016	0.77	0.94	0	-0.041	0.48	0.87	0	-0.028	0.61	0.91	0	0.013	0.8	0.94	0	-0.025	0.72	0.99	0	0.033	0.6	0.91	0	-0.056	0.37	0.88	0	0.057	0.4	1	0	-0.031	0.62	1	0	-0.089
76566	Rflnb	ENSMUSG00000020846	Q5SVD0	protein-coding	0.24	0.039	0.62	0	0.32	0.0055	0.096	0	0.029	0.78	0.94	0	0.079	0.48	0.87	0	-0.21	0.05	0.48	0	-0.29	0.0097	0.32	0	0.32	0.012	0.88	0	0.27	0.024	0.32	0	0.13	0.23	0.81	0	-0.059	0.62	1	0	-0.19	0.095	0.83	0	-0.13
76563	Qrsl1	ENSMUSG00000019863	Q9CZN8	protein-coding	-0.053	0.58	0.93	0	-0.085	0.36	0.68	0	-0.15	0.1	0.46	0	-0.032	0.75	0.95	0	-0.098	0.28	0.76	0	-0.066	0.46	0.81	0	0.00082	0.99	1	0	-0.063	0.45	0.84	0	-0.088	0.29	0.85	0	-0.064	0.48	1	0	-0.089	0.29	0.99	0	-0.026
76561	Snx7	ENSMUSG00000028007	Q5M8N3,F8WI30	protein-coding	-0.16	0.067	0.67	0	-0.21	0.014	0.15	0	-0.079	0.3	0.72	0	-0.05	0.54	0.89	0	0.077	0.32	0.78	0	0.13	0.1	0.52	0	-0.27	0.0029	0.53	0	-0.26	0.0021	0.098	0	-0.23	0.0043	0.14	0	0.0034	0.97	1	0	0.033	0.65	1	0	0.03
76560	Prss8	ENSMUSG00000030800	Q99L44	protein-coding	-0.42	0.44	0.9	0	0.34	0.53	0.8	0	0.044	0.93	0.99	0	0.76	0.18	0.71	0	0.47	0.36	0.8	0	-0.29	0.57	0.86	0	0.38	0.53	0.98	0	0.24	0.66	0.92	0	-0.11	0.83	0.98	0	-0.14	0.82	1	0	-0.5	0.39	0.99	0	-0.36
76559	Atg2b	ENSMUSG00000041341	Q80XK6	protein-coding	-0.0048	0.92	0.98	0	0.016	0.71	0.89	0	-0.017	0.69	0.92	0	0.021	0.65	0.93	0	-0.012	0.78	0.96	0	-0.033	0.45	0.8	0	-0.054	0.68	0.98	0	-0.043	0.72	0.94	0	0.011	0.93	0.99	0	0.011	0.94	1	0	0.065	0.59	1	0	0.054
76551	Ccdc6	ENSMUSG00000048701	D3YZP9	protein-coding	0.086	0.2	0.79	0	0.075	0.23	0.57	0	0.022	0.72	0.92	0	-0.011	0.87	0.98	0	-0.064	0.3	0.77	0	-0.053	0.39	0.77	0	0.16	0.11	0.98	0	0.11	0.22	0.68	0	0.17	0.061	0.58	0	-0.046	0.62	1	0	0.013	0.88	1	0	0.059
76547	Tmem101	ENSMUSG00000020921	Q91VP7	protein-coding	0.04	0.57	0.93	0	-0.0056	0.93	0.98	0	0.058	0.38	0.77	0	-0.046	0.52	0.89	0	0.018	0.79	0.96	0	0.064	0.34	0.74	0	-0.0096	0.91	1	0	0.03	0.72	0.94	0	-0.12	0.16	0.77	0	0.04	0.66	1	0	-0.11	0.2	0.95	0	-0.15
76539	Fam204a	ENSMUSG00000057858	Q8C6C7	protein-coding	-0.043	0.58	0.93	0	-0.025	0.74	0.9	0	0.056	0.44	0.81	0	0.019	0.81	0.96	0	0.1	0.18	0.69	0	0.081	0.27	0.69	0	-0.11	0.19	0.98	0	-0.16	0.053	0.43	0	-0.072	0.37	0.88	0	-0.049	0.57	1	0	0.042	0.6	1	0	0.091
76527	Il34	ENSMUSG00000031750	Q8R1R4	protein-coding	-0.061	0.37	0.87	0	-0.06	0.34	0.67	0	-0.027	0.66	0.9	0	0.00041	1	1	0	0.033	0.59	0.9	0	0.033	0.59	0.87	0	-0.11	0.13	0.98	0	-0.1	0.15	0.6	0	-0.085	0.22	0.8	0	0.012	0.87	1	0	0.027	0.69	1	0	0.015
76524	Cln6	ENSMUSG00000032245	Q3U466	protein-coding	-0.091	0.27	0.82	0	-0.048	0.53	0.8	0	0.07	0.36	0.76	0	0.043	0.59	0.91	0	0.16	0.044	0.46	0	0.12	0.13	0.55	0	0.0033	0.97	1	0	-0.12	0.16	0.61	0	-0.036	0.65	0.96	0	-0.12	0.17	1	0	-0.039	0.62	1	0	0.081
76522	Lsm8	ENSMUSG00000044155	Q6ZWM4	protein-coding	-0.049	0.54	0.92	0	0.019	0.8	0.93	0	-0.009	0.9	0.98	0	0.067	0.4	0.84	0	0.04	0.59	0.9	0	-0.028	0.71	0.91	0	-0.17	0.28	0.98	0	-0.089	0.53	0.88	0	-0.067	0.63	0.96	0	0.077	0.61	1	0	0.098	0.49	1	0	0.021
76510	Trappc9	ENSMUSG00000047921	E9Q3T8,Q3U0M1	protein-coding	-0.091	0.098	0.72	0	-0.15	0.0078	0.11	0	-0.066	0.18	0.59	0	-0.056	0.29	0.79	0	0.024	0.62	0.91	0	0.081	0.11	0.53	0	-0.14	0.21	0.98	0	-0.23	0.037	0.38	0	-0.069	0.49	0.92	0	-0.09	0.41	1	0	0.068	0.5	1	0	0.16
76509	Plet1	ENSMUSG00000032068	Q8VEN2	protein-coding	0.073	0.88	0.98	0	0.17	0.73	0.9	0	0.54	0.28	0.7	0	0.092	0.86	0.98	0	0.47	0.34	0.8	0	0.38	0.46	0.81	0	-0.37	0.32	0.98	0	-0.63	0.073	0.48	0	-0.32	0.35	0.88	0	-0.26	0.46	1	0	0.049	0.88	1	0	0.31
76508	Ube2d-ps	ENSMUSG00000083844	NA	ncRNA	-0.096	0.29	0.83	0	-0.11	0.19	0.52	0	-0.036	0.67	0.91	0	-0.019	0.83	0.97	0	0.06	0.48	0.86	0	0.079	0.35	0.74	0	-0.12	0.18	0.98	0	-0.0045	0.96	0.99	0	0.0049	0.95	1	0	0.12	0.19	1	0	0.13	0.14	0.89	0	0.0094
76507	Aoc1	ENSMUSG00000029811	E9PYN9,Q3UKB9	protein-coding	0.72	0.32	0.85	0	1.1	0.098	0.38	0	0.35	0.55	0.86	0	0.42	0.61	0.91	0	-0.37	0.6	0.9	0	-0.8	0.25	0.68	0	0.92	0.27	0.98	0	0.93	0.24	0.7	0	1.3	0.11	0.7	0	0.0067	0.99	1	0	0.37	0.66	1	0	0.36
76505	1500009C09Rik	ENSMUSG00000068099	NA	ncRNA	0.048	0.36	0.87	0	-0.033	0.51	0.79	0	0.033	0.5	0.83	0	-0.08	0.13	0.68	0	-0.015	0.75	0.95	0	0.065	0.18	0.61	0	-0.034	0.58	0.98	0	-0.11	0.075	0.48	0	-0.081	0.16	0.77	0	-0.074	0.24	1	0	-0.047	0.42	0.99	0	0.027
76501	Commd9	ENSMUSG00000027163	Q8K2Q0	protein-coding	0.16	0.025	0.59	0	0.065	0.29	0.62	0	0.056	0.35	0.76	0	-0.09	0.17	0.71	0	-0.099	0.11	0.6	0	-0.0092	0.88	0.97	0	-0.0061	0.94	1	0	-0.011	0.89	0.98	0	-0.01	0.89	0.99	0	-0.0047	0.95	1	0	-0.0044	0.95	1	0	0.00035
76500	Ip6k2	ENSMUSG00000032599	Q80V72,A0A0A6YXT7	protein-coding	0.036	0.45	0.9	0	-0.09	0.053	0.29	0	-0.047	0.28	0.7	0	-0.13	0.014	0.53	0	-0.083	0.069	0.52	0	0.042	0.33	0.73	0	0.017	0.83	0.99	0	-0.071	0.35	0.79	0	-0.095	0.21	0.8	0	-0.088	0.28	1	0	-0.11	0.15	0.9	0	-0.024
76499	Clasp2	ENSMUSG00000033392	Q08EB6,Q8BRT1,Q8BSE7,Q08EB5,Q3UF57,A2RRR3,B9EJA4,E9Q8N5	protein-coding	-0.093	0.013	0.52	0	-0.039	0.23	0.57	0	-0.1	0.004	0.087	0	0.054	0.13	0.68	0	-0.009	0.78	0.96	0	-0.063	0.056	0.44	0	-0.11	0.084	0.96	0	-0.05	0.4	0.82	0	-0.081	0.16	0.77	0	0.062	0.33	1	0	0.03	0.6	1	0	-0.031
76498	Paqr4	ENSMUSG00000023909	Q9JJE4	protein-coding	0.068	0.2	0.79	0	0.025	0.61	0.84	0	0.045	0.35	0.76	0	-0.043	0.41	0.85	0	-0.023	0.63	0.92	0	0.02	0.68	0.9	0	0.11	0.13	0.98	0	0.0015	0.98	1	0	0.073	0.26	0.83	0	-0.11	0.14	1	0	-0.034	0.6	1	0	0.072
76497	Ppp1r11	ENSMUSG00000036398	A5A4Y9,Q8K1L5	protein-coding	0.019	0.73	0.96	0	-0.038	0.47	0.76	0	0.04	0.43	0.8	0	-0.056	0.31	0.79	0	0.021	0.68	0.93	0	0.077	0.14	0.56	0	-0.047	0.6	0.98	0	-0.048	0.56	0.89	0	-0.15	0.083	0.64	0	-0.0014	0.99	1	0	-0.1	0.23	0.96	0	-0.099
76491	Abhd14b	ENSMUSG00000042073	E9QN99	protein-coding	0.029	0.8	0.97	0	0.16	0.15	0.47	0	0.029	0.78	0.94	0	0.13	0.26	0.76	0	0.00049	1	1	0	-0.13	0.23	0.65	0	0.13	0.22	0.98	0	0.31	0.0051	0.17	0	0.083	0.4	0.9	0	0.18	0.11	1	0	-0.051	0.61	1	0	-0.23
76487	Ppp1r3g	ENSMUSG00000050423	Q9CW07	protein-coding	-0.1	0.43	0.9	0	-0.25	0.049	0.28	0	-0.085	0.48	0.83	0	-0.15	0.24	0.75	0	0.016	0.89	0.98	0	0.17	0.16	0.59	0	-0.0083	0.95	1	0	-0.16	0.18	0.64	0	-0.12	0.31	0.86	0	-0.15	0.24	1	0	-0.11	0.35	0.99	0	0.04
76486	Ly6k	ENSMUSG00000044678	Q9CWP4	protein-coding	-0.11	0.85	0.98	0	0.44	0.46	0.75	0	0.53	0.38	0.77	0	0.55	0.38	0.83	0	0.64	0.3	0.77	0	0.09	0.88	0.97	0	0.55	0.4	0.98	0	1	0.089	0.5	0	1.3	0.054	0.56	0	0.49	0.46	1	0	0.71	0.29	0.99	0	0.21
76485	Glt8d1	ENSMUSG00000021916	Q6NSU3	protein-coding	-0.03	0.63	0.94	0	-0.059	0.33	0.65	0	-0.048	0.41	0.79	0	-0.028	0.65	0.93	0	-0.018	0.76	0.95	0	0.011	0.85	0.96	0	0.029	0.73	0.99	0	0.055	0.47	0.85	0	-0.066	0.39	0.89	0	0.027	0.74	1	0	-0.095	0.22	0.96	0	-0.12
76484	Kndc1	ENSMUSG00000066129	Q0KK55	protein-coding	0.023	0.62	0.94	0	0.00063	0.99	1	0	-0.015	0.74	0.93	0	-0.023	0.63	0.92	0	-0.038	0.39	0.82	0	-0.015	0.73	0.92	0	-0.11	0.37	0.98	0	-0.13	0.28	0.73	0	-0.035	0.75	0.97	0	-0.016	0.9	1	0	0.077	0.5	1	0	0.093
76483	Lmf1	ENSMUSG00000002279	Q3U3R4	protein-coding	0.016	0.82	0.98	0	0.051	0.46	0.76	0	0.036	0.6	0.88	0	0.035	0.63	0.92	0	0.019	0.78	0.96	0	-0.016	0.82	0.95	0	0.0082	0.93	1	0	0.046	0.6	0.91	0	0.05	0.57	0.95	0	0.038	0.69	1	0	0.042	0.64	1	0	0.0032
76482	Rmc1	ENSMUSG00000024410	Q3TWH4,Q3U4H5,Q3UMX3,Q8VC42	protein-coding	-0.046	0.44	0.9	0	-0.084	0.15	0.47	0	-0.041	0.47	0.82	0	-0.038	0.53	0.89	0	0.0056	0.92	0.99	0	0.043	0.44	0.8	0	-0.12	0.15	0.98	0	-0.012	0.88	0.98	0	-0.13	0.088	0.65	0	0.11	0.19	1	0	-0.014	0.86	1	0	-0.12
76479	Smndc1	ENSMUSG00000025024	Q8BGT7	protein-coding	0.042	0.49	0.91	0	0.061	0.29	0.62	0	0.037	0.51	0.84	0	0.019	0.76	0.95	0	-0.0052	0.93	0.99	0	-0.024	0.67	0.9	0	0.19	0.029	0.94	0	0.15	0.067	0.46	0	0.11	0.17	0.77	0	-0.044	0.59	1	0	-0.084	0.28	0.98	0	-0.039
76478	Haus8	ENSMUSG00000035439	Q99L00	protein-coding	0.019	0.86	0.98	0	-0.094	0.37	0.69	0	0.1	0.33	0.74	0	-0.11	0.31	0.79	0	0.081	0.43	0.84	0	0.19	0.068	0.46	0	0.21	0.048	0.96	0	0.11	0.25	0.71	0	0.22	0.03	0.44	0	-0.1	0.32	1	0	0.0038	0.97	1	0	0.11
76477	Pcolce2	ENSMUSG00000015354	Q8R4W6	protein-coding	0.35	0.19	0.78	0	0.86	0.0024	0.066	0	0.013	0.96	0.99	0	0.52	0.061	0.61	0	-0.33	0.18	0.68	0	-0.85	0.0026	0.26	0	0.5	0.077	0.96	0	1	0.0007	0.052	0	0.18	0.46	0.92	0	0.52	0.069	1	0	-0.32	0.22	0.96	0	-0.84
76469	Cmya5	ENSMUSG00000047419	E9QLJ0	protein-coding	-0.17	0.12	0.73	0	-0.18	0.081	0.35	0	-0.29	0.0075	0.13	0	-0.013	0.9	0.98	0	-0.12	0.23	0.72	0	-0.11	0.28	0.69	0	-0.1	0.58	0.98	0	-0.082	0.63	0.92	0	-0.016	0.92	0.99	0	0.02	0.91	1	0	0.085	0.61	1	0	0.066
76467	Msrb2	ENSMUSG00000023094	Q78J03	protein-coding	0.086	0.15	0.76	0	0.021	0.71	0.89	0	0.15	0.011	0.16	0	-0.065	0.28	0.77	0	0.066	0.24	0.73	0	0.13	0.025	0.37	0	0.018	0.84	0.99	0	-0.013	0.88	0.98	0	-0.0073	0.93	0.99	0	-0.031	0.73	1	0	-0.025	0.76	1	0	0.0056
76459	Car12	ENSMUSG00000032373	Q8CI85,Q8K2J1,A0A0R4J0W4	protein-coding	0.23	0.28	0.82	0	0.4	0.059	0.3	0	-0.076	0.7	0.92	0	0.17	0.43	0.85	0	-0.31	0.13	0.63	0	-0.48	0.026	0.37	0	0.38	0.11	0.98	0	0.51	0.028	0.34	0	-0.035	0.87	0.99	0	0.13	0.57	1	0	-0.41	0.067	0.78	0	-0.55
76457	Ccdc134	ENSMUSG00000068114	Q8C7V8	protein-coding	0.22	0.037	0.62	0	0.26	0.013	0.15	0	0.15	0.11	0.48	0	0.037	0.71	0.94	0	-0.069	0.46	0.85	0	-0.11	0.26	0.68	0	0.19	0.13	0.98	0	0.19	0.1	0.52	0	0.15	0.19	0.78	0	0.0014	0.99	1	0	-0.041	0.72	1	0	-0.042
76454	Fbxo31	ENSMUSG00000052934	Q3TQF0	protein-coding	0.0085	0.83	0.98	0	-0.072	0.068	0.32	0	-0.034	0.36	0.76	0	-0.08	0.055	0.61	0	-0.042	0.26	0.74	0	0.038	0.3	0.72	0	-0.03	0.71	0.99	0	-0.095	0.21	0.67	0	0.008	0.91	0.99	0	-0.065	0.42	1	0	0.038	0.61	1	0	0.1
76453	Prss23	ENSMUSG00000039405	Q9D6X6	protein-coding	-0.064	0.39	0.88	0	-0.0096	0.89	0.96	0	0.082	0.25	0.66	0	0.055	0.47	0.87	0	0.15	0.046	0.47	0	0.092	0.2	0.63	0	-0.0073	0.93	1	0	0.029	0.73	0.94	0	-0.017	0.84	0.98	0	0.036	0.68	1	0	-0.0095	0.91	1	0	-0.046
76448	Ppp1r18	ENSMUSG00000034595	Q8BQ30	protein-coding	0.18	0.056	0.66	0	0.15	0.089	0.36	0	0.17	0.059	0.36	0	-0.031	0.74	0.95	0	-0.017	0.85	0.97	0	0.014	0.87	0.97	0	0.048	0.68	0.98	0	0.054	0.62	0.91	0	0.22	0.047	0.52	0	0.0065	0.96	1	0	0.18	0.12	0.87	0	0.17
76441	Daam2	ENSMUSG00000040260	Q80U19	protein-coding	0.03	0.66	0.95	0	0.19	0.0069	0.11	0	0.15	0.027	0.25	0	0.16	0.027	0.56	0	0.12	0.072	0.52	0	-0.042	0.5	0.83	0	-0.036	0.66	0.98	0	0.067	0.39	0.81	0	0.15	0.057	0.57	0	0.1	0.21	1	0	0.19	0.023	0.62	0	0.083
76438	Rftn1	ENSMUSG00000039316	Q6A0D4	protein-coding	-0.009	0.9	0.98	0	0.08	0.26	0.6	0	0.18	0.018	0.21	0	0.089	0.24	0.75	0	0.19	0.014	0.31	0	0.097	0.17	0.6	0	0.12	0.24	0.98	0	0.23	0.019	0.28	0	0.19	0.047	0.52	0	0.11	0.25	1	0	0.072	0.43	1	0	-0.042
76432	2310001H17Rik	ENSMUSG00000097354	NA	ncRNA	-0.024	0.96	0.99	0	0.27	0.61	0.84	0	0.94	0.088	0.44	0	0.29	0.58	0.91	0	0.96	0.079	0.54	0	0.67	0.24	0.66	0	-0.41	0.35	0.98	0	0.38	0.37	0.8	0	-0.3	0.46	0.92	0	0.79	0.079	1	0	0.11	0.77	1	0	-0.68
76429	Lhpp	ENSMUSG00000030946	Q9D7I5	protein-coding	0.083	0.17	0.77	0	-0.034	0.54	0.8	0	-0.057	0.31	0.72	0	-0.12	0.062	0.62	0	-0.14	0.02	0.36	0	-0.022	0.68	0.9	0	-0.098	0.17	0.98	0	-0.13	0.062	0.45	0	-0.16	0.018	0.34	0	-0.029	0.67	1	0	-0.066	0.31	0.99	0	-0.037
76425	Gid8	ENSMUSG00000027573	Q9D7M1	protein-coding	-0.02	0.68	0.95	0	-0.068	0.15	0.47	0	-0.062	0.18	0.59	0	-0.048	0.33	0.81	0	-0.042	0.36	0.81	0	0.006	0.89	0.97	0	0.018	0.77	0.99	0	-0.015	0.79	0.96	0	-0.0079	0.89	0.99	0	-0.033	0.59	1	0	-0.026	0.65	1	0	0.0074
76422	Mroh3	ENSMUSG00000087230	A0A1D5RM54	protein-coding	-0.45	0.44	0.9	0	-0.81	0.15	0.47	0	-0.59	0.28	0.7	0	-0.37	0.5	0.88	0	-0.15	0.75	0.95	0	0.22	0.66	0.89	0	-0.41	0.6	0.98	0	-0.8	0.27	0.72	0	-0.036	0.96	1	0	-0.39	0.59	1	0	0.38	0.6	1	0	0.77
76421	1700028K03Rik	ENSMUSG00000089798	E3W998,G3X9D1,Q3KQP7	protein-coding	-0.28	0.51	0.91	0	-0.37	0.37	0.69	0	-0.29	0.46	0.82	0	-0.084	0.84	0.97	0	-0.011	0.98	0.99	0	0.073	0.85	0.96	0	-0.88	0.093	0.97	0	-1.2	0.023	0.32	0	-1.3	0.0097	0.24	0	-0.27	0.56	1	0	-0.4	0.33	0.99	0	-0.13
76419	Smkr-ps	NA	NA	ncRNA	-0.3	0.54	0.92	0	0.15	0.77	0.92	0	0.045	0.92	0.98	0	0.45	0.38	0.83	0	0.35	0.44	0.84	0	-0.1	0.84	0.96	0	0.086	0.85	0.99	0	0.082	0.84	0.97	0	0.37	0.38	0.89	0	-0.0039	0.99	1	0	0.29	0.5	1	0	0.29
76416	Znrd1as	ENSMUSG00000036214	A0A0R4J0L3,Q8R0E5	protein-coding	0.0058	0.97	0.99	0	-0.11	0.5	0.78	0	0.17	0.27	0.69	0	-0.11	0.5	0.88	0	0.17	0.28	0.76	0	0.28	0.086	0.49	0	0.0024	0.98	1	0	0.049	0.68	0.92	0	0.081	0.49	0.92	0	0.047	0.71	1	0	0.079	0.5	1	0	0.032
76415	Fam187b	ENSMUSG00000046826	Q0VAY3	protein-coding	0.17	0.73	0.96	0	1.8	0.0033	0.079	0	0.71	0.15	0.55	0	1.6	0.0092	0.52	0	0.54	0.28	0.76	0	-1.1	0.069	0.46	0	0.42	0.53	0.98	0	0.23	0.71	0.94	0	-0.46	0.45	0.92	0	-0.2	0.77	1	0	-0.88	0.17	0.93	0	-0.68
76411	Ift43	ENSMUSG00000007867	Q9DA69	protein-coding	0.13	0.26	0.82	0	0.078	0.45	0.75	0	0.059	0.56	0.86	0	-0.049	0.66	0.93	0	-0.068	0.51	0.88	0	-0.019	0.85	0.96	0	-0.075	0.4	0.98	0	0.016	0.85	0.97	0	-0.095	0.25	0.83	0	0.091	0.31	1	0	-0.02	0.81	1	0	-0.11
76408	Abcc3	ENSMUSG00000020865	A0A0R4J015,B2RX12	protein-coding	0.0094	0.96	0.99	0	0.38	0.033	0.23	0	0.55	0.003	0.072	0	0.37	0.044	0.6	0	0.54	0.0037	0.18	0	0.18	0.3	0.72	0	0.22	0.4	0.98	0	0.2	0.4	0.82	0	0.45	0.07	0.61	0	-0.013	0.96	1	0	0.23	0.35	0.99	0	0.24
76380	Cep112	ENSMUSG00000020728	Q5PR68,Q9DAQ8,Q3TV83,J3JS86	protein-coding	0.11	0.37	0.87	0	0.26	0.043	0.26	0	0.18	0.14	0.54	0	0.15	0.26	0.77	0	0.061	0.61	0.91	0	-0.085	0.48	0.82	0	-0.21	0.25	0.98	0	-0.1	0.54	0.88	0	0.23	0.19	0.78	0	0.11	0.55	1	0	0.45	0.016	0.58	0	0.34
76377	Gm9734	NA	NA	unknown	-1.5	0.026	0.59	0	-1.1	0.12	0.42	0	-1.6	0.014	0.18	0	0.45	0.42	0.85	0	-0.085	0.85	0.97	0	-0.54	0.31	0.72	0	0.5	0.41	0.98	0	-0.41	0.44	0.84	0	0.77	0.18	0.78	0	-0.91	0.14	1	0	0.27	0.64	1	0	1.2
76376	Slc24a2	ENSMUSG00000037996	Q14BI1,Q8BUN9,Q14AY1	protein-coding	-0.076	0.19	0.78	0	-0.0023	0.97	0.99	0	-0.076	0.15	0.55	0	0.074	0.2	0.72	0	-0.00027	1	1	0	-0.074	0.16	0.59	0	-0.063	0.43	0.98	0	-0.014	0.85	0.97	0	0.03	0.68	0.96	0	0.049	0.54	1	0	0.093	0.21	0.96	0	0.044
76375	Det1	ENSMUSG00000030610	Q9D0A0	protein-coding	0.049	0.75	0.97	0	0.15	0.34	0.66	0	0.042	0.77	0.94	0	0.097	0.54	0.89	0	-0.0071	0.96	0.99	0	-0.1	0.48	0.82	0	-0.073	0.57	0.98	0	-0.055	0.65	0.92	0	-0.097	0.42	0.9	0	0.019	0.88	1	0	-0.023	0.84	1	0	-0.042
76373	Zfp773	ENSMUSG00000063535	Q149T8,Q3V3V8,Q9CZ29	protein-coding	-0.032	0.87	0.98	0	0.16	0.41	0.72	0	0.012	0.95	0.99	0	0.19	0.34	0.82	0	0.044	0.81	0.96	0	-0.14	0.43	0.79	0	0.17	0.45	0.98	0	0.33	0.14	0.58	0	0.022	0.91	0.99	0	0.15	0.51	1	0	-0.15	0.49	1	0	-0.3
76367	Trp53rkb	ENSMUSG00000042854	Q543M9	protein-coding	0.13	0.45	0.9	0	-0.31	0.068	0.32	0	-0.082	0.6	0.88	0	-0.43	0.017	0.53	0	-0.21	0.19	0.69	0	0.22	0.16	0.59	0	0.056	0.71	0.99	0	-0.39	0.011	0.23	0	-0.27	0.059	0.57	0	-0.44	0.0087	1	0	-0.33	0.028	0.66	0	0.11
76366	Mtif3	ENSMUSG00000016510	A4QMQ0,Q9CZD5	protein-coding	-0.0018	0.98	1	0	-0.05	0.48	0.77	0	0.069	0.32	0.73	0	-0.048	0.52	0.89	0	0.071	0.31	0.78	0	0.12	0.095	0.51	0	0.019	0.83	0.99	0	0.027	0.74	0.94	0	-0.062	0.45	0.92	0	0.0083	0.93	1	0	-0.082	0.33	0.99	0	-0.09
76365	Tbx18	ENSMUSG00000032419	G3X919,Q8C003,Q9EPZ6	protein-coding	-0.54	0.033	0.6	0	-0.21	0.37	0.69	0	0.22	0.35	0.76	0	0.33	0.17	0.71	0	0.76	0.003	0.16	0	0.43	0.075	0.47	0	-0.44	0.097	0.98	0	-0.17	0.48	0.86	0	0.22	0.36	0.88	0	0.27	0.3	1	0	0.66	0.011	0.53	0	0.39
76357	Trmt5	ENSMUSG00000034442	Q9D0C4	protein-coding	0.025	0.79	0.97	0	0.0075	0.93	0.98	0	0.025	0.77	0.94	0	-0.017	0.85	0.98	0	0.00031	1	1	0	0.018	0.84	0.96	0	0.15	0.13	0.98	0	0.2	0.042	0.4	0	0.014	0.88	0.99	0	0.044	0.65	1	0	-0.14	0.14	0.89	0	-0.18
76355	Tgds	ENSMUSG00000022130	Q3TMF9,Q8VDR7	protein-coding	-0.19	0.13	0.73	0	-0.19	0.1	0.39	0	-0.096	0.39	0.78	0	-0.0037	0.97	1	0	0.093	0.4	0.82	0	0.097	0.38	0.77	0	-0.027	0.85	0.99	0	0.007	0.96	0.99	0	-0.17	0.23	0.81	0	0.034	0.82	1	0	-0.14	0.32	0.99	0	-0.17
76338	Rab2b	ENSMUSG00000022159	P59279,Q0PD64	protein-coding	0.011	0.84	0.98	0	-0.0019	0.97	0.99	0	0.036	0.45	0.82	0	-0.012	0.81	0.96	0	0.025	0.6	0.91	0	0.038	0.43	0.79	0	0.082	0.27	0.98	0	0.019	0.78	0.95	0	-0.027	0.69	0.96	0	-0.063	0.39	1	0	-0.11	0.12	0.87	0	-0.046
76332	Cog2	ENSMUSG00000031979	Q921L5	protein-coding	-0.11	0.14	0.75	0	-0.045	0.53	0.8	0	-0.074	0.3	0.72	0	0.07	0.36	0.82	0	0.041	0.56	0.89	0	-0.029	0.68	0.9	0	-0.047	0.64	0.98	0	-0.047	0.63	0.91	0	-0.042	0.65	0.96	0	0.00033	1	1	0	0.0048	0.96	1	0	0.0044
76311	1110019D14Rik	ENSMUSG00000097616	NA	ncRNA	0.00032	1	1	0	0.066	0.7	0.89	0	-0.14	0.39	0.78	0	0.065	0.72	0.95	0	-0.14	0.4	0.82	0	-0.21	0.22	0.65	0	0.36	0.081	0.96	0	0.014	0.94	0.99	0	0.19	0.3	0.86	0	-0.34	0.093	1	0	-0.17	0.36	0.99	0	0.17
76308	Rab1b	ENSMUSG00000024870	Q0PD66,Q9D1G1	protein-coding	-0.0047	0.91	0.98	0	-0.044	0.27	0.61	0	0.02	0.61	0.89	0	-0.039	0.35	0.82	0	0.024	0.54	0.88	0	0.064	0.11	0.53	0	-0.099	0.096	0.98	0	-0.064	0.24	0.7	0	-0.053	0.32	0.87	0	0.035	0.54	1	0	0.046	0.39	0.99	0	0.011
76306	Slc18b1	ENSMUSG00000037455	E9PU92,Q8BTD6	protein-coding	0.061	0.29	0.83	0	0.15	0.0097	0.13	0	0.096	0.08	0.42	0	0.092	0.12	0.67	0	0.035	0.51	0.88	0	-0.057	0.28	0.7	0	0.088	0.21	0.98	0	0.16	0.021	0.3	0	0.042	0.51	0.93	0	0.071	0.3	1	0	-0.046	0.47	1	0	-0.12
76303	Osbp	ENSMUSG00000024687	Q3B7Z2	protein-coding	0.0036	0.93	0.99	0	-0.06	0.14	0.45	0	0.00094	0.98	1	0	-0.064	0.14	0.69	0	-0.0027	0.94	0.99	0	0.061	0.12	0.55	0	0.056	0.35	0.98	0	-0.0063	0.91	0.99	0	0.045	0.42	0.9	0	-0.063	0.31	1	0	-0.012	0.84	1	0	0.051
76302	Pcnp	ENSMUSG00000071533	Q3KQH9,Q3UCC5,Q6P8I4	protein-coding	0.039	0.48	0.91	0	0.052	0.32	0.65	0	0.067	0.2	0.61	0	0.013	0.81	0.96	0	0.028	0.58	0.9	0	0.015	0.77	0.93	0	0.058	0.43	0.98	0	0.06	0.38	0.81	0	0.044	0.51	0.93	0	0.0025	0.97	1	0	-0.013	0.84	1	0	-0.016
76299	Erp44	ENSMUSG00000028343	Q9D1Q6	protein-coding	0.078	0.14	0.75	0	0.082	0.1	0.39	0	-0.014	0.77	0.94	0	0.0041	0.94	0.99	0	-0.092	0.067	0.51	0	-0.096	0.054	0.43	0	0.097	0.18	0.98	0	0.15	0.033	0.36	0	-0.021	0.75	0.97	0	0.053	0.45	1	0	-0.12	0.085	0.81	0	-0.17
76295	Atp11b	ENSMUSG00000037400	Q6DFW5	protein-coding	-0.17	0.043	0.63	0	-0.013	0.86	0.95	0	-0.098	0.19	0.59	0	0.16	0.06	0.61	0	0.07	0.34	0.79	0	-0.085	0.24	0.67	0	0.0038	0.96	1	0	-0.042	0.6	0.91	0	0.034	0.67	0.96	0	-0.046	0.59	1	0	0.03	0.7	1	0	0.077
76294	Asb5	ENSMUSG00000031519	Q2VPQ8,Q9D1A4	protein-coding	-0.6	0.15	0.75	0	-0.65	0.11	0.4	0	-0.69	0.08	0.42	0	-0.049	0.9	0.98	0	-0.093	0.79	0.96	0	-0.044	0.9	0.97	0	0.043	0.92	1	0	0.11	0.78	0.95	0	0.032	0.93	0.99	0	0.064	0.87	1	0	-0.011	0.98	1	0	-0.074
76293	Mfap4	ENSMUSG00000042436	Q9D1H9	protein-coding	-0.24	0.057	0.67	0	-0.17	0.15	0.47	0	-0.16	0.17	0.57	0	0.07	0.56	0.9	0	0.084	0.46	0.85	0	0.014	0.9	0.97	0	-0.26	0.11	0.98	0	-0.12	0.44	0.84	0	-0.2	0.19	0.79	0	0.14	0.37	1	0	0.062	0.67	1	0	-0.08
76282	Gpt	ENSMUSG00000022546	Q566C3,Q8QZR5	protein-coding	-0.16	0.057	0.66	0	-0.04	0.61	0.84	0	0.013	0.86	0.97	0	0.12	0.14	0.69	0	0.18	0.03	0.4	0	0.053	0.49	0.83	0	0.027	0.84	0.99	0	0.093	0.46	0.85	0	0.23	0.072	0.61	0	0.066	0.62	1	0	0.21	0.11	0.86	0	0.14
76281	Tax1bp3	ENSMUSG00000040158	Q9DBG9	protein-coding	0.013	0.95	0.99	0	-0.06	0.74	0.91	0	-0.058	0.74	0.93	0	-0.072	0.7	0.94	0	-0.071	0.69	0.93	0	0.0011	1	1	0	0.09	0.56	0.98	0	0.018	0.9	0.98	0	-0.02	0.89	0.99	0	-0.072	0.64	1	0	-0.11	0.45	1	0	-0.038
76273	Ndfip2	ENSMUSG00000053253	M0QWK1,Q3V1V0	protein-coding	0.014	0.74	0.96	0	0.0052	0.9	0.96	0	-0.012	0.76	0.94	0	-0.0091	0.83	0.97	0	-0.026	0.52	0.88	0	-0.017	0.67	0.9	0	-0.048	0.65	0.98	0	0.0018	0.99	1	0	-0.12	0.23	0.82	0	0.05	0.63	1	0	-0.07	0.48	1	0	-0.12
76267	Fads1	ENSMUSG00000010663	Q920L1	protein-coding	-0.028	0.56	0.93	0	-0.015	0.74	0.91	0	0.015	0.74	0.93	0	0.013	0.79	0.96	0	0.042	0.35	0.8	0	0.029	0.5	0.83	0	0.0095	0.89	0.99	0	0.0032	0.96	0.99	0	-0.0023	0.97	1	0	-0.0063	0.93	1	0	-0.012	0.86	1	0	-0.0056
76265	Tsen54	ENSMUSG00000020781	Q8C2A2	protein-coding	0.089	0.43	0.9	0	-0.13	0.24	0.58	0	-0.025	0.8	0.95	0	-0.22	0.066	0.62	0	-0.11	0.28	0.76	0	0.1	0.33	0.73	0	-0.049	0.64	0.98	0	-0.064	0.52	0.88	0	0.055	0.58	0.95	0	-0.014	0.89	1	0	0.1	0.3	0.99	0	0.12
76263	Gstk1	ENSMUSG00000029864	Q9DCM2	protein-coding	0.19	0.065	0.67	0	0.22	0.024	0.2	0	0.14	0.12	0.49	0	0.035	0.72	0.95	0	-0.042	0.64	0.92	0	-0.077	0.4	0.77	0	0.17	0.13	0.98	0	0.28	0.012	0.24	0	0.11	0.29	0.85	0	0.11	0.32	1	0	-0.06	0.55	1	0	-0.17
76261	0610040J01Rik	ENSMUSG00000060512	Q99K99	protein-coding	0.038	0.76	0.97	0	-0.073	0.54	0.8	0	-0.12	0.31	0.72	0	-0.11	0.38	0.83	0	-0.16	0.18	0.69	0	-0.048	0.68	0.9	0	0.14	0.36	0.98	0	0.18	0.2	0.66	0	-0.035	0.79	0.98	0	0.04	0.78	1	0	-0.17	0.21	0.96	0	-0.21
76260	Ttc8	ENSMUSG00000021013	Q8VD72	protein-coding	-0.071	0.34	0.86	0	-0.006	0.93	0.98	0	-0.13	0.063	0.38	0	0.065	0.38	0.83	0	-0.062	0.36	0.81	0	-0.13	0.074	0.47	0	0.065	0.45	0.98	0	0.05	0.53	0.88	0	0.012	0.88	0.99	0	-0.015	0.86	1	0	-0.053	0.5	1	0	-0.038
76257	Slc38a3	ENSMUSG00000010064	Q9DCP2	protein-coding	0.055	0.64	0.94	0	0.3	0.013	0.15	0	0.14	0.2	0.62	0	0.25	0.043	0.6	0	0.085	0.43	0.84	0	-0.16	0.15	0.57	0	0.089	0.42	0.98	0	0.22	0.041	0.39	0	0.11	0.3	0.85	0	0.13	0.22	1	0	0.018	0.86	1	0	-0.12
76252	Atp6v0e2	ENSMUSG00000039347	A0A0N4SVQ2,Q91XE7	protein-coding	0.022	0.61	0.94	0	-0.039	0.34	0.66	0	0.016	0.68	0.91	0	-0.061	0.16	0.7	0	-0.0055	0.89	0.98	0	0.055	0.17	0.6	0	-0.07	0.29	0.98	0	-0.096	0.13	0.57	0	-0.12	0.059	0.57	0	-0.026	0.69	1	0	-0.049	0.42	0.99	0	-0.023
76251	Ercc6l2	ENSMUSG00000021470	Q9JIM3	protein-coding	-0.1	0.1	0.72	0	0.099	0.1	0.39	0	0.032	0.57	0.87	0	0.2	0.0037	0.43	0	0.14	0.027	0.39	0	-0.067	0.25	0.68	0	0.12	0.19	0.98	0	0.07	0.42	0.82	0	0.098	0.25	0.83	0	-0.052	0.57	1	0	-0.023	0.78	1	0	0.029
76246	Rtf1	ENSMUSG00000027304	A2AQ19,Q9CTY6	protein-coding	-0.052	0.18	0.78	0	-0.055	0.14	0.45	0	-0.074	0.049	0.33	0	-0.0032	0.93	0.99	0	-0.022	0.55	0.89	0	-0.018	0.61	0.87	0	-0.015	0.83	0.99	0	-0.037	0.58	0.9	0	0.015	0.82	0.98	0	-0.022	0.76	1	0	0.03	0.65	1	0	0.052
76238	Grhpr	ENSMUSG00000035637	Q3T9Z2,Q91Z53	protein-coding	0.011	0.87	0.98	0	0.075	0.24	0.58	0	0.089	0.16	0.55	0	0.064	0.34	0.81	0	0.078	0.21	0.71	0	0.014	0.82	0.95	0	-0.01	0.89	0.99	0	0.055	0.42	0.83	0	0.05	0.46	0.92	0	0.065	0.38	1	0	0.06	0.38	0.99	0	-0.0045
76233	Dnttip1	ENSMUSG00000017299	Q3THA4,Q99LB0	protein-coding	-0.088	0.15	0.76	0	-0.063	0.28	0.61	0	0.027	0.63	0.89	0	0.026	0.67	0.93	0	0.12	0.049	0.48	0	0.09	0.12	0.54	0	-0.033	0.69	0.99	0	-0.039	0.61	0.91	0	-0.081	0.3	0.86	0	-0.0065	0.94	1	0	-0.048	0.54	1	0	-0.042
76229	Vmn2r29	NA	L7N2D4	protein-coding	-0.081	0.56	0.93	0	-0.058	0.66	0.87	0	-0.042	0.74	0.93	0	0.023	0.87	0.98	0	0.039	0.76	0.95	0	0.016	0.9	0.97	0	-0.12	0.42	0.98	0	-0.076	0.58	0.9	0	-0.078	0.56	0.94	0	0.044	0.76	1	0	0.042	0.76	1	0	-0.002
76224	6530409C15Rik	NA	NA	protein-coding	-0.59	0.19	0.78	0	-0.068	0.87	0.95	0	-0.041	0.92	0.98	0	0.52	0.24	0.76	0	0.55	0.19	0.7	0	0.027	0.95	0.99	0	-0.36	0.39	0.98	0	-0.097	0.8	0.96	0	-0.044	0.91	0.99	0	0.26	0.52	1	0	0.31	0.41	0.99	0	0.054
76223	Agbl3	ENSMUSG00000038836	Q8CDP0	protein-coding	-0.021	0.83	0.98	0	0.014	0.88	0.96	0	0.057	0.55	0.86	0	0.036	0.73	0.95	0	0.078	0.41	0.83	0	0.042	0.65	0.89	0	-0.17	0.32	0.98	0	-0.062	0.7	0.93	0	0.16	0.31	0.86	0	0.11	0.52	1	0	0.33	0.047	0.73	0	0.22
76220	6530402F18Rik	ENSMUSG00000079499	NA	ncRNA	0.015	0.84	0.98	0	0.0036	0.96	0.99	0	0.025	0.72	0.92	0	-0.012	0.88	0.98	0	0.01	0.89	0.98	0	0.022	0.76	0.93	0	-0.035	0.71	0.99	0	-0.13	0.14	0.58	0	-0.078	0.36	0.88	0	-0.099	0.29	1	0	-0.043	0.62	1	0	0.056
76219	Arxes1	ENSMUSG00000048355	C0HK79,C0HK80	protein-coding	-0.017	0.78	0.97	0	-0.053	0.38	0.7	0	-0.063	0.28	0.7	0	-0.035	0.57	0.9	0	-0.046	0.44	0.84	0	-0.01	0.86	0.96	0	0.073	0.4	0.98	0	-0.11	0.2	0.66	0	-0.18	0.033	0.46	0	-0.18	0.049	1	0	-0.25	0.0048	0.36	0	-0.075
76217	Jakmip2	ENSMUSG00000024502	D3YXK0	protein-coding	-0.03	0.48	0.91	0	0.04	0.33	0.66	0	-0.088	0.037	0.29	0	0.07	0.11	0.66	0	-0.057	0.16	0.66	0	-0.13	0.0042	0.28	0	-0.033	0.59	0.98	0	-0.085	0.16	0.61	0	-0.077	0.19	0.78	0	-0.052	0.41	1	0	-0.044	0.45	1	0	0.0078
76206	Gpr165	ENSMUSG00000031210	Q3V3A3	protein-coding	0.048	0.71	0.96	0	-0.44	0.0016	0.055	0	-0.56	0.00012	0.0079	1	-0.49	0.0011	0.34	0	-0.61	5.4e-05	0.018	1	-0.12	0.28	0.7	0	-0.32	0.16	0.98	0	-0.55	0.018	0.28	0	-0.71	0.0025	0.1	0	-0.23	0.32	1	0	-0.38	0.071	0.78	0	-0.16
76205	Stard3nl	ENSMUSG00000003062	A0A0G2JE93,Q9DCI3	protein-coding	0.002	0.97	0.99	0	0.032	0.52	0.79	0	0.059	0.23	0.65	0	0.03	0.57	0.9	0	0.057	0.25	0.74	0	0.027	0.58	0.86	0	-0.14	0.11	0.98	0	-0.029	0.71	0.93	0	-0.033	0.67	0.96	0	0.11	0.2	1	0	0.1	0.19	0.93	0	-0.0035
76199	Med13l	ENSMUSG00000018076	A0A0J9YUA8,E9QLJ3,Q6GQS5,Q6JPI3	protein-coding	0.005	0.93	0.99	0	0.026	0.6	0.84	0	-0.023	0.65	0.9	0	0.021	0.69	0.94	0	-0.028	0.58	0.9	0	-0.049	0.33	0.73	0	-0.00035	1	1	0	-0.0025	0.98	1	0	0.052	0.55	0.94	0	-0.0022	0.98	1	0	0.053	0.55	1	0	0.055
76192	Abhd12	ENSMUSG00000032046	Q99LR1	protein-coding	0.018	0.7	0.96	0	-0.046	0.32	0.65	0	0.024	0.58	0.88	0	-0.064	0.19	0.72	0	0.0058	0.9	0.98	0	0.07	0.12	0.55	0	-0.037	0.56	0.98	0	-0.059	0.33	0.77	0	-0.057	0.33	0.87	0	-0.022	0.73	1	0	-0.02	0.73	1	0	0.0018
76187	Adhfe1	ENSMUSG00000025911	Q8R0N6	protein-coding	0.056	0.44	0.9	0	0.018	0.79	0.93	0	-0.0045	0.95	0.99	0	-0.039	0.59	0.91	0	-0.061	0.37	0.81	0	-0.022	0.74	0.92	0	0.012	0.89	0.99	0	0.027	0.74	0.94	0	-0.077	0.33	0.87	0	0.015	0.86	1	0	-0.089	0.27	0.98	0	-0.1
76184	Abca6	ENSMUSG00000044749	Q8K441	protein-coding	0.036	0.83	0.98	0	0.22	0.18	0.51	0	0.095	0.54	0.86	0	0.19	0.29	0.78	0	0.059	0.71	0.94	0	-0.13	0.43	0.79	0	-0.16	0.42	0.98	0	0.0032	0.99	1	0	-0.072	0.7	0.96	0	0.17	0.41	1	0	0.093	0.62	1	0	-0.075
76183	Celf6	ENSMUSG00000032297	D3YX51,Q7TN33,D3YU11	protein-coding	0.019	0.8	0.97	0	-0.0066	0.92	0.98	0	0.0055	0.93	0.99	0	-0.025	0.73	0.95	0	-0.013	0.85	0.97	0	0.012	0.86	0.96	0	0.08	0.4	0.98	0	-0.0036	0.97	0.99	0	0.066	0.45	0.91	0	-0.084	0.38	1	0	-0.014	0.87	1	0	0.069
76179	Usp31	ENSMUSG00000063317	E9Q6Y8	protein-coding	0.044	0.4	0.88	0	0.12	0.017	0.17	0	-0.0064	0.89	0.98	0	0.08	0.13	0.68	0	-0.05	0.3	0.77	0	-0.13	0.012	0.32	0	0.077	0.29	0.98	0	0.11	0.11	0.54	0	0.12	0.076	0.63	0	0.035	0.63	1	0	0.044	0.51	1	0	0.0093
76178	Coa5	ENSMUSG00000026112	Q99M07	protein-coding	0.048	0.23	0.81	0	0.032	0.39	0.7	0	0.088	0.025	0.24	0	-0.016	0.69	0.94	0	0.04	0.28	0.76	0	0.056	0.14	0.56	0	0.062	0.54	0.98	0	0.031	0.75	0.94	0	0.053	0.57	0.95	0	-0.031	0.76	1	0	-0.0091	0.92	1	0	0.022
76167	Snrnp35	ENSMUSG00000029402	Q9D384	protein-coding	0.066	0.47	0.91	0	0.016	0.85	0.95	0	0.079	0.35	0.75	0	-0.05	0.59	0.91	0	0.013	0.88	0.98	0	0.063	0.46	0.81	0	-0.015	0.89	0.99	0	-0.039	0.71	0.93	0	-0.041	0.69	0.96	0	-0.024	0.83	1	0	-0.026	0.8	1	0	-0.0021
76166	Cplane2	ENSMUSG00000073733	A2A825,B2RWG6	protein-coding	-0.21	0.45	0.9	0	0.18	0.54	0.8	0	0.21	0.45	0.81	0	0.39	0.19	0.72	0	0.42	0.13	0.63	0	0.028	0.92	0.98	0	-0.29	0.45	0.98	0	-0.068	0.86	0.97	0	0.057	0.88	0.99	0	0.22	0.57	1	0	0.35	0.32	0.99	0	0.13
76161	Lamp5	ENSMUSG00000027270	Q9D387	protein-coding	0.083	0.27	0.82	0	-0.032	0.65	0.86	0	0.0078	0.91	0.98	0	-0.12	0.13	0.69	0	-0.076	0.29	0.76	0	0.039	0.57	0.86	0	0.079	0.26	0.98	0	0.00095	0.99	1	0	-0.057	0.37	0.88	0	-0.078	0.27	1	0	-0.14	0.047	0.73	0	-0.058
76157	Slc35d3	ENSMUSG00000050473	B9EI54,Q8BGF8	protein-coding	-0.23	0.38	0.88	0	-0.34	0.18	0.51	0	-0.16	0.51	0.84	0	-0.11	0.67	0.93	0	0.07	0.78	0.96	0	0.18	0.45	0.81	0	-0.19	0.54	0.98	0	-0.34	0.26	0.71	0	-0.024	0.94	0.99	0	-0.15	0.63	1	0	0.17	0.57	1	0	0.32
76156	Fam131b	ENSMUSG00000029861	Q3TY60,E9Q8P8	protein-coding	0.046	0.27	0.82	0	-0.02	0.6	0.83	0	0.04	0.29	0.71	0	-0.067	0.12	0.66	0	-0.006	0.88	0.98	0	0.061	0.12	0.54	0	0.028	0.64	0.98	0	-0.064	0.26	0.71	0	0.068	0.22	0.81	0	-0.091	0.13	1	0	0.04	0.47	1	0	0.13
76142	Ppp1r14c	ENSMUSG00000040653	Q8R4S0	protein-coding	-0.07	0.25	0.81	0	-0.2	0.002	0.061	0	-0.28	6e-05	0.005	1	-0.13	0.038	0.6	0	-0.21	0.001	0.093	0	-0.083	0.14	0.57	0	-0.071	0.42	0.98	0	-0.23	0.0089	0.21	0	-0.27	0.0029	0.11	0	-0.16	0.075	1	0	-0.2	0.022	0.62	0	-0.037
76138	Ccdc138	ENSMUSG00000038010	Q0VF22	protein-coding	-0.036	0.83	0.98	0	0.084	0.6	0.84	0	-0.24	0.13	0.52	0	0.12	0.48	0.87	0	-0.21	0.2	0.7	0	-0.33	0.048	0.42	0	-0.11	0.48	0.98	0	0.021	0.88	0.98	0	-0.24	0.098	0.67	0	0.13	0.39	1	0	-0.13	0.34	0.99	0	-0.26
76137	Mcur1	ENSMUSG00000021371	Q9CXD6	protein-coding	-0.021	0.72	0.96	0	-0.041	0.45	0.75	0	0.086	0.12	0.5	0	-0.021	0.72	0.95	0	0.11	0.061	0.5	0	0.13	0.028	0.38	0	0.03	0.74	0.99	0	0.067	0.43	0.83	0	0.089	0.28	0.85	0	0.037	0.68	1	0	0.059	0.48	1	0	0.022
76133	6230400D17Rik	ENSMUSG00000097577	NA	ncRNA	-0.17	0.62	0.94	0	-0.32	0.31	0.64	0	-0.1	0.74	0.93	0	-0.15	0.64	0.92	0	0.064	0.83	0.97	0	0.22	0.47	0.81	0	0.41	0.37	0.98	0	-0.36	0.38	0.81	0	-0.24	0.54	0.94	0	-0.76	0.099	1	0	-0.65	0.12	0.87	0	0.12
76132	Faxc	ENSMUSG00000028246	Q3UMF9	protein-coding	-0.063	0.14	0.74	0	-0.048	0.23	0.56	0	-0.082	0.042	0.31	0	0.016	0.71	0.94	0	-0.019	0.63	0.91	0	-0.034	0.37	0.76	0	-0.074	0.38	0.98	0	-0.077	0.33	0.77	0	-0.028	0.71	0.96	0	-0.0036	0.97	1	0	0.046	0.55	1	0	0.05
76130	Las1l	ENSMUSG00000057421	A2BE28	protein-coding	0.086	0.23	0.8	0	0.024	0.72	0.89	0	0.044	0.5	0.83	0	-0.062	0.38	0.83	0	-0.042	0.52	0.88	0	0.02	0.75	0.93	0	0.1	0.32	0.98	0	-0.032	0.73	0.94	0	-0.01	0.91	0.99	0	-0.13	0.2	1	0	-0.11	0.24	0.97	0	0.022
76123	Gpsm2	ENSMUSG00000027883	Q3UPG3,Q8VDU0	protein-coding	0.019	0.8	0.97	0	-0.073	0.33	0.66	0	-0.067	0.36	0.76	0	-0.092	0.25	0.76	0	-0.086	0.24	0.73	0	0.0062	0.93	0.98	0	-0.018	0.82	0.99	0	-0.068	0.35	0.78	0	-0.043	0.54	0.94	0	-0.05	0.51	1	0	-0.025	0.72	1	0	0.025
76117	Arhgap15	ENSMUSG00000049744	B1AW40,Q811M1,B2X2D4	protein-coding	0.04	0.6	0.94	0	0.061	0.4	0.71	0	0.21	0.0071	0.12	0	0.021	0.78	0.96	0	0.17	0.025	0.38	0	0.15	0.045	0.41	0	-0.12	0.27	0.98	0	-0.0028	0.98	1	0	0.033	0.74	0.97	0	0.12	0.28	1	0	0.15	0.14	0.89	0	0.036
76113	Lpo	ENSMUSG00000009356	Q5SW46	protein-coding	0.14	0.55	0.93	0	0.48	0.047	0.27	0	0.39	0.093	0.44	0	0.34	0.18	0.71	0	0.25	0.29	0.77	0	-0.093	0.69	0.9	0	0.026	0.95	1	0	0.037	0.92	0.99	0	-0.024	0.95	0.99	0	0.011	0.98	1	0	-0.05	0.9	1	0	-0.061
76108	Rap2a	ENSMUSG00000051615	Q80ZJ1	protein-coding	-0.011	0.77	0.97	0	-0.098	0.0094	0.13	0	-0.083	0.022	0.23	0	-0.087	0.026	0.56	0	-0.072	0.045	0.46	0	0.015	0.65	0.89	0	-0.054	0.41	0.98	0	-0.13	0.053	0.43	0	-0.074	0.23	0.81	0	-0.072	0.28	1	0	-0.02	0.74	1	0	0.051
76089	Rapgef2	ENSMUSG00000062232	E9QNQ4,Q6NXI4	protein-coding	-0.073	0.086	0.7	0	-0.052	0.18	0.51	0	-0.047	0.22	0.64	0	0.021	0.61	0.92	0	0.026	0.5	0.87	0	0.0052	0.89	0.97	0	-0.21	0.045	0.95	0	-0.18	0.07	0.47	0	-0.073	0.43	0.9	0	0.033	0.74	1	0	0.14	0.15	0.9	0	0.11
76088	Dock8	ENSMUSG00000052085	Q8C147	protein-coding	0.45	0.00066	0.16	0	0.49	0.00015	0.013	1	0.55	3.3e-05	0.0032	1	0.045	0.69	0.94	0	0.1	0.33	0.79	0	0.06	0.57	0.86	0	0.1	0.62	0.98	0	0.44	0.037	0.38	0	0.58	0.007	0.2	0	0.34	0.11	1	0	0.47	0.025	0.64	0	0.13
76080	Ttpal	ENSMUSG00000017679	Q9D3D0	protein-coding	-0.0084	0.83	0.98	0	-0.012	0.75	0.91	0	-0.0079	0.83	0.96	0	-0.0034	0.93	0.99	0	0.00054	0.99	1	0	0.0039	0.91	0.98	0	-0.038	0.53	0.98	0	-0.039	0.5	0.86	0	-0.0077	0.89	0.99	0	-0.00055	0.99	1	0	0.03	0.59	1	0	0.031
76074	Gbp8	ENSMUSG00000034438	Q2V6D6	protein-coding	0.12	0.8	0.97	0	1.3	0.02	0.18	0	0.7	0.17	0.57	0	1.2	0.037	0.59	0	0.58	0.24	0.73	0	-0.61	0.29	0.7	0	0.1	0.89	0.99	0	-0.22	0.73	0.94	0	-0.12	0.86	0.99	0	-0.32	0.65	1	0	-0.22	0.76	1	0	0.1
76073	Pcgf5	ENSMUSG00000024805	Q3UK78	protein-coding	0.022	0.86	0.98	0	0.24	0.059	0.3	0	-0.016	0.89	0.98	0	0.22	0.1	0.65	0	-0.038	0.75	0.95	0	-0.26	0.04	0.4	0	0.099	0.39	0.98	0	0.11	0.33	0.77	0	0.098	0.36	0.88	0	0.0074	0.95	1	0	-0.0013	0.99	1	0	-0.0087
76071	Jakmip1	ENSMUSG00000063646	Q8BVL9	protein-coding	-0.024	0.67	0.95	0	-0.05	0.36	0.68	0	0.013	0.8	0.95	0	-0.025	0.66	0.93	0	0.038	0.48	0.86	0	0.063	0.24	0.66	0	-0.0048	0.96	1	0	-0.065	0.43	0.83	0	0.068	0.4	0.9	0	-0.06	0.5	1	0	0.073	0.38	0.99	0	0.13
76055	Oga	ENSMUSG00000025220	Q9EQQ9	protein-coding	-0.036	0.34	0.86	0	0.037	0.29	0.62	0	-0.016	0.64	0.9	0	0.073	0.061	0.61	0	0.02	0.57	0.89	0	-0.053	0.13	0.55	0	-0.092	0.18	0.98	0	-0.029	0.65	0.92	0	-0.025	0.68	0.96	0	0.064	0.35	1	0	0.067	0.29	0.99	0	0.0033
76051	Ganc	ENSMUSG00000062646	A2AQJ8,Q8BVW0	protein-coding	0.095	0.27	0.82	0	0.15	0.087	0.36	0	0.18	0.033	0.28	0	0.051	0.56	0.9	0	0.086	0.3	0.77	0	0.035	0.67	0.9	0	-0.037	0.75	0.99	0	0.079	0.47	0.85	0	0.085	0.43	0.9	0	0.12	0.32	1	0	0.12	0.26	0.97	0	0.0066
76044	Ncapg2	ENSMUSG00000042029	Q3UT55,Q3UU24,Q6DFV1	protein-coding	-0.24	0.015	0.54	0	0.037	0.68	0.88	0	-0.24	0.011	0.15	0	0.28	0.0065	0.47	0	0.0038	0.96	0.99	0	-0.28	0.0041	0.28	0	0.12	0.52	0.98	0	-0.067	0.69	0.93	0	0.035	0.83	0.98	0	-0.18	0.32	1	0	-0.08	0.63	1	0	0.1
76041	Ccdc125	ENSMUSG00000048924	G3UWA1,Q5U465	protein-coding	-0.61	0.18	0.77	0	0.032	0.94	0.98	0	-0.046	0.91	0.98	0	0.64	0.15	0.69	0	0.56	0.18	0.68	0	-0.078	0.85	0.96	0	0.031	0.95	1	0	0.19	0.7	0.93	0	-0.061	0.9	0.99	0	0.16	0.76	1	0	-0.092	0.84	1	0	-0.25
76025	Cant1	ENSMUSG00000025575	Q8VCF1	protein-coding	0.078	0.081	0.69	0	0.038	0.35	0.67	0	0.055	0.17	0.58	0	-0.039	0.36	0.83	0	-0.022	0.57	0.89	0	0.017	0.67	0.9	0	-0.03	0.68	0.98	0	-0.0047	0.95	0.99	0	0.0014	0.98	1	0	0.025	0.73	1	0	0.031	0.65	1	0	0.0061
76022	Gon4l	ENSMUSG00000054199	Q32NZ8,E9Q507,Q9DB00	protein-coding	-0.073	0.14	0.75	0	-0.035	0.44	0.74	0	-0.034	0.45	0.81	0	0.038	0.44	0.86	0	0.039	0.39	0.82	0	0.0013	0.98	1	0	-0.14	0.2	0.98	0	-0.11	0.27	0.72	0	-0.041	0.68	0.96	0	0.027	0.8	1	0	0.1	0.33	0.99	0	0.072
76014	Zc3h18	ENSMUSG00000017478	G3X8T2,Q0P678,H3BIW0	protein-coding	-0.018	0.7	0.96	0	0.041	0.37	0.69	0	0.02	0.65	0.9	0	0.06	0.22	0.74	0	0.039	0.39	0.82	0	-0.021	0.63	0.88	0	0.028	0.79	0.99	0	-0.068	0.49	0.86	0	-0.023	0.81	0.98	0	-0.096	0.37	1	0	-0.051	0.6	1	0	0.045
76007	Zmym2	ENSMUSG00000021945	Q9CU65	protein-coding	0.034	0.42	0.89	0	0.052	0.2	0.53	0	-0.044	0.27	0.69	0	0.018	0.67	0.93	0	-0.079	0.058	0.5	0	-0.096	0.022	0.36	0	-0.11	0.2	0.98	0	-0.019	0.8	0.96	0	-0.13	0.1	0.68	0	0.087	0.29	1	0	-0.02	0.79	1	0	-0.11
76000	5033430I15Rik	NA	NA	ncRNA	-0.22	0.35	0.86	0	-0.16	0.48	0.77	0	-0.19	0.37	0.77	0	0.063	0.78	0.96	0	0.024	0.91	0.99	0	-0.039	0.85	0.96	0	-0.5	0.0068	0.82	0	-0.54	0.0023	0.11	0	-0.4	0.018	0.34	0	-0.041	0.8	1	0	0.11	0.49	1	0	0.15
75991	Slain2	ENSMUSG00000036087	Q8CI08	protein-coding	0.061	0.45	0.9	0	0.14	0.072	0.33	0	0.03	0.68	0.91	0	0.08	0.32	0.8	0	-0.031	0.67	0.93	0	-0.11	0.14	0.57	0	0.023	0.78	0.99	0	0.077	0.33	0.77	0	0.0043	0.95	1	0	0.054	0.51	1	0	-0.019	0.81	1	0	-0.073
75986	Agmat	ENSMUSG00000040706	A2AS89	protein-coding	-0.17	0.72	0.96	0	-0.28	0.55	0.81	0	0.54	0.29	0.7	0	-0.11	0.82	0.97	0	0.71	0.15	0.64	0	0.82	0.11	0.53	0	-0.64	0.23	0.98	0	-0.51	0.32	0.76	0	-0.49	0.32	0.87	0	0.13	0.8	1	0	0.15	0.75	1	0	0.019
75985	Rab30	ENSMUSG00000030643	Q0PD24,Q923S9	protein-coding	0.048	0.58	0.93	0	0.081	0.33	0.66	0	-0.16	0.056	0.35	0	0.033	0.71	0.94	0	-0.21	0.017	0.33	0	-0.24	0.0067	0.3	0	-0.023	0.83	0.99	0	-0.14	0.18	0.64	0	0.039	0.7	0.96	0	-0.11	0.29	1	0	0.062	0.54	1	0	0.18
75974	Dock11	ENSMUSG00000031093	A2AF47	protein-coding	-0.15	0.09	0.71	0	0.017	0.83	0.94	0	-0.16	0.047	0.32	0	0.16	0.06	0.61	0	-0.014	0.85	0.97	0	-0.18	0.03	0.38	0	0.00022	1	1	0	-0.067	0.53	0.88	0	-0.075	0.47	0.92	0	-0.068	0.56	1	0	-0.076	0.47	1	0	-0.008
75973	Ccdc162	ENSMUSG00000075225	NA	protein-coding	0.069	0.75	0.96	0	0.065	0.75	0.91	0	-0.11	0.57	0.87	0	-0.0041	0.98	1	0	-0.18	0.36	0.81	0	-0.18	0.38	0.76	0	-0.31	0.2	0.98	0	-0.32	0.15	0.6	0	-0.46	0.042	0.5	0	-0.0075	0.97	1	0	-0.15	0.49	1	0	-0.14
75965	Zdhhc20	ENSMUSG00000021969	Q5Y5T1	protein-coding	0.027	0.69	0.95	0	0.12	0.065	0.32	0	0.021	0.73	0.93	0	0.095	0.17	0.7	0	-0.0051	0.93	0.99	0	-0.1	0.12	0.54	0	0.019	0.84	0.99	0	0.057	0.52	0.88	0	0.12	0.18	0.78	0	0.038	0.69	1	0	0.099	0.26	0.97	0	0.061
75964	Trappc8	ENSMUSG00000033382	E9PY51,Q8BJI6,E9PWG2,Q69ZT3,A0A286YCX6	protein-coding	-0.023	0.62	0.94	0	-0.019	0.66	0.87	0	-0.076	0.09	0.44	0	0.0043	0.93	0.99	0	-0.052	0.23	0.73	0	-0.057	0.2	0.62	0	-0.12	0.12	0.98	0	-0.097	0.17	0.63	0	-0.1	0.14	0.74	0	0.019	0.8	1	0	0.014	0.84	1	0	-0.0048
75956	Srrm2	ENSMUSG00000039218	Q8BTI8	protein-coding	-0.057	0.44	0.9	0	0.028	0.67	0.87	0	-0.057	0.39	0.78	0	0.085	0.24	0.76	0	-0.00041	1	1	0	-0.085	0.21	0.64	0	-0.088	0.45	0.98	0	-0.03	0.79	0.95	0	0.032	0.76	0.97	0	0.059	0.61	1	0	0.12	0.27	0.98	0	0.061
75951	4930578M01Rik	ENSMUSG00000097587	NA	ncRNA	0.15	0.48	0.91	0	0.2	0.33	0.66	0	-0.16	0.41	0.79	0	0.047	0.83	0.97	0	-0.31	0.12	0.61	0	-0.36	0.076	0.48	0	-0.23	0.47	0.98	0	-0.35	0.22	0.68	0	-0.33	0.25	0.83	0	-0.13	0.68	1	0	-0.1	0.72	1	0	0.024
75939	4930579G24Rik	ENSMUSG00000027811	Q3UUX7	protein-coding	0.21	0.23	0.8	0	-0.17	0.27	0.6	0	0.16	0.3	0.72	0	-0.38	0.032	0.59	0	-0.046	0.77	0.95	0	0.33	0.039	0.4	0	-0.07	0.72	0.99	0	-0.11	0.53	0.88	0	-0.11	0.52	0.93	0	-0.043	0.82	1	0	-0.044	0.8	1	0	-0.0011
75914	Exoc6b	ENSMUSG00000033769	A6H5Z3	protein-coding	-0.015	0.64	0.94	0	0.018	0.55	0.81	0	-0.033	0.27	0.69	0	0.034	0.31	0.8	0	-0.018	0.55	0.89	0	-0.052	0.096	0.51	0	-0.063	0.39	0.98	0	0.0043	0.95	0.99	0	-0.052	0.45	0.91	0	0.067	0.36	1	0	0.011	0.87	1	0	-0.056
75909	Vmp1	ENSMUSG00000018171	Q99KU0	protein-coding	-0.026	0.5	0.91	0	-0.067	0.073	0.33	0	-0.035	0.32	0.73	0	-0.042	0.28	0.78	0	-0.0096	0.79	0.96	0	0.032	0.37	0.76	0	-0.026	0.79	0.99	0	-0.069	0.46	0.84	0	-0.12	0.18	0.78	0	-0.043	0.66	1	0	-0.098	0.29	0.99	0	-0.055
75906	Fam184a	ENSMUSG00000019856	E9PW83	protein-coding	-0.11	0.18	0.77	0	-0.046	0.54	0.8	0	-0.11	0.14	0.53	0	0.063	0.43	0.85	0	-0.0025	0.97	0.99	0	-0.066	0.37	0.76	0	-0.088	0.42	0.98	0	-0.0046	0.96	0.99	0	0.045	0.66	0.96	0	0.083	0.45	1	0	0.13	0.2	0.95	0	0.05
75905	Dipk2b	ENSMUSG00000037358	Q3TQ46,Q8C3I9	protein-coding	0.26	0.4	0.89	0	0.17	0.57	0.82	0	-0.037	0.89	0.98	0	-0.091	0.77	0.96	0	-0.29	0.3	0.77	0	-0.2	0.47	0.82	0	-0.23	0.7	0.99	0	0.052	0.93	0.99	0	-0.087	0.88	0.99	0	0.28	0.64	1	0	0.14	0.8	1	0	-0.14
75901	Dcp1a	ENSMUSG00000021962	Q91YD3	protein-coding	0.0016	0.98	1	0	-0.089	0.12	0.42	0	-0.0023	0.97	0.99	0	-0.091	0.14	0.69	0	-0.004	0.94	0.99	0	0.087	0.12	0.55	0	0.029	0.71	0.99	0	-0.045	0.55	0.89	0	0.14	0.07	0.61	0	-0.073	0.35	1	0	0.11	0.15	0.9	0	0.18
75894	Adal	ENSMUSG00000027259	Q80SY6,Z4YL50	protein-coding	-0.016	0.84	0.98	0	-0.054	0.45	0.75	0	-0.0023	0.97	0.99	0	-0.038	0.61	0.92	0	0.013	0.85	0.97	0	0.051	0.46	0.81	0	0.17	0.067	0.96	0	0.14	0.11	0.54	0	0.1	0.22	0.81	0	-0.032	0.72	1	0	-0.069	0.41	0.99	0	-0.037
75881	4930579K19Rik	ENSMUSG00000051074	NA	ncRNA	-0.61	0.17	0.77	0	-0.1	0.81	0.93	0	-0.48	0.23	0.64	0	0.51	0.23	0.74	0	0.13	0.74	0.95	0	-0.38	0.32	0.73	0	-0.31	0.34	0.98	0	-0.25	0.4	0.82	0	0.036	0.9	0.99	0	0.061	0.85	1	0	0.35	0.25	0.97	0	0.29
75871	Zfp821	ENSMUSG00000031728	Q6PD05,A0A1D5RLE5	protein-coding	-0.081	0.15	0.76	0	-0.12	0.028	0.21	0	-0.013	0.79	0.95	0	-0.041	0.45	0.86	0	0.068	0.19	0.7	0	0.11	0.042	0.41	0	-0.13	0.16	0.98	0	-0.13	0.12	0.55	0	-0.07	0.39	0.89	0	-0.0071	0.94	1	0	0.055	0.5	1	0	0.062
75870	Tcam1	ENSMUSG00000020712	Q80X70,Q99NB3	protein-coding	-0.62	0.13	0.74	0	-0.86	0.03	0.22	0	-0.58	0.13	0.51	0	-0.25	0.52	0.89	0	0.039	0.92	0.99	0	0.28	0.42	0.78	0	-0.26	0.63	0.98	0	-0.3	0.58	0.9	0	-0.84	0.098	0.67	0	-0.035	0.95	1	0	-0.58	0.23	0.96	0	-0.55
75869	Arl5b	ENSMUSG00000017418	Q6NXZ5,Q9D4P0	protein-coding	0.022	0.84	0.98	0	0.00095	0.99	1	0	-0.2	0.054	0.35	0	-0.021	0.84	0.97	0	-0.22	0.035	0.43	0	-0.2	0.052	0.43	0	-0.16	0.38	0.98	0	-0.2	0.27	0.72	0	-0.28	0.11	0.69	0	-0.035	0.85	1	0	-0.12	0.47	1	0	-0.085
75860	Tex26	ENSMUSG00000029660	A0A0M3HEP4,Q8C314,A0A0J9YTV2,Q9D4N8,Q0VB26	protein-coding	-0.23	0.68	0.95	0	0.077	0.89	0.96	0	0.54	0.35	0.76	0	0.31	0.58	0.91	0	0.78	0.19	0.69	0	0.47	0.41	0.78	0	1.1	0.054	0.96	0	0.19	0.66	0.92	0	-0.7	0.099	0.67	0	-0.89	0.1	1	0	-1.8	0.0012	0.21	0	-0.89
75847	Crppa	ENSMUSG00000043153	A0A1Y7VM96,Q5RJG7,A0A1Y7VK76	protein-coding	0.047	0.51	0.91	0	0.0016	0.98	0.99	0	0.03	0.65	0.9	0	-0.045	0.52	0.89	0	-0.017	0.8	0.96	0	0.028	0.67	0.9	0	-0.054	0.56	0.98	0	-0.16	0.077	0.48	0	-0.024	0.78	0.98	0	-0.11	0.26	1	0	0.03	0.73	1	0	0.14
75841	Rnf139	ENSMUSG00000037075	A0A0R4J0K8,Q7TMV1	protein-coding	0.025	0.67	0.95	0	-0.0068	0.9	0.97	0	0.019	0.73	0.93	0	-0.032	0.59	0.91	0	-0.0062	0.91	0.99	0	0.026	0.64	0.89	0	0.032	0.65	0.98	0	0.013	0.85	0.97	0	-0.047	0.47	0.92	0	-0.019	0.79	1	0	-0.079	0.24	0.96	0	-0.06
75826	Senp2	ENSMUSG00000022855	Q91ZX6	protein-coding	-0.018	0.64	0.94	0	-0.014	0.69	0.89	0	-0.036	0.3	0.72	0	0.0039	0.92	0.99	0	-0.019	0.59	0.9	0	-0.023	0.51	0.83	0	-0.022	0.74	0.99	0	-0.067	0.29	0.74	0	-0.039	0.53	0.93	0	-0.045	0.49	1	0	-0.017	0.78	1	0	0.028
75812	Tasp1	ENSMUSG00000039033	Q8R1G1,Q3UJT0	protein-coding	-0.051	0.4	0.88	0	-0.037	0.52	0.79	0	-0.035	0.53	0.85	0	0.014	0.81	0.96	0	0.016	0.77	0.96	0	0.0016	0.98	1	0	-0.11	0.22	0.98	0	-0.068	0.41	0.82	0	-0.089	0.27	0.84	0	0.042	0.63	1	0	0.02	0.8	1	0	-0.021
75809	4930488L21Rik	NA	NA	ncRNA	0.096	0.87	0.98	0	1	0.13	0.45	0	1.5	0.028	0.26	0	0.91	0.2	0.72	0	1.4	0.045	0.47	0	0.51	0.51	0.83	0	-1.3	0.015	0.88	0	-0.8	0.11	0.54	0	-0.68	0.18	0.78	0	0.55	0.23	1	0	0.66	0.15	0.9	0	0.11
75805	Nln	ENSMUSG00000021710	Q91YP2	protein-coding	-0.037	0.5	0.91	0	-0.1	0.057	0.3	0	-0.0038	0.94	0.99	0	-0.064	0.24	0.75	0	0.033	0.51	0.88	0	0.097	0.061	0.44	0	-0.0051	0.95	1	0	-0.14	0.079	0.49	0	-0.025	0.75	0.97	0	-0.14	0.11	1	0	-0.02	0.8	1	0	0.12
75802	4930458D05Rik	NA	NA	ncRNA	0.24	0.38	0.88	0	0.11	0.65	0.86	0	0.093	0.7	0.92	0	-0.13	0.65	0.93	0	-0.15	0.57	0.89	0	-0.02	0.93	0.98	0	-0.011	0.96	1	0	0.68	0.0066	0.19	0	0.25	0.26	0.83	0	0.69	0.0095	1	0	0.26	0.24	0.97	0	-0.43
75801	4930447C04Rik	ENSMUSG00000021098	Q9CTN5,F8WHJ9	protein-coding	0.041	0.85	0.98	0	0.34	0.1	0.39	0	0.12	0.54	0.86	0	0.3	0.17	0.71	0	0.08	0.68	0.93	0	-0.22	0.28	0.7	0	0.1	0.77	0.99	0	-0.11	0.72	0.94	0	0.15	0.64	0.96	0	-0.21	0.55	1	0	0.047	0.88	1	0	0.26
75799	4930444P10Rik	ENSMUSG00000067795	F6QJK4,Q9D5G1	protein-coding	-0.22	0.56	0.93	0	-0.35	0.35	0.67	0	-0.77	0.036	0.29	0	-0.13	0.73	0.95	0	-0.54	0.11	0.6	0	-0.42	0.22	0.65	0	-0.32	0.33	0.98	0	-0.031	0.92	0.99	0	-0.05	0.87	0.99	0	0.29	0.37	1	0	0.27	0.38	0.99	0	-0.019
75796	Cdyl2	ENSMUSG00000031758	Q9D5D8	protein-coding	0.088	0.17	0.77	0	0.034	0.56	0.82	0	0.078	0.19	0.6	0	-0.054	0.39	0.84	0	-0.01	0.86	0.98	0	0.043	0.45	0.81	0	-0.022	0.84	0.99	0	0.043	0.68	0.93	0	0.16	0.12	0.71	0	0.065	0.56	1	0	0.18	0.087	0.81	0	0.12
75788	Smurf1	ENSMUSG00000038780	Q8BSC0,Q9CUN6,E9Q4K9,E9PYU8	protein-coding	0.02	0.77	0.97	0	-0.0096	0.88	0.96	0	-0.048	0.44	0.81	0	-0.029	0.67	0.93	0	-0.068	0.29	0.76	0	-0.039	0.54	0.84	0	-0.017	0.86	0.99	0	-0.047	0.61	0.91	0	0.0046	0.96	1	0	-0.03	0.76	1	0	0.022	0.81	1	0	0.052
75786	Ckap5	ENSMUSG00000040549	K3W4R5,A0A0R4J0K2,A2AGT5	protein-coding	-0.048	0.28	0.82	0	-0.028	0.5	0.78	0	-0.042	0.31	0.72	0	0.02	0.65	0.93	0	0.0062	0.88	0.98	0	-0.014	0.74	0.92	0	-0.099	0.15	0.98	0	-0.02	0.76	0.95	0	-0.028	0.65	0.96	0	0.079	0.24	1	0	0.071	0.26	0.97	0	-0.0086
75785	Klhl24	ENSMUSG00000062901	Q8BRG6	protein-coding	0.039	0.49	0.91	0	0.098	0.074	0.34	0	-0.025	0.63	0.9	0	0.059	0.3	0.79	0	-0.064	0.23	0.72	0	-0.12	0.027	0.37	0	0.0048	0.96	1	0	0.049	0.56	0.89	0	0.021	0.8	0.98	0	0.044	0.62	1	0	0.016	0.84	1	0	-0.028
75784	Cfap299	ENSMUSG00000057816	Q810M1	protein-coding	0.25	0.49	0.91	0	0.057	0.86	0.95	0	-0.078	0.81	0.95	0	-0.19	0.59	0.91	0	-0.33	0.33	0.79	0	-0.14	0.68	0.9	0	0.31	0.17	0.98	0	0.21	0.31	0.76	0	-0.078	0.69	0.96	0	-0.1	0.64	1	0	-0.39	0.071	0.78	0	-0.28
75782	Lca5	ENSMUSG00000032258	G5E886,Q80ST9,G5E887	protein-coding	-0.048	0.62	0.94	0	0.058	0.53	0.8	0	0.062	0.49	0.83	0	0.11	0.28	0.78	0	0.11	0.23	0.72	0	0.004	0.96	0.99	0	-0.078	0.54	0.98	0	-0.028	0.82	0.96	0	-0.097	0.42	0.9	0	0.051	0.7	1	0	-0.019	0.88	1	0	-0.069
75778	Them4	ENSMUSG00000028145	Q3UUI3	protein-coding	-0.084	0.12	0.73	0	-0.1	0.046	0.27	0	-0.13	0.015	0.19	0	-0.021	0.69	0.94	0	-0.045	0.36	0.81	0	-0.024	0.62	0.88	0	0.067	0.52	0.98	0	0.012	0.9	0.98	0	-0.072	0.45	0.91	0	-0.055	0.6	1	0	-0.14	0.16	0.91	0	-0.084
75770	Brsk2	ENSMUSG00000053046	Q69Z98,G3FEZ6	protein-coding	-0.011	0.78	0.97	0	-0.051	0.16	0.48	0	-0.041	0.24	0.66	0	-0.041	0.28	0.78	0	-0.03	0.39	0.82	0	0.01	0.76	0.93	0	0.037	0.62	0.98	0	-0.089	0.21	0.67	0	0.018	0.79	0.98	0	-0.13	0.1	1	0	-0.018	0.79	1	0	0.11
75769	Plppr5	ENSMUSG00000033342	Q8BJ52	protein-coding	-0.045	0.27	0.82	0	-0.1	0.015	0.16	0	-0.076	0.051	0.34	0	-0.055	0.18	0.71	0	-0.032	0.4	0.82	0	0.023	0.53	0.84	0	0.065	0.43	0.98	0	-0.15	0.058	0.45	0	-0.089	0.25	0.83	0	-0.22	0.014	1	0	-0.15	0.054	0.75	0	0.065
75767	Rab11fip1	ENSMUSG00000031488	E9Q8L9,Q9D620	protein-coding	0.27	0.13	0.74	0	0.6	0.0021	0.062	0	0.17	0.3	0.72	0	0.33	0.075	0.63	0	-0.1	0.53	0.88	0	-0.43	0.018	0.34	0	0.02	0.92	1	0	0.46	0.018	0.28	0	-0.014	0.93	0.99	0	0.44	0.028	1	0	-0.034	0.84	1	0	-0.48
75764	Slx1b	ENSMUSG00000059772	Q3TQB5,Q8BX32	protein-coding	-0.0097	0.9	0.98	0	0.0047	0.95	0.98	0	0.0011	0.99	1	0	0.014	0.85	0.97	0	0.011	0.88	0.98	0	-0.0036	0.96	0.99	0	0.054	0.55	0.98	0	0.056	0.51	0.87	0	0.065	0.44	0.91	0	0.0019	0.98	1	0	0.011	0.9	1	0	0.0092
75763	Dcaf17	ENSMUSG00000041966	Q3TUL7,Z4YK64	protein-coding	-0.051	0.56	0.93	0	0.056	0.51	0.78	0	0.014	0.87	0.97	0	0.11	0.23	0.75	0	0.065	0.43	0.84	0	-0.042	0.61	0.87	0	-0.14	0.23	0.98	0	-0.065	0.55	0.89	0	0.012	0.91	0.99	0	0.075	0.52	1	0	0.15	0.17	0.93	0	0.077
75761	Apol7a	ENSMUSG00000010601	B2RT54,Q8BUC6,Q9D2Y0	protein-coding	0.45	0.44	0.9	0	-0.15	0.78	0.92	0	-0.11	0.82	0.96	0	-0.59	0.31	0.8	0	-0.56	0.29	0.77	0	0.036	0.94	0.98	0	0.47	0.49	0.98	0	0.043	0.94	0.99	0	1.2	0.079	0.63	0	-0.42	0.53	1	0	0.72	0.32	0.99	0	1.1
75758	9130401M01Rik	ENSMUSG00000101892	Q9D2X8	protein-coding	-0.019	0.76	0.97	0	-0.077	0.2	0.54	0	-0.013	0.83	0.96	0	-0.058	0.36	0.82	0	0.0068	0.91	0.98	0	0.064	0.27	0.69	0	-0.054	0.47	0.98	0	-0.075	0.29	0.74	0	-0.058	0.41	0.9	0	-0.021	0.78	1	0	-0.0041	0.95	1	0	0.017
75751	Ipo4	ENSMUSG00000002319	Q8VI75	protein-coding	0.0017	0.97	0.99	0	-0.073	0.11	0.41	0	-0.025	0.56	0.87	0	-0.075	0.12	0.68	0	-0.027	0.54	0.88	0	0.048	0.28	0.7	0	-0.15	0.2	0.98	0	-0.19	0.11	0.54	0	-0.2	0.081	0.64	0	-0.033	0.78	1	0	-0.046	0.68	1	0	-0.013
75747	Sesn3	ENSMUSG00000032009	A2RSF4,Q9CYP7	protein-coding	0.04	0.7	0.95	0	0.11	0.25	0.58	0	-0.15	0.13	0.51	0	0.073	0.48	0.87	0	-0.19	0.058	0.5	0	-0.26	0.011	0.32	0	-0.02	0.88	0.99	0	0.14	0.25	0.7	0	0.16	0.17	0.78	0	0.16	0.22	1	0	0.18	0.13	0.89	0	0.021
75746	Morc4	ENSMUSG00000031434	Q8BMD7	protein-coding	0.19	0.15	0.76	0	0.086	0.48	0.77	0	0.0013	0.99	1	0	-0.1	0.42	0.85	0	-0.19	0.12	0.61	0	-0.085	0.48	0.82	0	-0.36	0.067	0.96	0	-0.37	0.046	0.41	0	-0.34	0.062	0.59	0	-0.013	0.94	1	0	0.022	0.9	1	0	0.035
75745	Rian	NA	NA	ncRNA	-0.0076	0.84	0.98	0	-0.034	0.34	0.66	0	-0.056	0.11	0.48	0	-0.026	0.49	0.87	0	-0.048	0.17	0.68	0	-0.022	0.51	0.83	0	0.018	0.89	0.99	0	-0.18	0.15	0.59	0	-0.076	0.52	0.93	0	-0.2	0.13	1	0	-0.094	0.44	1	0	0.11
75744	Svip	ENSMUSG00000074093	Q3TYK1,Q3UZP4	protein-coding	0.063	0.18	0.78	0	0.14	0.0037	0.082	0	0.11	0.019	0.21	0	0.08	0.097	0.64	0	0.045	0.3	0.77	0	-0.034	0.42	0.79	0	0.035	0.71	0.99	0	0.033	0.71	0.93	0	0.059	0.49	0.92	0	-0.0017	0.98	1	0	0.024	0.78	1	0	0.026
75740	Egfem1	ENSMUSG00000063600	Q8C088,B7ZCE7	protein-coding	0.2	0.066	0.67	0	-0.0016	0.99	1	0	0.16	0.11	0.48	0	-0.2	0.064	0.62	0	-0.042	0.66	0.93	0	0.16	0.11	0.53	0	-0.079	0.5	0.98	0	-0.21	0.07	0.47	0	-0.076	0.49	0.92	0	-0.13	0.28	1	0	0.0033	0.98	1	0	0.13
75739	Mpp7	ENSMUSG00000057440	G5E8S8,Q8BVD5	protein-coding	0.059	0.79	0.97	0	0.38	0.094	0.37	0	-0.058	0.78	0.94	0	0.32	0.17	0.7	0	-0.12	0.57	0.9	0	-0.44	0.051	0.42	0	-0.027	0.91	1	0	0.25	0.27	0.72	0	-0.082	0.7	0.96	0	0.27	0.24	1	0	-0.055	0.79	1	0	-0.33
75736	Bcl2l12	ENSMUSG00000003190	Q9D3J3	protein-coding	0.18	0.47	0.91	0	0.2	0.4	0.71	0	0.16	0.48	0.83	0	0.026	0.92	0.99	0	-0.016	0.95	0.99	0	-0.042	0.86	0.96	0	0.19	0.33	0.98	0	0.28	0.12	0.56	0	0.28	0.11	0.69	0	0.093	0.62	1	0	0.099	0.58	1	0	0.0064
75735	Pank1	ENSMUSG00000033610	Q8K4K6,Q543J7	protein-coding	-0.02	0.76	0.97	0	0.056	0.36	0.69	0	-0.12	0.064	0.38	0	0.076	0.25	0.76	0	-0.096	0.12	0.62	0	-0.17	0.0091	0.32	0	0.081	0.48	0.98	0	0.12	0.26	0.71	0	-0.067	0.52	0.93	0	0.041	0.72	1	0	-0.15	0.17	0.93	0	-0.19
75734	Mff	ENSMUSG00000026150	Q6PCP5	protein-coding	0.016	0.64	0.94	0	-0.038	0.26	0.59	0	-0.017	0.59	0.88	0	-0.054	0.13	0.68	0	-0.033	0.31	0.78	0	0.021	0.52	0.84	0	-0.08	0.36	0.98	0	-0.051	0.52	0.88	0	-0.12	0.14	0.73	0	0.029	0.74	1	0	-0.042	0.6	1	0	-0.071
75732	Iqcd	ENSMUSG00000029601	B2RPX1,Q9D3V1	protein-coding	-0.0064	0.98	1	0	0.17	0.56	0.81	0	0.043	0.88	0.97	0	0.18	0.56	0.9	0	0.05	0.86	0.98	0	-0.13	0.66	0.89	0	-0.068	0.71	0.99	0	-0.065	0.7	0.93	0	-0.19	0.27	0.84	0	0.0029	0.99	1	0	-0.12	0.48	1	0	-0.12
75731	Idnk	ENSMUSG00000050002	D3Z4J6,Q8R0J8	protein-coding	0.021	0.8	0.97	0	0.011	0.88	0.96	0	0.03	0.7	0.92	0	-0.0099	0.91	0.98	0	0.0085	0.91	0.99	0	0.018	0.81	0.95	0	0.043	0.73	0.99	0	-0.022	0.85	0.97	0	-0.0036	0.98	1	0	-0.065	0.61	1	0	-0.047	0.69	1	0	0.018
75729	Fam227a	ENSMUSG00000042564	Q8CA61,Q9D3V8	protein-coding	-0.083	0.59	0.94	0	0.098	0.51	0.78	0	-0.021	0.88	0.97	0	0.18	0.25	0.76	0	0.062	0.66	0.92	0	-0.12	0.41	0.78	0	-0.19	0.38	0.98	0	-0.063	0.75	0.95	0	-0.089	0.65	0.96	0	0.13	0.55	1	0	0.1	0.61	1	0	-0.026
75725	Phf14	ENSMUSG00000029629	Q9D4H9,G5E8S0	protein-coding	0.017	0.74	0.96	0	-0.016	0.74	0.91	0	-0.032	0.5	0.84	0	-0.033	0.53	0.89	0	-0.049	0.31	0.78	0	-0.016	0.73	0.92	0	-0.1	0.16	0.98	0	-0.05	0.47	0.85	0	-0.03	0.65	0.96	0	0.053	0.46	1	0	0.074	0.29	0.99	0	0.02
75723	Amotl1	ENSMUSG00000013076	Q9D4H4,A0A1Y7VM69	protein-coding	0.071	0.38	0.88	0	0.13	0.11	0.4	0	0.0066	0.93	0.98	0	0.055	0.5	0.88	0	-0.065	0.39	0.82	0	-0.12	0.12	0.54	0	0.15	0.16	0.98	0	0.064	0.5	0.87	0	0.23	0.023	0.39	0	-0.081	0.43	1	0	0.082	0.39	0.99	0	0.16
75718	Vwa5b1	ENSMUSG00000028753	A9Z1V5,B1AZ81	protein-coding	0.15	0.63	0.94	0	0.61	0.057	0.3	0	0.099	0.74	0.93	0	0.46	0.16	0.7	0	-0.054	0.85	0.97	0	-0.51	0.11	0.53	0	0.52	0.13	0.98	0	0.79	0.02	0.29	0	0.57	0.073	0.62	0	0.26	0.44	1	0	0.044	0.89	1	0	-0.22
75717	Cul5	ENSMUSG00000032030	E9PV12,Q9D5V5,G3X914,E9Q6Z0	protein-coding	-0.011	0.82	0.97	0	-0.0067	0.88	0.96	0	-0.061	0.17	0.58	0	0.0043	0.93	0.99	0	-0.05	0.26	0.74	0	-0.054	0.22	0.65	0	-0.018	0.78	0.99	0	-0.057	0.34	0.78	0	-0.045	0.44	0.91	0	-0.039	0.53	1	0	-0.027	0.64	1	0	0.012
75712	Tmem14a	ENSMUSG00000025933	D3YV08,P56983,Q9CYF4	protein-coding	-0.0022	0.97	0.99	0	-0.026	0.65	0.86	0	0.053	0.35	0.76	0	-0.024	0.7	0.94	0	0.055	0.34	0.79	0	0.079	0.17	0.6	0	0.043	0.71	0.99	0	0.047	0.67	0.92	0	0.015	0.89	0.99	0	0.0034	0.98	1	0	-0.028	0.79	1	0	-0.032
75710	Rbm12	ENSMUSG00000089824	Q8R4X3	protein-coding	-0.013	0.86	0.98	0	0.053	0.46	0.75	0	-0.031	0.66	0.9	0	0.067	0.39	0.84	0	-0.018	0.8	0.96	0	-0.084	0.24	0.66	0	-0.055	0.55	0.98	0	0.014	0.87	0.98	0	-0.045	0.59	0.95	0	0.069	0.45	1	0	0.01	0.91	1	0	-0.059
75705	Eif4b	ENSMUSG00000058655	Q8BGD9	protein-coding	-0.062	0.059	0.67	0	-0.024	0.43	0.73	0	0.029	0.32	0.73	0	0.038	0.23	0.74	0	0.091	0.0053	0.21	0	0.053	0.081	0.48	0	-0.026	0.71	0.99	0	-0.042	0.53	0.88	0	0.026	0.68	0.96	0	-0.015	0.83	1	0	0.053	0.42	0.99	0	0.068
75698	Shld2	ENSMUSG00000041471	Q3UEN2	protein-coding	-0.1	0.37	0.88	0	-0.1	0.33	0.66	0	-0.0031	0.98	0.99	0	-0.004	0.97	1	0	0.097	0.35	0.8	0	0.1	0.33	0.73	0	-0.31	0.039	0.95	0	-0.25	0.08	0.49	0	-0.27	0.053	0.56	0	0.065	0.65	1	0	0.045	0.73	1	0	-0.02
75697	C2cd4b	ENSMUSG00000091956	Q80XU5	protein-coding	0.054	0.77	0.97	0	0.011	0.95	0.98	0	-0.14	0.4	0.78	0	-0.043	0.85	0.97	0	-0.2	0.25	0.74	0	-0.15	0.36	0.75	0	-0.21	0.33	0.98	0	-0.067	0.73	0.94	0	0.098	0.62	0.95	0	0.14	0.51	1	0	0.31	0.13	0.88	0	0.17
75695	Rilpl1	ENSMUSG00000029392	Q9JJC6	protein-coding	0.088	0.083	0.7	0	0.14	0.005	0.093	0	0.14	0.0045	0.093	0	0.056	0.26	0.76	0	0.056	0.23	0.72	0	-0.00025	1	1	0	0.12	0.22	0.98	0	0.12	0.21	0.66	0	0.096	0.3	0.86	0	-0.004	0.97	1	0	-0.028	0.76	1	0	-0.024
75694	2310058D17Rik	NA	NA	ncRNA	0.072	0.71	0.96	0	0.11	0.54	0.8	0	0.022	0.9	0.98	0	0.039	0.84	0.97	0	-0.049	0.78	0.96	0	-0.088	0.61	0.88	0	0.14	0.4	0.98	0	-0.079	0.6	0.91	0	-0.093	0.52	0.93	0	-0.22	0.19	1	0	-0.23	0.13	0.89	0	-0.014
75693	3010001F23Rik	ENSMUSG00000084885	NA	ncRNA	-0.21	0.46	0.91	0	0.18	0.52	0.79	0	-0.24	0.36	0.76	0	0.39	0.18	0.71	0	-0.034	0.9	0.98	0	-0.42	0.12	0.55	0	-0.36	0.28	0.98	0	0.0081	0.98	1	0	-0.15	0.62	0.96	0	0.37	0.27	1	0	0.22	0.48	1	0	-0.16
75692	Nr2c2ap	ENSMUSG00000071078	Q3TV70,Q569V8	protein-coding	0.068	0.26	0.82	0	-0.019	0.73	0.9	0	0.064	0.25	0.66	0	-0.087	0.15	0.69	0	-0.0033	0.95	0.99	0	0.083	0.14	0.56	0	-0.026	0.74	0.99	0	-0.088	0.25	0.7	0	-0.073	0.33	0.87	0	-0.062	0.44	1	0	-0.047	0.53	1	0	0.015
75691	Anks6	ENSMUSG00000066191	E9PUD3	protein-coding	0.14	0.19	0.78	0	0.14	0.18	0.51	0	0.12	0.22	0.64	0	-0.0063	0.95	1	0	-0.02	0.84	0.97	0	-0.014	0.89	0.97	0	0.19	0.21	0.98	0	0.26	0.071	0.47	0	0.23	0.1	0.68	0	0.074	0.62	1	0	0.043	0.76	1	0	-0.031
75690	Vsig10l	ENSMUSG00000070604	A0A0N4SUI1	protein-coding	-0.1	0.58	0.93	0	-0.29	0.11	0.4	0	-0.23	0.19	0.6	0	-0.19	0.3	0.79	0	-0.13	0.45	0.85	0	0.063	0.7	0.91	0	-0.18	0.27	0.98	0	-0.0068	0.96	0.99	0	-0.071	0.63	0.96	0	0.17	0.29	1	0	0.11	0.47	1	0	-0.064
75689	Higd1b	ENSMUSG00000020928	Q99JY6	protein-coding	-0.12	0.55	0.93	0	-0.11	0.59	0.83	0	0.017	0.93	0.98	0	0.015	0.94	0.99	0	0.14	0.47	0.85	0	0.13	0.52	0.83	0	-0.14	0.53	0.98	0	0.23	0.3	0.75	0	0.16	0.45	0.91	0	0.37	0.12	1	0	0.31	0.16	0.92	0	-0.066
75687	Ripor1	ENSMUSG00000038604	Q68FE6	protein-coding	-0.0018	0.96	0.99	0	-0.091	0.028	0.21	0	-0.079	0.047	0.32	0	-0.089	0.04	0.6	0	-0.078	0.052	0.49	0	0.011	0.76	0.93	0	0.049	0.58	0.98	0	-0.071	0.38	0.81	0	0.016	0.84	0.98	0	-0.12	0.18	1	0	-0.032	0.69	1	0	0.088
75686	Nudt16	ENSMUSG00000032565	Q6P3D0	protein-coding	-0.095	0.27	0.82	0	-0.12	0.15	0.47	0	0.059	0.46	0.82	0	-0.024	0.78	0.96	0	0.15	0.063	0.51	0	0.18	0.033	0.38	0	-0.24	0.01	0.86	0	-0.12	0.17	0.62	0	-0.041	0.61	0.95	0	0.13	0.15	1	0	0.2	0.02	0.61	0	0.075
75678	Ippk	ENSMUSG00000021385	A0A217FL54,Q6P1C1	protein-coding	0.089	0.36	0.87	0	-0.0066	0.94	0.98	0	0.041	0.64	0.9	0	-0.095	0.33	0.81	0	-0.047	0.6	0.9	0	0.048	0.59	0.87	0	0.11	0.22	0.98	0	-0.0008	0.99	1	0	0.043	0.59	0.95	0	-0.11	0.22	1	0	-0.064	0.43	1	0	0.044
75677	Cldn22	ENSMUSG00000038064	Q9D7U6	protein-coding	0.16	0.45	0.9	0	0.23	0.29	0.62	0	0.36	0.094	0.45	0	0.062	0.78	0.96	0	0.19	0.36	0.8	0	0.13	0.54	0.84	0	0.051	0.75	0.99	0	0.11	0.46	0.85	0	0.22	0.15	0.75	0	0.06	0.71	1	0	0.17	0.26	0.97	0	0.11
75669	Pik3r4	ENSMUSG00000032571	Q8VD65	protein-coding	-0.072	0.17	0.77	0	-0.12	0.023	0.19	0	-0.093	0.059	0.36	0	-0.046	0.37	0.83	0	-0.021	0.65	0.92	0	0.025	0.6	0.87	0	-0.17	0.23	0.98	0	-0.2	0.14	0.58	0	-0.092	0.47	0.92	0	-0.027	0.84	1	0	0.078	0.54	1	0	0.11
75668	Rasl10a	ENSMUSG00000034209	Q8K5A4	protein-coding	0.21	0.08	0.69	0	0.16	0.15	0.47	0	0.16	0.15	0.55	0	-0.05	0.67	0.93	0	-0.054	0.62	0.91	0	-0.0047	0.97	0.99	0	0.24	0.076	0.96	0	0.12	0.34	0.78	0	0.19	0.12	0.72	0	-0.12	0.35	1	0	-0.049	0.69	1	0	0.075
75665	Bicdl1	ENSMUSG00000041609	A0JNT9	protein-coding	0.034	0.66	0.95	0	-0.0074	0.92	0.97	0	-0.076	0.3	0.72	0	-0.041	0.6	0.91	0	-0.11	0.14	0.63	0	-0.068	0.34	0.74	0	0.21	0.036	0.95	0	0.12	0.18	0.63	0	0.19	0.039	0.49	0	-0.087	0.36	1	0	-0.019	0.83	1	0	0.068
75660	Lin37	ENSMUSG00000036845	E9Q0Q9,Q9D8N6	protein-coding	0.082	0.28	0.82	0	-0.07	0.32	0.65	0	-0.011	0.87	0.97	0	-0.15	0.052	0.61	0	-0.093	0.19	0.69	0	0.059	0.4	0.77	0	0.088	0.36	0.98	0	0.0036	0.97	0.99	0	0.048	0.59	0.95	0	-0.084	0.38	1	0	-0.04	0.66	1	0	0.045
75659	Wdr54	ENSMUSG00000030032	Q9R0D8	protein-coding	0.005	0.96	0.99	0	-0.18	0.068	0.32	0	0.048	0.6	0.88	0	-0.18	0.074	0.63	0	0.043	0.64	0.92	0	0.23	0.022	0.36	0	-0.12	0.27	0.98	0	-0.088	0.38	0.81	0	-0.15	0.14	0.74	0	0.031	0.77	1	0	-0.031	0.75	1	0	-0.062
75646	Rai14	ENSMUSG00000022246	Q9EP71	protein-coding	-0.023	0.9	0.98	0	0.37	0.052	0.29	0	-0.015	0.93	0.98	0	0.39	0.052	0.61	0	0.0074	0.97	0.99	0	-0.38	0.038	0.4	0	0.087	0.65	0.98	0	0.34	0.07	0.47	0	0.11	0.51	0.93	0	0.25	0.2	1	0	0.028	0.87	1	0	-0.22
75641	1700029I15Rik	ENSMUSG00000044916	Q8CF31	protein-coding	0.47	0.17	0.77	0	0.16	0.61	0.84	0	0.57	0.083	0.42	0	-0.31	0.38	0.83	0	0.1	0.76	0.95	0	0.41	0.21	0.64	0	0.4	0.29	0.98	0	0.18	0.61	0.91	0	0.21	0.53	0.94	0	-0.22	0.57	1	0	-0.18	0.6	1	0	0.035
75627	Snapc1	ENSMUSG00000021113	Q8K0S9	protein-coding	0.022	0.7	0.96	0	0.017	0.76	0.91	0	0.015	0.77	0.94	0	-0.0055	0.93	0.99	0	-0.0068	0.9	0.98	0	-0.0013	0.98	1	0	0.045	0.52	0.98	0	-0.0096	0.88	0.98	0	0.018	0.77	0.98	0	-0.054	0.44	1	0	-0.027	0.68	1	0	0.028
75625	Mageh1	ENSMUSG00000047238	Q3UKU3,Q9NWG9	protein-coding	-0.031	0.62	0.94	0	-0.011	0.86	0.95	0	-0.037	0.53	0.85	0	0.021	0.74	0.95	0	-0.0058	0.92	0.99	0	-0.026	0.65	0.89	0	-0.069	0.39	0.98	0	-0.031	0.68	0.92	0	-0.13	0.091	0.66	0	0.038	0.63	1	0	-0.058	0.43	1	0	-0.096
75624	Metap1	ENSMUSG00000005813	Q4VAA9,Q8BP48	protein-coding	0.0033	0.94	0.99	0	0.008	0.85	0.95	0	-0.019	0.65	0.9	0	0.0047	0.92	0.99	0	-0.023	0.59	0.9	0	-0.027	0.52	0.84	0	0.038	0.52	0.98	0	0.034	0.53	0.88	0	-0.015	0.78	0.98	0	-0.0038	0.95	1	0	-0.053	0.33	0.99	0	-0.05
75623	Tex30	ENSMUSG00000026049	Q3TUU5	protein-coding	-0.0046	0.97	0.99	0	-0.13	0.33	0.66	0	-0.056	0.66	0.91	0	-0.12	0.37	0.83	0	-0.052	0.69	0.93	0	0.073	0.57	0.86	0	0.013	0.94	1	0	0.11	0.5	0.87	0	-0.052	0.74	0.97	0	0.094	0.59	1	0	-0.065	0.68	1	0	-0.16
75620	Kxd1	ENSMUSG00000055553	Q80XH1	protein-coding	0.011	0.9	0.98	0	-0.012	0.88	0.96	0	0.066	0.4	0.79	0	-0.023	0.79	0.96	0	0.055	0.49	0.87	0	0.078	0.32	0.73	0	-0.024	0.72	0.99	0	-0.0063	0.92	0.99	0	0.00043	0.99	1	0	0.018	0.79	1	0	0.025	0.7	1	0	0.0068
75619	Fastkd2	ENSMUSG00000025962	Q922E6	protein-coding	-0.027	0.73	0.96	0	0.074	0.33	0.66	0	0.024	0.74	0.93	0	0.1	0.21	0.73	0	0.051	0.49	0.87	0	-0.051	0.49	0.83	0	-0.096	0.23	0.98	0	0.11	0.15	0.6	0	-0.1	0.18	0.78	0	0.21	0.016	1	0	-0.0043	0.95	1	0	-0.21
75617	Rps25	ENSMUSG00000009927	P62852,Q58EA6	protein-coding	-0.02	0.75	0.96	0	-0.0026	0.97	0.99	0	0.039	0.5	0.84	0	0.018	0.78	0.96	0	0.06	0.32	0.78	0	0.042	0.47	0.82	0	-0.035	0.79	0.99	0	-0.048	0.69	0.93	0	-0.031	0.79	0.98	0	-0.013	0.92	1	0	0.0035	0.98	1	0	0.017
75616	Smim15	ENSMUSG00000071180	Q3UTD9	protein-coding	0.062	0.22	0.8	0	0.11	0.024	0.2	0	0.053	0.25	0.67	0	0.05	0.31	0.8	0	-0.009	0.84	0.97	0	-0.059	0.2	0.63	0	-0.049	0.67	0.98	0	-0.0066	0.95	0.99	0	-0.08	0.45	0.92	0	0.043	0.71	1	0	-0.031	0.77	1	0	-0.073
75614	Rab26os	ENSMUSG00000093565	NA	ncRNA	0.13	0.51	0.91	0	0.16	0.38	0.69	0	-0.064	0.7	0.92	0	0.032	0.86	0.98	0	-0.19	0.27	0.75	0	-0.22	0.19	0.62	0	0.25	0.3	0.98	0	-0.091	0.68	0.92	0	-0.21	0.31	0.86	0	-0.34	0.16	1	0	-0.46	0.045	0.72	0	-0.12
75613	Med25	ENSMUSG00000002968	Q8VCB2,A0A140LHG7	protein-coding	-0.0094	0.86	0.98	0	-0.061	0.25	0.59	0	-0.025	0.63	0.89	0	-0.052	0.35	0.82	0	-0.016	0.76	0.95	0	0.036	0.48	0.82	0	0.073	0.4	0.98	0	-0.026	0.75	0.94	0	0.1	0.2	0.79	0	-0.099	0.26	1	0	0.03	0.71	1	0	0.13
75612	Gns	ENSMUSG00000034707	Q8BFR4	protein-coding	0.086	0.07	0.68	0	0.13	0.0059	0.1	0	0.11	0.015	0.19	0	0.046	0.32	0.8	0	0.024	0.57	0.89	0	-0.021	0.61	0.87	0	0.2	0.022	0.89	0	0.19	0.022	0.3	0	0.22	0.0099	0.24	0	-0.013	0.88	1	0	0.011	0.89	1	0	0.024
75608	Chmp4b	ENSMUSG00000038467	Q9D8B3	protein-coding	0.04	0.36	0.87	0	0.0044	0.91	0.97	0	0.041	0.31	0.72	0	-0.035	0.42	0.85	0	0.0014	0.97	0.99	0	0.037	0.36	0.75	0	-0.047	0.43	0.98	0	-0.042	0.46	0.85	0	-0.048	0.39	0.89	0	0.0059	0.92	1	0	-0.00089	0.99	1	0	-0.0068
75607	Wnk2	ENSMUSG00000037989	E9QM73,Q3UH66,E9QMI8,E9QMI9	protein-coding	-0.086	0.05	0.64	0	-0.044	0.27	0.61	0	-0.12	0.0062	0.11	0	0.043	0.31	0.8	0	-0.031	0.43	0.84	0	-0.073	0.067	0.46	0	-0.04	0.7	0.99	0	-0.036	0.71	0.94	0	0.11	0.25	0.83	0	0.0033	0.97	1	0	0.15	0.13	0.88	0	0.15
75605	Kdm5b	ENSMUSG00000042207	Q80Y84	protein-coding	-0.008	0.9	0.98	0	-0.089	0.15	0.47	0	-0.059	0.32	0.73	0	-0.081	0.22	0.74	0	-0.051	0.39	0.82	0	0.029	0.62	0.88	0	-0.097	0.42	0.98	0	-0.083	0.47	0.85	0	-0.064	0.57	0.94	0	0.015	0.9	1	0	0.033	0.76	1	0	0.019
75604	Tm4sf5	ENSMUSG00000018919	Q91XF2,Q9D8G1	protein-coding	-0.29	0.57	0.93	0	-0.38	0.43	0.74	0	0.16	0.75	0.93	0	-0.09	0.85	0.98	0	0.44	0.35	0.8	0	0.53	0.26	0.68	0	0.058	0.9	1	0	-0.22	0.6	0.91	0	0.18	0.68	0.96	0	-0.28	0.56	1	0	0.12	0.78	1	0	0.41
75602	1810062O18Rik	ENSMUSG00000084925	NA	ncRNA	0.3	0.25	0.82	0	0.34	0.17	0.5	0	0.38	0.13	0.51	0	0.043	0.87	0.98	0	0.079	0.75	0.95	0	0.035	0.89	0.97	0	0.33	0.24	0.98	0	-0.17	0.5	0.86	0	0.17	0.5	0.93	0	-0.49	0.076	1	0	-0.16	0.53	1	0	0.33
75600	Calml4	ENSMUSG00000032246	E9Q1L1,Q91WQ9,A0A1L1SR54	protein-coding	0.46	0.27	0.82	0	1	0.018	0.17	0	0.041	0.92	0.98	0	0.57	0.18	0.71	0	-0.41	0.29	0.76	0	-0.99	0.023	0.36	0	0.43	0.34	0.98	0	0.79	0.072	0.47	0	-0.14	0.73	0.97	0	0.35	0.43	1	0	-0.58	0.18	0.93	0	-0.93
75599	Pcdh1	ENSMUSG00000051375	Q8CFX3	protein-coding	-0.0047	0.95	0.99	0	-0.024	0.75	0.91	0	-0.13	0.084	0.43	0	-0.019	0.81	0.96	0	-0.13	0.095	0.57	0	-0.11	0.15	0.58	0	-0.11	0.43	0.98	0	-0.11	0.42	0.82	0	-0.083	0.53	0.94	0	0.0019	0.99	1	0	0.031	0.82	1	0	0.029
75597	Ndufaf2	ENSMUSG00000068184	Q59J78	protein-coding	0.092	0.27	0.82	0	-0.0059	0.94	0.98	0	0.015	0.84	0.96	0	-0.098	0.24	0.75	0	-0.078	0.32	0.78	0	0.021	0.78	0.94	0	-0.087	0.44	0.98	0	-0.057	0.58	0.9	0	-0.11	0.29	0.85	0	0.03	0.79	1	0	-0.025	0.81	1	0	-0.054
75593	Malsu1	ENSMUSG00000029815	Q9CWV0	protein-coding	0.066	0.64	0.94	0	-0.099	0.45	0.75	0	-0.018	0.89	0.98	0	-0.16	0.24	0.76	0	-0.083	0.52	0.88	0	0.081	0.52	0.84	0	-0.27	0.047	0.96	0	-0.25	0.051	0.43	0	-0.18	0.14	0.73	0	0.024	0.86	1	0	0.09	0.46	1	0	0.066
75590	Dusp9	ENSMUSG00000031383	Q7TNL7	protein-coding	-0.32	0.42	0.89	0	-0.32	0.38	0.7	0	0.14	0.72	0.92	0	0.00015	1	1	0	0.46	0.22	0.72	0	0.46	0.21	0.64	0	-0.27	0.59	0.98	0	-0.26	0.6	0.91	0	-0.029	0.95	0.99	0	0.0091	0.99	1	0	0.24	0.61	1	0	0.23
75580	Zbtb4	ENSMUSG00000018750	Q5F293	protein-coding	0.001	0.98	1	0	0.047	0.16	0.48	0	0.021	0.5	0.84	0	0.046	0.19	0.72	0	0.02	0.53	0.88	0	-0.026	0.42	0.79	0	0.046	0.45	0.98	0	0.054	0.35	0.78	0	0.15	0.015	0.32	0	0.0085	0.89	1	0	0.1	0.087	0.81	0	0.092
75579	2310034G01Rik	NA	NA	ncRNA	0.071	0.84	0.98	0	0.14	0.55	0.81	0	0.58	0.028	0.26	0	0.072	0.77	0.96	0	0.51	0.055	0.49	0	0.44	0.092	0.5	0	-0.22	0.39	0.98	0	-0.099	0.61	0.91	0	0.083	0.68	0.96	0	0.12	0.84	1	0	0.3	0.16	0.92	0	0.18
75578	Fggy	ENSMUSG00000028573	A2AJL3	protein-coding	0.067	0.51	0.91	0	0.15	0.15	0.46	0	0.25	0.016	0.2	0	0.079	0.44	0.86	0	0.18	0.071	0.52	0	0.1	0.29	0.7	0	-0.014	0.87	0.99	0	0.088	0.29	0.74	0	0.033	0.68	0.96	0	0.1	0.25	1	0	0.047	0.56	1	0	-0.055
75573	Prr29	ENSMUSG00000009210	B1ARI9,A0A087WQH2	protein-coding	0.42	0.39	0.88	0	0.7	0.15	0.47	0	0.0098	0.98	1	0	0.27	0.59	0.91	0	-0.41	0.38	0.81	0	-0.69	0.16	0.59	0	-0.47	0.23	0.98	0	0.34	0.35	0.79	0	-0.1	0.77	0.98	0	0.81	0.048	1	0	0.37	0.32	0.99	0	-0.45
75572	Acyp2	ENSMUSG00000060923	P56375	protein-coding	-0.019	0.82	0.98	0	0.12	0.17	0.49	0	-0.03	0.7	0.92	0	0.14	0.13	0.68	0	-0.011	0.89	0.98	0	-0.15	0.078	0.48	0	-0.19	0.3	0.98	0	-0.017	0.92	0.99	0	-0.051	0.76	0.97	0	0.18	0.34	1	0	0.14	0.4	0.99	0	-0.033
75570	Nhej1	ENSMUSG00000026162	Q3KNJ2	protein-coding	-0.053	0.76	0.97	0	0.24	0.17	0.49	0	0.025	0.9	0.98	0	0.29	0.11	0.66	0	0.078	0.63	0.92	0	-0.21	0.2	0.63	0	-0.093	0.56	0.98	0	0.24	0.13	0.57	0	-0.1	0.49	0.93	0	0.33	0.049	1	0	-0.0071	0.96	1	0	-0.34
75568	Capsl	ENSMUSG00000039676	Q6P8Y1	protein-coding	0.38	0.11	0.73	0	0.35	0.12	0.42	0	0.035	0.87	0.97	0	-0.033	0.89	0.98	0	-0.35	0.12	0.61	0	-0.32	0.16	0.59	0	0.028	0.89	0.99	0	0.38	0.046	0.41	0	-0.13	0.48	0.92	0	0.36	0.082	1	0	-0.16	0.39	0.99	0	-0.51
75565	Sgf29	ENSMUSG00000030714	Q9DA08	protein-coding	-0.094	0.29	0.83	0	0.079	0.35	0.68	0	0.097	0.24	0.66	0	0.17	0.06	0.61	0	0.19	0.029	0.4	0	0.019	0.82	0.95	0	0.0074	0.94	1	0	-0.058	0.53	0.88	0	-0.08	0.38	0.89	0	-0.066	0.51	1	0	-0.087	0.35	0.99	0	-0.022
75564	Rsph9	ENSMUSG00000023966	Q9D9V4	protein-coding	0.0054	0.96	0.99	0	0.096	0.41	0.72	0	-0.049	0.66	0.91	0	0.091	0.45	0.86	0	-0.054	0.63	0.92	0	-0.15	0.21	0.64	0	-0.026	0.83	0.99	0	0.12	0.3	0.75	0	-0.12	0.29	0.85	0	0.15	0.24	1	0	-0.096	0.4	0.99	0	-0.24
75563	Dnali1	ENSMUSG00000042707	Q0IIN3,Q8BVN8	protein-coding	0.15	0.62	0.94	0	0.34	0.23	0.57	0	-0.11	0.67	0.91	0	0.19	0.52	0.89	0	-0.26	0.34	0.79	0	-0.45	0.11	0.53	0	0.43	0.11	0.98	0	0.59	0.025	0.33	0	0.26	0.29	0.85	0	0.15	0.57	1	0	-0.17	0.5	1	0	-0.32
75560	Ep400	ENSMUSG00000029505	Q8CHI8	protein-coding	-0.095	0.022	0.58	0	-0.087	0.025	0.2	0	-0.11	0.0048	0.095	0	0.0079	0.84	0.97	0	-0.017	0.63	0.91	0	-0.025	0.48	0.82	0	-0.18	0.12	0.98	0	-0.092	0.39	0.81	0	0.057	0.58	0.95	0	0.088	0.43	1	0	0.24	0.032	0.7	0	0.15
75556	Cfap161	ENSMUSG00000011154	C6EQH5,Q6P8Y0	protein-coding	0.36	0.18	0.78	0	0.39	0.11	0.41	0	0.26	0.28	0.7	0	0.034	0.9	0.98	0	-0.095	0.7	0.94	0	-0.13	0.59	0.87	0	0.52	0.063	0.96	0	0.94	0.0011	0.067	0	0.42	0.096	0.67	0	0.42	0.14	1	0	-0.1	0.69	1	0	-0.52
75555	1700020D05Rik	ENSMUSG00000100937	Q99PB1,Q9DA56	protein-coding	-0.38	0.57	0.93	0	-0.26	0.7	0.89	0	0.0017	1	1	0	0.11	0.87	0.98	0	0.38	0.53	0.88	0	0.27	0.69	0.9	0	1.2	0.23	0.98	0	2.1	0.045	0.41	0	0.16	0.84	0.98	0	0.89	0.48	1	0	-1	0.29	0.99	0	-1.9
75553	Zc3h14	ENSMUSG00000021012	Q8BJ05	protein-coding	-0.016	0.66	0.95	0	0.014	0.68	0.88	0	0.015	0.65	0.9	0	0.029	0.42	0.85	0	0.03	0.37	0.81	0	0.0011	0.97	0.99	0	0.013	0.83	0.99	0	0.037	0.52	0.88	0	0.017	0.76	0.97	0	0.024	0.69	1	0	0.0039	0.94	1	0	-0.02
75552	Paqr9	ENSMUSG00000064225	Q6TCG2	protein-coding	0.088	0.077	0.69	0	0.027	0.55	0.81	0	-0.034	0.44	0.81	0	-0.061	0.21	0.73	0	-0.12	0.012	0.3	0	-0.061	0.18	0.6	0	-0.028	0.72	0.99	0	0.08	0.28	0.73	0	-0.068	0.35	0.88	0	0.11	0.18	1	0	-0.04	0.58	1	0	-0.15
75547	Akap13	ENSMUSG00000066406	E9Q394,A0A140LJJ5	protein-coding	-0.1	0.13	0.73	0	0.087	0.17	0.5	0	-0.045	0.47	0.82	0	0.19	0.0088	0.51	0	0.059	0.34	0.79	0	-0.13	0.042	0.41	0	-0.16	0.088	0.97	0	-0.09	0.3	0.75	0	0.053	0.53	0.93	0	0.072	0.44	1	0	0.21	0.019	0.61	0	0.14
75541	Nat8f4	ENSMUSG00000068299	E0CYM0,G5E8L3	protein-coding	0.063	0.55	0.93	0	0.12	0.25	0.58	0	-0.086	0.37	0.77	0	0.052	0.62	0.92	0	-0.15	0.13	0.63	0	-0.2	0.046	0.41	0	-0.059	0.56	0.98	0	0.13	0.18	0.63	0	-0.14	0.14	0.74	0	0.19	0.068	1	0	-0.081	0.39	0.99	0	-0.27
75540	Fpgt	ENSMUSG00000053870	G5E8F4	protein-coding	0.037	0.51	0.91	0	0.037	0.49	0.77	0	-0.011	0.83	0.96	0	-0.00029	1	1	0	-0.048	0.36	0.8	0	-0.048	0.36	0.75	0	-0.024	0.8	0.99	0	0.12	0.18	0.64	0	-0.11	0.2	0.79	0	0.14	0.14	1	0	-0.087	0.32	0.99	0	-0.23
75538	Fam71e1	ENSMUSG00000051113	A1L3C1,A0A0U1RNU0	protein-coding	-0.083	0.7	0.95	0	-0.34	0.097	0.38	0	-0.056	0.77	0.94	0	-0.26	0.22	0.74	0	0.026	0.89	0.98	0	0.29	0.15	0.58	0	-0.011	0.95	1	0	-0.35	0.044	0.4	0	-0.13	0.41	0.9	0	-0.34	0.066	1	0	-0.12	0.46	1	0	0.22
75533	Nme5	ENSMUSG00000035984	Q3V2L8,Q99MH5	protein-coding	0.23	0.053	0.65	0	0.19	0.086	0.36	0	0.15	0.15	0.55	0	-0.038	0.73	0.95	0	-0.075	0.47	0.86	0	-0.037	0.72	0.92	0	0.11	0.29	0.98	0	0.12	0.2	0.66	0	0.067	0.48	0.92	0	0.016	0.88	1	0	-0.042	0.66	1	0	-0.058
75530	Lyrm7	ENSMUSG00000020268	Q9DA03	protein-coding	0.067	0.39	0.88	0	-0.0043	0.95	0.99	0	0.079	0.28	0.7	0	-0.072	0.36	0.83	0	0.011	0.88	0.98	0	0.083	0.25	0.68	0	-0.11	0.33	0.98	0	-0.042	0.68	0.93	0	-0.094	0.35	0.88	0	0.064	0.55	1	0	0.012	0.9	1	0	-0.052
75516	Ttc32	ENSMUSG00000066637	Q9DAC7	protein-coding	0.28	0.19	0.78	0	0.27	0.18	0.51	0	0.053	0.78	0.94	0	-0.013	0.95	0.99	0	-0.23	0.26	0.74	0	-0.22	0.27	0.69	0	-0.05	0.79	0.99	0	0.081	0.64	0.92	0	0.17	0.34	0.87	0	0.13	0.48	1	0	0.22	0.22	0.96	0	0.085
75504	1700013F07Rik	ENSMUSG00000027886	Q9DAD0	protein-coding	0.23	0.34	0.86	0	0.46	0.055	0.3	0	0.044	0.84	0.96	0	0.23	0.34	0.81	0	-0.18	0.41	0.83	0	-0.41	0.076	0.47	0	-0.26	0.25	0.98	0	0.15	0.48	0.86	0	-0.24	0.26	0.84	0	0.41	0.079	1	0	0.025	0.9	1	0	-0.39
75495	Morn5	ENSMUSG00000026894	Q9DAI9	protein-coding	0.45	0.23	0.81	0	0.56	0.12	0.43	0	-0.2	0.53	0.85	0	0.11	0.77	0.96	0	-0.65	0.071	0.52	0	-0.76	0.034	0.39	0	0.071	0.8	0.99	0	0.39	0.15	0.6	0	-0.28	0.29	0.85	0	0.32	0.26	1	0	-0.35	0.19	0.94	0	-0.67
75480	1700003F12Rik	ENSMUSG00000038523	Q9DAQ3,A2AKE5	protein-coding	-0.3	0.63	0.94	0	-0.0097	0.99	1	0	-0.51	0.39	0.78	0	0.29	0.64	0.93	0	-0.21	0.69	0.93	0	-0.5	0.4	0.78	0	0.03	0.94	1	0	0.23	0.53	0.88	0	-0.3	0.4	0.89	0	0.2	0.62	1	0	-0.33	0.39	0.99	0	-0.53
75479	1700012D14Rik	ENSMUSG00000110424	NA	ncRNA	0.11	0.76	0.97	0	0.39	0.25	0.59	0	0.58	0.094	0.45	0	0.28	0.44	0.86	0	0.47	0.18	0.68	0	0.19	0.58	0.86	0	0.015	0.97	1	0	0.22	0.58	0.9	0	0.15	0.71	0.96	0	0.2	0.64	1	0	0.13	0.74	1	0	-0.068
75475	Oplah	ENSMUSG00000022562	Q8K010	protein-coding	0.065	0.28	0.82	0	0.068	0.23	0.57	0	0.084	0.14	0.52	0	0.0028	0.96	1	0	0.019	0.73	0.95	0	0.016	0.77	0.93	0	-0.19	0.18	0.98	0	-0.19	0.16	0.61	0	-0.21	0.11	0.69	0	7.5e-05	1	1	0	-0.024	0.85	1	0	-0.024
75472	Cfap126	ENSMUSG00000026649	Q6P8X9	protein-coding	0.46	0.096	0.71	0	0.7	0.012	0.14	0	0.38	0.14	0.53	0	0.24	0.38	0.83	0	-0.082	0.75	0.95	0	-0.32	0.22	0.65	0	0.5	0.093	0.97	0	0.74	0.011	0.23	0	0.15	0.59	0.95	0	0.24	0.4	1	0	-0.36	0.2	0.94	0	-0.6
75465	Dynlrb2	ENSMUSG00000034467	Q9DAJ5	protein-coding	0.55	0.11	0.73	0	0.82	0.017	0.17	0	0.27	0.39	0.78	0	0.26	0.45	0.86	0	-0.29	0.37	0.81	0	-0.55	0.1	0.52	0	0.4	0.15	0.98	0	0.69	0.01	0.23	0	0.089	0.71	0.96	0	0.3	0.28	1	0	-0.31	0.23	0.96	0	-0.6
75458	Cklf	ENSMUSG00000054400	Q9DAS1	protein-coding	-0.3	0.17	0.77	0	0.063	0.76	0.91	0	-0.047	0.81	0.95	0	0.36	0.1	0.65	0	0.25	0.21	0.71	0	-0.11	0.59	0.87	0	0.38	0.2	0.98	0	0.22	0.42	0.82	0	0.29	0.28	0.84	0	-0.16	0.59	1	0	-0.086	0.76	1	0	0.073
75454	Phpt1	ENSMUSG00000036504	Q9DAK9	protein-coding	-0.045	0.4	0.88	0	-0.017	0.73	0.9	0	0.015	0.76	0.94	0	0.027	0.6	0.91	0	0.059	0.23	0.73	0	0.032	0.51	0.83	0	-0.074	0.54	0.98	0	-0.024	0.83	0.97	0	0.079	0.48	0.92	0	0.05	0.68	1	0	0.15	0.18	0.93	0	0.1
75452	Ascc2	ENSMUSG00000020412	Q91WR3	protein-coding	-0.029	0.74	0.96	0	0.029	0.72	0.9	0	0.065	0.42	0.8	0	0.058	0.51	0.88	0	0.094	0.25	0.74	0	0.036	0.66	0.89	0	-0.086	0.41	0.98	0	-0.009	0.93	0.99	0	0.12	0.21	0.8	0	0.077	0.46	1	0	0.21	0.041	0.72	0	0.13
75434	Fam166c	ENSMUSG00000029182	Q9DAS2,D3Z6F6	protein-coding	0.35	0.38	0.88	0	0.27	0.45	0.75	0	0.057	0.87	0.97	0	-0.074	0.85	0.97	0	-0.29	0.42	0.83	0	-0.22	0.55	0.85	0	0.19	0.68	0.98	0	0.6	0.15	0.6	0	0.22	0.6	0.95	0	0.42	0.36	1	0	0.03	0.94	1	0	-0.39
75430	Anapc15	ENSMUSG00000030649	P60007,H3BIU1,G5E8M3,Q9D3A0	protein-coding	0.083	0.39	0.88	0	0.092	0.32	0.65	0	0.24	0.014	0.18	0	0.0087	0.93	0.99	0	0.16	0.097	0.58	0	0.15	0.11	0.53	0	-0.016	0.84	0.99	0	-0.049	0.52	0.88	0	0.0069	0.93	0.99	0	-0.033	0.69	1	0	0.023	0.76	1	0	0.056
75429	Fam183b	ENSMUSG00000049154	A0A0R4J0N6,Q5NC57,D2D553	protein-coding	-0.017	0.9	0.98	0	0.12	0.35	0.68	0	0.055	0.66	0.91	0	0.14	0.32	0.8	0	0.072	0.57	0.89	0	-0.066	0.6	0.87	0	0.052	0.71	0.99	0	0.13	0.31	0.76	0	0.016	0.9	0.99	0	0.079	0.57	1	0	-0.036	0.78	1	0	-0.11
75426	Igfbpl1	ENSMUSG00000035551	Q80W15	protein-coding	0.34	0.35	0.86	0	-1.2	0.001	0.044	1	-2.2	2.4e-07	6.8e-05	1	-1.5	0.00015	0.15	0	-2.6	3.9e-08	0.00013	1	-1.1	0.00047	0.26	0	-0.28	0.36	0.98	0	-1.4	5e-05	0.01	1	-2.5	8.5e-09	1e-05	1	-1.1	0.00066	0.8	0	-2.2	3.5e-08	0.00019	1	-1.1
75425	Tti1	ENSMUSG00000027650	Q91V83	protein-coding	0.042	0.48	0.91	0	-0.049	0.38	0.7	0	0.072	0.2	0.61	0	-0.091	0.13	0.69	0	0.03	0.58	0.9	0	0.12	0.036	0.39	0	-0.024	0.76	0.99	0	-0.022	0.78	0.95	0	-0.019	0.8	0.98	0	0.0029	0.97	1	0	0.0059	0.94	1	0	0.003
75424	Zfp820	ENSMUSG00000069743	E9Q5G8,Q9CSX8	protein-coding	0.39	0.13	0.74	0	0.33	0.18	0.5	0	0.68	0.0091	0.14	0	-0.058	0.82	0.97	0	0.29	0.23	0.73	0	0.35	0.16	0.59	0	0.27	0.42	0.98	0	0.12	0.7	0.93	0	0.34	0.27	0.84	0	-0.15	0.67	1	0	0.07	0.82	1	0	0.22
75423	Arl5a	ENSMUSG00000036093	Q498A0,Q80ZU0	protein-coding	0.022	0.63	0.94	0	0.048	0.28	0.61	0	-0.068	0.12	0.49	0	0.026	0.57	0.9	0	-0.09	0.047	0.47	0	-0.12	0.012	0.33	0	-0.016	0.85	0.99	0	-0.0032	0.97	0.99	0	-0.023	0.77	0.97	0	0.013	0.88	1	0	-0.0068	0.93	1	0	-0.02
75422	Mettl5	ENSMUSG00000051730	Q3UZW4,Q8K1A0	protein-coding	0.056	0.51	0.91	0	0.084	0.3	0.64	0	0.0065	0.93	0.99	0	0.028	0.74	0.95	0	-0.049	0.54	0.88	0	-0.077	0.33	0.73	0	-0.029	0.77	0.99	0	0.062	0.51	0.87	0	-0.031	0.73	0.97	0	0.091	0.37	1	0	-0.0022	0.98	1	0	-0.093
75420	Secisbp2	ENSMUSG00000035139	Q3TGQ4,Q3U1C4	protein-coding	0.0024	0.97	0.99	0	-0.017	0.8	0.93	0	-0.11	0.12	0.5	0	-0.02	0.79	0.96	0	-0.11	0.12	0.6	0	-0.089	0.19	0.62	0	0.039	0.65	0.98	0	-0.033	0.69	0.93	0	0.034	0.67	0.96	0	-0.071	0.41	1	0	-0.0044	0.96	1	0	0.067
75416	Nop14	ENSMUSG00000036693	Q8C539,Q8R3N1	protein-coding	-0.047	0.44	0.9	0	-0.079	0.19	0.52	0	-0.00088	0.99	1	0	-0.032	0.61	0.92	0	0.047	0.42	0.83	0	0.078	0.18	0.61	0	-0.085	0.42	0.98	0	-0.077	0.44	0.84	0	0.046	0.64	0.96	0	0.0085	0.94	1	0	0.13	0.19	0.94	0	0.12
75415	Arhgap12	ENSMUSG00000041225	Q8C0D4,B2RUJ8,S4R221,A0A0A0MQ95,S4R203,S4R248	protein-coding	-0.0096	0.86	0.98	0	0.016	0.75	0.91	0	-0.0054	0.91	0.98	0	0.026	0.64	0.92	0	0.0042	0.93	0.99	0	-0.021	0.67	0.9	0	0.049	0.44	0.98	0	0.06	0.31	0.75	0	-0.022	0.7	0.96	0	0.012	0.85	1	0	-0.071	0.23	0.96	0	-0.082
75410	Kmt2b	ENSMUSG00000006307	Q6PHU4,O08550,F8WJ40	protein-coding	-0.064	0.19	0.78	0	-0.19	0.00056	0.031	0	-0.082	0.074	0.4	0	-0.12	0.018	0.53	0	-0.018	0.68	0.93	0	0.1	0.028	0.37	0	-0.087	0.46	0.98	0	-0.28	0.019	0.29	0	0.078	0.47	0.92	0	-0.19	0.12	1	0	0.16	0.14	0.89	0	0.35
75409	Slitrk5	ENSMUSG00000033214	Q69ZV6,Q810B7	protein-coding	-0.1	0.072	0.68	0	-0.17	0.0035	0.08	0	-0.16	0.004	0.086	0	-0.069	0.21	0.74	0	-0.061	0.24	0.73	0	0.0077	0.88	0.97	0	-0.091	0.23	0.98	0	-0.16	0.039	0.38	0	-0.12	0.094	0.66	0	-0.065	0.39	1	0	-0.029	0.68	1	0	0.036
75406	Ndufs7	ENSMUSG00000020153	Q9DC70	protein-coding	-0.0069	0.91	0.98	0	-0.073	0.2	0.53	0	0.04	0.47	0.82	0	-0.066	0.27	0.77	0	0.047	0.4	0.82	0	0.11	0.049	0.42	0	-0.046	0.54	0.98	0	-0.0019	0.98	1	0	-0.037	0.59	0.95	0	0.044	0.55	1	0	0.0092	0.89	1	0	-0.035
75404	Arhgap36	ENSMUSG00000036198	B1AUC7	protein-coding	-0.25	0.46	0.91	0	-0.81	0.016	0.16	0	-0.87	0.0097	0.15	0	-0.56	0.089	0.64	0	-0.62	0.046	0.47	0	-0.056	0.84	0.96	0	-0.19	0.61	0.98	0	-0.87	0.018	0.28	0	-0.7	0.043	0.5	0	-0.68	0.065	1	0	-0.52	0.12	0.87	0	0.16
75398	Mrpl32	ENSMUSG00000015672	Q9DCI9	protein-coding	0.023	0.79	0.97	0	-0.03	0.71	0.89	0	0.055	0.48	0.83	0	-0.053	0.54	0.89	0	0.032	0.68	0.93	0	0.085	0.28	0.7	0	0.0097	0.93	1	0	0.018	0.86	0.97	0	-0.12	0.25	0.83	0	0.0082	0.94	1	0	-0.13	0.22	0.96	0	-0.14
75396	Spp2	ENSMUSG00000026295	Q8K1I3	protein-coding	-0.68	0.45	0.9	0	-2	0.025	0.2	0	-0.6	0.5	0.84	0	-1.3	0.087	0.64	0	0.075	0.91	0.99	0	1.4	0.07	0.46	0	-0.89	0.28	0.98	0	-0.94	0.22	0.67	0	0.54	0.54	0.94	0	-0.052	0.95	1	0	1.4	0.087	0.81	0	1.5
75394	0610040F04Rik	ENSMUSG00000087341	NA	ncRNA	0.098	0.75	0.96	0	0.17	0.56	0.81	0	0.066	0.81	0.95	0	0.069	0.82	0.97	0	-0.032	0.91	0.98	0	-0.1	0.72	0.91	0	-0.31	0.25	0.98	0	0.066	0.79	0.95	0	0.026	0.91	0.99	0	0.37	0.17	1	0	0.33	0.18	0.93	0	-0.041
75387	Sirt4	ENSMUSG00000029524	Q8R216	protein-coding	-0.28	0.03	0.59	0	-0.12	0.3	0.63	0	-0.085	0.45	0.82	0	0.16	0.2	0.72	0	0.2	0.091	0.57	0	0.037	0.74	0.92	0	-0.03	0.77	0.99	0	0.092	0.35	0.79	0	-0.077	0.42	0.9	0	0.12	0.24	1	0	-0.047	0.63	1	0	-0.17
75379	4930599N23Rik	ENSMUSG00000073144	NA	ncRNA	-1	0.11	0.73	0	-1.2	0.047	0.28	0	-0.77	0.2	0.61	0	-0.17	0.76	0.95	0	0.27	0.61	0.91	0	0.44	0.39	0.77	0	-0.5	0.46	0.98	0	0.39	0.54	0.88	0	0.27	0.67	0.96	0	0.89	0.19	1	0	0.77	0.24	0.96	0	-0.12
75373	4930597O21Rik	NA	NA	ncRNA	0.23	0.63	0.94	0	0.023	0.96	0.99	0	-0.024	0.95	0.99	0	-0.21	0.65	0.93	0	-0.25	0.57	0.89	0	-0.047	0.91	0.97	0	-0.83	0.11	0.98	0	-1.3	0.014	0.26	0	-0.66	0.17	0.77	0	-0.43	0.37	1	0	0.17	0.69	1	0	0.6
75345	Slamf7	ENSMUSG00000038179	A0A0A6YW73,A0A0R4J2D8,Q8BHK6,A0A0R4J2D6	protein-coding	0.75	0.31	0.85	0	1.5	0.055	0.3	0	1.6	0.047	0.32	0	0.78	0.36	0.82	0	0.87	0.31	0.78	0	0.085	0.92	0.98	0	0.78	0.29	0.98	0	1.7	0.031	0.35	0	1.6	0.035	0.47	0	0.92	0.28	1	0	0.81	0.3	0.99	0	-0.11
75339	Mphosph8	ENSMUSG00000079184	Q3TYA6	protein-coding	0.0035	0.95	0.99	0	0.023	0.66	0.87	0	-0.038	0.46	0.82	0	0.019	0.73	0.95	0	-0.041	0.43	0.84	0	-0.06	0.25	0.67	0	0.077	0.41	0.98	0	-0.048	0.58	0.9	0	-0.017	0.84	0.98	0	-0.13	0.19	1	0	-0.094	0.29	0.99	0	0.031
75320	Etnk1	ENSMUSG00000030275	Q9D4V0	protein-coding	-0.011	0.78	0.97	0	0.05	0.18	0.5	0	-0.028	0.43	0.8	0	0.061	0.12	0.68	0	-0.017	0.63	0.92	0	-0.078	0.038	0.4	0	0.004	0.95	1	0	0.088	0.13	0.58	0	0.037	0.5	0.93	0	0.084	0.18	1	0	0.033	0.56	1	0	-0.05
75317	Parpbp	ENSMUSG00000035365	A0A0R4J0G5,Q6IRT3	protein-coding	0.3	0.34	0.86	0	0.047	0.87	0.95	0	-0.099	0.72	0.93	0	-0.25	0.42	0.85	0	-0.4	0.18	0.68	0	-0.15	0.6	0.87	0	-0.76	0.05	0.96	0	-0.29	0.43	0.84	0	0.5	0.2	0.79	0	0.47	0.21	1	0	1.3	0.0017	0.24	0	0.79
75316	Taf1d	ENSMUSG00000031939	Q9D4V4	protein-coding	-0.088	0.4	0.89	0	-0.054	0.58	0.83	0	0.0054	0.95	0.99	0	0.034	0.74	0.95	0	0.093	0.34	0.79	0	0.059	0.54	0.84	0	0.087	0.47	0.98	0	-0.029	0.79	0.96	0	-0.02	0.85	0.99	0	-0.12	0.34	1	0	-0.11	0.34	0.99	0	0.0091
75311	4930550C14Rik	ENSMUSG00000005131	Q9D4W2,Q14BS3	protein-coding	0.42	0.26	0.82	0	0.36	0.29	0.62	0	0.19	0.56	0.87	0	-0.064	0.86	0.98	0	-0.23	0.51	0.87	0	-0.17	0.61	0.88	0	0.37	0.34	0.98	0	0.16	0.63	0.92	0	-0.33	0.32	0.87	0	-0.2	0.59	1	0	-0.7	0.055	0.75	0	-0.49
75304	4930563E22Rik	ENSMUSG00000053574	Q8BGJ3	protein-coding	-0.14	0.34	0.86	0	0.064	0.66	0.86	0	-0.15	0.29	0.71	0	0.21	0.17	0.71	0	-0.0028	0.98	1	0	-0.21	0.14	0.56	0	-0.2	0.2	0.98	0	-0.45	0.0049	0.16	0	-0.29	0.05	0.54	0	-0.25	0.12	1	0	-0.088	0.54	1	0	0.16
75302	Asxl2	ENSMUSG00000037486	B2RUG8,Q8BJR0,Q8BZ32,D6REV1	protein-coding	-0.11	0.18	0.77	0	-0.046	0.53	0.79	0	-0.12	0.12	0.5	0	0.061	0.44	0.86	0	-0.0076	0.92	0.99	0	-0.069	0.34	0.74	0	-0.074	0.58	0.98	0	-0.015	0.91	0.98	0	0.1	0.4	0.9	0	0.059	0.67	1	0	0.18	0.16	0.92	0	0.12
75299	4930547M16Rik	NA	NA	unknown	-0.14	0.62	0.94	0	-0.2	0.44	0.74	0	-0.17	0.51	0.84	0	-0.065	0.81	0.96	0	-0.031	0.9	0.98	0	0.034	0.89	0.97	0	0.27	0.39	0.98	0	-0.32	0.26	0.71	0	0.43	0.15	0.75	0	-0.6	0.067	1	0	0.16	0.6	1	0	0.75
75296	Fgfr1op	ENSMUSG00000069135	Q66JX5	protein-coding	-0.051	0.61	0.94	0	0.039	0.68	0.88	0	-0.066	0.47	0.82	0	0.09	0.37	0.83	0	-0.015	0.87	0.98	0	-0.11	0.26	0.68	0	0.039	0.7	0.99	0	0.022	0.82	0.96	0	-0.025	0.79	0.98	0	-0.017	0.87	1	0	-0.064	0.5	1	0	-0.047
75292	Prkd3	ENSMUSG00000024070	Q5FWX6,D3Z6I0,Q8K1Y2	protein-coding	0.066	0.27	0.82	0	0.13	0.03	0.22	0	0.14	0.019	0.21	0	0.064	0.29	0.79	0	0.074	0.19	0.7	0	0.011	0.85	0.96	0	0.02	0.82	0.99	0	0.051	0.53	0.88	0	0.12	0.13	0.72	0	0.032	0.72	1	0	0.1	0.2	0.95	0	0.073
75291	Zbtb3	ENSMUSG00000071661	Q91X45	protein-coding	0.28	0.055	0.66	0	0.084	0.52	0.79	0	0.2	0.12	0.49	0	-0.19	0.18	0.71	0	-0.073	0.57	0.9	0	0.12	0.35	0.75	0	0.3	0.03	0.94	0	0.12	0.33	0.77	0	0.076	0.52	0.93	0	-0.18	0.18	1	0	-0.22	0.079	0.8	0	-0.041
75288	Slc35f4	ENSMUSG00000021852	B2RSS2,Q8BZK4	protein-coding	-0.15	0.14	0.75	0	-0.14	0.17	0.49	0	-0.11	0.24	0.66	0	0.017	0.87	0.98	0	0.041	0.66	0.92	0	0.024	0.79	0.94	0	-0.12	0.23	0.98	0	-0.11	0.2	0.66	0	-0.12	0.18	0.78	0	0.00069	0.99	1	0	-0.0032	0.97	1	0	-0.0038
75284	Bcdin3d	ENSMUSG00000037525	Q91YP1	protein-coding	-0.19	0.19	0.78	0	-0.27	0.063	0.31	0	-0.04	0.76	0.94	0	-0.076	0.59	0.91	0	0.15	0.26	0.74	0	0.23	0.099	0.52	0	-0.14	0.34	0.98	0	-0.14	0.31	0.76	0	-0.077	0.56	0.94	0	-0.00087	1	1	0	0.059	0.66	1	0	0.06
75273	Pelp1	ENSMUSG00000018921	A0A158SIT8,Q9DBD5	protein-coding	-0.024	0.58	0.93	0	-0.079	0.063	0.31	0	0.0026	0.95	0.99	0	-0.055	0.21	0.73	0	0.027	0.51	0.87	0	0.082	0.051	0.42	0	-0.081	0.46	0.98	0	-0.14	0.17	0.63	0	-0.12	0.23	0.82	0	-0.062	0.57	1	0	-0.04	0.69	1	0	0.022
75259	4930556M19Rik	ENSMUSG00000096971	NA	ncRNA	0.1	0.76	0.97	0	0.35	0.28	0.61	0	-0.081	0.81	0.95	0	0.25	0.44	0.86	0	-0.18	0.56	0.89	0	-0.43	0.17	0.6	0	0.0099	0.98	1	0	0.56	0.18	0.64	0	0.006	0.99	1	0	0.55	0.22	1	0	-0.0039	0.99	1	0	-0.56
75234	Rnf19b	ENSMUSG00000028793	E9Q2L7	protein-coding	0.04	0.54	0.92	0	-0.088	0.17	0.49	0	0.0074	0.9	0.98	0	-0.13	0.062	0.62	0	-0.033	0.59	0.9	0	0.095	0.13	0.55	0	0.081	0.27	0.98	0	-0.076	0.27	0.72	0	-0.0014	0.98	1	0	-0.16	0.042	1	0	-0.082	0.23	0.96	0	0.075
75221	Dpp3	ENSMUSG00000063904	Q3UDF3,Q99KK7	protein-coding	-0.036	0.56	0.93	0	-0.015	0.8	0.93	0	-0.069	0.24	0.66	0	0.021	0.73	0.95	0	-0.033	0.57	0.89	0	-0.054	0.35	0.75	0	-0.0074	0.93	1	0	-0.093	0.23	0.68	0	-0.1	0.17	0.78	0	-0.086	0.29	1	0	-0.097	0.21	0.95	0	-0.011
75219	Dusp18	ENSMUSG00000047205	Q8BWD7,Q8VE01	protein-coding	0.11	0.065	0.67	0	0.061	0.26	0.6	0	8.9e-06	1	1	0	-0.05	0.39	0.84	0	-0.11	0.05	0.48	0	-0.061	0.26	0.68	0	0.1	0.24	0.98	0	0.024	0.77	0.95	0	-0.017	0.83	0.98	0	-0.079	0.37	1	0	-0.12	0.15	0.9	0	-0.041
75216	Cep128	ENSMUSG00000061533	B7ZNX8,Q8BI22	protein-coding	0.1	0.49	0.91	0	0.017	0.91	0.97	0	0.095	0.51	0.84	0	-0.088	0.56	0.9	0	-0.0099	0.94	0.99	0	0.078	0.59	0.87	0	-0.025	0.85	0.99	0	-0.15	0.23	0.68	0	0.011	0.93	0.99	0	-0.13	0.34	1	0	0.037	0.76	1	0	0.16
75212	Rnf121	ENSMUSG00000070426	Q8R1Z9	protein-coding	0.099	0.084	0.7	0	0.005	0.92	0.97	0	0.024	0.63	0.9	0	-0.094	0.1	0.65	0	-0.075	0.16	0.66	0	0.019	0.71	0.91	0	-0.058	0.47	0.98	0	-0.063	0.41	0.82	0	-0.037	0.61	0.95	0	-0.0045	0.95	1	0	0.021	0.78	1	0	0.025
75210	Prr3	ENSMUSG00000038500	E9Q601,Q811B5,Q3V0R7	protein-coding	-0.025	0.73	0.96	0	-0.13	0.086	0.36	0	-0.12	0.1	0.46	0	-0.1	0.19	0.72	0	-0.091	0.2	0.7	0	0.0091	0.89	0.97	0	0.0053	0.95	1	0	-0.11	0.19	0.65	0	-0.12	0.16	0.76	0	-0.12	0.2	1	0	-0.13	0.14	0.9	0	-0.0092
75209	Sv2c	ENSMUSG00000051111	Q69ZS6	protein-coding	0.16	0.12	0.73	0	0.12	0.21	0.55	0	0.099	0.27	0.69	0	-0.039	0.69	0.94	0	-0.056	0.53	0.88	0	-0.017	0.85	0.96	0	0.11	0.43	0.98	0	0.022	0.88	0.98	0	0.45	0.0027	0.11	0	-0.092	0.53	1	0	0.34	0.018	0.61	0	0.43
75202	Spaca6	ENSMUSG00000080316	E9Q8Q8	protein-coding	-0.1	0.46	0.91	0	0.017	0.9	0.97	0	0.0097	0.94	0.99	0	0.12	0.39	0.84	0	0.11	0.39	0.82	0	-0.0069	0.96	0.99	0	-0.047	0.79	0.99	0	-0.19	0.26	0.72	0	0.16	0.34	0.87	0	-0.14	0.43	1	0	0.2	0.22	0.96	0	0.34
751865	Sap25	ENSMUSG00000079165	E9Q529,Q1EHW4	protein-coding	-0.62	0.037	0.62	0	-0.3	0.29	0.62	0	-0.6	0.032	0.27	0	0.32	0.25	0.76	0	0.023	0.92	0.99	0	-0.3	0.26	0.68	0	0.31	0.42	0.98	0	-0.26	0.44	0.84	0	-0.098	0.77	0.98	0	-0.58	0.13	1	0	-0.41	0.24	0.97	0	0.17
75180	Tmem269	ENSMUSG00000028642	Q9D4Y8	protein-coding	0.027	0.86	0.98	0	-0.26	0.055	0.3	0	0.13	0.33	0.74	0	-0.29	0.045	0.6	0	0.099	0.44	0.85	0	0.38	0.0062	0.3	0	-0.1	0.53	0.98	0	-0.24	0.11	0.54	0	0.11	0.45	0.92	0	-0.14	0.38	1	0	0.21	0.16	0.92	0	0.35
75172	Ccdc146	ENSMUSG00000064280	E9Q9F7,Q5DTX2,Q9D511	protein-coding	0.4	0.25	0.81	0	0.66	0.056	0.3	0	0.13	0.68	0.91	0	0.26	0.47	0.87	0	-0.27	0.4	0.82	0	-0.53	0.12	0.54	0	0.11	0.73	0.99	0	0.39	0.22	0.68	0	-0.043	0.89	0.99	0	0.28	0.41	1	0	-0.16	0.61	1	0	-0.43
751556	Mir682	NA	NA	ncRNA	0.03	0.87	0.98	0	-0.3	0.086	0.36	0	0.11	0.5	0.84	0	-0.33	0.068	0.62	0	0.083	0.61	0.91	0	0.41	0.02	0.35	0	0.42	0.13	0.98	0	0.13	0.6	0.91	0	0.037	0.88	0.99	0	-0.29	0.29	1	0	-0.38	0.14	0.9	0	-0.091
751554	Mir678	NA	NA	ncRNA	-0.031	0.8	0.97	0	0.024	0.84	0.94	0	0.038	0.73	0.93	0	0.055	0.65	0.93	0	0.069	0.54	0.88	0	0.014	0.9	0.97	0	-0.12	0.19	0.98	0	-0.16	0.072	0.47	0	-0.16	0.069	0.61	0	-0.038	0.67	1	0	-0.038	0.65	1	0	0.00031
751546	Mir374b	NA	NA	ncRNA	-0.21	0.54	0.92	0	0.13	0.68	0.88	0	-0.097	0.76	0.94	0	0.34	0.32	0.8	0	0.11	0.72	0.94	0	-0.23	0.47	0.82	0	-0.18	0.7	0.99	0	0.38	0.4	0.82	0	0.28	0.53	0.94	0	0.56	0.25	1	0	0.46	0.32	0.99	0	-0.11
751526	Mir719	NA	NA	ncRNA	0.083	0.46	0.91	0	0.061	0.57	0.82	0	0.089	0.39	0.78	0	-0.023	0.84	0.97	0	0.0061	0.95	0.99	0	0.029	0.79	0.94	0	-0.086	0.48	0.98	0	-0.062	0.59	0.9	0	-0.13	0.24	0.82	0	0.024	0.84	1	0	-0.049	0.67	1	0	-0.073
751525	Mir686	NA	NA	ncRNA	0.022	0.72	0.96	0	-0.053	0.36	0.68	0	-0.011	0.85	0.96	0	-0.075	0.23	0.74	0	-0.033	0.56	0.89	0	0.042	0.46	0.81	0	-0.09	0.38	0.98	0	-0.048	0.61	0.91	0	-0.16	0.1	0.68	0	0.042	0.68	1	0	-0.068	0.47	1	0	-0.11
75146	Mfsd13a	ENSMUSG00000025227	Q6PDE8	protein-coding	0.069	0.23	0.8	0	-0.052	0.33	0.66	0	0.11	0.051	0.33	0	-0.12	0.042	0.6	0	0.038	0.47	0.86	0	0.16	0.0061	0.3	0	0.082	0.35	0.98	0	-0.057	0.49	0.86	0	0.092	0.26	0.84	0	-0.14	0.13	1	0	0.0095	0.91	1	0	0.15
75141	Rasd2	ENSMUSG00000034472	P63032	protein-coding	0.065	0.23	0.81	0	0.064	0.21	0.55	0	0.15	0.0078	0.13	0	-0.00082	0.99	1	0	0.081	0.12	0.61	0	0.081	0.11	0.53	0	0.096	0.35	0.98	0	0.098	0.31	0.76	0	0.17	0.086	0.65	0	0.002	0.98	1	0	0.072	0.45	1	0	0.07
75137	Rprd2	ENSMUSG00000028106	Q6NXI6	protein-coding	-0.017	0.74	0.96	0	-0.058	0.24	0.58	0	-0.026	0.58	0.88	0	-0.04	0.44	0.86	0	-0.0089	0.85	0.97	0	0.031	0.51	0.83	0	-0.012	0.89	0.99	0	-0.12	0.13	0.58	0	0.032	0.69	0.96	0	-0.11	0.2	1	0	0.044	0.58	1	0	0.16
75136	Rsph10b	NA	NA	protein-coding	0.069	0.66	0.95	0	0.25	0.1	0.39	0	0.22	0.14	0.53	0	0.18	0.26	0.76	0	0.15	0.3	0.77	0	-0.03	0.84	0.96	0	-0.084	0.68	0.98	0	-0.038	0.84	0.97	0	-0.033	0.86	0.99	0	0.045	0.82	1	0	0.051	0.78	1	0	0.0056
75135	4930526I15Rik	NA	NA	ncRNA	-0.15	0.41	0.89	0	0.17	0.34	0.66	0	0.19	0.28	0.7	0	0.32	0.09	0.64	0	0.34	0.064	0.51	0	0.014	0.94	0.98	0	-0.16	0.32	0.98	0	-0.39	0.013	0.24	0	0.071	0.63	0.96	0	-0.24	0.14	1	0	0.23	0.13	0.88	0	0.46
75116	4930520O04Rik	ENSMUSG00000074039	NA	ncRNA	0.17	0.51	0.91	0	-0.19	0.45	0.75	0	0.3	0.23	0.65	0	-0.36	0.18	0.71	0	0.13	0.61	0.91	0	0.48	0.058	0.44	0	-0.44	0.15	0.98	0	-0.11	0.7	0.93	0	0.13	0.64	0.96	0	0.33	0.26	1	0	0.57	0.052	0.75	0	0.24
75104	Mmd2	ENSMUSG00000039533	Q3V1Z9,Q8R189	protein-coding	0.076	0.075	0.69	0	0.028	0.47	0.76	0	0.046	0.23	0.64	0	-0.048	0.25	0.76	0	-0.029	0.44	0.84	0	0.018	0.62	0.88	0	-0.031	0.65	0.98	0	-0.057	0.37	0.8	0	-0.11	0.079	0.63	0	-0.026	0.69	1	0	-0.083	0.19	0.94	0	-0.057
75099	Lysmd4	ENSMUSG00000043831	Q8CC84	protein-coding	0.023	0.69	0.95	0	-0.079	0.17	0.49	0	-0.042	0.44	0.81	0	-0.1	0.098	0.64	0	-0.066	0.24	0.73	0	0.037	0.5	0.83	0	-0.017	0.81	0.99	0	-0.1	0.13	0.57	0	-0.066	0.32	0.87	0	-0.086	0.23	1	0	-0.048	0.47	1	0	0.038
75089	Uhrf1bp1l	ENSMUSG00000019951	A2RSJ4,Q9D574	protein-coding	-0.076	0.063	0.67	0	-0.0094	0.8	0.93	0	-0.14	0.00098	0.035	0	0.066	0.1	0.64	0	-0.063	0.09	0.56	0	-0.13	0.0017	0.26	0	-0.05	0.44	0.98	0	-0.079	0.21	0.66	0	-0.045	0.45	0.92	0	-0.029	0.66	1	0	0.0052	0.93	1	0	0.034
75087	4930505A04Rik	ENSMUSG00000040919	Q5SPV6	protein-coding	-0.1	0.87	0.98	0	-0.32	0.61	0.84	0	-0.63	0.28	0.7	0	-0.22	0.72	0.95	0	-0.52	0.34	0.79	0	-0.31	0.58	0.86	0	-0.27	0.59	0.98	0	-0.39	0.41	0.82	0	-0.33	0.49	0.92	0	-0.12	0.81	1	0	-0.054	0.91	1	0	0.064
75084	4930511M06Rik	ENSMUSG00000086607	NA	ncRNA	0.49	0.49	0.91	0	0.74	0.32	0.65	0	-0.63	0.3	0.72	0	0.25	0.74	0.95	0	-1.1	0.082	0.55	0	-1.4	0.05	0.42	0	0.015	0.97	1	0	0.87	0.066	0.46	0	-0.12	0.78	0.98	0	0.85	0.078	1	0	-0.13	0.74	1	0	-0.98
75083	Usp50	ENSMUSG00000027364	Q6P8X6	protein-coding	-0.29	0.33	0.85	0	-0.11	0.7	0.89	0	-0.058	0.84	0.96	0	0.18	0.55	0.9	0	0.23	0.4	0.83	0	0.054	0.85	0.96	0	-0.023	0.94	1	0	-0.4	0.22	0.67	0	-0.13	0.66	0.96	0	-0.37	0.25	1	0	-0.11	0.72	1	0	0.26
75079	Zbtb49	ENSMUSG00000029127	Q8BXX2	protein-coding	-0.03	0.76	0.97	0	-0.12	0.2	0.54	0	-0.073	0.44	0.81	0	-0.094	0.36	0.83	0	-0.043	0.65	0.92	0	0.051	0.59	0.87	0	0.012	0.92	1	0	-0.1	0.41	0.82	0	0.061	0.6	0.95	0	-0.11	0.38	1	0	0.049	0.68	1	0	0.16
75062	Sf3a3	ENSMUSG00000028902	Q58E59,Q9D554	protein-coding	0.037	0.49	0.91	0	-0.0075	0.88	0.96	0	-0.025	0.61	0.89	0	-0.044	0.41	0.85	0	-0.062	0.22	0.72	0	-0.018	0.72	0.92	0	0.074	0.34	0.98	0	-0.011	0.88	0.98	0	-0.027	0.71	0.96	0	-0.085	0.28	1	0	-0.1	0.18	0.93	0	-0.016
75051	Ccdc173	ENSMUSG00000070883	A0JLY1	protein-coding	0.35	0.033	0.6	0	0.26	0.083	0.35	0	0.12	0.38	0.77	0	-0.09	0.57	0.9	0	-0.23	0.13	0.63	0	-0.14	0.35	0.74	0	0.56	0.028	0.93	0	0.26	0.25	0.7	0	-0.16	0.46	0.92	0	-0.3	0.22	1	0	-0.72	0.004	0.33	0	-0.42
75050	Kif27	ENSMUSG00000060176	Q7M6Z4	protein-coding	0.12	0.48	0.91	0	0.44	0.012	0.15	0	-0.024	0.88	0.97	0	0.32	0.07	0.63	0	-0.14	0.36	0.81	0	-0.47	0.0087	0.32	0	0.12	0.61	0.98	0	0.2	0.39	0.81	0	0.068	0.76	0.97	0	0.074	0.76	1	0	-0.057	0.8	1	0	-0.13
75040	Efcab10	ENSMUSG00000020562	Q9D581	protein-coding	0.32	0.12	0.73	0	0.2	0.3	0.63	0	0.21	0.27	0.69	0	-0.12	0.54	0.89	0	-0.11	0.54	0.89	0	0.0098	0.96	0.99	0	-0.12	0.66	0.98	0	0.15	0.53	0.88	0	0.027	0.91	0.99	0	0.27	0.3	1	0	0.14	0.55	1	0	-0.13
75033	Mei4	ENSMUSG00000043289	Q8BRM6	protein-coding	-0.17	0.53	0.92	0	-0.32	0.22	0.55	0	-0.17	0.51	0.84	0	-0.15	0.58	0.91	0	0.0038	0.99	1	0	0.15	0.54	0.84	0	-0.053	0.83	0.99	0	0.091	0.69	0.93	0	-0.12	0.6	0.95	0	0.14	0.56	1	0	-0.064	0.77	1	0	-0.21
75029	Purg	ENSMUSG00000049184	Q8R4E6	protein-coding	0.045	0.48	0.91	0	-0.063	0.29	0.62	0	-0.079	0.18	0.59	0	-0.11	0.1	0.64	0	-0.12	0.044	0.46	0	-0.016	0.78	0.94	0	0.32	0.0081	0.85	0	0.026	0.8	0.96	0	0.098	0.34	0.87	0	-0.3	0.014	1	0	-0.23	0.038	0.71	0	0.072
75013	Ct55	ENSMUSG00000055555	Q14BQ3	protein-coding	-0.31	0.46	0.91	0	-0.2	0.63	0.85	0	-0.12	0.77	0.94	0	0.11	0.79	0.96	0	0.19	0.62	0.91	0	0.08	0.84	0.96	0	0.11	0.78	0.99	0	0.54	0.15	0.6	0	0.45	0.22	0.81	0	0.44	0.28	1	0	0.34	0.36	0.99	0	-0.096
75007	Mindy1	ENSMUSG00000038712	Q76LS9,B7ZMR0	protein-coding	0.11	0.14	0.74	0	0.15	0.032	0.23	0	0.15	0.035	0.29	0	0.044	0.54	0.89	0	0.038	0.57	0.89	0	-0.0061	0.93	0.98	0	-0.0091	0.9	1	0	0.092	0.21	0.67	0	-0.023	0.74	0.97	0	0.1	0.19	1	0	-0.014	0.85	1	0	-0.11
74998	Rab11fip2	ENSMUSG00000040022	G3XA57,G3UW57	protein-coding	-0.11	0.022	0.58	0	-0.056	0.18	0.51	0	-0.11	0.011	0.16	0	0.053	0.24	0.75	0	-0.0046	0.91	0.99	0	-0.058	0.17	0.6	0	-0.12	0.14	0.98	0	-0.038	0.61	0.91	0	-0.02	0.78	0.98	0	0.08	0.31	1	0	0.099	0.19	0.93	0	0.018
74996	Usp47	ENSMUSG00000059263	Q8BY87	protein-coding	-0.048	0.26	0.82	0	-0.032	0.42	0.72	0	-0.071	0.076	0.41	0	0.016	0.7	0.94	0	-0.023	0.55	0.89	0	-0.039	0.31	0.72	0	-0.032	0.71	0.99	0	-0.069	0.41	0.82	0	-0.024	0.76	0.97	0	-0.036	0.68	1	0	0.0077	0.93	1	0	0.044
74978	Lrriq1	ENSMUSG00000019892	Q0P5X1	protein-coding	-0.028	0.92	0.98	0	0.56	0.037	0.24	0	-0.048	0.84	0.96	0	0.59	0.037	0.59	0	-0.02	0.93	0.99	0	-0.61	0.023	0.36	0	-0.052	0.9	0.99	0	0.046	0.91	0.99	0	-0.1	0.8	0.98	0	0.099	0.81	1	0	-0.048	0.9	1	0	-0.15
74973	4930500L23Rik	ENSMUSG00000106056	NA	ncRNA	-0.53	0.36	0.87	0	-0.21	0.72	0.9	0	0.28	0.64	0.9	0	0.32	0.56	0.9	0	0.8	0.15	0.65	0	0.48	0.41	0.78	0	-0.59	0.28	0.98	0	-0.7	0.16	0.62	0	-0.75	0.13	0.72	0	-0.11	0.82	1	0	-0.17	0.72	1	0	-0.057
74959	Platr14	ENSMUSG00000086454	NA	ncRNA	-0.43	0.57	0.93	0	-0.55	0.46	0.75	0	-0.26	0.72	0.93	0	-0.12	0.87	0.98	0	0.17	0.8	0.96	0	0.29	0.67	0.9	0	1.1	0.14	0.98	0	0.43	0.47	0.85	0	1.4	0.04	0.49	0	-0.69	0.38	1	0	0.32	0.68	1	0	1
74937	4930481B07Rik	NA	NA	unknown	0.14	0.64	0.94	0	-0.003	0.99	1	0	0.18	0.5	0.84	0	-0.14	0.64	0.92	0	0.042	0.88	0.98	0	0.19	0.5	0.83	0	0.053	0.89	0.99	0	-0.022	0.95	0.99	0	0.17	0.62	0.96	0	-0.075	0.84	1	0	0.12	0.75	1	0	0.19
74934	Armc4	ENSMUSG00000061802	NA	protein-coding	0.27	0.5	0.91	0	0.31	0.38	0.7	0	0.18	0.6	0.88	0	0.047	0.9	0.98	0	-0.082	0.82	0.97	0	-0.13	0.72	0.92	0	-0.48	0.25	0.98	0	-0.4	0.29	0.74	0	-0.67	0.086	0.65	0	0.073	0.85	1	0	-0.2	0.59	1	0	-0.27
74931	4930481A15Rik	ENSMUSG00000086938	NA	ncRNA	-0.1	0.63	0.94	0	0.1	0.61	0.84	0	-0.026	0.9	0.98	0	0.21	0.34	0.82	0	0.076	0.7	0.94	0	-0.13	0.51	0.83	0	-0.11	0.71	0.99	0	0.00076	1	1	0	-0.18	0.49	0.92	0	0.11	0.71	1	0	-0.074	0.78	1	0	-0.18
74925	4930479D17Rik	ENSMUSG00000085238	NA	ncRNA	0.32	0.11	0.73	0	0.25	0.2	0.53	0	-0.084	0.64	0.9	0	-0.074	0.71	0.94	0	-0.41	0.037	0.44	0	-0.33	0.082	0.49	0	-0.0021	0.99	1	0	0.079	0.65	0.92	0	-0.052	0.76	0.97	0	0.081	0.66	1	0	-0.05	0.77	1	0	-0.13
74919	Slc35f6	ENSMUSG00000029175	Q8VE96,A0A0G2JEG3	protein-coding	0.036	0.51	0.91	0	-0.02	0.7	0.89	0	0.025	0.62	0.89	0	-0.057	0.31	0.8	0	-0.012	0.82	0.97	0	0.045	0.38	0.76	0	0.023	0.74	0.99	0	-0.021	0.75	0.94	0	-0.048	0.45	0.91	0	-0.043	0.53	1	0	-0.07	0.27	0.98	0	-0.027
74918	Iqca	ENSMUSG00000026301	E9QMY8	protein-coding	0.24	0.17	0.77	0	0.38	0.033	0.23	0	-0.054	0.75	0.94	0	0.13	0.48	0.87	0	-0.3	0.075	0.53	0	-0.43	0.015	0.33	0	0.035	0.87	0.99	0	0.16	0.44	0.84	0	0.14	0.51	0.93	0	0.13	0.57	1	0	0.1	0.62	1	0	-0.025
74901	Kbtbd11	ENSMUSG00000055675	Q8BNW9,Q9CUY6	protein-coding	-1.2e-06	1	1	0	-0.0087	0.84	0.94	0	0.002	0.96	0.99	0	-0.0087	0.85	0.97	0	0.002	0.96	0.99	0	0.011	0.8	0.94	0	-0.0039	0.96	1	0	-0.016	0.83	0.97	0	0.11	0.15	0.75	0	-0.012	0.88	1	0	0.11	0.14	0.89	0	0.12
74895	Ccdc181	ENSMUSG00000026578	Q80ZU5	protein-coding	0.0081	0.92	0.98	0	-0.016	0.83	0.94	0	-0.00028	1	1	0	-0.024	0.75	0.95	0	-0.0084	0.91	0.98	0	0.016	0.82	0.95	0	-0.098	0.19	0.98	0	0.011	0.88	0.98	0	-0.035	0.61	0.95	0	0.11	0.15	1	0	0.063	0.36	0.99	0	-0.045
74890	Morn3	ENSMUSG00000029477	Q8C5T4	protein-coding	0.031	0.95	0.99	0	0.54	0.28	0.61	0	0.11	0.82	0.95	0	0.5	0.31	0.8	0	0.075	0.86	0.98	0	-0.43	0.38	0.76	0	0.26	0.51	0.98	0	0.48	0.18	0.63	0	-0.22	0.52	0.93	0	0.23	0.55	1	0	-0.48	0.18	0.93	0	-0.7
74868	Tmem65	ENSMUSG00000062373	Q4VAE3	protein-coding	0.026	0.56	0.93	0	0.029	0.48	0.77	0	-0.029	0.47	0.82	0	0.0035	0.94	0.99	0	-0.055	0.19	0.69	0	-0.058	0.16	0.59	0	0.0089	0.89	0.99	0	-0.022	0.72	0.94	0	-0.049	0.41	0.9	0	-0.031	0.63	1	0	-0.057	0.34	0.99	0	-0.027
74855	Fam228a	ENSMUSG00000079177	Q8CDW1	protein-coding	-0.45	0.11	0.72	0	0.21	0.44	0.75	0	-0.1	0.69	0.92	0	0.65	0.026	0.56	0	0.35	0.16	0.67	0	-0.31	0.24	0.67	0	-0.11	0.75	0.99	0	0.36	0.31	0.75	0	0.18	0.59	0.95	0	0.47	0.22	1	0	0.29	0.39	0.99	0	-0.18
74846	4930405A21Rik	ENSMUSG00000086638	NA	ncRNA	0.59	0.22	0.8	0	0.34	0.46	0.75	0	0.57	0.2	0.62	0	-0.25	0.63	0.92	0	-0.024	0.96	0.99	0	0.22	0.64	0.89	0	0.19	0.68	0.98	0	0.22	0.59	0.9	0	-0.053	0.9	0.99	0	0.026	0.96	1	0	-0.25	0.57	1	0	-0.27
74843	Mss51	ENSMUSG00000021815	Q9D5Z5	protein-coding	-0.39	0.37	0.88	0	-0.018	0.97	0.99	0	-0.17	0.67	0.91	0	0.37	0.39	0.84	0	0.21	0.59	0.9	0	-0.16	0.7	0.91	0	0.43	0.4	0.98	0	-0.86	0.063	0.45	0	-0.081	0.86	0.99	0	-1.3	0.016	1	0	-0.51	0.26	0.97	0	0.78
74841	Usp38	ENSMUSG00000038250	Q8BW70	protein-coding	-0.031	0.63	0.94	0	-0.017	0.78	0.92	0	-0.055	0.36	0.76	0	0.014	0.83	0.97	0	-0.024	0.69	0.93	0	-0.038	0.52	0.84	0	0.011	0.88	0.99	0	0.033	0.62	0.91	0	-0.062	0.36	0.88	0	0.022	0.76	1	0	-0.073	0.28	0.98	0	-0.095
74840	Manf	ENSMUSG00000032575	Q3TMX5	protein-coding	0.28	0.006	0.43	0	0.41	0.00012	0.012	1	0.23	0.011	0.16	0	0.13	0.15	0.69	0	-0.044	0.6	0.91	0	-0.18	0.045	0.41	0	0.24	0.054	0.96	0	0.33	0.0067	0.19	0	0.17	0.13	0.73	0	0.089	0.45	1	0	-0.071	0.51	1	0	-0.16
74838	Naa15	ENSMUSG00000063273	G3X8Y3	protein-coding	0.012	0.8	0.97	0	0.061	0.18	0.51	0	-0.067	0.14	0.53	0	0.049	0.31	0.8	0	-0.079	0.086	0.55	0	-0.13	0.0084	0.32	0	-0.057	0.54	0.98	0	0.00035	1	1	0	-0.077	0.37	0.88	0	0.058	0.54	1	0	-0.02	0.82	1	0	-0.077
74782	Glt8d2	ENSMUSG00000020251	E9QLV1,Q640P4	protein-coding	0.082	0.47	0.91	0	0.13	0.24	0.58	0	0.19	0.075	0.4	0	0.046	0.68	0.94	0	0.11	0.3	0.77	0	0.066	0.53	0.84	0	0.017	0.87	0.99	0	-0.024	0.81	0.96	0	0.05	0.6	0.95	0	-0.041	0.69	1	0	0.033	0.73	1	0	0.074
74781	Wipi2	ENSMUSG00000029578	Q80W47	protein-coding	0.0014	0.97	0.99	0	0.015	0.69	0.89	0	0.00092	0.98	1	0	0.013	0.74	0.95	0	-0.00051	0.99	1	0	-0.014	0.71	0.91	0	-0.036	0.55	0.98	0	-0.012	0.84	0.97	0	-0.025	0.65	0.96	0	0.024	0.68	1	0	0.011	0.84	1	0	-0.013
74778	Rrp7a	ENSMUSG00000018040	Q9D1C9	protein-coding	0.031	0.49	0.91	0	0.0054	0.9	0.96	0	0.0084	0.84	0.96	0	-0.025	0.57	0.9	0	-0.022	0.59	0.9	0	0.003	0.94	0.98	0	-0.034	0.62	0.98	0	-0.058	0.37	0.8	0	-0.076	0.23	0.82	0	-0.024	0.73	1	0	-0.043	0.5	1	0	-0.019
74777	Selenon	ENSMUSG00000050989	D3Z2R5	protein-coding	0.061	0.24	0.81	0	0.12	0.023	0.19	0	0.15	0.0045	0.093	0	0.057	0.27	0.77	0	0.09	0.071	0.52	0	0.033	0.49	0.83	0	0.11	0.27	0.98	0	0.18	0.061	0.45	0	0.18	0.056	0.56	0	0.069	0.47	1	0	0.07	0.44	1	0	0.00027
74776	Ppa2	ENSMUSG00000028013	D3Z636,Q91VM9	protein-coding	0.078	0.14	0.75	0	0.065	0.19	0.52	0	0.099	0.047	0.32	0	-0.013	0.8	0.96	0	0.021	0.66	0.92	0	0.034	0.47	0.81	0	0.023	0.72	0.99	0	0.033	0.57	0.89	0	-0.0087	0.88	0.99	0	0.01	0.87	1	0	-0.031	0.59	1	0	-0.042
74775	Lmbr1l	ENSMUSG00000022999	Q9D1E5	protein-coding	-0.018	0.87	0.98	0	0.034	0.73	0.9	0	0.06	0.54	0.85	0	0.052	0.62	0.92	0	0.078	0.43	0.84	0	0.026	0.79	0.94	0	-0.15	0.29	0.98	0	-0.0066	0.96	0.99	0	-0.14	0.3	0.85	0	0.14	0.31	1	0	0.015	0.91	1	0	-0.13
74772	Atp13a2	ENSMUSG00000036622	E9Q2A4,Q9CTG6	protein-coding	-0.017	0.69	0.95	0	-0.099	0.027	0.2	0	-0.062	0.14	0.53	0	-0.081	0.076	0.63	0	-0.044	0.29	0.76	0	0.037	0.36	0.76	0	0.031	0.74	0.99	0	-0.042	0.62	0.91	0	0.017	0.84	0.98	0	-0.073	0.43	1	0	-0.013	0.88	1	0	0.06
74770	Hhatl	ENSMUSG00000032523	Q9D1G3	protein-coding	0.046	0.65	0.94	0	0.083	0.39	0.7	0	0.2	0.041	0.3	0	0.036	0.72	0.95	0	0.16	0.11	0.59	0	0.12	0.21	0.64	0	0.063	0.58	0.98	0	0.15	0.17	0.63	0	0.32	0.0063	0.19	0	0.087	0.45	1	0	0.26	0.026	0.65	0	0.17
74769	Pik3cb	ENSMUSG00000032462	Q8BTI9	protein-coding	-0.054	0.31	0.85	0	-0.024	0.63	0.85	0	-0.046	0.36	0.76	0	0.03	0.57	0.9	0	0.0084	0.86	0.98	0	-0.022	0.66	0.89	0	-0.025	0.73	0.99	0	-0.087	0.21	0.67	0	0.019	0.78	0.98	0	-0.062	0.39	1	0	0.044	0.52	1	0	0.11
74766	Yipf2	ENSMUSG00000032182	Q99LP8	protein-coding	-0.076	0.16	0.76	0	-0.071	0.17	0.5	0	-0.0019	0.97	0.99	0	0.0056	0.92	0.99	0	0.074	0.14	0.64	0	0.069	0.17	0.6	0	-0.015	0.83	0.99	0	-0.022	0.75	0.94	0	-0.1	0.13	0.73	0	-0.0063	0.93	1	0	-0.088	0.2	0.95	0	-0.082
74764	Klc4	ENSMUSG00000003546	Q9DBS5	protein-coding	0.022	0.75	0.96	0	0.049	0.44	0.75	0	0.047	0.45	0.81	0	0.027	0.68	0.94	0	0.025	0.69	0.93	0	-0.0024	0.97	0.99	0	-0.039	0.67	0.98	0	0.12	0.2	0.66	0	0.077	0.38	0.89	0	0.15	0.11	1	0	0.12	0.19	0.94	0	-0.039
74763	Naa60	ENSMUSG00000005982	H3BIY0,Q9DBU2,H3BJZ6	protein-coding	-0.0097	0.82	0.98	0	-0.061	0.15	0.46	0	-0.029	0.46	0.82	0	-0.051	0.24	0.76	0	-0.02	0.63	0.91	0	0.031	0.43	0.79	0	0.013	0.86	0.99	0	-0.067	0.32	0.76	0	-0.09	0.18	0.78	0	-0.08	0.27	1	0	-0.1	0.13	0.89	0	-0.023
74762	Mdga1	ENSMUSG00000043557	D3Z499	protein-coding	-0.027	0.77	0.97	0	-0.055	0.54	0.8	0	-0.13	0.17	0.57	0	-0.028	0.77	0.96	0	-0.098	0.28	0.76	0	-0.07	0.43	0.8	0	0.079	0.43	0.98	0	-0.043	0.65	0.92	0	-0.0062	0.95	0.99	0	-0.12	0.23	1	0	-0.085	0.36	0.99	0	0.036
74761	Mxra8	ENSMUSG00000029070	Q9DBV4	protein-coding	-0.063	0.7	0.95	0	0.28	0.08	0.35	0	0.15	0.34	0.75	0	0.35	0.043	0.6	0	0.21	0.18	0.68	0	-0.14	0.37	0.76	0	0.056	0.69	0.99	0	0.32	0.024	0.32	0	0.099	0.45	0.91	0	0.27	0.069	1	0	0.043	0.74	1	0	-0.23
74760	Rab3il1	ENSMUSG00000024663	Q8VDV3,D3Z585	protein-coding	-0.077	0.44	0.9	0	0.061	0.51	0.79	0	0.18	0.055	0.35	0	0.14	0.17	0.7	0	0.26	0.0098	0.27	0	0.12	0.19	0.62	0	0.015	0.87	0.99	0	0.077	0.39	0.81	0	0.3	0.0031	0.12	0	0.062	0.52	1	0	0.28	0.0051	0.37	0	0.22
74754	Dhcr24	ENSMUSG00000034926	Q8VCH6	protein-coding	0.016	0.75	0.96	0	0.061	0.19	0.52	0	0.13	0.0096	0.15	0	0.045	0.36	0.82	0	0.11	0.022	0.37	0	0.067	0.15	0.58	0	0.03	0.71	0.99	0	0.062	0.42	0.83	0	0.12	0.11	0.69	0	0.032	0.7	1	0	0.094	0.23	0.96	0	0.062
74753	Trmo	ENSMUSG00000028331	Q562D6	protein-coding	-0.0076	0.97	0.99	0	-0.19	0.28	0.62	0	0.004	0.98	1	0	-0.18	0.32	0.8	0	0.012	0.95	0.99	0	0.19	0.27	0.69	0	-0.12	0.42	0.98	0	-0.17	0.23	0.68	0	-0.14	0.31	0.86	0	-0.05	0.73	1	0	-0.018	0.89	1	0	0.032
74748	Slamf8	ENSMUSG00000053318	Q3UQA2,Q9D3G2	protein-coding	1.1	0.014	0.54	0	2.5	3.2e-05	0.0051	1	2	0.00014	0.0089	1	1.3	0.018	0.53	0	0.89	0.073	0.53	0	-0.45	0.42	0.78	0	1.2	0.0069	0.82	0	1.5	0.00055	0.044	1	1.6	0.00033	0.025	1	0.33	0.46	1	0	0.42	0.34	0.99	0	0.086
74747	Ddit4	ENSMUSG00000020108	B7ZNP9,Q9D3F7	protein-coding	0.082	0.3	0.84	0	-0.03	0.68	0.88	0	0.00055	0.99	1	0	-0.11	0.16	0.7	0	-0.081	0.27	0.75	0	0.031	0.67	0.9	0	0.036	0.72	0.99	0	-0.11	0.27	0.72	0	-0.067	0.49	0.92	0	-0.15	0.17	1	0	-0.1	0.29	0.99	0	0.042
74741	C2cd5	ENSMUSG00000030279	Q3TSE2,Q7TPS5,E9Q026,A0A0N4SW93	protein-coding	-0.1	0.046	0.63	0	0.021	0.64	0.86	0	-0.035	0.43	0.8	0	0.12	0.019	0.54	0	0.066	0.15	0.64	0	-0.056	0.22	0.65	0	-0.064	0.43	0.98	0	0.018	0.82	0.96	0	0.0095	0.9	0.99	0	0.081	0.32	1	0	0.073	0.34	0.99	0	-0.0081
74737	Pcf11	ENSMUSG00000041328	G3X9Z4,Q69ZY3,Q8K0S1	protein-coding	0.11	0.32	0.85	0	0.026	0.79	0.92	0	-0.052	0.6	0.88	0	-0.081	0.45	0.86	0	-0.16	0.12	0.61	0	-0.078	0.43	0.79	0	-0.0056	0.96	1	0	-0.11	0.35	0.78	0	0.0015	0.99	1	0	-0.1	0.41	1	0	0.0071	0.95	1	0	0.11
74735	Trim14	ENSMUSG00000039853	Q14AR3,Q3V0E0,Q8BVW3,Q3TA17	protein-coding	0.66	0.086	0.7	0	0.34	0.33	0.66	0	1.1	0.0069	0.12	0	-0.32	0.41	0.85	0	0.4	0.3	0.77	0	0.73	0.063	0.45	0	0.021	0.97	1	0	0.84	0.067	0.46	0	1.4	0.0043	0.14	0	0.82	0.1	1	0	1.4	0.0065	0.41	0	0.6
74734	Rhoh	ENSMUSG00000029204	Q504M6,Q9D3G9	protein-coding	0.25	0.44	0.9	0	0.78	0.027	0.21	0	0.56	0.086	0.43	0	0.53	0.14	0.69	0	0.3	0.35	0.8	0	-0.23	0.5	0.83	0	0.27	0.19	0.98	0	0.38	0.051	0.43	0	0.23	0.21	0.8	0	0.11	0.57	1	0	-0.037	0.85	1	0	-0.15
74732	Stx11	ENSMUSG00000039232	Q3U5V8,Q9D3G5	protein-coding	0.08	0.82	0.97	0	1	0.0086	0.12	0	0.41	0.22	0.63	0	0.97	0.018	0.53	0	0.33	0.33	0.79	0	-0.64	0.094	0.51	0	-0.11	0.79	0.99	0	0.77	0.076	0.48	0	0.81	0.061	0.58	0	0.88	0.064	1	0	0.92	0.036	0.71	0	0.039
74729	Setmar	ENSMUSG00000034639	Q80UJ9	protein-coding	0.17	0.13	0.74	0	0.11	0.3	0.63	0	0.079	0.43	0.81	0	-0.06	0.58	0.91	0	-0.09	0.38	0.81	0	-0.03	0.77	0.93	0	0.039	0.72	0.99	0	-0.1	0.3	0.75	0	-0.18	0.08	0.64	0	-0.14	0.19	1	0	-0.22	0.039	0.71	0	-0.075
74720	Tmem114	ENSMUSG00000022715	Q9D563	protein-coding	-0.27	0.095	0.71	0	-0.42	0.011	0.13	0	-0.27	0.078	0.41	0	-0.14	0.35	0.82	0	0.0034	0.98	1	0	0.15	0.31	0.72	0	-0.21	0.27	0.98	0	-0.36	0.048	0.42	0	-0.2	0.26	0.83	0	-0.16	0.4	1	0	0.0094	0.96	1	0	0.16
74718	Snx16	ENSMUSG00000027534	Q3TLM7,Q8C080	protein-coding	0.053	0.43	0.89	0	0.017	0.78	0.92	0	-0.056	0.36	0.76	0	-0.035	0.59	0.91	0	-0.11	0.089	0.56	0	-0.073	0.24	0.66	0	0.045	0.57	0.98	0	0.052	0.48	0.86	0	-0.062	0.4	0.89	0	0.007	0.93	1	0	-0.11	0.15	0.91	0	-0.11
74717	Spata17	ENSMUSG00000026611	Q9D552	protein-coding	0.062	0.85	0.98	0	0.86	0.016	0.16	0	-0.27	0.37	0.76	0	0.8	0.027	0.56	0	-0.33	0.27	0.75	0	-1.1	0.002	0.26	0	0.11	0.73	0.99	0	0.42	0.19	0.65	0	0.0028	0.99	1	0	0.31	0.35	1	0	-0.11	0.72	1	0	-0.42
74711	Ttll9	ENSMUSG00000074673	A2APC3	protein-coding	0.48	0.08	0.69	0	0.48	0.077	0.34	0	0.11	0.65	0.9	0	-0.0061	0.98	1	0	-0.37	0.14	0.64	0	-0.37	0.16	0.59	0	0.084	0.79	0.99	0	0.3	0.31	0.75	0	8.9e-05	1	1	0	0.22	0.49	1	0	-0.084	0.77	1	0	-0.3
74706	4930507D05Rik	ENSMUSG00000097129	NA	ncRNA	-0.35	0.23	0.8	0	-0.44	0.11	0.41	0	-0.3	0.27	0.69	0	-0.09	0.74	0.95	0	0.047	0.85	0.97	0	0.14	0.59	0.87	0	-0.37	0.075	0.96	0	-0.31	0.1	0.52	0	-0.34	0.068	0.61	0	0.056	0.77	1	0	0.021	0.91	1	0	-0.035
74704	4930518I15Rik	NA	NA	unknown	-0.037	0.9	0.98	0	0.023	0.93	0.98	0	0.013	0.96	0.99	0	0.06	0.83	0.97	0	0.05	0.85	0.97	0	-0.01	0.97	0.99	0	-0.11	0.77	0.99	0	-0.26	0.5	0.87	0	0.87	0.039	0.49	0	-0.14	0.72	1	0	0.99	0.017	0.59	0	1.1
74694	Tbc1d30	ENSMUSG00000052302	Q69ZT9	protein-coding	0.039	0.46	0.91	0	-0.027	0.58	0.83	0	0.034	0.49	0.83	0	-0.066	0.22	0.74	0	-0.0052	0.92	0.99	0	0.061	0.22	0.65	0	0.033	0.66	0.98	0	0.00095	0.99	1	0	0.042	0.54	0.94	0	-0.032	0.67	1	0	0.0088	0.9	1	0	0.041
74685	Lrrc74b	ENSMUSG00000022759	Q14BP6	protein-coding	0.5	0.11	0.73	0	0.29	0.3	0.63	0	0.25	0.37	0.77	0	-0.21	0.49	0.88	0	-0.25	0.37	0.81	0	-0.04	0.89	0.97	0	0.24	0.39	0.98	0	0.22	0.4	0.82	0	0.3	0.25	0.83	0	-0.02	0.94	1	0	0.06	0.82	1	0	0.08
74684	4930451G09Rik	ENSMUSG00000022543	NA	protein-coding	0.18	0.18	0.78	0	0.062	0.62	0.85	0	0.28	0.032	0.27	0	-0.12	0.38	0.83	0	0.1	0.41	0.83	0	0.22	0.091	0.5	0	-0.062	0.68	0.98	0	0.12	0.41	0.82	0	-0.039	0.78	0.98	0	0.18	0.25	1	0	0.023	0.87	1	0	-0.16
74682	Wdr35	ENSMUSG00000066643	Q8BND3	protein-coding	-0.039	0.47	0.91	0	0.04	0.44	0.74	0	-0.042	0.4	0.79	0	0.079	0.15	0.69	0	-0.0029	0.95	0.99	0	-0.082	0.11	0.53	0	-0.27	0.032	0.95	0	-0.086	0.45	0.84	0	-0.26	0.026	0.41	0	0.18	0.13	1	0	0.0084	0.94	1	0	-0.18
74670	Zfp943	ENSMUSG00000053347	Q6NZP4	protein-coding	-0.082	0.28	0.82	0	0.037	0.6	0.83	0	-0.11	0.12	0.49	0	0.12	0.12	0.67	0	-0.028	0.68	0.93	0	-0.15	0.042	0.41	0	-0.064	0.59	0.98	0	-0.024	0.83	0.97	0	-0.043	0.7	0.96	0	0.041	0.73	1	0	0.021	0.85	1	0	-0.02
74666	4930432K21Rik	ENSMUSG00000008129	A0A0R4J144,Q6DIA7,E9QNR8	protein-coding	-0.33	0.035	0.61	0	-0.26	0.077	0.34	0	0.01	0.94	0.99	0	0.065	0.66	0.93	0	0.34	0.021	0.37	0	0.27	0.058	0.44	0	0.061	0.68	0.98	0	-0.15	0.3	0.75	0	0.21	0.14	0.75	0	-0.21	0.17	1	0	0.14	0.31	0.99	0	0.35
74665	Drc3	ENSMUSG00000056598	Q9D5E4	protein-coding	0.12	0.25	0.81	0	0.23	0.027	0.21	0	0.13	0.17	0.57	0	0.11	0.3	0.79	0	0.012	0.9	0.98	0	-0.095	0.32	0.72	0	0.17	0.3	0.98	0	0.23	0.13	0.57	0	0.051	0.72	0.97	0	0.062	0.7	1	0	-0.12	0.43	1	0	-0.18
74653	Pomk	ENSMUSG00000037251	Q3TUA9	protein-coding	-0.023	0.69	0.95	0	-0.059	0.28	0.61	0	0.03	0.56	0.87	0	-0.036	0.52	0.89	0	0.053	0.32	0.78	0	0.089	0.1	0.52	0	0.00064	0.99	1	0	-0.021	0.73	0.94	0	0.018	0.78	0.98	0	-0.022	0.74	1	0	0.017	0.79	1	0	0.039
74648	S100pbp	ENSMUSG00000040928	Q9D5K4	protein-coding	0.0087	0.92	0.99	0	-0.012	0.88	0.96	0	-0.029	0.72	0.92	0	-0.021	0.81	0.96	0	-0.038	0.64	0.92	0	-0.017	0.83	0.95	0	-0.082	0.44	0.98	0	-0.021	0.83	0.97	0	-0.06	0.54	0.94	0	0.061	0.56	1	0	0.023	0.82	1	0	-0.039
74646	Spsb1	ENSMUSG00000039911	Q9D5L7	protein-coding	0.13	0.16	0.76	0	0.18	0.05	0.28	0	0.21	0.023	0.23	0	0.047	0.61	0.92	0	0.076	0.38	0.82	0	0.028	0.74	0.92	0	0.067	0.62	0.98	0	0.22	0.091	0.5	0	0.25	0.057	0.57	0	0.15	0.26	1	0	0.18	0.15	0.91	0	0.028
74645	Tent5c	ENSMUSG00000044468	Q5SSF7	protein-coding	0.48	0.038	0.62	0	0.96	0.00022	0.017	1	0.63	0.0053	0.1	0	0.49	0.042	0.6	0	0.15	0.47	0.85	0	-0.34	0.13	0.55	0	0.75	0.022	0.89	0	0.81	0.01	0.23	0	0.66	0.028	0.43	0	0.056	0.86	1	0	-0.096	0.74	1	0	-0.15
74637	Shpk	ENSMUSG00000005951	Q9D5J6	protein-coding	0.12	0.25	0.81	0	0.034	0.72	0.89	0	0.095	0.31	0.72	0	-0.082	0.41	0.85	0	-0.022	0.81	0.97	0	0.061	0.52	0.84	0	0.058	0.68	0.98	0	0.13	0.33	0.77	0	0.099	0.44	0.91	0	0.073	0.6	1	0	0.041	0.75	1	0	-0.031
74629	4930426L09Rik	ENSMUSG00000026736	NA	ncRNA	-0.51	0.16	0.76	0	-0.36	0.3	0.63	0	-0.32	0.35	0.76	0	0.15	0.65	0.93	0	0.19	0.54	0.88	0	0.042	0.9	0.97	0	-0.14	0.65	0.98	0	-0.55	0.059	0.45	0	-0.033	0.9	0.99	0	-0.41	0.17	1	0	0.1	0.7	1	0	0.51
74626	Tmem81	ENSMUSG00000048174	Q9D5K1	protein-coding	0.014	0.9	0.98	0	0.1	0.26	0.59	0	0.17	0.059	0.36	0	0.087	0.35	0.82	0	0.16	0.082	0.55	0	0.07	0.43	0.79	0	-0.12	0.35	0.98	0	-0.23	0.076	0.48	0	0.073	0.55	0.94	0	-0.1	0.43	1	0	0.2	0.12	0.87	0	0.3
74617	Scpep1	ENSMUSG00000000278	Q920A5	protein-coding	0.12	0.17	0.77	0	0.32	0.00093	0.041	1	0.22	0.011	0.16	0	0.2	0.033	0.59	0	0.099	0.23	0.72	0	-0.097	0.23	0.66	0	0.13	0.19	0.98	0	0.28	0.0071	0.19	0	0.14	0.14	0.74	0	0.14	0.15	1	0	0.0055	0.95	1	0	-0.14
74616	Scrn3	ENSMUSG00000008226	Q3TMH2	protein-coding	-0.012	0.76	0.97	0	-0.0039	0.92	0.97	0	0.018	0.63	0.9	0	0.0083	0.84	0.97	0	0.03	0.43	0.84	0	0.022	0.56	0.86	0	-0.026	0.71	0.99	0	0.068	0.3	0.75	0	0.013	0.83	0.98	0	0.094	0.18	1	0	0.039	0.54	1	0	-0.055
74610	Abcb8	ENSMUSG00000028973	Q9CXJ4	protein-coding	-0.059	0.25	0.81	0	-0.12	0.018	0.17	0	-0.053	0.26	0.68	0	-0.063	0.22	0.74	0	0.0056	0.9	0.98	0	0.068	0.15	0.58	0	-0.0017	0.98	1	0	-0.11	0.14	0.58	0	-0.043	0.54	0.94	0	-0.1	0.17	1	0	-0.041	0.56	1	0	0.064
74600	Mrpl47	ENSMUSG00000037531	Q8K2Y7	protein-coding	-0.15	0.099	0.72	0	-0.0031	0.97	0.99	0	-0.047	0.57	0.87	0	0.15	0.1	0.65	0	0.11	0.21	0.71	0	-0.044	0.6	0.87	0	0.031	0.74	0.99	0	0.049	0.56	0.89	0	-0.11	0.2	0.79	0	0.018	0.84	1	0	-0.14	0.11	0.86	0	-0.16
74597	4833418N02Rik	ENSMUSG00000085287	NA	ncRNA	-0.072	0.79	0.97	0	-0.13	0.63	0.85	0	0.11	0.7	0.92	0	-0.055	0.84	0.97	0	0.18	0.5	0.87	0	0.23	0.37	0.76	0	-0.25	0.55	0.98	0	-0.63	0.1	0.52	0	0.019	0.96	1	0	-0.38	0.34	1	0	0.27	0.48	1	0	0.64
74596	Cds1	ENSMUSG00000029330	P98191	protein-coding	0.12	0.065	0.67	0	0.093	0.14	0.45	0	0.072	0.23	0.65	0	-0.031	0.63	0.92	0	-0.052	0.39	0.82	0	-0.021	0.72	0.92	0	0.095	0.17	0.98	0	0.052	0.42	0.82	0	0.051	0.42	0.9	0	-0.042	0.54	1	0	-0.043	0.5	1	0	-0.0012
74591	Abca12	ENSMUSG00000050296	E9Q876	protein-coding	-0.61	0.34	0.86	0	-0.52	0.39	0.7	0	-0.39	0.51	0.84	0	0.088	0.88	0.98	0	0.22	0.69	0.93	0	0.13	0.8	0.94	0	0.58	0.42	0.98	0	-0.2	0.77	0.95	0	0.13	0.83	0.98	0	-0.78	0.31	1	0	-0.45	0.48	1	0	0.34
74589	Kbtbd12	ENSMUSG00000033182	Q9D618	protein-coding	0.78	0.08	0.69	0	-0.42	0.26	0.6	0	0.59	0.14	0.52	0	-1.2	0.011	0.53	0	-0.19	0.65	0.92	0	1	0.015	0.33	0	-0.52	0.25	0.98	0	-1	0.02	0.3	0	0.055	0.9	0.99	0	-0.51	0.22	1	0	0.57	0.17	0.93	0	1.1
74585	Sppl3	ENSMUSG00000029550	Q9CUS9	protein-coding	0.037	0.37	0.88	0	-0.045	0.26	0.59	0	-0.01	0.79	0.95	0	-0.082	0.059	0.61	0	-0.047	0.23	0.73	0	0.035	0.37	0.76	0	0.11	0.12	0.98	0	-0.036	0.57	0.89	0	0.036	0.56	0.94	0	-0.14	0.044	1	0	-0.071	0.26	0.97	0	0.071
74580	Pyroxd2	ENSMUSG00000060224	Q3U4I7	protein-coding	0.15	0.49	0.91	0	0.48	0.026	0.2	0	0.33	0.1	0.47	0	0.33	0.14	0.69	0	0.19	0.35	0.8	0	-0.15	0.47	0.81	0	0.074	0.71	0.99	0	0.24	0.21	0.67	0	0.24	0.21	0.8	0	0.17	0.41	1	0	0.17	0.38	0.99	0	-0.0022
74577	Glb1l	ENSMUSG00000026200	Q8VC60	protein-coding	0.015	0.91	0.98	0	0.3	0.024	0.2	0	-0.079	0.5	0.84	0	0.28	0.038	0.6	0	-0.094	0.43	0.84	0	-0.38	0.0052	0.29	0	0.081	0.62	0.98	0	0.22	0.17	0.63	0	-0.23	0.13	0.73	0	0.13	0.41	1	0	-0.31	0.049	0.74	0	-0.44
74570	Zkscan1	ENSMUSG00000029729	Q8BGS3	protein-coding	-0.023	0.59	0.93	0	-0.037	0.36	0.68	0	-0.0054	0.89	0.98	0	-0.014	0.74	0.95	0	0.018	0.66	0.92	0	0.032	0.42	0.79	0	-0.03	0.69	0.99	0	-0.061	0.39	0.81	0	0.025	0.72	0.96	0	-0.032	0.67	1	0	0.054	0.44	1	0	0.086
74569	Ttc17	ENSMUSG00000027194	E9PVB5,Q8C1H7,A2AFY7	protein-coding	-0.073	0.1	0.72	0	-0.14	0.0036	0.081	0	-0.036	0.38	0.77	0	-0.063	0.16	0.69	0	0.038	0.36	0.8	0	0.1	0.02	0.35	0	-0.099	0.27	0.98	0	-0.22	0.015	0.27	0	-0.12	0.17	0.77	0	-0.12	0.18	1	0	-0.017	0.84	1	0	0.11
74568	Mlkl	ENSMUSG00000012519	Q9D2Y4	protein-coding	0.037	0.94	0.99	0	0.11	0.83	0.94	0	0.14	0.77	0.94	0	0.073	0.89	0.98	0	0.1	0.83	0.97	0	0.031	0.95	0.99	0	-0.62	0.47	0.98	0	0.62	0.47	0.85	0	0.26	0.74	0.97	0	1.2	0.16	1	0	0.88	0.28	0.98	0	-0.35
74563	Rasgef1c	ENSMUSG00000020374	Q9D300	protein-coding	0.073	0.77	0.97	0	-0.18	0.45	0.75	0	0.015	0.95	0.99	0	-0.25	0.31	0.8	0	-0.058	0.81	0.96	0	0.19	0.4	0.77	0	0.032	0.87	0.99	0	-0.29	0.13	0.57	0	-0.28	0.14	0.74	0	-0.32	0.12	1	0	-0.31	0.11	0.86	0	0.012
74559	Elovl7	ENSMUSG00000021696	Q9D2Y9	protein-coding	0.16	0.39	0.88	0	0.55	0.0046	0.09	0	-0.059	0.73	0.93	0	0.4	0.041	0.6	0	-0.22	0.21	0.71	0	-0.61	0.0019	0.26	0	0.18	0.39	0.98	0	0.64	0.0037	0.14	0	-0.042	0.82	0.98	0	0.46	0.034	1	0	-0.22	0.26	0.97	0	-0.68
74552	Nipal3	ENSMUSG00000028803	A2A987,Q8BGN5	protein-coding	0.01	0.77	0.97	0	-0.015	0.67	0.87	0	-0.042	0.22	0.64	0	-0.025	0.49	0.88	0	-0.053	0.14	0.63	0	-0.027	0.42	0.79	0	0.019	0.77	0.99	0	-0.026	0.68	0.93	0	-0.047	0.45	0.91	0	-0.045	0.5	1	0	-0.066	0.3	0.99	0	-0.021
74551	Pck2	ENSMUSG00000040618	A0A0R4J0G0,Q8BH04	protein-coding	0.012	0.83	0.98	0	-0.04	0.48	0.77	0	-0.032	0.56	0.86	0	-0.053	0.38	0.83	0	-0.045	0.42	0.83	0	0.008	0.88	0.97	0	-0.087	0.45	0.98	0	-0.065	0.55	0.89	0	-0.19	0.09	0.66	0	0.021	0.85	1	0	-0.1	0.35	0.99	0	-0.12
74549	Mau2	ENSMUSG00000031858	A0A1D5RLR7,Q9D2X5	protein-coding	0.025	0.65	0.95	0	0.08	0.14	0.46	0	-0.042	0.42	0.8	0	0.054	0.34	0.81	0	-0.067	0.21	0.71	0	-0.12	0.029	0.38	0	0.038	0.6	0.98	0	0.0053	0.94	0.99	0	0.001	0.99	1	0	-0.033	0.65	1	0	-0.037	0.59	1	0	-0.0043
74533	Gzf1	ENSMUSG00000027439	Q4VBD9	protein-coding	0.014	0.77	0.97	0	0.013	0.77	0.92	0	-0.033	0.45	0.81	0	-0.0012	0.98	1	0	-0.048	0.29	0.76	0	-0.046	0.3	0.71	0	0.044	0.5	0.98	0	-0.041	0.5	0.86	0	-0.037	0.53	0.94	0	-0.085	0.2	1	0	-0.081	0.19	0.93	0	0.0042
74530	9030612E09Rik	ENSMUSG00000045008	NA	ncRNA	-0.0024	0.99	1	0	-0.22	0.52	0.79	0	-0.037	0.91	0.98	0	-0.22	0.53	0.89	0	-0.034	0.92	0.99	0	0.19	0.58	0.86	0	-0.15	0.61	0.98	0	-0.0021	0.99	1	0	-0.13	0.64	0.96	0	0.15	0.61	1	0	0.025	0.92	1	0	-0.12
74528	Mgme1	ENSMUSG00000027424	Q9CXC3	protein-coding	0.07	0.43	0.9	0	0.14	0.12	0.42	0	0.12	0.14	0.53	0	0.065	0.46	0.87	0	0.054	0.51	0.88	0	-0.011	0.89	0.97	0	0.1	0.34	0.98	0	0.039	0.69	0.93	0	0.041	0.67	0.96	0	-0.063	0.56	1	0	-0.061	0.54	1	0	0.0017
74525	Fam234b	ENSMUSG00000030207	Q8BYI8	protein-coding	0.026	0.46	0.91	0	-0.049	0.15	0.47	0	0.0025	0.94	0.99	0	-0.076	0.044	0.6	0	-0.024	0.47	0.86	0	0.052	0.12	0.55	0	0.055	0.48	0.98	0	0.016	0.82	0.96	0	0.029	0.69	0.96	0	-0.038	0.62	1	0	-0.026	0.72	1	0	0.012
74522	Morc2a	ENSMUSG00000034543	Q69ZX6,Q6PCN6	protein-coding	0.053	0.34	0.86	0	-0.099	0.068	0.32	0	-0.071	0.18	0.58	0	-0.15	0.012	0.53	0	-0.12	0.025	0.38	0	0.028	0.58	0.86	0	-0.061	0.58	0.98	0	-0.12	0.24	0.7	0	-0.031	0.76	0.97	0	-0.062	0.57	1	0	0.029	0.77	1	0	0.091
74521	Ppp4r4	ENSMUSG00000021209	Q8C0Y0	protein-coding	0.0052	0.94	0.99	0	0.0041	0.95	0.98	0	-0.067	0.3	0.72	0	-0.0011	0.99	1	0	-0.072	0.27	0.75	0	-0.071	0.28	0.7	0	-0.079	0.39	0.98	0	-0.055	0.53	0.88	0	-0.034	0.69	0.96	0	0.024	0.79	1	0	0.045	0.6	1	0	0.021
74519	Cyp2j9	ENSMUSG00000015224	Q924D1	protein-coding	0.034	0.56	0.93	0	0.13	0.033	0.23	0	0.14	0.018	0.2	0	0.091	0.13	0.69	0	0.11	0.067	0.51	0	0.014	0.8	0.94	0	-0.059	0.46	0.98	0	0.057	0.45	0.84	0	-0.16	0.039	0.49	0	0.12	0.15	1	0	-0.099	0.19	0.93	0	-0.21
74513	Neto2	ENSMUSG00000036902	Q8BNJ6	protein-coding	-0.082	0.21	0.79	0	-0.058	0.34	0.67	0	-0.19	0.0049	0.097	0	0.024	0.71	0.94	0	-0.11	0.087	0.56	0	-0.13	0.039	0.4	0	-0.029	0.69	0.99	0	-0.032	0.64	0.92	0	-0.16	0.027	0.42	0	-0.0028	0.97	1	0	-0.13	0.068	0.78	0	-0.13
74511	Lrrc17	ENSMUSG00000039883	Q9CXD9	protein-coding	-0.21	0.62	0.94	0	-0.49	0.23	0.57	0	-0.055	0.89	0.98	0	-0.28	0.49	0.88	0	0.15	0.69	0.93	0	0.43	0.26	0.68	0	-0.41	0.28	0.98	0	-0.56	0.12	0.56	0	-0.093	0.79	0.98	0	-0.15	0.69	1	0	0.32	0.36	0.99	0	0.47
74504	Fam53a	ENSMUSG00000037339	E9PV82	protein-coding	0.04	0.57	0.93	0	0.0054	0.94	0.98	0	0.1	0.13	0.51	0	-0.035	0.62	0.92	0	0.062	0.35	0.8	0	0.096	0.15	0.58	0	-0.039	0.68	0.98	0	-0.023	0.8	0.96	0	0.01	0.91	0.99	0	0.017	0.86	1	0	0.049	0.58	1	0	0.033
74498	Gorasp1	ENSMUSG00000032513	Q3TCN5,Q91X51	protein-coding	0.12	0.025	0.59	0	0.029	0.54	0.8	0	0.011	0.82	0.95	0	-0.09	0.082	0.64	0	-0.11	0.028	0.4	0	-0.018	0.69	0.9	0	0.11	0.13	0.98	0	0.029	0.66	0.92	0	0.065	0.33	0.87	0	-0.083	0.26	1	0	-0.048	0.48	1	0	0.036
74493	Tnks2	ENSMUSG00000024811	Q3UES3	protein-coding	0.02	0.66	0.95	0	0.038	0.37	0.69	0	-0.05	0.23	0.65	0	0.018	0.69	0.94	0	-0.07	0.1	0.59	0	-0.089	0.043	0.41	0	0.055	0.3	0.98	0	0.057	0.26	0.71	0	0.02	0.68	0.96	0	0.0021	0.97	1	0	-0.035	0.48	1	0	-0.038
74492	Kbtbd13	ENSMUSG00000054978	Q8C828,Q9D3I7	protein-coding	-0.52	0.17	0.77	0	0.29	0.46	0.75	0	0.38	0.32	0.73	0	0.81	0.046	0.6	0	0.9	0.021	0.37	0	0.09	0.82	0.95	0	0.0022	1	1	0	-0.45	0.23	0.69	0	-0.22	0.57	0.95	0	-0.46	0.27	1	0	-0.22	0.57	1	0	0.24
74490	Mamstr	ENSMUSG00000042918	Q0ZCJ7	protein-coding	-0.047	0.86	0.98	0	-0.29	0.25	0.58	0	0.03	0.9	0.98	0	-0.25	0.34	0.81	0	0.077	0.76	0.95	0	0.32	0.19	0.62	0	-0.28	0.2	0.98	0	-0.25	0.23	0.69	0	-0.25	0.23	0.81	0	0.034	0.87	1	0	0.036	0.86	1	0	0.0022
74489	5430421F17Rik	ENSMUSG00000110140	NA	ncRNA	0.95	0.095	0.71	0	0.68	0.19	0.52	0	1.2	0.025	0.24	0	-0.28	0.64	0.93	0	0.29	0.62	0.91	0	0.57	0.31	0.72	0	0.58	0.18	0.98	0	0.53	0.21	0.66	0	0.51	0.22	0.8	0	-0.052	0.94	1	0	-0.072	0.86	1	0	-0.02
74487	5430405H02Rik	ENSMUSG00000085741	NA	ncRNA	-0.15	0.32	0.85	0	-0.25	0.096	0.38	0	-0.16	0.26	0.68	0	-0.097	0.51	0.88	0	-0.0091	0.95	0.99	0	0.088	0.52	0.84	0	-0.18	0.11	0.98	0	-0.24	0.031	0.35	0	-0.16	0.14	0.74	0	-0.06	0.59	1	0	0.027	0.79	1	0	0.087
74486	Osbpl10	ENSMUSG00000040875	A0A0R4J0F9,S4R1M9,S4R296	protein-coding	-0.055	0.52	0.92	0	-0.17	0.047	0.27	0	-0.058	0.46	0.82	0	-0.11	0.19	0.72	0	-0.0028	0.97	0.99	0	0.11	0.17	0.6	0	-0.028	0.78	0.99	0	-0.12	0.2	0.66	0	0.081	0.38	0.89	0	-0.095	0.35	1	0	0.11	0.24	0.97	0	0.2
74485	Lrrc71	ENSMUSG00000023084	Q9D3W5	protein-coding	-0.013	0.98	1	0	0.17	0.73	0.9	0	0.1	0.83	0.96	0	0.18	0.72	0.95	0	0.11	0.8	0.96	0	-0.066	0.89	0.97	0	-0.14	0.76	0.99	0	-0.13	0.76	0.95	0	0.75	0.11	0.69	0	0.015	0.98	1	0	0.89	0.053	0.75	0	0.87
74482	Ifitm7	ENSMUSG00000065968	Q8BVR2	protein-coding	-0.22	0.62	0.94	0	-0.11	0.8	0.93	0	-0.44	0.26	0.68	0	0.11	0.81	0.96	0	-0.23	0.55	0.89	0	-0.33	0.4	0.78	0	-0.14	0.83	0.99	0	0.19	0.75	0.95	0	0.63	0.32	0.87	0	0.32	0.61	1	0	0.77	0.23	0.96	0	0.44
74481	Batf2	ENSMUSG00000039699	Q8R1H8	protein-coding	-0.066	0.91	0.98	0	0.14	0.79	0.92	0	0.74	0.2	0.62	0	0.21	0.71	0.94	0	0.8	0.17	0.67	0	0.6	0.3	0.72	0	0.99	0.055	0.96	0	1.2	0.018	0.28	0	0.75	0.1	0.68	0	0.2	0.71	1	0	-0.24	0.62	1	0	-0.44
74480	Samd4	ENSMUSG00000021838	Q8CBY1,A0A2D0VMX2	protein-coding	-0.099	0.069	0.68	0	0.075	0.14	0.45	0	0.018	0.7	0.92	0	0.17	0.0032	0.43	0	0.12	0.024	0.37	0	-0.057	0.25	0.67	0	0.081	0.44	0.98	0	-0.019	0.85	0.97	0	0.13	0.2	0.79	0	-0.1	0.34	1	0	0.044	0.65	1	0	0.14
74479	Snx11	ENSMUSG00000020876	Q91WL6	protein-coding	0.057	0.32	0.85	0	0.016	0.76	0.91	0	0.012	0.81	0.95	0	-0.041	0.47	0.87	0	-0.045	0.39	0.82	0	-0.0037	0.94	0.98	0	0.033	0.69	0.99	0	0.083	0.29	0.74	0	0.1	0.18	0.78	0	0.05	0.55	1	0	0.072	0.36	0.99	0	0.022
74478	Snx29	ENSMUSG00000071669	Q9D3S3,Q3TS66	protein-coding	-0.2	0.029	0.59	0	-0.091	0.27	0.6	0	-0.14	0.079	0.42	0	0.11	0.21	0.73	0	0.054	0.49	0.87	0	-0.053	0.5	0.83	0	-0.25	0.16	0.98	0	-0.13	0.46	0.85	0	-0.071	0.66	0.96	0	0.12	0.48	1	0	0.18	0.28	0.98	0	0.054
74477	4933427D14Rik	NA	A0A0R4J1C3,Q6A000	protein-coding	-0.0054	0.93	0.99	0	0.097	0.14	0.45	0	-0.004	0.95	0.99	0	0.1	0.14	0.69	0	0.0014	0.98	1	0	-0.1	0.11	0.53	0	0.088	0.47	0.98	0	0.039	0.73	0.94	0	0.15	0.19	0.78	0	-0.049	0.69	1	0	0.061	0.59	1	0	0.11
74476	4933439C10Rik	ENSMUSG00000072893	NA	ncRNA	-0.25	0.15	0.76	0	-0.096	0.55	0.81	0	-0.059	0.71	0.92	0	0.15	0.37	0.83	0	0.19	0.23	0.72	0	0.038	0.81	0.95	0	-0.2	0.22	0.98	0	-0.34	0.037	0.38	0	-0.18	0.24	0.82	0	-0.13	0.42	1	0	0.023	0.88	1	0	0.16
74470	Cep72	ENSMUSG00000021572	Q9D3R3	protein-coding	-0.59	0.02	0.57	0	-0.45	0.062	0.31	0	-0.33	0.14	0.54	0	0.14	0.52	0.89	0	0.26	0.24	0.73	0	0.11	0.6	0.87	0	-0.037	0.87	0.99	0	-0.52	0.015	0.27	0	-0.36	0.075	0.62	0	-0.48	0.034	1	0	-0.33	0.11	0.86	0	0.15
74467	Pus10	ENSMUSG00000020280	Q9D3U0	protein-coding	-0.06	0.55	0.93	0	0.08	0.4	0.71	0	-0.028	0.75	0.94	0	0.14	0.17	0.7	0	0.031	0.73	0.95	0	-0.11	0.25	0.67	0	-0.043	0.69	0.99	0	-0.079	0.44	0.84	0	0.015	0.88	0.99	0	-0.036	0.74	1	0	0.058	0.56	1	0	0.094
74466	Mfsd13b	ENSMUSG00000030877	Q9D3Y2,A0A1L1SUA2	protein-coding	-0.31	0.073	0.68	0	-0.084	0.6	0.84	0	0.28	0.095	0.45	0	0.23	0.18	0.72	0	0.59	0.0014	0.1	0	0.36	0.035	0.39	0	-0.028	0.87	0.99	0	-0.41	0.02	0.29	0	0.048	0.76	0.97	0	-0.39	0.036	1	0	0.076	0.64	1	0	0.46
74464	Zswim5	ENSMUSG00000033948	Q80TC6	protein-coding	0.04	0.59	0.93	0	-0.045	0.52	0.79	0	0.0005	0.99	1	0	-0.085	0.26	0.76	0	-0.039	0.57	0.89	0	0.045	0.51	0.83	0	0.043	0.74	0.99	0	0.0052	0.97	0.99	0	0.067	0.57	0.95	0	-0.037	0.77	1	0	0.024	0.84	1	0	0.061
74463	Exoc3l2	ENSMUSG00000011263	NA	protein-coding	-0.011	0.98	1	0	0.38	0.33	0.66	0	-0.49	0.17	0.58	0	0.39	0.33	0.81	0	-0.48	0.18	0.69	0	-0.87	0.025	0.37	0	-0.037	0.93	1	0	0.53	0.22	0.68	0	-0.11	0.78	0.98	0	0.57	0.22	1	0	-0.075	0.86	1	0	-0.64
74455	Nsun6	ENSMUSG00000026707	Q7TS68,Q8BXZ8,A2ASK1	protein-coding	-0.079	0.43	0.9	0	-0.04	0.67	0.87	0	-0.087	0.35	0.75	0	0.039	0.69	0.94	0	-0.0085	0.93	0.99	0	-0.047	0.61	0.87	0	-0.33	0.026	0.92	0	-0.093	0.47	0.85	0	-0.14	0.29	0.85	0	0.23	0.099	1	0	0.19	0.14	0.9	0	-0.043
74453	Cfap53	ENSMUSG00000035394	Q9D439,Q059Q0	protein-coding	0.47	0.35	0.86	0	1	0.053	0.29	0	-0.12	0.78	0.94	0	0.55	0.3	0.79	0	-0.59	0.21	0.72	0	-1.1	0.032	0.38	0	0.29	0.48	0.98	0	0.36	0.36	0.79	0	-0.12	0.74	0.97	0	0.068	0.87	1	0	-0.42	0.28	0.98	0	-0.49
74451	Pgs1	ENSMUSG00000017715	B9EKS7,Q8BHF7	protein-coding	0.0077	0.87	0.98	0	-0.024	0.6	0.84	0	-0.0091	0.84	0.96	0	-0.032	0.51	0.89	0	-0.017	0.71	0.94	0	0.015	0.74	0.92	0	0.028	0.75	0.99	0	-0.0088	0.91	0.99	0	0.034	0.66	0.96	0	-0.037	0.67	1	0	0.0066	0.93	1	0	0.043
74450	Pank2	ENSMUSG00000037514	Q3U4S0	protein-coding	0.064	0.25	0.82	0	0.06	0.26	0.59	0	0.027	0.61	0.88	0	-0.0039	0.94	0.99	0	-0.038	0.47	0.86	0	-0.034	0.51	0.83	0	-0.0048	0.94	1	0	0.036	0.57	0.89	0	0.031	0.63	0.96	0	0.041	0.55	1	0	0.036	0.58	1	0	-0.0057
74443	P4htm	ENSMUSG00000006675	Q2M2M8,Q8BG58	protein-coding	0.023	0.64	0.94	0	-0.078	0.1	0.39	0	0.064	0.17	0.58	0	-0.1	0.05	0.61	0	0.04	0.39	0.82	0	0.14	0.0054	0.29	0	-0.0086	0.9	0.99	0	-0.11	0.096	0.51	0	-0.083	0.2	0.79	0	-0.1	0.15	1	0	-0.074	0.26	0.97	0	0.029
74442	Sgms2	ENSMUSG00000050931	Q9D4B1	protein-coding	0.19	0.55	0.93	0	0.93	0.0084	0.12	0	0.054	0.86	0.97	0	0.73	0.038	0.6	0	-0.14	0.64	0.92	0	-0.87	0.012	0.32	0	0.28	0.46	0.98	0	0.86	0.027	0.33	0	0.0047	0.99	1	0	0.58	0.13	1	0	-0.27	0.43	1	0	-0.86
74440	Cmip	ENSMUSG00000034390	Q9D486	protein-coding	0.0011	0.98	1	0	-0.063	0.13	0.43	0	-0.027	0.49	0.83	0	-0.064	0.14	0.69	0	-0.028	0.48	0.86	0	0.036	0.36	0.75	0	0.056	0.42	0.98	0	-0.044	0.5	0.86	0	0.033	0.61	0.95	0	-0.1	0.16	1	0	-0.024	0.71	1	0	0.077
74438	Clvs1	ENSMUSG00000041216	Q9D4C9	protein-coding	-0.011	0.78	0.97	0	-0.039	0.32	0.65	0	-0.052	0.18	0.59	0	-0.028	0.51	0.88	0	-0.041	0.3	0.77	0	-0.013	0.73	0.92	0	0.0078	0.92	1	0	-0.033	0.66	0.92	0	-0.024	0.74	0.97	0	-0.041	0.61	1	0	-0.032	0.67	1	0	0.0093
74435	Lrriq3	ENSMUSG00000028182	Q14DL3	protein-coding	0.42	0.23	0.8	0	-0.15	0.63	0.85	0	0.23	0.47	0.82	0	-0.58	0.11	0.65	0	-0.19	0.56	0.89	0	0.38	0.23	0.65	0	-0.44	0.28	0.98	0	-0.49	0.2	0.66	0	-0.53	0.15	0.75	0	-0.049	0.9	1	0	-0.098	0.78	1	0	-0.049
74430	4930452B06Rik	ENSMUSG00000021747	Q6P2K3	protein-coding	-0.093	0.35	0.86	0	-0.17	0.078	0.34	0	-0.015	0.86	0.97	0	-0.076	0.44	0.86	0	0.078	0.4	0.82	0	0.15	0.098	0.51	0	0.047	0.65	0.98	0	-0.05	0.61	0.91	0	0.003	0.98	1	0	-0.097	0.36	1	0	-0.044	0.65	1	0	0.053
74427	Eaf1	ENSMUSG00000021890	Q9D4C5	protein-coding	0.12	0.071	0.68	0	0.11	0.083	0.35	0	0.03	0.6	0.88	0	-0.013	0.84	0.97	0	-0.09	0.14	0.64	0	-0.077	0.2	0.63	0	0.077	0.34	0.98	0	0.13	0.097	0.51	0	0.086	0.25	0.83	0	0.053	0.51	1	0	0.009	0.9	1	0	-0.044
74414	Polr3c	ENSMUSG00000028099	B2RX77,Q9D483	protein-coding	0.067	0.39	0.88	0	-0.032	0.67	0.87	0	-0.00032	1	1	0	-0.099	0.21	0.73	0	-0.067	0.36	0.8	0	0.031	0.66	0.89	0	0.02	0.78	0.99	0	-0.051	0.45	0.84	0	0.023	0.72	0.97	0	-0.07	0.33	1	0	0.0033	0.96	1	0	0.074
74413	Tc2n	ENSMUSG00000021187	Q91XT6	protein-coding	0.3	0.61	0.94	0	1.3	0.04	0.25	0	0.026	0.96	0.99	0	1	0.12	0.67	0	-0.27	0.62	0.91	0	-1.3	0.046	0.41	0	0.37	0.59	0.98	0	1.2	0.098	0.51	0	0.42	0.52	0.93	0	0.79	0.28	1	0	0.05	0.94	1	0	-0.74
74412	Gle1	ENSMUSG00000019715	Q8R322	protein-coding	-0.035	0.44	0.9	0	-0.047	0.27	0.61	0	0.04	0.34	0.74	0	-0.012	0.78	0.96	0	0.074	0.085	0.55	0	0.087	0.046	0.42	0	-0.0012	0.98	1	0	-0.031	0.6	0.91	0	0.011	0.85	0.99	0	-0.03	0.64	1	0	0.012	0.84	1	0	0.041
74411	Plpp6	ENSMUSG00000040105	Q9D4F2	protein-coding	-0.035	0.43	0.9	0	-0.018	0.66	0.87	0	-0.052	0.21	0.63	0	0.017	0.7	0.94	0	-0.017	0.69	0.93	0	-0.034	0.42	0.78	0	-0.082	0.25	0.98	0	-0.069	0.3	0.75	0	-0.083	0.21	0.8	0	0.013	0.85	1	0	-0.0005	0.99	1	0	-0.013
74410	Ttll11	ENSMUSG00000026885	A4Q9F4	protein-coding	-0.0058	0.9	0.98	0	-0.0014	0.97	0.99	0	0.035	0.42	0.8	0	0.0044	0.93	0.99	0	0.041	0.36	0.8	0	0.036	0.41	0.78	0	0.019	0.82	0.99	0	-0.013	0.87	0.97	0	0.083	0.29	0.85	0	-0.032	0.7	1	0	0.064	0.42	0.99	0	0.096
74407	Ttc25	ENSMUSG00000006784	Q9D4B2	protein-coding	0.58	0.029	0.59	0	0.51	0.04	0.25	0	0.22	0.34	0.74	0	-0.069	0.78	0.96	0	-0.36	0.13	0.62	0	-0.29	0.22	0.65	0	0.46	0.059	0.96	0	0.093	0.66	0.92	0	-0.038	0.85	0.99	0	-0.36	0.13	1	0	-0.49	0.03	0.68	0	-0.13
74405	Efhc2	ENSMUSG00000025038	Q059K2,Q9D485	protein-coding	-0.065	0.71	0.96	0	-0.057	0.73	0.9	0	-0.023	0.89	0.98	0	0.008	0.96	1	0	0.042	0.8	0.96	0	0.034	0.84	0.96	0	-0.014	0.93	1	0	0.11	0.49	0.86	0	0.0022	0.99	1	0	0.12	0.46	1	0	0.016	0.92	1	0	-0.1
74396	4933407K13Rik	ENSMUSG00000087396	NA	ncRNA	-0.14	0.56	0.93	0	0.056	0.8	0.93	0	-0.051	0.81	0.95	0	0.19	0.42	0.85	0	0.084	0.7	0.94	0	-0.11	0.62	0.88	0	0.73	0.024	0.91	0	-0.059	0.83	0.97	0	0.68	0.021	0.37	0	-0.79	0.02	1	0	-0.048	0.87	1	0	0.74
74393	Map10	ENSMUSG00000050930	Q8BJS7	protein-coding	0.03	0.81	0.97	0	0.19	0.13	0.43	0	0.045	0.7	0.92	0	0.16	0.21	0.74	0	0.015	0.9	0.98	0	-0.14	0.23	0.65	0	0.061	0.62	0.98	0	0.21	0.082	0.49	0	-0.019	0.87	0.99	0	0.15	0.23	1	0	-0.08	0.49	1	0	-0.23
74392	Specc1l	ENSMUSG00000033444	A0A0R4J0J8,Q2KN98,Q6GQV8,Q8C9Q9	protein-coding	-0.019	0.66	0.95	0	-0.015	0.71	0.89	0	-0.036	0.36	0.76	0	0.0039	0.93	0.99	0	-0.017	0.66	0.92	0	-0.021	0.59	0.87	0	-0.031	0.75	0.99	0	-0.029	0.75	0.95	0	0.033	0.71	0.96	0	0.0023	0.98	1	0	0.064	0.48	1	0	0.062
74388	Dpp8	ENSMUSG00000032393	Q80YA7	protein-coding	-0.011	0.8	0.97	0	0.039	0.36	0.68	0	-0.057	0.17	0.57	0	0.049	0.27	0.77	0	-0.046	0.27	0.75	0	-0.096	0.027	0.37	0	-0.03	0.73	0.99	0	-0.015	0.86	0.97	0	-0.00092	0.99	1	0	0.016	0.86	1	0	0.029	0.72	1	0	0.014
74387	4932438H23Rik	ENSMUSG00000039851	Q9D4G1	protein-coding	0.45	0.096	0.71	0	0.68	0.014	0.15	0	0.34	0.17	0.57	0	0.22	0.41	0.84	0	-0.11	0.66	0.92	0	-0.33	0.2	0.62	0	0.09	0.66	0.98	0	0.28	0.17	0.62	0	0.025	0.9	0.99	0	0.19	0.37	1	0	-0.066	0.73	1	0	-0.25
74386	Rmi1	ENSMUSG00000035367	Q9D4G9	protein-coding	-0.015	0.86	0.98	0	0.04	0.63	0.85	0	0.055	0.51	0.84	0	0.056	0.53	0.89	0	0.07	0.4	0.83	0	0.015	0.86	0.96	0	0.073	0.51	0.98	0	0.06	0.56	0.89	0	-0.00069	0.99	1	0	-0.013	0.91	1	0	-0.074	0.47	1	0	-0.061
74385	Ap5m1	ENSMUSG00000036291	A0A0R4J0K9,Q8BJ63	protein-coding	0.082	0.23	0.8	0	0.06	0.34	0.66	0	0.026	0.67	0.91	0	-0.021	0.75	0.95	0	-0.056	0.37	0.81	0	-0.034	0.58	0.86	0	-0.044	0.66	0.98	0	0.094	0.33	0.77	0	-0.035	0.7	0.96	0	0.14	0.18	1	0	0.0089	0.92	1	0	-0.13
74383	Ubap2l	ENSMUSG00000042520	Q80X50,Q8BJ53,A0A0H2UH17,A0A0G2JDV6	protein-coding	-0.066	0.074	0.68	0	-0.045	0.19	0.52	0	-0.022	0.51	0.84	0	0.022	0.54	0.89	0	0.045	0.18	0.69	0	0.023	0.48	0.82	0	-0.019	0.8	0.99	0	-0.0065	0.93	0.99	0	0.0026	0.97	1	0	0.012	0.87	1	0	0.021	0.75	1	0	0.009
74377	Hsf2bp	ENSMUSG00000002076	Q9D4G2	protein-coding	0.75	0.21	0.79	0	0.6	0.29	0.62	0	0.8	0.17	0.57	0	-0.15	0.81	0.96	0	0.053	0.93	0.99	0	0.2	0.73	0.92	0	0.36	0.36	0.98	0	0.39	0.3	0.75	0	-0.0036	0.99	1	0	0.037	0.92	1	0	-0.36	0.32	0.99	0	-0.4
74376	Myo18b	ENSMUSG00000072720	E9PV66	protein-coding	-0.19	0.24	0.81	0	-0.2	0.19	0.52	0	-0.067	0.65	0.9	0	-0.013	0.93	0.99	0	0.12	0.4	0.83	0	0.13	0.36	0.75	0	-0.21	0.41	0.98	0	0.22	0.38	0.8	0	0.29	0.22	0.81	0	0.42	0.11	1	0	0.5	0.047	0.73	0	0.076
74375	Gcc1	ENSMUSG00000029708	Q9D4H2	protein-coding	-0.01	0.83	0.98	0	-0.068	0.15	0.47	0	-0.031	0.49	0.83	0	-0.058	0.25	0.76	0	-0.021	0.65	0.92	0	0.037	0.42	0.79	0	0.11	0.27	0.98	0	0.025	0.78	0.95	0	0.11	0.23	0.82	0	-0.083	0.4	1	0	0.00052	1	1	0	0.083
74374	Clec16a	ENSMUSG00000068663	Q80U30	protein-coding	-0.058	0.3	0.84	0	-0.04	0.44	0.75	0	-0.065	0.2	0.62	0	0.018	0.75	0.95	0	-0.0078	0.88	0.98	0	-0.025	0.62	0.88	0	-0.011	0.88	0.99	0	0.0016	0.98	1	0	-0.023	0.73	0.97	0	0.013	0.86	1	0	-0.012	0.86	1	0	-0.025
74370	Rptor	ENSMUSG00000025583	A2ACM0,A4FUW1	protein-coding	-0.014	0.75	0.97	0	-0.082	0.059	0.3	0	-0.082	0.054	0.35	0	-0.068	0.13	0.68	0	-0.068	0.11	0.59	0	0.00015	1	1	0	-0.18	0.13	0.98	0	-0.18	0.11	0.54	0	-0.051	0.62	0.96	0	3.6e-05	1	1	0	0.13	0.24	0.97	0	0.13
74369	Mei1	ENSMUSG00000068117	Q9D4I2	protein-coding	-0.55	0.1	0.72	0	-0.68	0.039	0.25	0	0.46	0.17	0.57	0	-0.13	0.67	0.93	0	1	0.0035	0.18	0	1.1	0.0016	0.26	0	0.37	0.26	0.98	0	0.4	0.2	0.66	0	0.71	0.029	0.43	0	0.026	0.94	1	0	0.34	0.29	0.99	0	0.31
74366	4932422M17Rik	NA	NA	unknown	0.52	0.49	0.91	0	-0.14	0.84	0.94	0	-0.48	0.45	0.82	0	-0.66	0.37	0.83	0	-1	0.13	0.63	0	-0.34	0.59	0.87	0	0.7	0.48	0.98	0	-0.59	0.44	0.84	0	-0.64	0.4	0.89	0	-1.3	0.17	1	0	-1.3	0.13	0.88	0	-0.052
74365	Lonrf3	ENSMUSG00000016239	Q9D4H7	protein-coding	0.033	0.61	0.94	0	0.05	0.41	0.72	0	0.062	0.3	0.72	0	0.017	0.79	0.96	0	0.029	0.62	0.91	0	0.012	0.84	0.96	0	0.1	0.28	0.98	0	0.045	0.62	0.91	0	0.14	0.11	0.7	0	-0.06	0.53	1	0	0.04	0.66	1	0	0.1
74362	Spag17	ENSMUSG00000027867	Q5S003	protein-coding	0.45	0.22	0.8	0	0.59	0.086	0.36	0	0.013	0.97	0.99	0	0.15	0.69	0.94	0	-0.43	0.2	0.71	0	-0.58	0.089	0.5	0	0.61	0.33	0.98	0	-0.079	0.88	0.98	0	-0.066	0.9	0.99	0	-0.69	0.28	1	0	-0.67	0.23	0.96	0	0.014
74360	Cep57	ENSMUSG00000031922	B8JJE7,Q8CEE0	protein-coding	-0.14	0.073	0.68	0	-0.077	0.28	0.62	0	-0.041	0.56	0.86	0	0.063	0.4	0.84	0	0.099	0.16	0.67	0	0.037	0.6	0.87	0	-0.26	0.017	0.88	0	-0.15	0.13	0.57	0	-0.17	0.079	0.63	0	0.11	0.27	1	0	0.089	0.34	0.99	0	-0.021
74359	4931414P19Rik	ENSMUSG00000022179	Q8K2W9	protein-coding	-0.14	0.47	0.91	0	-0.27	0.14	0.46	0	-0.08	0.64	0.9	0	-0.13	0.48	0.87	0	0.056	0.75	0.95	0	0.19	0.27	0.69	0	-0.13	0.35	0.98	0	-0.02	0.88	0.98	0	0.0045	0.97	1	0	0.11	0.43	1	0	0.14	0.31	0.99	0	0.024
74356	4931428F04Rik	ENSMUSG00000014837	Q810A5	protein-coding	-0.045	0.52	0.91	0	-0.05	0.45	0.75	0	-0.11	0.087	0.43	0	-0.0055	0.94	0.99	0	-0.068	0.29	0.77	0	-0.063	0.33	0.73	0	-0.051	0.52	0.98	0	-0.1	0.19	0.65	0	-0.068	0.36	0.88	0	-0.05	0.54	1	0	-0.017	0.82	1	0	0.033
74355	Smchd1	ENSMUSG00000024054	Q6P5D8	protein-coding	-0.075	0.22	0.8	0	0.012	0.83	0.94	0	-0.12	0.041	0.3	0	0.087	0.16	0.7	0	-0.046	0.41	0.83	0	-0.13	0.026	0.37	0	-0.12	0.31	0.98	0	-0.038	0.74	0.94	0	-0.0096	0.93	0.99	0	0.086	0.48	1	0	0.11	0.31	0.99	0	0.028
74354	Lrguk	ENSMUSG00000056215	Q9D5S7	protein-coding	-0.22	0.39	0.88	0	-0.013	0.96	0.99	0	-0.49	0.045	0.32	0	0.21	0.41	0.84	0	-0.27	0.24	0.73	0	-0.48	0.049	0.42	0	-0.03	0.91	1	0	-0.073	0.77	0.95	0	0.14	0.57	0.95	0	-0.043	0.88	1	0	0.17	0.49	1	0	0.21
74352	Zfp84	ENSMUSG00000046185	Q3ULL7,Q9D654	protein-coding	0.14	0.054	0.65	0	-0.035	0.59	0.83	0	-0.018	0.77	0.94	0	-0.17	0.019	0.54	0	-0.15	0.022	0.37	0	0.016	0.79	0.94	0	0.039	0.7	0.99	0	-0.04	0.68	0.92	0	0.055	0.56	0.94	0	-0.079	0.45	1	0	0.016	0.86	1	0	0.095
74351	Ddx23	ENSMUSG00000003360	D3Z0M9	protein-coding	-0.081	0.09	0.71	0	0.02	0.64	0.86	0	-0.034	0.43	0.8	0	0.1	0.038	0.6	0	0.047	0.28	0.76	0	-0.054	0.21	0.64	0	0.083	0.35	0.98	0	0.054	0.51	0.87	0	0.13	0.13	0.72	0	-0.029	0.75	1	0	0.044	0.6	1	0	0.073
74349	Fam160a2	ENSMUSG00000044465	J3QP99,Q3U2I3,A0A1C7CYU5	protein-coding	-0.014	0.77	0.97	0	-0.048	0.27	0.61	0	-0.069	0.12	0.49	0	-0.035	0.45	0.86	0	-0.055	0.21	0.71	0	-0.02	0.63	0.88	0	-0.06	0.37	0.98	0	-0.1	0.11	0.55	0	-0.069	0.26	0.84	0	-0.042	0.53	1	0	-0.0093	0.88	1	0	0.033
74347	Meak7	ENSMUSG00000034105	Q8K0P3	protein-coding	0.11	0.24	0.81	0	0.19	0.041	0.25	0	0.034	0.69	0.92	0	0.079	0.4	0.84	0	-0.078	0.37	0.81	0	-0.16	0.084	0.49	0	0.089	0.46	0.98	0	0.14	0.23	0.69	0	-0.094	0.4	0.9	0	0.048	0.69	1	0	-0.18	0.12	0.87	0	-0.23
74343	Crtc2	ENSMUSG00000027936	Q3U182	protein-coding	-0.071	0.39	0.88	0	0.021	0.78	0.92	0	0.023	0.76	0.94	0	0.092	0.27	0.77	0	0.094	0.23	0.72	0	0.0014	0.98	1	0	0.11	0.27	0.98	0	0.11	0.26	0.71	0	0.14	0.13	0.72	0	-0.0056	0.96	1	0	0.031	0.74	1	0	0.037
74342	Lrrtm1	ENSMUSG00000060780	Q8K377	protein-coding	0.00013	1	1	0	-0.11	0.0059	0.1	0	-0.056	0.11	0.48	0	-0.11	0.0086	0.51	0	-0.056	0.12	0.6	0	0.052	0.14	0.57	0	0.087	0.27	0.98	0	-0.052	0.48	0.86	0	-0.046	0.53	0.93	0	-0.14	0.087	1	0	-0.13	0.079	0.8	0	0.0061
74341	G630025P09Rik	NA	NA	ncRNA	-0.2	0.43	0.9	0	-0.33	0.18	0.51	0	-0.22	0.34	0.75	0	-0.13	0.59	0.91	0	-0.027	0.91	0.98	0	0.1	0.65	0.89	0	-0.15	0.53	0.98	0	-0.062	0.79	0.95	0	-0.25	0.26	0.84	0	0.09	0.71	1	0	-0.1	0.65	1	0	-0.19
74340	Ahcyl2	ENSMUSG00000029772	F8WGT1,Q68FL4,F8WI65	protein-coding	0.038	0.48	0.91	0	0.14	0.013	0.15	0	-0.023	0.64	0.9	0	0.099	0.076	0.63	0	-0.061	0.23	0.72	0	-0.16	0.0042	0.28	0	0.083	0.24	0.98	0	0.16	0.023	0.31	0	-0.023	0.71	0.96	0	0.078	0.27	1	0	-0.11	0.11	0.86	0	-0.18
74338	Slc6a19	ENSMUSG00000021565	Q3KN89,Q9D687	protein-coding	0.021	0.96	0.99	0	0.21	0.63	0.85	0	0.15	0.72	0.92	0	0.18	0.68	0.94	0	0.13	0.75	0.95	0	-0.052	0.9	0.97	0	0.21	0.71	0.99	0	-0.033	0.95	0.99	0	0.04	0.94	0.99	0	-0.24	0.65	1	0	-0.17	0.74	1	0	0.073
74337	Palm3	ENSMUSG00000047986	A2TJV2	protein-coding	-0.091	0.5	0.91	0	0.013	0.92	0.97	0	0.077	0.55	0.86	0	0.1	0.45	0.86	0	0.17	0.19	0.7	0	0.064	0.62	0.88	0	-0.11	0.59	0.98	0	-0.15	0.41	0.82	0	0.23	0.22	0.81	0	-0.044	0.82	1	0	0.34	0.079	0.8	0	0.39
74335	Xrcc3	ENSMUSG00000021287	Q80W51,Q9CXE6	protein-coding	-0.11	0.46	0.91	0	-0.16	0.24	0.58	0	0.077	0.56	0.87	0	-0.054	0.7	0.94	0	0.18	0.18	0.68	0	0.24	0.086	0.49	0	-0.011	0.92	1	0	0.062	0.57	0.89	0	0.19	0.093	0.66	0	0.073	0.53	1	0	0.2	0.079	0.8	0	0.12
74334	Ranbp10	ENSMUSG00000037415	A0A0R4J0G4,Q6VN19	protein-coding	-1.5e-05	1	1	0	0.013	0.82	0.94	0	-0.017	0.76	0.94	0	0.013	0.83	0.97	0	-0.017	0.76	0.95	0	-0.03	0.59	0.87	0	0.066	0.43	0.98	0	0.08	0.31	0.76	0	0.08	0.3	0.86	0	0.014	0.87	1	0	0.013	0.86	1	0	-0.00039
74333	A330040F15Rik	ENSMUSG00000086213	NA	ncRNA	0.16	0.77	0.97	0	0.076	0.89	0.96	0	0.53	0.33	0.74	0	-0.089	0.88	0.98	0	0.37	0.5	0.87	0	0.45	0.42	0.78	0	-0.72	0.22	0.98	0	0.065	0.91	0.99	0	-0.5	0.35	0.88	0	0.78	0.2	1	0	0.21	0.66	1	0	-0.57
74330	Dnajc14	ENSMUSG00000025354	Q921R4	protein-coding	0.058	0.24	0.81	0	0.012	0.79	0.92	0	-0.0011	0.98	1	0	-0.046	0.35	0.82	0	-0.059	0.2	0.71	0	-0.013	0.77	0.93	0	-0.022	0.71	0.99	0	-0.06	0.29	0.74	0	0.014	0.79	0.98	0	-0.038	0.53	1	0	0.036	0.51	1	0	0.074
74326	Hnrnpr	ENSMUSG00000066037	Q3U8W9,Q8VHM5,F7B5B5,Q3UZI0,Q3UKV5	protein-coding	-0.05	0.29	0.83	0	-0.039	0.38	0.7	0	-0.062	0.16	0.56	0	0.011	0.81	0.96	0	-0.012	0.78	0.96	0	-0.023	0.59	0.87	0	-0.039	0.56	0.98	0	-0.099	0.13	0.57	0	-0.047	0.45	0.91	0	-0.06	0.38	1	0	-0.0075	0.9	1	0	0.052
74325	Cltb	ENSMUSG00000047547	Q3TJ95,Q6IRU5,Q3TWZ9	protein-coding	0.035	0.48	0.91	0	-0.044	0.36	0.68	0	0.0095	0.83	0.96	0	-0.079	0.12	0.67	0	-0.026	0.58	0.9	0	0.053	0.25	0.67	0	-0.024	0.71	0.99	0	-0.097	0.13	0.57	0	-0.052	0.4	0.89	0	-0.073	0.28	1	0	-0.028	0.65	1	0	0.045
74322	Cxxc1	ENSMUSG00000024560	Q541B1,Q9CWW7	protein-coding	0.11	0.029	0.59	0	0.0063	0.88	0.96	0	-0.007	0.87	0.97	0	-0.099	0.04	0.6	0	-0.11	0.014	0.32	0	-0.013	0.75	0.92	0	0.035	0.64	0.98	0	0.012	0.87	0.98	0	-0.074	0.3	0.86	0	-0.024	0.75	1	0	-0.11	0.13	0.89	0	-0.086
74320	Wdr33	ENSMUSG00000024400	Q9D1P6,Q8K1G7,D3YX80,Q8K4P0	protein-coding	-0.067	0.2	0.79	0	-0.08	0.11	0.41	0	-0.068	0.16	0.56	0	-0.013	0.79	0.96	0	-0.0014	0.98	0.99	0	0.012	0.8	0.94	0	0.013	0.85	0.99	0	-0.044	0.47	0.85	0	-0.041	0.49	0.92	0	-0.056	0.39	1	0	-0.053	0.38	0.99	0	0.0027
74319	Mettl23	ENSMUSG00000090266	A2AA28	protein-coding	-0.14	0.11	0.72	0	-0.049	0.55	0.81	0	-0.13	0.12	0.5	0	0.094	0.28	0.78	0	0.016	0.84	0.97	0	-0.078	0.34	0.74	0	-0.082	0.52	0.98	0	-0.049	0.68	0.92	0	-0.069	0.55	0.94	0	0.033	0.79	1	0	0.012	0.92	1	0	-0.021
74318	Hopx	ENSMUSG00000059325	Q8R1H0	protein-coding	0.02	0.75	0.97	0	0.026	0.66	0.87	0	0.037	0.52	0.85	0	0.006	0.92	0.99	0	0.017	0.77	0.95	0	0.011	0.85	0.96	0	-0.11	0.45	0.98	0	-0.012	0.93	0.99	0	-0.015	0.91	0.99	0	0.096	0.5	1	0	0.092	0.48	1	0	-0.0034
74316	Isca2	ENSMUSG00000021241	Q9DCB8	protein-coding	-0.059	0.41	0.89	0	0.034	0.62	0.85	0	-0.027	0.68	0.91	0	0.092	0.2	0.73	0	0.032	0.64	0.92	0	-0.061	0.36	0.75	0	-0.15	0.2	0.98	0	0.022	0.84	0.97	0	-0.064	0.54	0.94	0	0.17	0.14	1	0	0.083	0.43	1	0	-0.086
74315	Rnf145	ENSMUSG00000019189	Q3UTM8,Q8BU61,Q5SWK7	protein-coding	-0.032	0.42	0.89	0	-0.051	0.18	0.51	0	-0.042	0.26	0.68	0	-0.019	0.63	0.92	0	-0.0098	0.79	0.96	0	0.0089	0.81	0.94	0	0.0065	0.94	1	0	-0.025	0.74	0.94	0	0.023	0.76	0.97	0	-0.032	0.7	1	0	0.017	0.82	1	0	0.048
74309	Osbp2	ENSMUSG00000020435	Q6PE09,Q8K0C7,Q5QNQ6	protein-coding	0.032	0.49	0.91	0	-0.07	0.12	0.43	0	-0.029	0.5	0.84	0	-0.1	0.04	0.6	0	-0.062	0.17	0.67	0	0.041	0.35	0.75	0	0.057	0.51	0.98	0	-0.14	0.096	0.51	0	-0.0042	0.96	1	0	-0.2	0.032	1	0	-0.061	0.45	1	0	0.14
74302	Mtmr3	ENSMUSG00000034354	B1ATD5,Q80U24,Q8K296	protein-coding	-0.019	0.61	0.94	0	-0.036	0.32	0.65	0	-0.063	0.084	0.43	0	-0.016	0.66	0.93	0	-0.044	0.22	0.72	0	-0.028	0.43	0.8	0	-0.033	0.64	0.98	0	-0.022	0.74	0.94	0	-0.01	0.87	0.99	0	0.01	0.88	1	0	0.022	0.74	1	0	0.012
74293	1700095J03Rik	ENSMUSG00000085407	NA	ncRNA	0.18	0.67	0.95	0	-0.072	0.86	0.95	0	0.2	0.62	0.89	0	-0.25	0.55	0.9	0	0.018	0.97	0.99	0	0.27	0.49	0.83	0	0.81	0.17	0.98	0	-0.012	0.98	1	0	0.28	0.59	0.95	0	-0.82	0.18	1	0	-0.52	0.36	0.99	0	0.3
74287	Kcmf1	ENSMUSG00000055239	A0A0N4SV15,Q80UY2	protein-coding	-0.0085	0.83	0.98	0	0.0032	0.93	0.98	0	-0.0059	0.87	0.97	0	0.012	0.77	0.96	0	0.0026	0.94	0.99	0	-0.0091	0.81	0.94	0	-0.0086	0.88	0.99	0	-0.0053	0.92	0.99	0	-0.051	0.32	0.87	0	0.0033	0.95	1	0	-0.043	0.41	0.99	0	-0.046
74284	1700086L19Rik	ENSMUSG00000071265	NA	ncRNA	-0.019	0.86	0.98	0	-0.099	0.34	0.66	0	-0.072	0.47	0.82	0	-0.08	0.45	0.86	0	-0.053	0.6	0.9	0	0.027	0.78	0.94	0	-0.21	0.21	0.98	0	-0.25	0.12	0.55	0	-0.2	0.21	0.8	0	-0.041	0.8	1	0	0.016	0.91	1	0	0.058
74277	Chic2	ENSMUSG00000029229	Q9D9G3	protein-coding	-0.056	0.59	0.93	0	-0.062	0.53	0.8	0	-0.1	0.29	0.71	0	-0.0061	0.95	1	0	-0.047	0.62	0.91	0	-0.041	0.67	0.9	0	-0.022	0.84	0.99	0	-0.091	0.38	0.81	0	-0.03	0.76	0.97	0	-0.069	0.53	1	0	-0.0081	0.94	1	0	0.061
74270	Usp20	ENSMUSG00000026854	Q8C6M1	protein-coding	0.0058	0.88	0.98	0	-0.047	0.2	0.54	0	0.00043	0.99	1	0	-0.053	0.18	0.71	0	-0.0054	0.88	0.98	0	0.047	0.19	0.62	0	-0.036	0.62	0.98	0	-4.4e-05	1	1	0	0.0084	0.9	0.99	0	0.036	0.62	1	0	0.045	0.51	1	0	0.0085
74268	Aven	ENSMUSG00000003604	A2AGL5,Q9D9K3	protein-coding	0.1	0.43	0.9	0	0.18	0.15	0.47	0	0.22	0.08	0.42	0	0.08	0.55	0.9	0	0.12	0.34	0.79	0	0.041	0.74	0.92	0	0.14	0.24	0.98	0	0.26	0.024	0.32	0	0.24	0.031	0.45	0	0.12	0.29	1	0	0.11	0.33	0.99	0	-0.016
74264	Rnf138rt1	ENSMUSG00000083695	Q9D9M9	protein-coding	0.38	0.18	0.77	0	-0.0012	1	1	0	0.22	0.38	0.77	0	-0.38	0.18	0.71	0	-0.15	0.55	0.89	0	0.23	0.38	0.76	0	-0.1	0.68	0.98	0	0.2	0.39	0.81	0	0.0069	0.98	1	0	0.31	0.23	1	0	0.11	0.64	1	0	-0.2
74257	Tspan17	ENSMUSG00000025875	Q3TAQ3,Q9D7W4	protein-coding	-0.039	0.6	0.94	0	-0.031	0.66	0.87	0	-0.051	0.46	0.82	0	0.0075	0.92	0.99	0	-0.012	0.86	0.98	0	-0.02	0.78	0.94	0	-0.08	0.43	0.98	0	-0.12	0.23	0.69	0	0.008	0.93	0.99	0	-0.035	0.73	1	0	0.088	0.36	0.99	0	0.12
74256	Cyld	ENSMUSG00000036712	Q80TQ2,A0A1B0GSE5	protein-coding	-0.055	0.14	0.74	0	0.034	0.31	0.64	0	-0.016	0.63	0.89	0	0.089	0.021	0.56	0	0.039	0.25	0.74	0	-0.05	0.14	0.56	0	0.011	0.86	0.99	0	0.041	0.47	0.85	0	0.085	0.14	0.73	0	0.03	0.62	1	0	0.074	0.19	0.94	0	0.044
74255	Smu1	ENSMUSG00000028409	Q3UKJ7	protein-coding	-0.051	0.28	0.83	0	-0.084	0.069	0.32	0	0.01	0.81	0.95	0	-0.033	0.48	0.87	0	0.061	0.17	0.68	0	0.094	0.04	0.4	0	-0.039	0.57	0.98	0	0.018	0.77	0.95	0	-0.034	0.59	0.95	0	0.058	0.4	1	0	0.005	0.94	1	0	-0.053
74254	Gpn1	ENSMUSG00000064037	Q4VAB2,Q8VCE2	protein-coding	-0.01	0.82	0.98	0	-0.012	0.79	0.92	0	0.1	0.026	0.24	0	-0.0013	0.98	1	0	0.11	0.016	0.33	0	0.11	0.015	0.33	0	0.024	0.74	0.99	0	0.0029	0.97	0.99	0	-0.016	0.81	0.98	0	-0.021	0.77	1	0	-0.04	0.56	1	0	-0.019
74253	Klrg2	ENSMUSG00000071537	G5E8L6	protein-coding	0.55	0.2	0.79	0	0.98	0.031	0.22	0	0.5	0.21	0.63	0	0.42	0.37	0.83	0	-0.052	0.9	0.98	0	-0.48	0.29	0.71	0	-0.2	0.7	0.99	0	-0.45	0.35	0.78	0	-0.093	0.85	0.99	0	-0.24	0.63	1	0	0.11	0.82	1	0	0.35
74252	Armc1	ENSMUSG00000027599	Q9D7A8	protein-coding	0.023	0.58	0.93	0	0.034	0.39	0.7	0	-0.062	0.11	0.48	0	0.011	0.79	0.96	0	-0.085	0.036	0.44	0	-0.095	0.019	0.34	0	-0.046	0.6	0.98	0	0.031	0.71	0.93	0	-0.068	0.41	0.9	0	0.077	0.39	1	0	-0.022	0.79	1	0	-0.099
74251	Ankrd9	ENSMUSG00000037904	Q8BH83	protein-coding	0.12	0.24	0.81	0	-0.13	0.16	0.48	0	-0.13	0.15	0.55	0	-0.25	0.018	0.53	0	-0.25	0.013	0.3	0	0.0033	0.97	0.99	0	0.11	0.34	0.98	0	0.0011	0.99	1	0	-0.00048	1	1	0	-0.1	0.35	1	0	-0.11	0.3	0.99	0	-0.0016
74249	Lrrc2	ENSMUSG00000032495	A0A0R4J0F2,Q8VDB8	protein-coding	0.078	0.65	0.94	0	-0.046	0.77	0.92	0	-0.02	0.9	0.98	0	-0.12	0.47	0.87	0	-0.099	0.54	0.88	0	0.026	0.87	0.96	0	0.15	0.28	0.98	0	-0.27	0.05	0.43	0	-0.21	0.11	0.69	0	-0.42	0.0063	0.93	0	-0.37	0.0097	0.51	0	0.056
74246	Gale	ENSMUSG00000028671	Q8R059	protein-coding	-0.11	0.27	0.82	0	-0.14	0.16	0.49	0	-0.082	0.38	0.77	0	-0.024	0.81	0.96	0	0.031	0.74	0.95	0	0.055	0.55	0.85	0	-0.12	0.22	0.98	0	-0.14	0.13	0.57	0	-0.014	0.88	0.99	0	-0.019	0.84	1	0	0.1	0.24	0.97	0	0.12
74245	Ctbs	ENSMUSG00000028189	Q102J0,Q8R242	protein-coding	-0.054	0.54	0.92	0	0.017	0.84	0.94	0	0.13	0.13	0.51	0	0.07	0.42	0.85	0	0.18	0.038	0.44	0	0.11	0.19	0.62	0	-0.088	0.53	0.98	0	0.022	0.87	0.98	0	0.097	0.45	0.92	0	0.11	0.43	1	0	0.18	0.16	0.92	0	0.075
74244	Atg7	ENSMUSG00000030314	A0A0A0MQN4,Q3TM87,Q9D906	protein-coding	-0.092	0.099	0.72	0	-0.13	0.016	0.16	0	-0.044	0.38	0.77	0	-0.042	0.44	0.86	0	0.048	0.34	0.79	0	0.091	0.081	0.48	0	0.0097	0.89	0.99	0	-0.091	0.2	0.65	0	-0.032	0.64	0.96	0	-0.1	0.18	1	0	-0.041	0.55	1	0	0.059
74243	Slx4ip	ENSMUSG00000027281	Q9D7Y9	protein-coding	0.051	0.56	0.93	0	0.11	0.18	0.51	0	-0.052	0.52	0.84	0	0.062	0.48	0.87	0	-0.1	0.21	0.72	0	-0.17	0.052	0.43	0	0.13	0.44	0.98	0	0.25	0.12	0.56	0	0.24	0.13	0.72	0	0.12	0.47	1	0	0.11	0.48	1	0	-0.011
74241	Chpf	ENSMUSG00000032997	Q6IQX7	protein-coding	0.004	0.94	0.99	0	-0.1	0.066	0.32	0	-0.049	0.34	0.75	0	-0.1	0.07	0.62	0	-0.053	0.31	0.78	0	0.051	0.32	0.72	0	-0.0076	0.94	1	0	-0.087	0.32	0.77	0	-0.025	0.78	0.98	0	-0.08	0.4	1	0	-0.017	0.85	1	0	0.063
74239	Iqce	ENSMUSG00000036555	Q6PCQ0	protein-coding	-0.08	0.17	0.77	0	0.078	0.15	0.47	0	-0.0077	0.88	0.98	0	0.16	0.011	0.53	0	0.072	0.18	0.68	0	-0.086	0.11	0.53	0	-0.17	0.079	0.96	0	0.0012	0.99	1	0	-0.028	0.75	0.97	0	0.17	0.077	1	0	0.14	0.11	0.86	0	-0.029
74238	Mterf2	ENSMUSG00000049038	Q8BKY8	protein-coding	-0.13	0.1	0.72	0	0.012	0.87	0.95	0	-0.076	0.3	0.72	0	0.15	0.077	0.63	0	0.058	0.43	0.84	0	-0.089	0.24	0.66	0	-0.048	0.68	0.98	0	-0.064	0.56	0.89	0	-0.042	0.7	0.96	0	-0.015	0.9	1	0	0.0062	0.95	1	0	0.021
74237	Tubgcp2	ENSMUSG00000025474	Q3UIT6,Q921G8	protein-coding	-0.12	0.025	0.59	0	-0.16	0.002	0.061	0	-0.027	0.55	0.86	0	-0.047	0.33	0.81	0	0.09	0.056	0.49	0	0.14	0.0059	0.3	0	-0.19	0.02	0.89	0	-0.18	0.02	0.3	0	-0.081	0.26	0.83	0	0.009	0.91	1	0	0.11	0.14	0.9	0	0.1
74230	1700016K19Rik	ENSMUSG00000053783	Q810M6	protein-coding	0.15	0.52	0.92	0	0.25	0.24	0.58	0	0.055	0.79	0.95	0	0.11	0.64	0.92	0	-0.091	0.67	0.93	0	-0.2	0.35	0.75	0	0.36	0.11	0.98	0	0.29	0.16	0.62	0	-0.054	0.79	0.98	0	-0.069	0.75	1	0	-0.41	0.055	0.75	0	-0.35
74229	Paqr8	ENSMUSG00000025931	Q80ZE5	protein-coding	0.084	0.1	0.72	0	0.16	0.0028	0.072	0	0.018	0.7	0.92	0	0.075	0.14	0.69	0	-0.066	0.16	0.67	0	-0.14	0.0057	0.3	0	0.086	0.19	0.98	0	0.15	0.022	0.31	0	0.044	0.46	0.92	0	0.064	0.33	1	0	-0.042	0.49	1	0	-0.11
74213	Rbm26	ENSMUSG00000022119	E9PUF4,Q6NZN0	protein-coding	0.032	0.67	0.95	0	0.05	0.47	0.76	0	0.00039	1	1	0	0.018	0.81	0.96	0	-0.032	0.65	0.92	0	-0.05	0.47	0.82	0	0.002	0.98	1	0	-0.081	0.33	0.77	0	-0.033	0.69	0.96	0	-0.083	0.35	1	0	-0.035	0.67	1	0	0.048
74211	1700017B05Rik	ENSMUSG00000032300	Q3TEI4	protein-coding	0.18	0.026	0.59	0	0.073	0.31	0.64	0	0.12	0.089	0.44	0	-0.11	0.16	0.7	0	-0.059	0.41	0.83	0	0.051	0.47	0.82	0	0.097	0.47	0.98	0	0.078	0.54	0.88	0	0.2	0.12	0.71	0	-0.019	0.89	1	0	0.099	0.43	1	0	0.12
74206	Sipa1l3	ENSMUSG00000030583	G3X9J0	protein-coding	0.012	0.87	0.98	0	-0.0098	0.89	0.96	0	-0.043	0.53	0.85	0	-0.021	0.77	0.95	0	-0.055	0.42	0.83	0	-0.033	0.62	0.88	0	0.073	0.51	0.98	0	0.025	0.81	0.96	0	0.14	0.19	0.78	0	-0.047	0.66	1	0	0.063	0.53	1	0	0.11
74205	Acsl3	ENSMUSG00000032883	Q9CZW4,E9PUC2	protein-coding	-0.048	0.36	0.87	0	-0.014	0.78	0.92	0	-0.067	0.18	0.58	0	0.034	0.52	0.89	0	-0.019	0.7	0.94	0	-0.053	0.28	0.7	0	-0.055	0.46	0.98	0	-0.072	0.31	0.76	0	-0.14	0.054	0.56	0	-0.017	0.82	1	0	-0.082	0.24	0.96	0	-0.066
74204	Xpo6	ENSMUSG00000000131	Q924Z6	protein-coding	-0.054	0.19	0.78	0	-0.051	0.19	0.52	0	-0.029	0.45	0.81	0	0.0027	0.95	0.99	0	0.025	0.51	0.87	0	0.022	0.55	0.85	0	-0.035	0.63	0.98	0	-0.068	0.32	0.76	0	-0.012	0.85	0.99	0	-0.033	0.65	1	0	0.023	0.73	1	0	0.056
74203	Eif4enif1	ENSMUSG00000020454	Q9EST3,Q8BY82	protein-coding	0.049	0.29	0.83	0	-0.055	0.2	0.54	0	-0.009	0.83	0.96	0	-0.1	0.031	0.58	0	-0.058	0.18	0.68	0	0.046	0.28	0.69	0	-0.0073	0.92	1	0	-0.033	0.63	0.91	0	-0.031	0.64	0.96	0	-0.026	0.72	1	0	-0.024	0.72	1	0	0.0017
74202	Fblim1	ENSMUSG00000006219	Q71FD7	protein-coding	0.42	0.11	0.72	0	0.91	0.0016	0.055	0	0.89	0.0015	0.046	1	0.49	0.08	0.63	0	0.46	0.076	0.53	0	-0.023	0.93	0.98	0	0.27	0.34	0.98	0	1.1	0.00084	0.057	0	0.68	0.016	0.32	0	0.82	0.01	1	0	0.41	0.14	0.89	0	-0.41
74201	Cep97	ENSMUSG00000022604	Q6P077,Q9CZ62,Q8BH46,Q8BJR7	protein-coding	0.089	0.34	0.86	0	0.11	0.2	0.54	0	0.051	0.55	0.86	0	0.023	0.8	0.96	0	-0.037	0.66	0.92	0	-0.06	0.48	0.82	0	-0.022	0.85	0.99	0	0.071	0.52	0.88	0	0.021	0.84	0.98	0	0.093	0.43	1	0	0.044	0.69	1	0	-0.049
74200	Khdc4	ENSMUSG00000028060	Q3TCX3	protein-coding	0.038	0.54	0.92	0	0.059	0.3	0.63	0	0.028	0.62	0.89	0	0.022	0.72	0.95	0	-0.0096	0.86	0.98	0	-0.031	0.58	0.86	0	0.094	0.24	0.98	0	0.044	0.55	0.89	0	0.044	0.54	0.94	0	-0.051	0.52	1	0	-0.05	0.49	1	0	0.00035
74199	Vit	ENSMUSG00000024076	Q8VHI5	protein-coding	-0.049	0.66	0.95	0	0.15	0.16	0.48	0	0.13	0.23	0.64	0	0.2	0.085	0.64	0	0.18	0.1	0.58	0	-0.024	0.82	0.95	0	-0.12	0.32	0.98	0	-0.15	0.17	0.63	0	-0.16	0.14	0.74	0	-0.033	0.77	1	0	-0.043	0.68	1	0	-0.01
74198	Dtx2	ENSMUSG00000004947	Q8R3P2,A0A0R4IZY1	protein-coding	0.0037	0.97	0.99	0	0.033	0.7	0.89	0	-0.07	0.4	0.79	0	0.029	0.75	0.95	0	-0.073	0.38	0.82	0	-0.1	0.22	0.65	0	0.13	0.37	0.98	0	0.033	0.8	0.96	0	-0.052	0.69	0.96	0	-0.097	0.5	1	0	-0.18	0.18	0.93	0	-0.086
74197	Gtf2e1	ENSMUSG00000022828	Q9D0D5	protein-coding	0.048	0.46	0.9	0	0.03	0.62	0.84	0	-0.0092	0.88	0.97	0	-0.018	0.78	0.96	0	-0.057	0.34	0.8	0	-0.039	0.51	0.83	0	-0.026	0.79	0.99	0	0.15	0.11	0.53	0	-0.036	0.68	0.96	0	0.17	0.077	1	0	-0.011	0.9	1	0	-0.18
74196	Ttc27	ENSMUSG00000024078	Q8CD92	protein-coding	-0.012	0.86	0.98	0	0.0026	0.97	0.99	0	0.033	0.6	0.88	0	0.015	0.83	0.97	0	0.045	0.48	0.86	0	0.03	0.63	0.88	0	-0.25	0.04	0.95	0	-0.22	0.056	0.44	0	-0.25	0.027	0.42	0	0.032	0.78	1	0	-0.0019	0.99	1	0	-0.034
74195	Elp3	ENSMUSG00000022031	Q9CZX0	protein-coding	-0.0087	0.79	0.97	0	-0.098	0.0051	0.094	0	0.024	0.44	0.81	0	-0.09	0.013	0.53	0	0.032	0.3	0.77	0	0.12	0.00077	0.26	0	-0.042	0.5	0.98	0	-0.013	0.83	0.97	0	-0.013	0.82	0.98	0	0.029	0.64	1	0	0.029	0.62	1	0	-0.00028
74194	Rnd3	ENSMUSG00000017144	P61588	protein-coding	-0.048	0.51	0.91	0	-0.14	0.057	0.3	0	-0.093	0.18	0.59	0	-0.09	0.23	0.74	0	-0.045	0.51	0.87	0	0.045	0.51	0.83	0	0.044	0.68	0.98	0	-0.16	0.12	0.56	0	-0.21	0.04	0.49	0	-0.2	0.066	1	0	-0.25	0.017	0.59	0	-0.051
74192	Arpc5l	ENSMUSG00000026755	Q9D898	protein-coding	-0.0035	0.95	0.99	0	-0.022	0.69	0.88	0	0.0067	0.9	0.98	0	-0.019	0.75	0.95	0	0.01	0.85	0.97	0	0.029	0.59	0.87	0	-0.03	0.71	0.99	0	-0.074	0.32	0.76	0	-0.083	0.26	0.84	0	-0.045	0.57	1	0	-0.053	0.47	1	0	-0.0085
74191	P2ry13	ENSMUSG00000036362	Q9D8I2	protein-coding	-0.097	0.32	0.85	0	0.15	0.12	0.43	0	0.17	0.069	0.39	0	0.24	0.019	0.54	0	0.27	0.0074	0.24	0	0.025	0.78	0.94	0	0.032	0.78	0.99	0	0.2	0.082	0.49	0	0.27	0.019	0.36	0	0.17	0.16	1	0	0.23	0.04	0.71	0	0.07
74190	Exoc3l4	ENSMUSG00000021280	A0A0R4J0W9,Q6DIA2	protein-coding	0.12	0.44	0.9	0	0.72	9.4e-05	0.01	1	0.99	2e-06	0.00036	1	0.6	0.001	0.33	0	0.87	1.3e-05	0.0077	1	0.27	0.089	0.5	0	0.19	0.35	0.98	0	0.44	0.03	0.35	0	0.97	5.7e-05	0.0068	1	0.25	0.23	1	0	0.78	0.00069	0.17	0	0.53
74189	Phactr3	ENSMUSG00000027525	Q6KCA9,Q8BYK5,A2AHM4	protein-coding	-0.042	0.38	0.88	0	-0.018	0.68	0.88	0	-0.017	0.69	0.92	0	0.023	0.62	0.92	0	0.024	0.58	0.9	0	0.00093	0.98	1	0	-0.0099	0.9	1	0	-0.099	0.21	0.67	0	0.002	0.98	1	0	-0.089	0.28	1	0	0.012	0.88	1	0	0.1
74187	Katnb1	ENSMUSG00000031787	Q8BG40	protein-coding	-0.04	0.48	0.91	0	-0.012	0.82	0.94	0	0.021	0.68	0.91	0	0.028	0.62	0.92	0	0.061	0.25	0.74	0	0.033	0.52	0.84	0	-0.028	0.7	0.99	0	-0.077	0.27	0.72	0	-0.006	0.93	0.99	0	-0.049	0.52	1	0	0.022	0.75	1	0	0.071
74186	Ccdc3	ENSMUSG00000026676	Q9D6Y1	protein-coding	-2.8e-06	1	1	0	0.074	0.35	0.68	0	0.089	0.26	0.68	0	0.074	0.38	0.83	0	0.089	0.27	0.75	0	0.015	0.85	0.96	0	0.059	0.55	0.98	0	0.091	0.31	0.76	0	0.09	0.32	0.87	0	0.033	0.73	1	0	0.031	0.73	1	0	-0.0014
74185	Gbe1	ENSMUSG00000022707	Q9D6Y9	protein-coding	-0.11	0.29	0.83	0	0.11	0.26	0.6	0	0.0031	0.97	0.99	0	0.22	0.041	0.6	0	0.11	0.24	0.73	0	-0.11	0.27	0.69	0	-0.0042	0.97	1	0	0.08	0.45	0.84	0	-0.14	0.19	0.79	0	0.084	0.45	1	0	-0.13	0.21	0.95	0	-0.22
74183	Perm1	ENSMUSG00000078486	Q149B8	protein-coding	-0.37	0.085	0.7	0	-0.15	0.43	0.73	0	-0.43	0.029	0.26	0	0.22	0.33	0.81	0	-0.064	0.72	0.94	0	-0.28	0.15	0.57	0	-0.017	0.96	1	0	-0.7	0.02	0.29	0	-0.3	0.28	0.85	0	-0.69	0.03	1	0	-0.29	0.3	0.99	0	0.4
74182	Gpcpd1	ENSMUSG00000027346	Q8C0L9	protein-coding	-0.094	0.1	0.72	0	-0.077	0.15	0.47	0	-0.07	0.18	0.59	0	0.017	0.76	0.95	0	0.024	0.64	0.92	0	0.0073	0.89	0.97	0	-0.12	0.14	0.98	0	-0.11	0.15	0.6	0	-0.04	0.57	0.95	0	0.0094	0.9	1	0	0.076	0.29	0.99	0	0.066
74178	Stk40	ENSMUSG00000042608	Q7TNL3	protein-coding	0.14	0.038	0.62	0	0.035	0.56	0.81	0	0.028	0.64	0.9	0	-0.11	0.11	0.66	0	-0.11	0.068	0.52	0	-0.0074	0.9	0.97	0	0.12	0.21	0.98	0	-0.052	0.57	0.89	0	0.07	0.43	0.9	0	-0.18	0.084	1	0	-0.054	0.55	1	0	0.12
74173	Rab10os	ENSMUSG00000079179	NA	ncRNA	-0.09	0.22	0.8	0	0.025	0.72	0.9	0	-0.07	0.31	0.72	0	0.11	0.13	0.68	0	0.021	0.76	0.95	0	-0.094	0.17	0.6	0	-0.063	0.53	0.98	0	-0.11	0.25	0.71	0	0.023	0.8	0.98	0	-0.045	0.65	1	0	0.086	0.36	0.99	0	0.13
74168	Zdhhc16	ENSMUSG00000025157	Q9ESG8	protein-coding	-0.04	0.51	0.91	0	-0.14	0.021	0.18	0	-0.02	0.73	0.93	0	-0.1	0.1	0.65	0	0.021	0.72	0.94	0	0.12	0.038	0.4	0	-0.056	0.5	0.98	0	-0.069	0.38	0.81	0	-0.082	0.29	0.85	0	-0.013	0.88	1	0	-0.027	0.73	1	0	-0.014
74167	Nudt9	ENSMUSG00000029310	Q8BVU5	protein-coding	-0.013	0.81	0.97	0	-0.0011	0.98	0.99	0	0.045	0.36	0.76	0	0.011	0.83	0.97	0	0.057	0.25	0.74	0	0.046	0.35	0.75	0	0.0053	0.94	1	0	-0.034	0.59	0.9	0	-0.0083	0.89	0.99	0	-0.039	0.56	1	0	-0.014	0.83	1	0	0.026
74166	Tmem38a	ENSMUSG00000031791	Q3TMP8	protein-coding	0.021	0.63	0.94	0	-0.017	0.66	0.87	0	-0.029	0.46	0.82	0	-0.038	0.37	0.83	0	-0.05	0.22	0.72	0	-0.012	0.77	0.93	0	-0.078	0.3	0.98	0	-0.058	0.4	0.82	0	-0.15	0.041	0.5	0	0.02	0.79	1	0	-0.07	0.31	0.99	0	-0.09
74165	Fbxl22	ENSMUSG00000050503	Q8C7B6	protein-coding	-0.2	0.71	0.96	0	-0.00065	1	1	0	-0.74	0.13	0.51	0	0.2	0.7	0.94	0	-0.54	0.24	0.73	0	-0.74	0.13	0.55	0	-0.48	0.45	0.98	0	-0.014	0.98	1	0	-0.26	0.67	0.96	0	0.47	0.46	1	0	0.22	0.7	1	0	-0.25
74164	Nfx1	ENSMUSG00000028423	B1AY10	protein-coding	-0.057	0.2	0.79	0	-0.06	0.16	0.48	0	-0.071	0.091	0.44	0	-0.0021	0.96	1	0	-0.014	0.73	0.95	0	-0.012	0.77	0.93	0	-0.043	0.49	0.98	0	-0.0017	0.98	1	0	-0.042	0.47	0.92	0	0.041	0.5	1	0	0.0015	0.98	1	0	-0.04
74159	Acbd5	ENSMUSG00000026781	Q5CZX6,Q5XG73,E9QNH7	protein-coding	0.043	0.47	0.91	0	0.12	0.033	0.23	0	-0.02	0.7	0.92	0	0.082	0.18	0.71	0	-0.063	0.25	0.74	0	-0.14	0.014	0.33	0	0.024	0.76	0.99	0	0.0046	0.95	0.99	0	-0.036	0.62	0.96	0	-0.02	0.8	1	0	-0.06	0.42	0.99	0	-0.04
74158	Josd1	ENSMUSG00000022426	Q9DBJ6	protein-coding	0.076	0.079	0.69	0	0.047	0.24	0.58	0	0.073	0.069	0.39	0	-0.03	0.48	0.87	0	-0.003	0.94	0.99	0	0.026	0.49	0.83	0	-0.0041	0.95	1	0	-0.056	0.38	0.8	0	0.015	0.8	0.98	0	-0.052	0.44	1	0	0.019	0.75	1	0	0.071
74157	Cmtr1	ENSMUSG00000024019	Q9DBC3	protein-coding	0.012	0.78	0.97	0	0.021	0.59	0.83	0	0.0043	0.91	0.98	0	0.0092	0.82	0.97	0	-0.0073	0.85	0.97	0	-0.016	0.67	0.89	0	-0.12	0.098	0.98	0	-0.13	0.06	0.45	0	-0.089	0.17	0.77	0	-0.01	0.88	1	0	0.027	0.67	1	0	0.037
74156	Acot12	ENSMUSG00000021620	A2RSC2,Q9DBK0	protein-coding	-0.68	0.15	0.75	0	-0.84	0.064	0.32	0	-0.35	0.43	0.8	0	-0.17	0.7	0.94	0	0.33	0.42	0.83	0	0.5	0.23	0.66	0	-0.2	0.72	0.99	0	-0.22	0.69	0.93	0	-0.31	0.53	0.94	0	-0.018	0.97	1	0	-0.12	0.81	1	0	-0.098
74155	Errfi1	ENSMUSG00000028967	Q3TK48,Q99JZ7	protein-coding	0.11	0.15	0.76	0	0.032	0.65	0.86	0	0.068	0.34	0.75	0	-0.081	0.3	0.79	0	-0.045	0.52	0.88	0	0.036	0.61	0.88	0	0.14	0.13	0.98	0	0.053	0.52	0.88	0	0.054	0.5	0.93	0	-0.084	0.34	1	0	-0.082	0.32	0.99	0	0.0018
74154	Unkl	ENSMUSG00000015127	Q5FWH2,E0CYD7	protein-coding	0.13	0.096	0.71	0	0.059	0.4	0.71	0	0.087	0.21	0.63	0	-0.07	0.35	0.82	0	-0.041	0.55	0.89	0	0.029	0.67	0.9	0	0.074	0.43	0.98	0	-0.00057	0.99	1	0	0.1	0.24	0.82	0	-0.075	0.43	1	0	0.029	0.74	1	0	0.1
74153	Uba7	ENSMUSG00000032596	Q9DBK7	protein-coding	0.11	0.52	0.91	0	0.42	0.019	0.18	0	0.32	0.058	0.36	0	0.31	0.088	0.64	0	0.21	0.21	0.71	0	-0.1	0.53	0.84	0	0.1	0.64	0.98	0	0.41	0.065	0.46	0	0.61	0.0088	0.23	0	0.3	0.19	1	0	0.51	0.027	0.65	0	0.2
74150	Slc35f5	ENSMUSG00000026342	Q8R314	protein-coding	-0.099	0.11	0.73	0	-0.11	0.062	0.31	0	-0.11	0.06	0.37	0	-0.012	0.84	0.97	0	-0.011	0.85	0.97	0	0.0014	0.98	1	0	-0.079	0.3	0.98	0	-0.14	0.049	0.42	0	-0.16	0.026	0.41	0	-0.065	0.39	1	0	-0.085	0.23	0.96	0	-0.019
74149	Zfp946	ENSMUSG00000071266	F6VWU8	protein-coding	-0.031	0.71	0.96	0	0.12	0.12	0.43	0	0.044	0.57	0.87	0	0.15	0.076	0.63	0	0.075	0.33	0.79	0	-0.079	0.31	0.72	0	0.061	0.51	0.98	0	0.25	0.0085	0.21	0	0.2	0.028	0.42	0	0.19	0.049	1	0	0.14	0.12	0.87	0	-0.053
74148	Cluh	ENSMUSG00000020741	A0A0R4J140,Q5SW19	protein-coding	-0.059	0.16	0.76	0	-0.097	0.021	0.18	0	-0.061	0.12	0.5	0	-0.038	0.37	0.83	0	-0.0015	0.97	0.99	0	0.036	0.35	0.75	0	-0.18	0.089	0.97	0	-0.18	0.073	0.48	0	-0.092	0.33	0.87	0	-0.00053	1	1	0	0.088	0.36	0.99	0	0.088
74147	Ehhadh	ENSMUSG00000022853	Q9DBM2	protein-coding	0.058	0.67	0.95	0	0.17	0.2	0.53	0	0.31	0.023	0.23	0	0.11	0.43	0.85	0	0.25	0.062	0.5	0	0.14	0.28	0.69	0	-0.3	0.065	0.96	0	0.064	0.66	0.92	0	0.12	0.43	0.9	0	0.36	0.028	1	0	0.41	0.0085	0.48	0	0.051
74145	F13a1	ENSMUSG00000039109	Q3V3W7,Q8BH61	protein-coding	-0.21	0.44	0.9	0	0.24	0.39	0.7	0	0.22	0.41	0.79	0	0.45	0.12	0.68	0	0.43	0.11	0.59	0	-0.017	0.95	0.99	0	-0.43	0.13	0.98	0	0.1	0.71	0.93	0	-0.021	0.93	0.99	0	0.53	0.067	1	0	0.41	0.12	0.87	0	-0.12
74144	Robo4	ENSMUSG00000032125	A0A1L1SUF8,Q8C310,A0A0R4J197,D3Z4M4	protein-coding	-0.29	0.04	0.62	0	-0.19	0.15	0.47	0	-0.13	0.3	0.72	0	0.1	0.43	0.85	0	0.16	0.2	0.71	0	0.055	0.66	0.89	0	-0.29	0.072	0.96	0	-0.18	0.22	0.68	0	-0.24	0.11	0.69	0	0.11	0.48	1	0	0.051	0.72	1	0	-0.056
74143	Opa1	ENSMUSG00000038084	H7BX01,P58281	protein-coding	-0.1	0.01	0.49	0	-0.065	0.064	0.31	0	-0.093	0.01	0.15	0	0.035	0.33	0.81	0	0.0072	0.83	0.97	0	-0.028	0.39	0.77	0	-0.13	0.055	0.96	0	-0.11	0.085	0.49	0	-0.073	0.21	0.8	0	0.019	0.76	1	0	0.053	0.37	0.99	0	0.033
74142	Lonp1	ENSMUSG00000041168	Q8CGK3	protein-coding	0.0069	0.86	0.98	0	-0.066	0.08	0.35	0	-0.049	0.18	0.58	0	-0.073	0.068	0.62	0	-0.056	0.13	0.62	0	0.017	0.63	0.88	0	0.013	0.88	0.99	0	-0.032	0.71	0.93	0	0.025	0.76	0.97	0	-0.045	0.62	1	0	0.012	0.89	1	0	0.057
74140	Tm9sf1	ENSMUSG00000002320	Q9DBU0	protein-coding	-0.012	0.84	0.98	0	0.034	0.55	0.81	0	-0.062	0.27	0.69	0	0.046	0.44	0.86	0	-0.05	0.37	0.81	0	-0.097	0.095	0.51	0	0.069	0.32	0.98	0	0.084	0.2	0.66	0	-0.069	0.29	0.85	0	0.014	0.83	1	0	-0.14	0.042	0.72	0	-0.15
74137	Nuak2	ENSMUSG00000009772	Q8BZN4	protein-coding	0.19	0.22	0.8	0	0.24	0.11	0.41	0	0.32	0.035	0.28	0	0.045	0.77	0.96	0	0.13	0.38	0.82	0	0.085	0.57	0.86	0	0.3	0.16	0.98	0	0.046	0.81	0.96	0	0.37	0.067	0.6	0	-0.25	0.24	1	0	0.07	0.72	1	0	0.32
74136	Sec14l1	ENSMUSG00000020823	A8Y5H7	protein-coding	0.04	0.22	0.8	0	-0.02	0.51	0.79	0	0.02	0.5	0.84	0	-0.06	0.075	0.63	0	-0.02	0.51	0.88	0	0.04	0.19	0.61	0	0.054	0.4	0.98	0	0.013	0.82	0.97	0	0.06	0.32	0.86	0	-0.041	0.53	1	0	0.0058	0.92	1	0	0.047
74134	Cyp2s1	ENSMUSG00000040703	Q9DBX6	protein-coding	0.13	0.43	0.9	0	-0.023	0.88	0.96	0	0.012	0.94	0.99	0	-0.15	0.35	0.82	0	-0.12	0.44	0.84	0	0.034	0.82	0.95	0	0.34	0.11	0.98	0	0.29	0.13	0.57	0	0.19	0.32	0.86	0	-0.048	0.82	1	0	-0.15	0.42	1	0	-0.1
74133	Smg8	ENSMUSG00000020495	Q8VE18	protein-coding	-0.026	0.75	0.97	0	-0.11	0.18	0.51	0	-0.0019	0.98	1	0	-0.083	0.33	0.81	0	0.024	0.75	0.95	0	0.11	0.18	0.61	0	0.032	0.68	0.98	0	-0.097	0.19	0.64	0	-0.12	0.096	0.67	0	-0.13	0.11	1	0	-0.15	0.042	0.72	0	-0.025
74132	Rnf6	ENSMUSG00000029634	Q9DBU5	protein-coding	0.036	0.33	0.85	0	0.022	0.51	0.79	0	0.022	0.52	0.84	0	-0.013	0.71	0.94	0	-0.014	0.67	0.93	0	-0.00082	0.98	1	0	-0.019	0.74	0.99	0	0.011	0.83	0.97	0	-0.0077	0.88	0.99	0	0.03	0.6	1	0	0.011	0.83	1	0	-0.019
74131	Sash3	ENSMUSG00000031101	Q8K352	protein-coding	0.37	0.029	0.59	0	0.59	0.001	0.043	1	0.76	8.4e-05	0.0062	1	0.22	0.19	0.72	0	0.39	0.022	0.37	0	0.17	0.29	0.71	0	0.079	0.68	0.98	0	0.35	0.066	0.46	0	0.71	0.00082	0.05	1	0.27	0.18	1	0	0.63	0.0024	0.26	0	0.36
74129	Dmgdh	ENSMUSG00000042102	Q9DBT9	protein-coding	0.03	0.96	0.99	0	0.86	0.16	0.48	0	-0.2	0.72	0.92	0	0.83	0.17	0.71	0	-0.23	0.67	0.93	0	-1.1	0.082	0.49	0	0.48	0.48	0.98	0	0.99	0.16	0.61	0	0.082	0.9	0.99	0	0.5	0.49	1	0	-0.4	0.53	1	0	-0.9
74127	Krt80	ENSMUSG00000037185	Q0VBK2	protein-coding	-0.61	0.33	0.86	0	0.19	0.75	0.91	0	0.59	0.34	0.75	0	0.79	0.21	0.73	0	1.2	0.063	0.5	0	0.41	0.51	0.83	0	0.31	0.51	0.98	0	0.36	0.42	0.82	0	0.66	0.15	0.75	0	0.052	0.91	1	0	0.35	0.45	1	0	0.3
74126	Syvn1	ENSMUSG00000024807	A0A0R4J1R1,Q9DBY1	protein-coding	0.055	0.24	0.81	0	0.048	0.27	0.61	0	0.051	0.24	0.66	0	-0.0071	0.88	0.98	0	-0.0042	0.92	0.99	0	0.0028	0.95	0.98	0	0.099	0.37	0.98	0	-0.03	0.77	0.95	0	0.0057	0.95	1	0	-0.13	0.26	1	0	-0.093	0.37	0.99	0	0.035
74125	Armc8	ENSMUSG00000032468	Q9DBR3,G3X920	protein-coding	0.014	0.72	0.96	0	-0.013	0.74	0.9	0	0.014	0.71	0.92	0	-0.027	0.5	0.88	0	-0.00067	0.99	1	0	0.027	0.48	0.82	0	-0.088	0.17	0.98	0	-0.065	0.27	0.72	0	-0.062	0.29	0.85	0	0.023	0.72	1	0	0.026	0.65	1	0	0.0036
74123	Foxp4	ENSMUSG00000023991	A0A0R4J161,Q9DBY0,A0A0R4J1I5	protein-coding	0.0044	0.94	0.99	0	-0.027	0.6	0.84	0	0.044	0.38	0.77	0	-0.031	0.56	0.9	0	0.04	0.44	0.84	0	0.071	0.17	0.6	0	0.071	0.42	0.98	0	-0.037	0.66	0.92	0	0.14	0.11	0.69	0	-0.11	0.23	1	0	0.065	0.43	1	0	0.17
74122	Tmem43	ENSMUSG00000030095	Q9DBS1	protein-coding	0.078	0.12	0.73	0	-0.03	0.51	0.79	0	0.074	0.11	0.48	0	-0.11	0.035	0.59	0	-0.0044	0.92	0.99	0	0.1	0.03	0.38	0	0.086	0.31	0.98	0	0.037	0.64	0.92	0	0.013	0.87	0.99	0	-0.049	0.56	1	0	-0.074	0.35	0.99	0	-0.025
74120	Zfp263	ENSMUSG00000022529	Q8CF60	protein-coding	-0.036	0.6	0.94	0	-0.021	0.75	0.91	0	-0.03	0.63	0.89	0	0.015	0.83	0.97	0	0.0053	0.93	0.99	0	-0.0097	0.88	0.97	0	0.05	0.61	0.98	0	0.088	0.34	0.78	0	0.07	0.44	0.91	0	0.039	0.69	1	0	0.02	0.82	1	0	-0.018
74117	Actr3	ENSMUSG00000026341	Q3ULF7,Q99JY9	protein-coding	0.0027	0.94	0.99	0	-0.0052	0.88	0.96	0	-0.002	0.95	0.99	0	-0.0078	0.82	0.97	0	-0.0047	0.89	0.98	0	0.0031	0.92	0.98	0	-0.025	0.67	0.98	0	-0.023	0.68	0.93	0	-0.052	0.35	0.88	0	0.0022	0.97	1	0	-0.027	0.63	1	0	-0.029
74116	Pi16	ENSMUSG00000024011	E9QNE5,Q9ET66	protein-coding	0.34	0.3	0.84	0	0.15	0.63	0.85	0	0.53	0.1	0.46	0	-0.19	0.57	0.9	0	0.19	0.54	0.88	0	0.38	0.25	0.67	0	0.25	0.54	0.98	0	0.37	0.31	0.75	0	0.74	0.056	0.56	0	0.13	0.75	1	0	0.49	0.2	0.95	0	0.37
74114	Crot	ENSMUSG00000003623	Q9DC50	protein-coding	-0.015	0.8	0.97	0	0.15	0.014	0.15	0	0.098	0.082	0.42	0	0.16	0.011	0.53	0	0.11	0.05	0.48	0	-0.05	0.36	0.75	0	-0.097	0.35	0.98	0	0.12	0.22	0.68	0	-0.048	0.61	0.95	0	0.22	0.045	1	0	0.049	0.61	1	0	-0.17
74112	Usp16	ENSMUSG00000025616	Q99LG0	protein-coding	0.051	0.39	0.88	0	0.078	0.17	0.5	0	-0.04	0.47	0.82	0	0.026	0.65	0.93	0	-0.091	0.11	0.59	0	-0.12	0.042	0.41	0	0.041	0.57	0.98	0	0.02	0.76	0.95	0	0.088	0.2	0.79	0	-0.021	0.77	1	0	0.047	0.49	1	0	0.068
74111	Rbm19	ENSMUSG00000029594	Q8R3C6	protein-coding	0.012	0.84	0.98	0	0.045	0.45	0.75	0	-0.037	0.52	0.85	0	0.033	0.61	0.91	0	-0.05	0.4	0.82	0	-0.082	0.17	0.6	0	0.045	0.72	0.99	0	0.021	0.86	0.97	0	0.11	0.35	0.88	0	-0.024	0.85	1	0	0.064	0.59	1	0	0.088
74108	Parn	ENSMUSG00000022685	A0A0R4J0P6,Q8VDG3	protein-coding	-0.096	0.1	0.72	0	-0.12	0.042	0.26	0	-0.02	0.71	0.92	0	-0.019	0.74	0.95	0	0.077	0.16	0.66	0	0.096	0.08	0.48	0	-0.14	0.096	0.98	0	-0.11	0.18	0.64	0	-0.043	0.59	0.95	0	0.037	0.65	1	0	0.1	0.2	0.95	0	0.065
74107	Cep55	ENSMUSG00000024989	Q8BT07	protein-coding	-0.11	0.86	0.98	0	-0.29	0.62	0.84	0	-0.33	0.56	0.86	0	-0.18	0.76	0.95	0	-0.22	0.69	0.93	0	-0.041	0.94	0.98	0	-0.45	0.39	0.98	0	0.73	0.2	0.65	0	-0.29	0.55	0.94	0	1.2	0.048	1	0	0.17	0.73	1	0	-1
74106	Dcaf6	ENSMUSG00000026571	Q9DC22	protein-coding	-0.063	0.11	0.72	0	-0.037	0.31	0.64	0	-0.044	0.22	0.64	0	0.026	0.49	0.88	0	0.019	0.58	0.9	0	-0.0069	0.84	0.96	0	-0.036	0.56	0.98	0	-0.067	0.25	0.71	0	-0.044	0.44	0.91	0	-0.031	0.62	1	0	-0.0083	0.89	1	0	0.023
74105	Gga2	ENSMUSG00000030872	Q6P5E6	protein-coding	0.098	0.11	0.72	0	0.12	0.036	0.24	0	0.089	0.11	0.48	0	0.025	0.67	0.93	0	-0.0098	0.86	0.98	0	-0.034	0.53	0.84	0	0.069	0.4	0.98	0	0.11	0.14	0.59	0	0.085	0.26	0.83	0	0.045	0.58	1	0	0.016	0.83	1	0	-0.028
74104	Abcb6	ENSMUSG00000026198	Q9DC29	protein-coding	0.086	0.19	0.78	0	-0.058	0.35	0.67	0	-0.012	0.84	0.96	0	-0.14	0.037	0.59	0	-0.098	0.11	0.6	0	0.046	0.44	0.8	0	0.077	0.42	0.98	0	-0.06	0.5	0.86	0	-0.078	0.37	0.88	0	-0.14	0.16	1	0	-0.16	0.088	0.82	0	-0.019
74103	Nebl	ENSMUSG00000053702	Q9DC07	protein-coding	0.026	0.72	0.96	0	0.13	0.075	0.34	0	-0.08	0.24	0.66	0	0.1	0.18	0.71	0	-0.11	0.13	0.62	0	-0.21	0.0058	0.3	0	-0.095	0.55	0.98	0	0.084	0.58	0.9	0	-0.085	0.56	0.94	0	0.18	0.26	1	0	0.0095	0.95	1	0	-0.17
74102	Slc35a5	ENSMUSG00000022664	Q921R7	protein-coding	0.043	0.39	0.88	0	-0.031	0.51	0.79	0	0.00074	0.99	1	0	-0.073	0.15	0.69	0	-0.042	0.36	0.81	0	0.031	0.49	0.83	0	0.021	0.81	0.99	0	0.035	0.66	0.92	0	-0.057	0.47	0.92	0	0.014	0.86	1	0	-0.077	0.33	0.99	0	-0.092
[truncated: 15,262 more rows]
[truncated: 3 more columns]

## Sheet: RawCounts_Transcriptome
EntrezID	Total_mRNA_age_3months_replicate_1	Total_mRNA_age_3months_replicate_10	Total_mRNA_age_3months_replicate_14	Total_mRNA_age_3months_replicate_18	Total_mRNA_age_3months_replicate_25	Total_mRNA_age_6months_replicate_2	Total_mRNA_age_6months_replicate_8	Total_mRNA_age_6months_replicate_16	Total_mRNA_age_6months_replicate_19	Total_mRNA_age_6months_replicate_23	Total_mRNA_age_6months_replicate_26	Total_mRNA_age_12months_replicate_3	Total_mRNA_age_12months_replicate_9	Total_mRNA_age_12months_replicate_13	Total_mRNA_age_12months_replicate_20	Total_mRNA_age_20months_replicate_4	Total_mRNA_age_20months_replicate_15	Total_mRNA_age_20months_replicate_21	Total_mRNA_age_20months_replicate_24	Total_mRNA_age_20months_replicate_27
[truncated: 27,179 more rows]

[truncated: 1 more sheets: RawCounts_PolysomalRNA]
