# Supplementary material for: A post-transcriptional regulatory landscape of aging in the female mouse hippocampus
Source: Front Aging Neurosci. 2023 Mar 24;15:1119873. doi: 10.3389/fnagi.2023.1119873 (PMC10135431; doi:10.3389/fnagi.2023.1119873)
Supplement: Supplementary file 2 [file Table_2.XLSX]

## Sheet: Data cluster_EdgeR
GeneSymbol	Entrez ID	Ensemble ID	Biotype	clusterIndex	colorIndex	3m - tot. RNA	6m - tot. RNA	12m - tot. RNA	20 m - tot. RNA	3m - polys.	6m- polys.	12m - polys.	20m - polys.	T_20vs12	T_20vs6	T_20vs3	T_12vs6	T_12vs3	T_6vs3	P_20vs12	P_20vs6	P_20vs3	P_12vs6	P_12vs3	P_6vs3
D1Ertd448e	52318	NA	uncharacterised protein coding	1	darkorange	0.101236	-0.92896	-0.530654	1.35838	0.0104305	-1.22723	-0.00539262	1.2222	0	1	0	0	0	0	0	0	0	0	0	0
Cfap65	241116	ENSMUSG00000047021	protein-coding	1	darkorange	0.620478	-1.47556	0.237607	0.617474	0.216379	-1.38096	0.153324	1.01125	0	1	0	0	0	0	0	0	0	0	0	0
Col4a4	12829	ENSMUSG00000067158	protein-coding	1	darkorange	0.66131	-1.42003	0.0199385	0.738779	1.06713	-1.20343	-0.381123	0.517424	0	1	0	0	0	0	0	0	0	0	0	0
2810459M11Rik	72792	ENSMUSG00000026227	protein-coding	1	darkorange	-0.608762	0.116752	-0.870852	1.36286	-1.09725	0.435296	-0.501927	1.16388	0	1	1	0	0	0	0	0	0	0	0	0
Bcl2	12043	ENSMUSG00000057329	protein-coding	1	darkorange	0.289842	-0.998601	-0.558752	1.26751	0.699208	-1.01004	-0.693881	1.00472	0	1	0	0	0	0	0	0	0	0	0	0
Prelp	116847	ENSMUSG00000041577	protein-coding	1	darkorange	-0.0388287	-1.35121	0.373587	1.01645	0.0731288	-1.38073	0.312229	0.995369	0	1	0	0	0	0	0	0	0	0	0	0
Cdc73	214498	ENSMUSG00000026361	protein-coding	1	darkorange	0.685699	-1.19989	-0.434954	0.94915	0.432434	-1.49623	0.466778	0.597014	0	1	0	0	0	0	0	0	0	0	0	0
Ncf2	17970	ENSMUSG00000026480	protein-coding	1	darkorange	-0.69957	-0.227378	-0.543821	1.47077	-1.14736	-0.219402	0.0911856	1.27558	0	0	1	0	0	0	0	0	1	0	0	0
Soat1	20652	ENSMUSG00000026600	protein-coding	1	darkorange	0.11804	-1.18685	-0.174917	1.24373	0.145548	-1.41173	0.329603	0.936583	0	1	0	0	0	0	0	0	0	0	0	0
Sft2d2	108735	ENSMUSG00000040848	protein-coding	1	darkorange	-0.650053	-0.676367	-0.124275	1.45069	-0.255635	-1.22406	1.15311	0.32658	0	1	0	0	0	0	0	0	0	0	0	0
Itpkb	320404	ENSMUSG00000038855	protein-coding	1	darkorange	-0.161827	-1.11184	-0.0438022	1.31747	-0.566281	-1.11891	0.781601	0.903588	0	1	0	0	0	0	0	0	0	0	0	0
Lilrb4a	14728	NA	protein-coding	1	darkorange	-0.268147	-0.687954	-0.521388	1.47749	-0.938181	-0.610886	0.251641	1.29743	0	1	1	0	0	0	0	1	1	0	0	0
Icosl	50723	ENSMUSG00000000732	protein-coding	1	darkorange	-0.615984	-0.728111	-0.0983822	1.44248	-0.40547	-0.462245	-0.625732	1.49345	0	1	1	0	0	0	0	0	0	0	0	0
Sbno2	216161	ENSMUSG00000035673	protein-coding	1	darkorange	-0.196345	-1.20244	0.181079	1.2177	-1.10365	-0.479399	0.404792	1.17825	0	0	0	0	0	0	0	0	1	0	0	0
Aldh1l2	216188	ENSMUSG00000020256	protein-coding	1	darkorange	-0.634096	-0.645253	-0.185917	1.46527	-0.0885219	-1.20319	0.0499345	1.24178	1	1	1	0	0	0	0	0	0	0	0	0
Cd63	12512	ENSMUSG00000025351	protein-coding	1	darkorange	-0.357326	-0.921322	-0.137211	1.41586	-0.0414971	-0.875645	-0.492994	1.41014	0	1	0	0	0	0	0	0	0	0	0	0
Kremen1	84035	ENSMUSG00000020393	protein-coding	1	darkorange	0.347307	-1.34929	-0.0266569	1.02864	-0.400575	-1.19675	0.542126	1.0552	0	1	0	0	0	0	0	0	0	0	0	0
Xbp1	22433	ENSMUSG00000020484	protein-coding	1	darkorange	-0.578833	-0.529202	-0.386999	1.49503	-0.0787425	-0.742385	-0.615481	1.43661	0	1	1	0	0	0	0	1	0	0	0	0
Lcp2	16822	ENSMUSG00000002699	protein-coding	1	darkorange	-0.527666	-0.742312	-0.190881	1.46086	-1.17568	-0.161761	0.0782902	1.25915	0	1	0	0	0	0	0	0	1	0	0	0
Slc22a5	20520	ENSMUSG00000018900	protein-coding	1	darkorange	0.404699	-1.49595	0.583941	0.507311	0.708297	-0.801051	-0.915998	1.00875	0	1	0	0	0	0	0	0	0	0	0	0
Cyb5d1	327951	ENSMUSG00000044795	protein-coding	1	darkorange	0.464599	-0.958967	-0.686178	1.18055	0.216005	-1.44636	0.843745	0.386614	0	1	0	0	0	0	0	0	0	0	0	0
Tmem98	103743	ENSMUSG00000035413	protein-coding	1	darkorange	0.108279	-0.973143	-0.480605	1.34547	0.37104	-1.04389	-0.542854	1.2157	0	1	0	0	0	0	0	0	0	0	0	0
Cd300lb	217304	ENSMUSG00000063193	protein-coding	1	darkorange	-0.484013	-0.587001	-0.425645	1.49666	-0.626815	-0.546505	-0.313366	1.48669	1	1	1	0	0	0	0	1	1	0	0	0
Foxj1	15223	ENSMUSG00000034227	protein-coding	1	darkorange	0.387696	-0.901252	-0.719328	1.23288	0.239508	-0.988831	-0.542973	1.2923	0	1	0	0	0	0	0	0	0	0	0	0
Lgals3bp	19039	ENSMUSG00000033880	protein-coding	1	darkorange	-0.486107	-0.996679	0.162166	1.32062	-0.288502	-1.07272	0.0326975	1.32852	0	0	0	0	0	0	0	1	0	0	0	0
Rsad2	58185	ENSMUSG00000020641	protein-coding	1	darkorange	-0.027118	-1.26357	0.111633	1.17906	-1.0635	-0.604979	0.598607	1.06988	0	1	0	0	0	0	0	0	0	0	0	0
Npc2	67963	ENSMUSG00000021242	protein-coding	1	darkorange	-0.367474	-0.743213	-0.365467	1.47615	-0.046057	-0.454532	-0.904259	1.40485	0	1	0	0	0	0	0	0	0	0	0	0
Serpina3n	20716	ENSMUSG00000021091	protein-coding	1	darkorange	-0.586577	-0.606274	-0.291525	1.48438	-0.41111	-0.708645	-0.362589	1.48234	1	1	1	0	0	0	1	1	1	0	0	0
S1pr3	13610	ENSMUSG00000067586	protein-coding	1	darkorange	-0.591444	-0.582969	-0.312993	1.48741	-0.612424	-0.598561	-0.270127	1.48111	0	1	1	0	0	0	1	1	1	0	0	0
Arrdc3	105171	ENSMUSG00000074794	protein-coding	1	darkorange	-0.553466	-0.594905	-0.342435	1.49081	-0.354728	-1.15674	0.311969	1.1995	0	1	0	0	0	0	0	0	0	0	0	0
Fam107a	268709	ENSMUSG00000021750	protein-coding	1	darkorange	0.0993329	-0.939198	-0.516912	1.35678	0.648753	-1.14205	-0.512686	1.00598	0	1	0	0	0	0	0	0	0	0	0	0
Zcchc24	71918	ENSMUSG00000055538	protein-coding	1	darkorange	-0.597654	-0.752743	-0.0878224	1.43822	-1.12392	-0.503771	0.532479	1.09521	0	1	0	0	0	0	0	0	0	0	0	0
Lgals3	16854	ENSMUSG00000050335	protein-coding	1	darkorange	-0.13017	-0.81502	-0.494903	1.44009	-0.25209	-0.908156	-0.267999	1.42824	0	1	1	0	0	0	0	1	1	0	0	0
Parp4	328417	ENSMUSG00000054509	protein-coding	1	darkorange	-0.0749413	-1.36938	0.527031	0.91729	-0.888853	-0.645672	1.32209	0.212436	0	1	0	0	0	0	0	0	0	0	0	0
Dock5	68813	ENSMUSG00000044447	protein-coding	1	darkorange	-0.019373	-1.38327	0.474937	0.927703	-0.331664	-1.26862	0.791752	0.808534	0	1	0	0	0	0	0	0	0	0	0	0
Dnajc3	100037258	ENSMUSG00000022136	protein-coding	1	darkorange	0.0857546	-1.24611	-0.0389546	1.19931	0.442688	-1.37718	-0.017911	0.952405	0	1	0	0	0	0	0	0	0	0	0	0
Selenop	20363	ENSMUSG00000064373	protein-coding	1	darkorange	-0.496441	-0.621566	-0.374333	1.49234	-0.797156	-0.0343608	-0.588645	1.42016	0	1	0	0	0	0	0	0	0	0	0	0
Rida	15473	ENSMUSG00000022323	protein-coding	1	darkorange	-0.757744	-0.139029	-0.552711	1.44948	-0.898874	-0.126075	-0.396061	1.42101	0	1	1	0	0	0	0	0	0	0	0	0
Csf2rb2	12984	ENSMUSG00000071714	protein-coding	1	darkorange	-0.608437	-0.770398	-0.047366	1.4262	-1.20216	-0.276136	0.2999	1.1784	0	0	0	0	0	0	0	0	1	0	0	0
Csf2rb	12983	ENSMUSG00000071713	protein-coding	1	darkorange	-0.619674	-0.268193	-0.59287	1.48074	-0.842432	-0.601237	0.0559766	1.38769	0	1	1	0	0	0	0	1	1	0	0	0
Creld2	76737	ENSMUSG00000023272	protein-coding	1	darkorange	-0.00776114	-0.688386	-0.720513	1.41666	0.0864337	-0.271839	-1.11176	1.29716	0	1	0	0	0	0	0	1	0	0	0	0
Glycam1	14663	ENSMUSG00000022491	protein-coding	1	darkorange	-0.446917	-0.365147	-0.674988	1.48705	-0.310009	-0.692933	-0.478527	1.48147	0	0	0	0	0	0	0	1	0	0	0	0
Sdf2l1	64136	ENSMUSG00000022769	protein-coding	1	darkorange	-0.0990556	-0.664093	-0.680963	1.44411	0.0622915	-0.772895	-0.680621	1.39123	0	1	0	0	0	0	0	0	0	0	0	0
Rtp4	67775	ENSMUSG00000033355	protein-coding	1	darkorange	-0.442543	-0.784879	-0.233296	1.46072	-0.361067	-1.11005	0.208616	1.2625	0	0	0	0	0	0	0	1	0	0	0	0
Bbx	70508	ENSMUSG00000022641	protein-coding	1	darkorange	0.455648	-1.40507	0.0460595	0.903357	-0.656371	-1.02503	1.06978	0.61162	0	0	0	0	0	0	0	0	1	0	0	0
Tagap	72536	ENSMUSG00000033450	protein-coding	1	darkorange	-0.251228	-0.880252	-0.30659	1.43807	-1.19452	-0.263285	0.259207	1.19859	0	0	0	0	0	0	0	0	1	0	0	0
C230013L11Rik	100504186	NA	ncRNA	1	darkorange	0.278066	-0.957412	-0.602475	1.28182	0.174185	0.639823	-1.4627	0.64869	0	1	0	0	0	0	0	0	0	0	0	0
H2-T9	15051	NA	protein-coding	1	darkorange	0.0178978	-1.31016	0.172749	1.11952	-0.00259537	-1.35269	0.322815	1.03247	0	1	0	0	0	0	0	0	0	0	0	0
Vegfa	22339	ENSMUSG00000023951	protein-coding	1	darkorange	-0.480925	-0.90097	-0.0169173	1.39881	-0.392041	-0.817264	-0.245988	1.45529	0	1	0	0	0	0	0	1	1	0	0	0
B430306N03Rik	320148	ENSMUSG00000043740	protein-coding	1	darkorange	-0.649721	-0.668037	-0.135899	1.45366	-1.02135	-0.601619	0.43874	1.18423	0	1	1	0	0	0	0	0	0	0	0	0
Sult1c2	69083	ENSMUSG00000023122	protein-coding	1	darkorange	-0.0386545	-1.37227	0.460495	0.950432	0.0574684	-1.26624	0.0287287	1.18004	0	0	0	0	0	0	0	1	0	0	0	0
Sult1c1	20888	ENSMUSG00000023943	protein-coding	1	darkorange	-0.338778	-1.09021	0.133269	1.29572	-0.319539	-1.12965	0.18993	1.25925	0	1	1	0	0	0	0	1	1	0	0	0
Fth1	14319	ENSMUSG00000024661	protein-coding	1	darkorange	-0.812575	-0.0332897	-0.572274	1.41814	-1.08717	0.604698	-0.57608	1.05855	0	1	1	0	0	0	0	0	0	0	0	0
Lpxn	107321	ENSMUSG00000024696	protein-coding	1	darkorange	-0.573322	0.209318	-0.949643	1.31365	-1.05741	-0.0814806	-0.213726	1.35262	1	0	1	0	0	0	0	0	0	0	0	0
Dock8	76088	ENSMUSG00000052085	protein-coding	1	darkorange	-0.708648	-0.428532	-0.344534	1.48171	-1.02233	-0.692572	0.906131	0.808771	0	1	1	0	0	0	0	0	0	0	0	0
Lipa	16889	ENSMUSG00000024781	protein-coding	1	darkorange	-0.124863	-1.19168	0.0676603	1.24889	0.593738	-1.241	-0.346413	0.993676	0	1	0	0	0	0	0	0	0	0	0	0
Phyhd1	227696	ENSMUSG00000079484	protein-coding	1	darkorange	0.270611	-1.31913	-0.0400845	1.0886	-0.13767	-1.06119	-0.15433	1.35319	0	1	0	0	0	0	0	1	0	0	0	0
Hspa5	14828	ENSMUSG00000026864	protein-coding	1	darkorange	-0.10967	-1.0674	-0.171697	1.34876	0.865891	-1.39315	-0.0282174	0.555481	0	1	0	0	0	0	0	0	0	0	0	0
Nfe2l2	18024	ENSMUSG00000015839	protein-coding	1	darkorange	-0.646325	-0.587233	-0.242461	1.47602	-0.355923	-0.752051	-0.366322	1.4743	0	1	0	0	0	0	0	1	1	0	0	0
Spi1	20375	ENSMUSG00000002111	protein-coding	1	darkorange	-0.774988	-0.0973852	-0.566159	1.43853	-1.13093	0.0278879	-0.194083	1.29713	0	0	1	0	0	0	0	0	1	0	0	0
Cd82	12521	ENSMUSG00000027215	protein-coding	1	darkorange	-0.561161	-0.831559	-0.0191014	1.41182	-0.0870017	-0.978825	-0.32334	1.38917	0	1	0	0	0	0	0	1	0	0	0	0
Cd44	12505	ENSMUSG00000005087	protein-coding	1	darkorange	-0.691789	-0.185615	-0.586495	1.4639	-0.470434	-0.595133	-0.43075	1.49632	0	0	1	0	0	0	0	0	0	0	0	0
Spint1	20732	ENSMUSG00000027315	protein-coding	1	darkorange	-0.154813	-0.638158	-0.665208	1.45818	-0.725969	-0.36732	-0.386202	1.47949	0	1	0	0	0	0	0	0	1	0	0	0
Cldn11	18417	ENSMUSG00000037625	protein-coding	1	darkorange	-0.0295515	-0.225927	-1.07962	1.3351	0.272256	-0.360333	-1.13752	1.2256	1	1	0	0	0	0	0	0	0	0	0	0
Rorc	19885	ENSMUSG00000028150	protein-coding	1	darkorange	0.0749354	-0.760523	-0.70147	1.38706	-1.32778	-0.0486327	0.309132	1.06728	0	1	0	0	0	0	0	0	0	0	0	0
Tent5c	74645	ENSMUSG00000044468	protein-coding	1	darkorange	-0.241493	-1.10051	0.0267598	1.31524	-0.332676	-0.915464	-0.173529	1.42167	0	1	0	0	0	0	0	0	0	0	0	0
Ugt8a	22239	ENSMUSG00000032854	protein-coding	1	darkorange	0.219773	-0.825663	-0.718434	1.32432	0.060177	-1.30192	0.105893	1.13585	0	1	0	0	0	0	0	0	0	0	0	0
Dapp1	26377	ENSMUSG00000028159	protein-coding	1	darkorange	-0.494753	-0.737152	-0.236405	1.46831	-0.406795	-0.779122	-0.28005	1.46597	0	1	0	0	0	0	0	0	0	0	0	0
Gng5	14707	ENSMUSG00000068523	protein-coding	1	darkorange	-0.309757	-0.599859	-0.577306	1.48692	-0.569307	0.161058	-0.928707	1.33696	0	1	0	0	0	0	0	0	0	0	0	0
Chd7	320790	ENSMUSG00000041235	protein-coding	1	darkorange	-0.305823	-1.17813	0.285117	1.19883	-1.19556	-0.448283	0.918236	0.725611	0	1	0	0	0	0	0	0	0	0	0	0
Wdr78	242584	ENSMUSG00000035126	protein-coding	1	darkorange	0.485609	-1.4088	0.0412776	0.881912	0.212789	-1.34376	0.0607651	1.07021	0	1	0	0	0	0	0	0	0	0	0	0
Serinc2	230779	ENSMUSG00000023232	protein-coding	1	darkorange	0.279863	-1.19541	-0.274872	1.19042	0.640589	-0.99436	-0.700132	1.0539	0	1	0	0	0	0	0	0	0	0	0	0
Hspb8	80888	ENSMUSG00000041548	protein-coding	1	darkorange	-0.266691	-1.12474	0.105891	1.28554	0.569015	-1.36517	-0.099728	0.895879	0	1	0	0	0	0	0	0	0	0	0	0
Hvcn1	74096	ENSMUSG00000064267	protein-coding	1	darkorange	-0.506266	-0.743111	-0.215254	1.46463	-0.905122	-0.390368	-0.123366	1.41885	0	1	1	0	0	0	0	1	1	0	0	0
Arpc1b	11867	ENSMUSG00000029622	protein-coding	1	darkorange	-0.613006	-0.659245	-0.19463	1.46688	-0.38045	-0.515155	-0.598337	1.49394	0	1	1	0	0	0	0	1	0	0	0	0
Tbxas1	21391	ENSMUSG00000029925	protein-coding	1	darkorange	-0.695682	-0.337401	-0.45004	1.48312	-0.852825	-0.707132	0.252759	1.3072	0	1	1	0	0	0	0	1	0	0	0	0
Pdia4	12304	ENSMUSG00000025823	protein-coding	1	darkorange	0.0487854	-1.01516	-0.382871	1.34925	0.650887	-1.06221	-0.620003	1.03133	0	1	0	0	0	0	0	0	0	0	0	0
Krcc1	57896	ENSMUSG00000053012	protein-coding	1	darkorange	-0.506459	-0.79754	-0.14085	1.44485	-0.819102	0.777817	-0.907587	0.948872	0	1	0	0	0	0	0	0	0	0	0	0
Rassf4	213391	ENSMUSG00000042129	protein-coding	1	darkorange	-0.534372	-0.923093	0.0961801	1.36128	-0.728991	-0.790162	0.172081	1.34707	0	1	1	0	0	0	0	1	1	0	0	0
Adipor2	68465	ENSMUSG00000030168	protein-coding	1	darkorange	-0.161744	-0.763132	-0.528463	1.45334	0.0952886	-1.03206	-0.393882	1.33065	0	1	0	0	0	0	0	0	0	0	0	0
A2m	232345	ENSMUSG00000030111	protein-coding	1	darkorange	0.331872	-1.37214	0.0374287	1.00284	0.101906	-1.38034	0.273798	1.00464	0	1	0	0	0	0	0	1	0	0	0	0
Cd9	12527	ENSMUSG00000030342	protein-coding	1	darkorange	-0.154388	-0.491121	-0.801217	1.44673	0.0619539	-0.954193	-0.472475	1.36471	1	1	1	0	0	0	0	0	0	0	0	0
Plbd1	66857	ENSMUSG00000030214	protein-coding	1	darkorange	-0.253144	-1.06732	-0.019819	1.34028	-0.357978	-1.25372	0.780715	0.83098	0	0	0	0	0	0	0	1	0	0	0	0
B230209E15Rik	319752	NA	ncRNA	1	darkorange	-0.378855	-1.12829	0.280443	1.2267	-0.254237	-1.14132	1.27178	0.123783	0	1	0	0	0	0	0	0	0	0	0	0
Ctsc	13032	ENSMUSG00000030560	protein-coding	1	darkorange	-0.15042	-1.22881	0.181548	1.19768	0.330617	-1.35042	-0.0130983	1.0329	0	0	0	0	0	0	0	1	0	0	0	0
Trim30a	20128	ENSMUSG00000030921	protein-coding	1	darkorange	-0.489695	-0.910382	0.0103654	1.38971	-0.53105	-1.02472	0.299484	1.25628	0	1	1	0	0	0	0	1	1	0	0	0
Fam53b	77938	ENSMUSG00000030956	protein-coding	1	darkorange	-0.201188	-0.864253	-0.3742	1.43964	-0.612312	-0.892097	0.161605	1.3428	0	1	0	0	0	0	0	0	0	0	0	0
Cox8b	12869	ENSMUSG00000025488	protein-coding	1	darkorange	0.116332	-1.31702	0.0850271	1.11566	0.0969285	-1.25937	-0.0224953	1.18494	0	1	0	0	0	0	0	0	0	0	0	0
Ctsd	13033	ENSMUSG00000007891	protein-coding	1	darkorange	-0.405179	-0.67798	-0.404347	1.48751	-0.224621	-0.593593	-0.654485	1.4727	0	1	1	0	0	0	0	1	0	0	0	0
Ccnd1	12443	ENSMUSG00000070348	protein-coding	1	darkorange	-0.649257	-0.66088	-0.146017	1.45615	-0.548234	-0.815914	-0.0606482	1.4248	0	0	1	0	0	0	0	1	1	0	0	0
Hmox1	15368	ENSMUSG00000005413	protein-coding	1	darkorange	-0.71479	-0.463687	-0.299487	1.47796	-0.767455	-0.62716	-0.0256062	1.42022	0	1	1	0	0	0	0	1	1	0	0	0
Snx20	71607	ENSMUSG00000031662	protein-coding	1	darkorange	-0.180923	-0.833939	-0.429809	1.44467	-1.38304	0.121568	0.258736	1.00274	0	0	0	0	0	0	0	0	1	0	0	0
Mmp12	17381	ENSMUSG00000049723	protein-coding	1	darkorange	-0.466052	-0.791113	-0.198069	1.45523	-0.422829	-0.926665	-0.0504898	1.39998	1	1	1	0	0	0	1	1	1	0	0	0
Chordc1	66917	ENSMUSG00000001774	protein-coding	1	darkorange	0.778437	-1.35053	-0.164762	0.736855	0.665348	-1.41955	0.0180975	0.736108	0	0	0	0	0	0	0	1	0	0	0	0
Rab39	270160	ENSMUSG00000055069	protein-coding	1	darkorange	-0.244603	-1.25065	0.38836	1.10689	0.225566	-1.19879	-0.233961	1.20718	0	1	0	0	0	0	0	0	0	0	0	0
Chrnb4	108015	ENSMUSG00000035200	protein-coding	1	darkorange	0.455516	-1.3147	-0.159888	1.01907	0.515426	-1.38062	-0.0438158	0.909011	0	0	0	0	0	0	0	1	0	0	0	0
Myo1e	71602	ENSMUSG00000032220	protein-coding	1	darkorange	0.0716775	-1.18835	-0.134197	1.25087	0.186299	-1.45931	0.749222	0.523793	0	1	0	0	0	0	0	0	0	0	0	0
Manf	74840	ENSMUSG00000032575	protein-coding	1	darkorange	-0.131204	-0.821807	-0.486122	1.43913	-0.130068	-0.228893	-1.01765	1.37662	0	1	0	0	0	0	0	0	0	0	0	0
Mobp	17433	ENSMUSG00000032517	protein-coding	1	darkorange	-0.500671	-0.732185	-0.235999	1.46886	-0.621568	-0.585029	-0.275182	1.48178	0	1	1	0	0	0	0	1	0	0	0	0
Rp2	19889	ENSMUSG00000060090	protein-coding	1	darkorange	0.4803	-1.27086	-0.253466	1.04402	0.694536	-1.44781	0.639074	0.114203	0	1	0	0	0	0	0	0	0	0	0	0
Lamp2	16784	ENSMUSG00000016534	protein-coding	1	darkorange	-0.0266766	-1.21091	-0.000549373	1.23814	0.333181	-1.47689	0.407893	0.735812	0	1	0	0	0	0	0	0	0	0	0	0
Tgm1	21816	ENSMUSG00000022218	protein-coding	1	darkorange	-0.376298	-0.592834	-0.524726	1.49386	-0.769208	-0.296956	-0.402809	1.46897	0	0	1	0	0	0	1	1	1	0	0	0
Il1rn	16181	ENSMUSG00000026981	protein-coding	1	darkorange	-0.320687	-1.01654	-0.0277081	1.36493	-0.538931	-0.519078	-0.440639	1.49865	0	1	0	0	0	0	0	1	1	0	0	0
S100a8	20201	ENSMUSG00000056054	protein-coding	1	darkorange	-0.24973	-0.202719	-0.955762	1.40821	-0.605519	-0.469785	-0.420082	1.49539	0	0	0	0	0	0	0	1	1	0	0	0
Cyp4f18	72054	ENSMUSG00000003484	protein-coding	1	darkorange	-0.518881	-0.637268	-0.331956	1.48811	-0.506944	-1.10748	0.480635	1.13379	0	1	1	0	0	0	0	0	0	0	0	0
Mmp3	17392	ENSMUSG00000043613	protein-coding	1	darkorange	-0.670659	-0.553125	-0.252818	1.4766	-0.411399	-0.551404	-0.534278	1.49708	0	1	1	0	0	0	1	1	1	0	0	0
Neurl3	214854	ENSMUSG00000047180	protein-coding	2	darkgreen	-0.847925	-0.426694	-0.164758	1.43938	-1.22377	0.017113	-0.0188052	1.22546	0	1	1	0	0	0	0	0	1	0	0	0
Tmbim1	69660	ENSMUSG00000006301	protein-coding	2	darkgreen	-0.91903	-0.522359	0.0711858	1.3702	-0.731099	-0.67609	-0.00995542	1.41714	0	1	1	0	0	0	0	1	0	0	0	0
Slc11a1	18173	ENSMUSG00000026177	protein-coding	2	darkgreen	-0.910852	-0.522737	0.0574362	1.37615	-0.984638	-0.498395	0.157395	1.32564	0	1	1	0	0	0	0	1	1	0	0	0
Pdcd1	18566	ENSMUSG00000026285	protein-coding	2	darkgreen	-1.05005	-0.412642	0.158022	1.30467	-1.17665	-0.0789429	-0.0129094	1.2685	0	0	1	0	0	0	0	0	1	0	0	0
Tfcp2l1	81879	ENSMUSG00000026380	protein-coding	2	darkgreen	-0.970602	-0.712049	0.581269	1.10138	-0.816177	-0.89347	0.662314	1.04733	0	0	1	0	0	0	0	1	1	0	0	0
Ptprc	19264	ENSMUSG00000026395	protein-coding	2	darkgreen	-0.776646	-0.688712	0.0811955	1.38416	-1.10581	-0.515032	0.495475	1.12536	1	1	1	0	0	0	0	0	1	0	0	0
Cryzl2	226527	ENSMUSG00000033488	protein-coding	2	darkgreen	-1.10046	-0.201041	-0.0206761	1.32218	-1.14053	-0.0201131	-0.135652	1.2963	0	0	1	0	0	0	0	0	0	0	0	0
Fcgr2b	14130	ENSMUSG00000026656	protein-coding	2	darkgreen	-1.08561	-0.47725	0.349919	1.21294	-0.942396	-0.399055	-0.0548433	1.39629	0	1	1	0	0	0	0	0	1	0	0	0
Fcgr4	246256	ENSMUSG00000059089	protein-coding	2	darkgreen	-0.557045	-1.04193	0.39592	1.20305	-1.04842	-0.364788	0.0864625	1.32675	0	1	0	0	0	0	0	1	1	0	0	0
Fcgr3	14131	ENSMUSG00000059498	protein-coding	2	darkgreen	-1.00319	-0.273558	-0.104499	1.38125	-0.959933	-0.275634	-0.169376	1.40494	1	1	1	0	1	0	0	1	1	0	0	0
Fcer1g	14127	ENSMUSG00000058715	protein-coding	2	darkgreen	-1.15104	-0.1456	0.0106369	1.286	-1.03117	-0.112141	-0.225381	1.36869	0	1	1	0	1	0	0	1	1	0	0	0
Arhgap30	226652	ENSMUSG00000048865	protein-coding	2	darkgreen	-0.945136	-0.766974	0.693561	1.01855	-1.44177	0.0984838	0.603143	0.740144	0	0	1	0	0	0	0	0	0	0	0	0
Ly9	17085	ENSMUSG00000004707	protein-coding	2	darkgreen	-1.06629	-0.405868	0.181695	1.29046	-1.13235	-0.450306	0.428982	1.15368	0	1	1	0	1	0	0	1	1	0	1	0
Cd84	12523	ENSMUSG00000038147	protein-coding	2	darkgreen	-1.04166	-0.108095	-0.21325	1.36301	-0.832683	-0.691555	0.184737	1.3395	1	1	1	0	0	0	0	1	1	0	0	0
Slamf9	98365	ENSMUSG00000026548	protein-coding	2	darkgreen	-0.944022	-0.652612	0.346488	1.25015	-1.1987	-0.251534	0.251683	1.19855	0	1	1	0	0	0	0	1	1	0	0	0
Slamf8	74748	ENSMUSG00000053318	protein-coding	2	darkgreen	-0.68558	-0.843404	0.194512	1.33447	-0.742541	-0.340243	-0.393127	1.47591	0	1	1	0	0	0	0	1	1	0	0	0
Ifi209	236312	ENSMUSG00000043263	protein-coding	2	darkgreen	-0.675577	-1.02929	0.728222	0.976649	-0.839253	-0.615521	0.0721754	1.3826	0	1	0	0	0	0	0	0	1	0	0	0
Ifi204	15951	ENSMUSG00000073489	protein-coding	2	darkgreen	-0.734822	-0.595844	-0.115587	1.44625	-0.285486	-0.96804	-0.146455	1.39998	0	0	0	0	0	0	0	1	1	0	0	0
Ctnna3	216033	ENSMUSG00000060843	protein-coding	2	darkgreen	-0.981916	-0.63385	0.402464	1.2133	0.0841549	-1.33908	1.08154	0.173389	0	0	1	0	0	0	0	0	0	0	0	0
Itgb2	16414	ENSMUSG00000000290	protein-coding	2	darkgreen	-1.08171	-0.493901	0.372665	1.20295	-0.798359	-0.483093	-0.168034	1.44949	0	1	1	0	1	0	0	1	1	0	0	0
Plpp2	50784	ENSMUSG00000052151	protein-coding	2	darkgreen	-1.08989	-0.365306	0.17088	1.28432	-0.427196	-0.453047	-0.614591	1.49483	0	0	1	0	0	0	0	0	0	0	0	0
Arhgap45	70719	ENSMUSG00000035697	protein-coding	2	darkgreen	-1.03978	-0.587059	0.459228	1.16761	-1.03376	-0.590105	0.448163	1.1757	0	0	1	0	0	0	0	1	1	0	0	0
Gna15	14676	ENSMUSG00000034792	protein-coding	2	darkgreen	-0.962375	-0.435198	0.0250533	1.37252	-0.533472	-0.595503	-0.363815	1.49279	0	1	1	0	0	0	0	1	0	0	0	0
Elk3	13713	ENSMUSG00000008398	protein-coding	2	darkgreen	-0.556055	-0.983623	0.251195	1.28848	-1.04009	-0.290094	-0.0238706	1.35406	0	0	0	0	0	0	0	0	1	0	0	0
Lyz2	17105	ENSMUSG00000069516	protein-coding	2	darkgreen	-1.007	-0.433287	0.103299	1.33699	-0.890812	-0.545033	0.0551385	1.38071	1	1	1	0	1	0	0	1	1	0	0	0
Ikzf1	22778	ENSMUSG00000018654	protein-coding	2	darkgreen	-1.1813	-0.0749279	-0.00822953	1.26446	-1.189	-0.219929	0.182282	1.22665	0	1	1	0	0	0	0	0	0	0	0	0
Plek	56193	ENSMUSG00000020120	protein-coding	2	darkgreen	-1.04364	-0.389455	0.111469	1.32163	-0.941223	-0.455039	0.0153921	1.38087	0	1	1	0	1	0	0	1	1	0	0	0
Stk10	20868	ENSMUSG00000020272	protein-coding	2	darkgreen	-0.487923	-1.05072	0.2824	1.25625	-0.783219	-0.937747	0.745732	0.975234	0	1	0	0	0	0	0	0	0	0	0	0
Kcnmb1	16533	ENSMUSG00000020155	protein-coding	2	darkgreen	-0.625959	-0.946338	0.298008	1.27429	-0.574539	-0.834647	0.00446172	1.40472	0	1	0	0	0	0	0	0	0	0	0	0
Dock2	94176	ENSMUSG00000020143	protein-coding	2	darkgreen	-0.968542	-0.683929	0.487975	1.1645	-0.540036	-0.693016	-0.240178	1.47323	0	1	1	0	1	0	0	0	0	0	0	0
Nipal4	214112	ENSMUSG00000020411	protein-coding	2	darkgreen	-0.909414	-0.124356	-0.383993	1.41776	-0.940069	0.0274603	-0.465403	1.37801	0	0	1	0	0	0	0	0	0	0	0	0
Irgm1	15944	ENSMUSG00000046879	protein-coding	2	darkgreen	-1.04468	-0.459193	0.219497	1.28437	-0.87276	-0.462249	-0.0853197	1.42033	0	1	1	0	0	0	0	1	1	0	0	0
Igtp	16145	ENSMUSG00000078853	protein-coding	2	darkgreen	-0.839379	-0.584848	0.0268463	1.39738	-0.511673	-0.794291	-0.139016	1.44498	0	1	1	0	0	0	0	1	0	0	0	0
Pik3r5	320207	ENSMUSG00000020901	protein-coding	2	darkgreen	-1.07573	-0.463451	0.298709	1.24048	-1.11284	-0.150339	-0.0544125	1.31759	0	0	0	0	0	0	0	0	1	0	0	0
Cd68	12514	ENSMUSG00000018774	protein-coding	2	darkgreen	-1.183	-0.0686061	-0.0115908	1.2632	-0.931417	-0.324873	-0.158554	1.41484	0	1	1	0	0	0	1	1	1	0	0	0
Clec10a	17312	ENSMUSG00000000318	protein-coding	2	darkgreen	-1.16129	-0.261963	0.177803	1.24545	-0.492282	-0.263337	-0.718282	1.4739	0	0	1	0	0	0	0	0	0	0	0	0
Cxcl16	66102	ENSMUSG00000018920	protein-coding	2	darkgreen	-0.786486	-0.63621	0.0168538	1.40584	-0.810165	-0.762495	0.273688	1.29897	0	1	1	0	0	0	0	1	1	0	0	0
Serpinf2	18816	ENSMUSG00000038224	protein-coding	2	darkgreen	-1.15747	-0.223461	0.117386	1.26355	-1.10892	-0.384169	0.242536	1.25055	0	0	1	0	0	0	0	0	1	0	0	0
Ccl2	20296	ENSMUSG00000035385	protein-coding	2	darkgreen	-0.817461	-0.893204	0.667241	1.04342	-1.11504	-0.448443	0.37348	1.19	0	1	1	0	0	0	0	0	1	0	0	0
Ccl12	20293	ENSMUSG00000035352	protein-coding	2	darkgreen	-0.898391	-0.718826	0.379372	1.23784	-0.805331	-0.516016	-0.117848	1.43919	0	1	1	0	0	0	0	0	0	0	0	0
Rffl	67338	ENSMUSG00000020696	protein-coding	2	darkgreen	-0.958064	-0.4435	0.0287589	1.37281	-0.739529	-0.624472	-0.0706227	1.43462	0	0	1	0	0	0	0	1	1	0	0	0
Ccl5	20304	ENSMUSG00000035042	protein-coding	2	darkgreen	-0.977807	-0.668133	0.474449	1.17149	-0.990869	0.0200574	-0.393952	1.36476	0	1	1	0	0	0	0	0	0	0	0	0
Ccl6	20305	ENSMUSG00000018927	protein-coding	2	darkgreen	-0.863696	-0.383708	-0.191401	1.43881	-1.01283	-0.0544681	-0.303496	1.3708	1	1	1	0	0	0	0	0	1	0	0	0
Ccl3	20302	ENSMUSG00000000982	protein-coding	2	darkgreen	-0.896706	-0.55566	0.0810172	1.37135	-0.582764	-0.693452	-0.188073	1.46429	0	1	1	0	0	0	0	1	1	0	0	0
Ccl4	20303	ENSMUSG00000018930	protein-coding	2	darkgreen	-0.886161	-0.62153	0.165691	1.342	-0.833462	-0.522593	-0.0678931	1.42395	0	0	0	0	0	0	0	1	1	0	0	0
Scpep1	74617	ENSMUSG00000000278	protein-coding	2	darkgreen	-0.617269	-0.937355	0.261601	1.29302	-0.320704	-0.794991	-0.34845	1.46415	0	1	0	0	0	0	0	0	0	0	0	0
Abi3	66610	ENSMUSG00000018381	protein-coding	2	darkgreen	-1.02139	-0.45714	0.167098	1.31143	-0.81567	-0.395739	-0.244095	1.4555	0	1	1	0	0	0	0	1	0	0	0	0
Stat3	20848	ENSMUSG00000004040	protein-coding	2	darkgreen	-0.685079	-0.686507	-0.0621214	1.43371	-0.323026	-1.27183	0.853673	0.741182	0	1	1	0	0	0	0	0	0	0	0	0
Meox1	17285	ENSMUSG00000001493	protein-coding	2	darkgreen	-1.09575	-0.401933	0.24077	1.25691	-1.41271	0.0499682	0.490052	0.872693	0	0	1	0	0	0	0	0	0	0	0	0
Gfap	14580	ENSMUSG00000020932	protein-coding	2	darkgreen	-0.951088	-0.46172	0.0414865	1.37132	-0.995615	-0.357444	-0.0183094	1.37137	1	1	1	0	1	0	1	1	1	0	1	0
Cd300a	217303	ENSMUSG00000034652	protein-coding	2	darkgreen	-1.09521	-0.142026	-0.0937577	1.331	-0.883932	-0.0884096	-0.446064	1.41841	0	0	1	0	0	0	0	0	0	0	0	0
Cd300c2	140497	ENSMUSG00000044811	protein-coding	2	darkgreen	-1.15981	-0.227935	0.128197	1.25955	-1.04532	-0.249896	-0.0616409	1.35686	0	1	1	0	0	0	0	0	1	0	0	0
Syngr2	20973	ENSMUSG00000048277	protein-coding	2	darkgreen	-0.845226	-0.710937	0.244537	1.31163	-0.34657	-0.933518	-0.131034	1.41112	0	0	0	0	0	0	0	1	0	0	0	0
Fbln5	23876	ENSMUSG00000021186	protein-coding	2	darkgreen	-0.523617	-1.14688	0.747999	0.922495	-0.516327	-1.15566	0.830185	0.841807	0	0	0	0	0	0	0	1	0	0	0	0
Rin3	217835	ENSMUSG00000044456	protein-coding	2	darkgreen	-0.290345	-1.28332	0.663152	0.91051	-0.959028	-0.761517	0.759724	0.960821	0	1	0	0	0	0	0	0	0	0	0	0
Tnfaip2	21928	ENSMUSG00000021281	protein-coding	2	darkgreen	-0.587654	-1.02553	0.418148	1.19503	-0.714775	-0.983719	0.650559	1.04793	0	1	1	0	0	0	0	1	1	0	0	0
Ighg2c	404711	IGHG2C	protein-coding	2	darkgreen	-0.906983	-0.78445	0.589251	1.10218	-0.609136	-0.51662	-0.366744	1.4925	0	0	0	0	0	0	0	1	1	0	0	0
EZ_100504487	100504487	NA	ncRNA	2	darkgreen	-0.993041	-0.645096	0.461316	1.17682	-1.07756	-0.605711	1.0079	0.67537	0	1	1	0	0	0	0	0	0	0	0	0
Ly86	17084	ENSMUSG00000021423	protein-coding	2	darkgreen	-0.972879	-0.148156	-0.277096	1.39813	-0.957812	-0.0546433	-0.37895	1.3914	0	1	1	0	0	0	0	1	1	0	0	0
Tifab	212937	ENSMUSG00000049625	protein-coding	2	darkgreen	-1.03568	-0.299576	-0.0201833	1.35544	-1.27607	-0.0644577	0.186015	1.15451	0	0	1	0	0	0	0	0	0	0	0	0
AA414992	102402	ENSMUSG00000113342	unclassified ncRNA	2	darkgreen	-0.905624	-0.787517	0.595276	1.09786	-1.03513	-0.624135	0.544684	1.11458	0	1	1	0	1	0	0	1	1	0	0	0
Hexb	15212	ENSMUSG00000021665	protein-coding	2	darkgreen	-1.17364	-0.106299	0.0106236	1.26931	-0.938698	-0.213771	-0.263127	1.4156	0	1	1	0	1	0	0	1	1	0	0	0
Naip2	17948	ENSMUSG00000078945	protein-coding	2	darkgreen	-0.831342	-0.748767	0.290131	1.28998	-0.836935	-0.357235	-0.256993	1.45116	0	1	1	0	0	0	0	0	0	0	0	0
Naip5	17951	ENSMUSG00000071203	protein-coding	2	darkgreen	-0.885496	-0.672465	0.254544	1.30342	-1.10439	0.137715	-0.321058	1.28774	0	0	1	0	0	0	0	0	0	0	0	0
Erbin	59079	ENSMUSG00000021709	protein-coding	2	darkgreen	-0.720546	-0.95827	0.562533	1.11628	-0.912895	-0.786039	1.07922	0.619712	0	0	0	0	0	0	0	0	1	0	0	0
Plau	18792	ENSMUSG00000021822	protein-coding	2	darkgreen	-0.952711	-0.383268	-0.0576231	1.3936	-0.958567	-0.0497366	-0.381945	1.39025	0	0	1	0	0	0	0	0	0	0	0	0
Sncg	20618	ENSMUSG00000023064	protein-coding	2	darkgreen	-1.06736	-0.156541	-0.125365	1.34927	-0.987617	-0.24312	-0.161854	1.39259	0	0	1	0	0	0	0	0	0	0	0	0
Ang	11727	ENSMUSG00000072115	protein-coding	2	darkgreen	-1.16909	-0.211934	0.127184	1.25384	-0.583904	-0.43227	-0.480825	1.497	0	1	1	0	0	0	0	1	0	0	0	0
Rnase4	58809	ENSMUSG00000021876	protein-coding	2	darkgreen	-1.11961	-0.331141	0.184774	1.26597	-1.06781	-0.287213	0.0220512	1.33297	0	1	1	0	0	0	0	1	1	0	0	0
Slc7a7	20540	ENSMUSG00000000958	protein-coding	2	darkgreen	-1.18146	-0.0971106	0.0158561	1.26272	-0.4447	-0.7354	-0.294571	1.47467	0	0	1	0	0	0	0	0	0	0	0	0
Irf9	16391	ENSMUSG00000002325	protein-coding	2	darkgreen	-0.931443	-0.520543	0.0906507	1.36133	0.00154132	-1.057	-0.286446	1.3419	0	0	0	0	0	0	0	1	0	0	0	0
Arl11	219144	ENSMUSG00000043157	protein-coding	2	darkgreen	-0.957752	-0.278439	-0.169655	1.40585	-1.28711	-0.254847	0.559357	0.982604	0	1	1	0	0	0	0	0	1	0	1	0
Lcp1	18826	ENSMUSG00000021998	protein-coding	2	darkgreen	-1.06985	-0.526191	0.407585	1.18845	-1.21892	-0.312627	0.416724	1.11483	0	1	1	0	1	0	0	0	1	0	0	0
Cln5	211286	ENSMUSG00000022125	protein-coding	2	darkgreen	-1.07309	-0.235	-0.0306873	1.33877	-0.794479	-0.520956	-0.12721	1.44265	0	0	1	0	0	0	0	0	0	0	0	0
Fyb	23880	ENSMUSG00000022148	protein-coding	2	darkgreen	-0.73449	-0.814809	0.228551	1.32075	-1.03178	-0.420588	0.132946	1.31942	0	1	1	0	0	0	0	1	1	0	0	0
Osmr	18414	ENSMUSG00000022146	protein-coding	2	darkgreen	-1.08073	-0.390845	0.189669	1.28191	-0.740329	-0.969646	0.697359	1.01262	0	1	1	0	0	0	0	1	1	0	0	0
Cyth4	72318	ENSMUSG00000018008	protein-coding	2	darkgreen	-1.00941	-0.54027	0.280645	1.26903	-0.880698	-0.580331	0.0900908	1.37094	0	0	1	0	0	0	0	0	0	0	0	0
Sox10	20665	ENSMUSG00000033006	protein-coding	2	darkgreen	-0.943152	-0.64406	0.326686	1.26053	-1.03084	-0.494302	0.247777	1.27736	0	0	1	0	0	0	0	0	1	0	0	0
Apobec3	80287	ENSMUSG00000009585	protein-coding	2	darkgreen	-0.636263	-0.834699	0.0965041	1.37446	-0.576424	-0.431033	-0.489866	1.49732	0	1	0	0	0	0	0	0	0	0	0	0
Tspo	12257	ENSMUSG00000041736	protein-coding	2	darkgreen	-0.593037	-1.06504	0.565029	1.09304	-0.681203	-1.02864	0.94455	0.765297	0	1	0	0	0	0	0	0	0	0	0	0
Cela1	109901	ENSMUSG00000023031	protein-coding	2	darkgreen	-1.11772	0.0361396	-0.222254	1.30384	-0.408996	-0.27945	-0.777751	1.4662	0	0	1	0	0	0	0	1	0	0	0	0
Galnt6	207839	ENSMUSG00000037280	protein-coding	2	darkgreen	-0.976953	-0.281848	-0.136705	1.39551	-0.748297	-0.0916587	-0.599553	1.43951	0	1	1	0	0	0	1	1	1	0	0	0
Gpr84	80910	ENSMUSG00000063234	protein-coding	2	darkgreen	-0.840943	-0.453794	-0.142794	1.43753	-0.605516	-0.508268	-0.379793	1.49358	0	1	1	0	0	0	0	1	1	0	0	0
Nckap1l	105855	ENSMUSG00000022488	protein-coding	2	darkgreen	-1.04474	-0.244564	-0.0686311	1.35794	-0.888159	-0.438109	-0.0917641	1.41803	0	1	1	0	0	0	0	0	1	0	0	0
Litaf	56722	ENSMUSG00000022500	protein-coding	2	darkgreen	-1.0776	-0.418196	0.225785	1.27001	-0.998002	-0.230426	-0.159212	1.38764	0	0	1	0	0	0	0	0	0	0	0	0
EZ_100862313	100862313	NA	ncRNA	2	darkgreen	-0.832499	-0.474524	-0.129949	1.43697	-0.917791	-0.31831	-0.185804	1.42191	0	0	1	0	0	0	0	0	0	0	0	0
Apod	11815	ENSMUSG00000022548	protein-coding	2	darkgreen	-1.03994	-0.495771	0.271105	1.26461	-0.972821	-0.46067	0.0787987	1.35469	0	1	1	0	1	0	0	1	1	0	0	0
Itgb5	16419	ENSMUSG00000022817	protein-coding	2	darkgreen	-0.800798	-0.609203	0.000180897	1.40982	-0.866301	-0.511925	-0.0312005	1.40943	0	1	1	0	0	0	0	1	1	0	0	0
Parp9	80285	ENSMUSG00000022906	protein-coding	2	darkgreen	-0.72016	-0.69618	0.00329705	1.41304	-0.791571	-0.937406	0.86625	0.862726	0	1	1	0	0	0	0	0	0	0	0	0
Hcls1	15163	ENSMUSG00000022831	protein-coding	2	darkgreen	-0.983757	-0.635739	0.411832	1.20766	-0.976427	-0.446554	0.0654482	1.35753	0	1	1	0	0	0	0	1	1	0	0	0
Pla1a	85031	ENSMUSG00000002847	protein-coding	2	darkgreen	-0.922315	-0.745724	0.516172	1.15187	-0.240841	-1.30303	0.610191	0.933684	0	1	1	0	0	0	0	0	0	0	0	0
Pros1	19128	ENSMUSG00000022912	protein-coding	2	darkgreen	-1.11849	-0.414441	0.317982	1.21495	-1.11031	-0.438066	0.340265	1.20811	0	1	1	0	0	0	0	0	1	0	0	0
Runx1	12394	ENSMUSG00000022952	protein-coding	2	darkgreen	-0.817117	-0.249661	-0.388832	1.45561	-1.18526	-0.244933	0.208911	1.22128	0	0	0	0	0	0	0	0	1	0	0	0
Prr18	320111	ENSMUSG00000055945	protein-coding	2	darkgreen	-0.794312	-0.655347	0.0581838	1.39148	-1.26901	0.141482	-0.0420127	1.16954	0	1	0	0	0	0	0	0	0	0	0	0
Zfp983	73229	ENSMUSG00000035868	protein-coding	2	darkgreen	-0.329876	-1.24683	0.572013	1.00469	0.168254	-1.27305	-0.0561824	1.16098	0	1	0	0	0	0	0	0	0	0	0	0
Rasal3	320484	ENSMUSG00000052142	protein-coding	2	darkgreen	-0.57823	-1.0328	0.417405	1.19363	-1.07677	-0.142398	-0.124273	1.34344	0	1	1	0	0	0	0	0	0	0	0	0
Myo1f	17916	ENSMUSG00000024300	protein-coding	2	darkgreen	-1.07349	-0.407691	0.200011	1.28117	-1.15902	-0.247255	0.152351	1.25392	0	1	1	0	1	0	0	0	1	0	0	0
H2-K1	14972	ENSMUSG00000061232	protein-coding	2	darkgreen	-1.0171	-0.526596	0.27351	1.27019	-1.14495	-0.335774	0.250432	1.23029	0	1	1	0	0	0	0	1	1	0	0	0
H2-DMb1	14999	ENSMUSG00000079547	protein-coding	2	darkgreen	-1.08351	-0.462569	0.316505	1.22958	-0.754477	-0.952068	0.668635	1.03791	0	1	1	0	0	0	0	0	0	0	0	0
Psmb9	16912	ENSMUSG00000096727	protein-coding	2	darkgreen	-1.00638	-0.591217	0.37364	1.22395	-1.1884	-0.316909	0.331775	1.17354	0	1	1	0	0	0	0	1	1	0	0	0
Psmb8	16913	ENSMUSG00000024338	protein-coding	2	darkgreen	-0.998743	-0.504792	0.196166	1.30737	-1.08439	-0.215227	-0.0332964	1.33292	0	1	1	0	0	0	0	1	1	0	0	0
Gpsm3	106512	ENSMUSG00000034786	protein-coding	2	darkgreen	-0.474363	-1.12991	0.476991	1.12728	-0.994645	0.31919	-0.578972	1.25443	0	0	0	0	0	0	0	0	1	0	0	0
C4b	12268	ENSMUSG00000073418	protein-coding	2	darkgreen	-0.962725	-0.593231	0.272638	1.28332	-0.988949	-0.557775	0.266072	1.28065	1	1	1	1	1	0	1	1	1	1	1	0
H2-D1	14964	ENSMUSG00000073411	protein-coding	2	darkgreen	-1.12146	-0.375563	0.258242	1.23878	-1.03298	-0.371509	0.0663878	1.3381	0	1	1	0	0	0	0	1	1	0	0	0
H2-M3	14991	ENSMUSG00000016206	protein-coding	2	darkgreen	-0.875218	-0.728685	0.345464	1.25844	-1.10699	-0.236633	0.0330886	1.31053	0	0	1	0	0	0	0	0	0	0	0	0
Trem2	83433	ENSMUSG00000023992	protein-coding	2	darkgreen	-1.11648	-0.261649	0.0826808	1.29545	-1.123	-0.226288	0.0511907	1.29809	0	1	1	0	1	0	0	1	1	0	1	0
Ebi3	50498	ENSMUSG00000003206	protein-coding	2	darkgreen	-1.06903	-0.163873	-0.115083	1.34799	-0.670949	0.111885	-0.811576	1.37064	0	0	1	0	0	0	0	0	0	0	0	0
Plin3	66905	ENSMUSG00000024197	protein-coding	2	darkgreen	-0.360046	-1.20627	0.476067	1.09025	-0.525189	-1.1206	0.584043	1.06175	0	1	0	0	0	0	0	0	0	0	0	0
C3	12266	ENSMUSG00000024164	protein-coding	2	darkgreen	-0.88462	-0.557781	0.0631477	1.37925	-0.990371	-0.396867	0.0230048	1.36423	1	1	1	0	1	0	1	1	1	0	1	0
Vav1	22324	ENSMUSG00000034116	protein-coding	2	darkgreen	-1.02383	-0.374959	0.0540748	1.34471	-0.976408	-0.498191	0.140973	1.33363	0	1	1	0	0	0	0	1	1	0	0	0
Adgre1	13733	ENSMUSG00000004730	protein-coding	2	darkgreen	-1.12298	-0.392087	0.289834	1.22523	-1.1497	-0.346596	0.279858	1.21644	0	1	1	0	0	0	0	0	1	0	0	0
Zfp36l2	12193	ENSMUSG00000045817	protein-coding	2	darkgreen	-1.0474	-0.357915	0.075209	1.33011	-0.598572	-1.05945	1.09804	0.559982	0	0	1	0	0	0	0	0	0	0	0	0
Tmem173	72512	ENSMUSG00000024349	protein-coding	2	darkgreen	-0.997347	-0.472411	0.142412	1.32735	-0.991581	-0.0844599	-0.307763	1.3838	0	1	1	0	0	0	0	1	1	0	0	0
Pcdhb1	93872	ENSMUSG00000051663	protein-coding	2	darkgreen	-0.787075	-0.861064	0.449303	1.19884	-0.432888	-0.831818	1.44505	-0.180342	0	1	1	0	0	0	0	0	0	0	0	0
Pcdhb2	93873	ENSMUSG00000051599	protein-coding	2	darkgreen	-0.715804	-0.848535	0.260618	1.30372	-0.20345	-1.299	1.01817	0.484278	0	1	1	0	0	0	0	1	0	0	0	0
Pcdhb3	93874	ENSMUSG00000045498	protein-coding	2	darkgreen	-0.947465	-0.697238	0.459278	1.18543	-0.632808	-1.04327	1.06883	0.607252	0	1	1	0	1	0	0	0	0	0	0	0
Pcdhb5	93876	ENSMUSG00000063687	protein-coding	2	darkgreen	-0.936044	-0.735988	0.532457	1.13958	-0.729135	-0.901179	0.410633	1.21968	0	1	1	0	0	0	0	0	0	0	0	0
Pcdhb6	93877	ENSMUSG00000051678	protein-coding	2	darkgreen	-0.758939	-0.842104	0.335117	1.26593	-0.706425	-0.8164	0.180482	1.34234	0	1	1	0	0	0	0	1	1	0	0	0
Pcdhb14	93885	ENSMUSG00000044043	protein-coding	2	darkgreen	-0.618015	-1.04307	0.556271	1.10482	-0.487535	-1.134	1.09509	0.526439	0	1	0	0	0	0	0	0	0	0	0	0
Gm19500	100503007	ENSMUSG00000117864	ncRNA	2	darkgreen	-0.317715	-1.27255	0.707912	0.88235	-0.23989	-1.30494	0.620203	0.924627	0	1	0	0	0	0	0	1	0	0	0	0
Mbp	17196	ENSMUSG00000041607	protein-coding	2	darkgreen	-1.11587	-0.324362	0.166715	1.27351	-1.23018	-0.119581	0.145058	1.2047	0	1	1	0	0	0	0	0	1	0	0	0
Unc93b1	54445	ENSMUSG00000036908	protein-coding	2	darkgreen	-1.17203	-0.240498	0.172005	1.24053	-1.10458	-0.305985	0.117302	1.29326	0	1	1	0	0	0	0	1	1	0	0	0
Neat1	66961	ENSMUSG00000092274	ncRNA	2	darkgreen	-0.70816	-0.989438	0.650556	1.04704	-0.806992	-0.790917	0.326431	1.27148	0	1	1	0	1	0	0	0	0	0	0	0
Frmd8	67457	ENSMUSG00000024816	protein-coding	2	darkgreen	-0.931785	-0.527905	0.102252	1.35744	-1.03547	-0.237642	-0.0917651	1.36488	0	1	1	0	0	0	0	0	1	0	0	0
Plaat3	225845	ENSMUSG00000060675	protein-coding	2	darkgreen	-1.12852	-0.39337	0.306174	1.21571	-1.12365	-0.238357	0.0673791	1.29463	0	0	1	0	0	0	0	0	0	0	0	0
Myrf	225908	ENSMUSG00000036098	protein-coding	2	darkgreen	-0.687273	-0.754899	0.0436451	1.39853	-0.708733	-0.95671	0.52003	1.14541	0	1	1	0	0	0	0	1	1	0	0	0
Slc15a3	65221	ENSMUSG00000024737	protein-coding	2	darkgreen	-0.926395	-0.39374	-0.0867206	1.40686	-1.06292	-0.379207	0.135167	1.30696	0	0	1	0	0	0	0	1	1	0	0	0
AW112010	107350	ENSMUSG00000075010	ncRNA	2	darkgreen	-0.715285	-0.83415	0.230573	1.31886	-1.03523	-0.3408	0.030209	1.34582	0	1	0	0	0	0	0	1	1	0	0	0
Ms4a6d	68774	ENSMUSG00000024679	protein-coding	2	darkgreen	-1.00966	-0.675467	0.613975	1.07115	-0.415922	-0.832288	-0.199088	1.4473	0	0	1	0	0	0	0	1	0	0	0	0
Mpeg1	17476	ENSMUSG00000046805	protein-coding	2	darkgreen	-0.968608	-0.485806	0.107476	1.34694	-0.971497	-0.52947	0.180657	1.32031	1	1	1	0	1	0	0	1	1	0	0	0
Asah2	54447	ENSMUSG00000024887	protein-coding	2	darkgreen	-0.593871	-1.00491	0.375471	1.22331	0.150741	-1.45136	0.762151	0.53847	0	1	0	0	0	0	0	0	0	0	0	0
Ifit1	15957	ENSMUSG00000034459	protein-coding	2	darkgreen	-0.758049	-0.952891	0.691604	1.01934	-0.479473	-1.05281	0.272304	1.25998	0	0	0	0	0	0	0	1	0	0	0	0
Blnk	17060	ENSMUSG00000061132	protein-coding	2	darkgreen	-0.772364	-0.769973	0.213857	1.32848	-0.56194	-0.857773	0.0240522	1.39566	0	1	1	0	0	0	0	1	1	0	0	0
Pik3ap1	83490	ENSMUSG00000025017	protein-coding	2	darkgreen	-1.07748	-0.54925	0.486065	1.14066	-1.23685	-0.379693	0.70968	0.906861	0	0	0	0	0	0	0	0	1	0	0	0
Vim	22352	ENSMUSG00000026728	protein-coding	2	darkgreen	-1.0034	-0.580359	0.343412	1.24034	-1.07851	-0.474954	0.326955	1.22651	0	1	1	0	0	0	0	1	1	0	0	0
Mir219a-2	723904	NA	ncRNA	2	darkgreen	0.492155	-1.19298	1.08831	-0.387484	-1.49635	0.411249	0.5033	0.581803	0	0	0	0	0	0	0	0	1	0	0	0
Lcn2	16819	ENSMUSG00000026822	protein-coding	2	darkgreen	-0.984941	-0.502792	0.164896	1.32284	-0.561649	-0.907237	0.108881	1.36001	0	1	1	0	1	0	0	1	1	0	0	0
Fam129b	227737	ENSMUSG00000026796	protein-coding	2	darkgreen	-0.457649	-1.1358	0.456875	1.13657	-0.589386	-0.987592	0.322732	1.25425	0	1	0	0	0	0	0	0	0	0	0	0
Ggta1	14594	ENSMUSG00000035778	protein-coding	2	darkgreen	-1.12774	-0.36965	0.26369	1.2337	-1.09633	-0.356577	0.171733	1.28118	0	1	1	0	0	0	0	1	1	0	0	0
Ermn	77767	ENSMUSG00000026830	protein-coding	2	darkgreen	-0.822708	-0.597335	0.017894	1.40215	-0.595404	-0.916758	0.180873	1.33129	0	1	1	0	0	0	0	1	0	0	0	0
B2m	12010	ENSMUSG00000060802	protein-coding	2	darkgreen	-1.07605	-0.249827	-0.0081498	1.33403	-1.03825	-0.246869	-0.0769217	1.36205	1	1	1	0	1	0	0	1	1	0	0	0
Il1a	16175	ENSMUSG00000027399	protein-coding	2	darkgreen	-0.995801	-0.125013	-0.26562	1.38643	-0.553336	-1.0829	0.51602	1.12021	0	0	1	0	0	0	0	1	0	0	0	0
Mavs	228607	ENSMUSG00000037523	protein-coding	2	darkgreen	-0.652531	-0.818991	0.0951497	1.37637	-0.400284	-1.05195	0.143585	1.30865	0	1	0	0	0	0	0	0	0	0	0	0
Rassf2	215653	ENSMUSG00000027339	protein-coding	2	darkgreen	-1.00396	-0.375732	0.0193582	1.36034	-1.0577	-0.553049	0.432458	1.1783	0	1	1	0	0	0	0	0	1	0	0	0
Cst7	13011	ENSMUSG00000068129	protein-coding	2	darkgreen	-0.78761	-0.695612	0.11081	1.37241	-0.746109	-0.295987	-0.430984	1.47308	1	1	1	0	1	0	1	1	1	0	0	0
Hck	15162	ENSMUSG00000003283	protein-coding	2	darkgreen	-0.888552	-0.504945	-0.00488944	1.39839	-0.930402	-0.272036	-0.216528	1.41897	0	1	1	0	0	0	0	1	1	0	0	0
Mafb	16658	ENSMUSG00000074622	protein-coding	2	darkgreen	-0.768417	-0.560462	-0.114167	1.44305	-0.689574	-0.864303	0.242992	1.31089	0	0	0	0	0	0	0	1	1	0	0	0
Dbndd2	52840	ENSMUSG00000017734	protein-coding	2	darkgreen	-0.885369	-0.358342	-0.188793	1.4325	-1.00438	0.199399	-0.49958	1.30456	0	0	1	0	0	0	0	0	1	0	0	0
Bcas1	76960	ENSMUSG00000013523	protein-coding	2	darkgreen	-1.01255	-0.529304	0.267967	1.27388	-1.18596	-0.189369	0.13455	1.24078	0	1	1	0	0	0	0	0	0	0	0	0
Zbp1	58203	ENSMUSG00000027514	protein-coding	2	darkgreen	-0.964105	-0.6468	0.384357	1.22655	0.132344	-1.12301	-0.289089	1.27975	0	0	1	0	0	0	0	0	0	0	0	0
Ctsz	64138	ENSMUSG00000016256	protein-coding	2	darkgreen	-0.925442	-0.479863	0.0222676	1.38304	-0.79455	-0.377946	-0.290813	1.46331	1	1	1	0	0	0	1	1	1	0	0	0
Tlr2	24088	ENSMUSG00000027995	protein-coding	2	darkgreen	-0.785323	-0.5842	-0.0582676	1.42779	-0.728298	-0.64722	-0.0554317	1.43095	0	1	1	0	0	0	0	1	1	0	0	0
Fcrls	80891	ENSMUSG00000015852	protein-coding	2	darkgreen	-0.984211	0.133045	-0.483094	1.33426	-0.686107	0.108668	-0.795423	1.37286	0	0	1	0	0	0	0	0	0	0	0	0
Hapln2	73940	ENSMUSG00000004894	protein-coding	2	darkgreen	-0.879002	-0.827791	0.646583	1.06021	-1.09141	-0.4815	0.374157	1.19875	0	1	1	0	1	0	0	1	1	0	0	0
S100a6	20200	ENSMUSG00000001025	protein-coding	2	darkgreen	-1.04363	-0.0704055	-0.244651	1.35869	-1.01832	0.203587	-0.484172	1.29891	0	1	1	0	0	0	0	1	1	0	0	0
Ctss	13040	ENSMUSG00000038642	protein-coding	2	darkgreen	-1.11303	-0.234347	0.0418037	1.30557	-1.02785	-0.231869	-0.110522	1.37024	1	1	1	0	1	0	1	1	1	0	1	0
Adamtsl4	229595	ENSMUSG00000015850	protein-coding	2	darkgreen	-0.97228	-0.63896	0.388276	1.22296	-0.914356	-0.491943	0.0201018	1.3862	0	1	1	0	1	0	0	1	1	0	0	0
Fcgr1	14129	ENSMUSG00000015947	protein-coding	2	darkgreen	-0.811292	-0.421884	-0.221105	1.45428	-1.00439	-0.314604	-0.0554716	1.37446	0	1	1	0	0	0	0	1	1	0	0	0
Gbp5	229898	ENSMUSG00000105504	protein-coding	2	darkgreen	-0.799307	-0.69227	0.125519	1.36606	-0.726369	-0.891311	0.379007	1.23867	0	1	1	0	0	0	0	0	0	0	0	0
Gbp3	55932	ENSMUSG00000028268	protein-coding	2	darkgreen	-0.786716	-0.729495	0.166723	1.34949	-1.13983	-0.00225082	-0.153055	1.29513	0	1	1	0	0	0	0	0	0	0	0	0
Gbp2	14469	ENSMUSG00000028270	protein-coding	2	darkgreen	-0.914906	-0.736929	0.468424	1.18341	-0.928023	-0.750182	0.549433	1.12877	0	1	1	0	0	0	0	0	0	0	0	0
Lyn	17096	ENSMUSG00000042228	protein-coding	2	darkgreen	-1.05433	-0.417334	0.173988	1.29767	-0.731276	-0.708547	0.0392311	1.40059	0	0	1	0	0	0	0	0	0	0	0	0
Cd72	12517	ENSMUSG00000028459	protein-coding	2	darkgreen	-0.714755	-0.646319	-0.076145	1.43722	-1.27854	-0.135895	0.290949	1.12349	0	0	1	0	0	0	0	0	1	0	0	0
Tgfbr1	21812	ENSMUSG00000007613	protein-coding	2	darkgreen	-0.908484	-0.347324	-0.16755	1.42336	-0.802918	-0.894978	0.611345	1.08655	0	1	1	0	0	0	0	0	0	0	0	0
Akna	100182	ENSMUSG00000039158	protein-coding	2	darkgreen	-0.952258	-0.431236	0.00246619	1.38103	-1.01304	-0.704563	0.82528	0.892326	0	0	1	0	0	0	0	0	0	0	0	0
Adamtsl1	77739	ENSMUSG00000066113	protein-coding	2	darkgreen	-0.814264	-0.893079	0.651342	1.056	-1.16416	-0.469885	1.02783	0.606216	0	0	1	0	0	0	0	0	0	0	0	0
Csf3r	12986	ENSMUSG00000028859	protein-coding	2	darkgreen	-1.02633	-0.598219	0.445395	1.17915	-1.00561	-0.368315	0.0127023	1.36122	0	1	1	0	1	0	0	0	1	0	0	0
Tlr12	384059	ENSMUSG00000062545	protein-coding	2	darkgreen	-0.370238	-1.19119	0.445333	1.11609	-0.287162	-1.28839	0.878401	0.697147	0	1	0	0	0	0	0	0	0	0	0	0
Laptm5	16792	ENSMUSG00000028581	protein-coding	2	darkgreen	-1.18232	-0.149166	0.0769034	1.25458	-1.15584	-0.0277275	-0.102059	1.28563	0	1	1	0	1	0	0	1	1	0	0	0
Ptafr	19204	ENSMUSG00000056529	protein-coding	2	darkgreen	-0.723707	-0.805609	0.191143	1.33817	-0.768048	-0.633281	-0.0159924	1.41732	0	1	0	0	0	0	0	0	0	0	0	0
Fgr	14191	ENSMUSG00000028874	protein-coding	2	darkgreen	-0.989227	-0.29273	-0.105357	1.38731	-1.2906	-0.17892	0.401131	1.06838	0	1	1	0	0	0	0	0	1	0	0	0
Cd52	23833	ENSMUSG00000000682	protein-coding	2	darkgreen	-0.875197	-0.449246	-0.097757	1.4222	-0.851361	-0.454787	-0.126458	1.43261	1	1	1	0	0	0	0	1	1	0	0	0
Cnr2	12802	ENSMUSG00000062585	protein-coding	2	darkgreen	-0.874098	-0.596267	0.102951	1.36741	-1.35657	-0.0839294	0.480287	0.96021	0	0	1	0	0	0	0	0	0	0	0	0
C1qb	12260	ENSMUSG00000036905	protein-coding	2	darkgreen	-1.00926	-0.321362	-0.0392676	1.36989	-0.927334	-0.214544	-0.278201	1.42008	1	1	1	0	1	0	1	1	1	0	0	0
C1qc	12262	ENSMUSG00000036896	protein-coding	2	darkgreen	-0.992635	-0.345087	-0.0385425	1.37626	-1.01343	-0.158191	-0.208409	1.38003	1	1	1	0	1	0	1	1	1	0	1	0
C1qa	12259	ENSMUSG00000036887	protein-coding	2	darkgreen	-0.945454	-0.397814	-0.051442	1.39471	-0.886822	-0.254111	-0.295012	1.43595	1	1	1	0	1	0	1	1	1	0	0	0
Fblim1	74202	ENSMUSG00000006219	protein-coding	2	darkgreen	-0.784442	-0.798831	0.295078	1.2882	-0.33911	-1.24249	0.578064	1.00353	0	0	1	0	0	0	0	0	0	0	0	0
Tnfrsf1b	21938	ENSMUSG00000028599	protein-coding	2	darkgreen	-0.94357	-0.544127	0.149298	1.3384	-0.706424	-0.904887	0.367489	1.24382	0	1	1	0	0	0	0	1	1	0	0	0
Tnfrsf9	21942	ENSMUSG00000028965	protein-coding	2	darkgreen	-0.739237	-0.809729	0.227573	1.32139	-0.0869935	-0.835317	1.42794	-0.50563	0	1	0	0	0	0	0	0	0	0	0	0
Smim1	68859	ENSMUSG00000078350	protein-coding	2	darkgreen	-0.837808	-0.605836	0.0551179	1.38853	-0.722217	-0.115508	-0.609284	1.44701	0	1	1	0	0	0	0	0	0	0	0	0
Tmem88b	320587	ENSMUSG00000073680	protein-coding	2	darkgreen	-1.04876	-0.267643	-0.0353454	1.35175	-0.868892	-0.600965	0.10104	1.36882	0	1	1	0	0	0	0	0	0	0	0	0
Tlr1	21897	ENSMUSG00000044827	protein-coding	2	darkgreen	-0.848509	-0.779192	0.396607	1.23109	-0.731189	-0.0819463	-0.624949	1.43808	0	0	0	0	0	0	0	0	1	0	0	0
Cxcl10	15945	ENSMUSG00000034855	protein-coding	2	darkgreen	-1.03126	-0.623073	0.527259	1.12707	-0.962462	-0.733508	0.627215	1.06875	0	1	1	0	0	0	0	1	1	0	0	0
Cxcl13	55985	ENSMUSG00000023078	protein-coding	2	darkgreen	-0.917367	-0.521442	0.0669283	1.37188	-0.779659	-0.855404	0.415225	1.21984	0	0	1	0	0	0	0	1	1	0	0	0
Gbp6	100702	ENSMUSG00000104713	protein-coding	2	darkgreen	-0.912963	-0.686719	0.344087	1.2556	-1.01991	-0.590079	0.407787	1.2022	0	1	1	0	0	0	0	0	1	0	0	0
Hps4	192232	ENSMUSG00000042328	protein-coding	2	darkgreen	-0.303655	-1.27265	0.636858	0.939449	-0.738511	-0.679155	0.00581764	1.41185	0	0	0	0	0	0	0	1	0	0	0	0
Cmklr1	14747	ENSMUSG00000042190	protein-coding	2	darkgreen	-1.07097	-0.530436	0.420288	1.18111	-1.23299	-0.393542	0.845214	0.781322	0	1	1	0	0	0	0	0	0	0	0	0
Gltp	56356	ENSMUSG00000011884	protein-coding	2	darkgreen	-1.01094	-0.203719	-0.166882	1.38154	-0.920062	0.193929	-0.599286	1.32542	0	1	1	0	0	0	0	0	1	0	0	0
Hcar2	80885	ENSMUSG00000045502	protein-coding	2	darkgreen	-1.08156	-0.286009	0.0461014	1.32147	-0.99013	-0.557862	0.268876	1.27912	0	1	1	0	0	0	0	1	1	0	0	0
Gusb	110006	ENSMUSG00000025534	protein-coding	2	darkgreen	-0.945671	-0.420813	-0.0220892	1.38857	-1.13113	-0.069316	-0.105191	1.30563	0	1	1	0	0	0	0	0	0	0	0	0
Ncf1	17969	ENSMUSG00000015950	protein-coding	2	darkgreen	-1.0716	-0.491163	0.340191	1.22258	-0.970992	-0.455557	0.068247	1.3583	0	0	1	0	0	0	0	1	1	0	0	0
Lat2	56743	ENSMUSG00000040751	protein-coding	2	darkgreen	-0.783324	-0.794434	0.2836	1.29416	-0.844385	-0.231182	-0.371926	1.44749	0	1	1	0	0	0	0	1	1	0	0	0
Alox5ap	11690	ENSMUSG00000060063	protein-coding	2	darkgreen	-1.12423	-0.366184	0.249562	1.24086	-1.05027	0.54704	-0.606015	1.10925	0	0	1	0	0	0	0	0	0	0	0	0
Gm20559	330256	NA	ncRNA	2	darkgreen	-0.785387	-0.917172	0.636096	1.06646	-1.1487	-0.265042	0.154183	1.25955	0	1	1	0	0	0	0	0	0	0	0	0
Flnc	68794	ENSMUSG00000068699	protein-coding	2	darkgreen	-0.644381	-0.80166	0.0534692	1.39257	-1.10818	-0.379599	0.233444	1.25433	0	1	1	0	0	0	0	0	1	0	0	0
Irf5	27056	ENSMUSG00000029771	protein-coding	2	darkgreen	-1.12705	-0.301944	0.158814	1.27018	-0.772082	-0.0550675	-0.601012	1.42816	0	0	1	0	0	0	0	0	1	0	0	0
Clec5a	23845	ENSMUSG00000029915	protein-coding	2	darkgreen	-0.932388	-0.413721	-0.0527151	1.39882	-0.58843	-0.493192	-0.414584	1.49621	0	1	1	0	0	0	0	1	1	0	0	0
Gimap3	83408	ENSMUSG00000039264	protein-coding	2	darkgreen	-0.727199	-0.993906	0.827158	0.893947	-0.907782	-0.66734	0.292545	1.28258	0	1	0	0	0	0	0	1	1	0	0	0
Tmem176b	65963	ENSMUSG00000029810	protein-coding	2	darkgreen	-0.951732	-0.590661	0.244018	1.29838	-0.549515	-0.867318	0.0220906	1.39474	0	1	1	0	0	0	0	1	0	0	0	0
Tmem176a	66058	ENSMUSG00000023367	protein-coding	2	darkgreen	-1.08952	-0.407646	0.235734	1.26143	-0.820011	-0.765146	0.299745	1.28541	0	1	1	0	0	0	0	1	0	0	0	0
Gpnmb	93695	ENSMUSG00000029816	protein-coding	2	darkgreen	-0.984524	-0.535635	0.217694	1.30247	-1.01032	-0.567379	0.334564	1.24314	0	1	1	0	1	0	0	1	1	0	0	0
Skap2	54353	ENSMUSG00000059182	protein-coding	2	darkgreen	-0.86509	-0.660489	0.191967	1.33361	-0.730697	-0.820278	0.232135	1.31884	0	1	1	0	0	0	0	0	0	0	0	0
Cd8a	12525	ENSMUSG00000053977	protein-coding	2	darkgreen	-0.24225	-1.31489	0.773518	0.783619	-1.03226	-0.617866	0.51584	1.13428	0	0	0	0	0	0	0	1	1	0	0	0
Capg	12332	ENSMUSG00000056737	protein-coding	2	darkgreen	-1.00849	-0.515951	0.235537	1.2889	-1.05756	-0.261215	-0.0275414	1.34632	0	1	1	0	1	0	0	1	1	0	0	0
Hk2	15277	ENSMUSG00000000628	protein-coding	2	darkgreen	-1.06808	-0.54402	0.44285	1.16925	-1.26213	0.0974131	-0.0173368	1.18205	0	0	1	0	0	0	0	0	0	0	0	0
Depp1	213393	ENSMUSG00000048489	protein-coding	2	darkgreen	-1.05022	-0.465693	0.242608	1.27331	-0.896292	-0.444102	-0.0717962	1.41219	0	0	1	0	0	0	0	0	1	0	0	0
C3ar1	12267	ENSMUSG00000040552	protein-coding	2	darkgreen	-0.968997	-0.413136	0.00724752	1.37489	-1.02267	-0.336273	0.00208191	1.35686	0	1	1	0	0	0	0	1	1	0	0	0
C1s1	50908	ENSMUSG00000038521	protein-coding	2	darkgreen	-0.422218	-1.21519	0.866119	0.771288	-0.156763	-1.35034	0.843856	0.663251	0	0	0	0	0	0	0	1	0	0	0	0
Ptpn6	15170	ENSMUSG00000004266	protein-coding	2	darkgreen	-1.04779	-0.566367	0.43385	1.18031	-1.11962	-0.430057	0.350132	1.19955	0	1	1	0	0	0	0	1	1	0	0	0
Lag3	16768	ENSMUSG00000030124	protein-coding	2	darkgreen	-1.0116	-0.191577	-0.178199	1.38138	-1.07741	-0.113092	-0.152327	1.34283	0	1	1	0	0	0	0	1	1	0	0	0
Clec7a	56644	ENSMUSG00000079293	protein-coding	2	darkgreen	-0.803194	-0.508834	-0.129881	1.44191	-0.769923	-0.640201	-0.00315205	1.41328	1	1	1	0	1	0	1	1	1	0	0	0
Arhgdib	11857	ENSMUSG00000030220	protein-coding	2	darkgreen	-1.05623	-0.25648	-0.0353733	1.34809	-0.787727	-0.570242	-0.0734349	1.4314	0	1	1	0	0	0	0	1	1	0	0	0
Pirb	18733	ENSMUSG00000058818	protein-coding	2	darkgreen	-0.696653	-0.806387	0.145364	1.35768	-0.954092	-0.664478	0.39801	1.22056	0	1	1	0	0	0	0	1	1	0	0	0
Lair1	52855	ENSMUSG00000055541	protein-coding	2	darkgreen	-1.01943	-0.487552	0.211478	1.2955	-1.05693	-0.648234	0.785823	0.919338	0	1	1	0	0	0	0	0	0	0	0	0
Bcl3	12051	ENSMUSG00000053175	protein-coding	2	darkgreen	-0.790156	-0.719779	0.155961	1.35397	-0.728324	-0.672302	-0.0196436	1.42027	0	1	1	0	0	0	0	1	1	0	0	0
Ppp1r14a	68458	ENSMUSG00000037166	protein-coding	2	darkgreen	-0.801852	-0.43126	-0.223314	1.45643	-1.14739	0.406568	-0.418196	1.15902	0	1	1	0	0	0	0	0	0	0	0	0
Tyrobp	22177	ENSMUSG00000030579	protein-coding	2	darkgreen	-0.975855	-0.354439	-0.0550052	1.3853	-1.06346	-0.0442335	-0.237857	1.34555	1	1	1	0	1	0	0	1	1	0	0	0
Cd22	12483	ENSMUSG00000030577	protein-coding	2	darkgreen	-1.13479	-0.348544	0.246371	1.23696	-0.95408	-0.666944	0.403658	1.21737	0	1	1	0	0	0	0	1	1	0	0	0
Siglecf	233186	ENSMUSG00000039013	protein-coding	2	darkgreen	-0.8811	-0.463314	-0.0711905	1.4156	-0.63696	-0.140394	-0.677257	1.45461	0	0	1	0	0	0	0	0	0	0	0	0
Klk6	19144	ENSMUSG00000050063	protein-coding	2	darkgreen	-0.950642	-0.349233	-0.101553	1.40143	-0.902517	-0.355501	-0.167163	1.42518	1	1	1	0	1	0	1	1	1	0	0	0
Ftl1	14325	ENSMUSG00000050708	protein-coding	2	darkgreen	-0.99542	-0.156829	-0.236496	1.38875	-1.27568	0.436437	-0.224575	1.06382	0	1	1	0	0	0	0	0	1	0	0	0
P2ry6	233571	ENSMUSG00000048779	protein-coding	2	darkgreen	-1.03705	-0.15375	-0.17658	1.36738	-0.788018	0.10902	-0.694092	1.37309	0	0	1	0	0	0	0	0	1	0	0	0
Trim12c	319236	ENSMUSG00000057143	protein-coding	2	darkgreen	-0.741328	-0.961971	0.658736	1.04456	-0.370279	-1.08867	0.17565	1.2833	0	1	0	0	0	0	0	0	0	0	0	0
Gm8995	668139	NA	uncharacterised protein coding	2	darkgreen	-0.647932	-0.951622	0.355192	1.24436	-1.19597	-0.432389	0.645469	0.982888	0	1	1	0	0	0	0	0	1	0	0	0
Adm	11535	ENSMUSG00000030790	protein-coding	2	darkgreen	-1.12583	-0.365436	0.252162	1.2391	-1.21438	-0.390969	0.597912	1.00744	0	0	1	0	0	0	0	0	0	0	0	0
Insc	233752	ENSMUSG00000048782	protein-coding	2	darkgreen	-1.10268	-0.0658955	-0.156312	1.32489	-0.401186	-1.07151	0.185661	1.28703	0	1	1	0	0	0	0	0	0	0	0	0
Igsf6	80719	ENSMUSG00000035004	protein-coding	2	darkgreen	-0.666599	-0.714209	-0.0485941	1.4294	-0.821107	-0.499783	-0.115321	1.43621	0	1	1	0	0	0	0	1	1	0	0	0
Il21r	60504	ENSMUSG00000030745	protein-coding	2	darkgreen	-1.03841	-0.419206	0.144158	1.31346	-0.841038	-0.562416	-0.00236789	1.40582	0	1	1	0	0	0	0	1	1	0	0	0
Mvp	78388	ENSMUSG00000030681	protein-coding	2	darkgreen	-0.802648	-0.85819	0.483956	1.17688	-0.8253	-0.795139	0.377944	1.24249	0	1	1	0	0	0	0	0	0	0	0	0
Itgax	16411	ENSMUSG00000030789	protein-coding	2	darkgreen	-0.878531	-0.460416	-0.0787943	1.41774	-0.781728	-0.532809	-0.130454	1.44499	1	1	1	0	0	0	0	1	1	0	0	0
Bag3	29810	ENSMUSG00000030847	protein-coding	2	darkgreen	-0.762342	-0.915059	0.543179	1.13422	-0.808113	-0.917129	0.768816	0.956426	0	0	1	0	0	0	0	0	0	0	0	0
Cpxm2	55987	ENSMUSG00000030862	protein-coding	2	darkgreen	-0.370197	-1.16448	0.361558	1.17312	-0.441809	-1.00672	0.115079	1.33345	0	1	0	0	0	0	0	0	0	0	0	0
Nkx6-2	14912	ENSMUSG00000041309	protein-coding	2	darkgreen	-0.860222	-0.0944	-0.470174	1.4248	-1.16778	0.0171498	-0.122545	1.27318	0	0	0	0	0	0	0	1	1	0	0	0
Ifitm3	66141	ENSMUSG00000025492	protein-coding	2	darkgreen	-0.970688	-0.696589	0.531458	1.13582	-0.738839	-0.769676	0.15263	1.35588	0	0	1	0	0	0	0	1	0	0	0	0
Irf7	54123	ENSMUSG00000025498	protein-coding	2	darkgreen	-0.599051	-0.842341	0.052567	1.38883	-0.446409	-1.16526	0.537384	1.07429	0	0	0	0	0	0	0	1	0	0	0	0
Tnfsf13b	24099	ENSMUSG00000031497	protein-coding	2	darkgreen	-0.995924	-0.334094	-0.0463428	1.37636	-1.21365	-0.00371233	-0.0182442	1.2356	0	0	1	0	0	0	0	0	1	0	0	0
Mtus1	102103	ENSMUSG00000045636	protein-coding	2	darkgreen	-0.769727	-0.774819	0.218034	1.32651	-0.641203	-0.243806	-0.591371	1.47638	0	1	0	0	0	0	0	0	0	0	0	0
Ifi30	65972	NA	protein-coding	2	darkgreen	-0.78704	-0.88917	0.533879	1.14233	-0.684355	-0.692726	-0.0542973	1.43138	0	1	1	0	0	0	0	1	1	0	0	0
Bst2	69550	ENSMUSG00000046718	protein-coding	2	darkgreen	-0.539395	-1.10214	0.549634	1.0919	-0.7275	-0.820695	0.226945	1.32125	0	1	0	0	0	0	0	0	0	0	0	0
Arhgap10	78514	ENSMUSG00000037148	protein-coding	2	darkgreen	-1.10221	-0.256341	0.048175	1.31038	-1.33582	1.07948	0.0347433	0.221595	0	0	1	0	0	0	0	0	0	0	0	0
Man2b1	17159	ENSMUSG00000005142	protein-coding	2	darkgreen	-0.811545	-0.555199	-0.0579638	1.42471	-0.361856	-1.02746	0.043392	1.34592	0	1	1	0	0	0	0	0	0	0	0	0
Tppp3	67971	ENSMUSG00000014846	protein-coding	2	darkgreen	-0.810556	-0.501293	-0.128687	1.44054	-0.773902	-0.196683	-0.487172	1.45776	0	1	1	0	0	0	0	0	0	0	0	0
Irf8	15900	ENSMUSG00000041515	protein-coding	2	darkgreen	-0.739533	-0.747306	0.115215	1.37162	-0.796655	-0.577359	-0.050569	1.42458	0	1	1	0	0	0	0	1	1	0	0	0
Icam1	15894	ENSMUSG00000037405	protein-coding	2	darkgreen	-0.963462	-0.595623	0.278743	1.28034	-0.735515	-0.938986	0.541155	1.13335	0	1	1	0	0	0	0	1	0	0	0	0
Anln	68743	ENSMUSG00000036777	protein-coding	2	darkgreen	-0.625416	-1.00753	0.455597	1.17735	-0.59899	-1.05059	0.527366	1.12221	0	1	1	0	0	0	0	1	1	0	0	0
St14	19143	ENSMUSG00000031995	protein-coding	2	darkgreen	-0.670894	-0.853776	0.188463	1.33621	-1.05933	-0.381279	0.130902	1.3097	0	1	1	0	0	0	0	1	1	0	0	0
Vwa5a	67776	ENSMUSG00000023186	protein-coding	2	darkgreen	-0.827005	-0.881468	0.654693	1.05378	-0.0720914	-1.23495	1.20828	0.0987686	0	1	1	0	0	0	0	0	0	0	0	0
Il10ra	16154	ENSMUSG00000032089	protein-coding	2	darkgreen	-1.11043	0.229124	-0.373629	1.25493	-1.21015	-0.201748	0.206907	1.205	0	0	1	0	0	0	0	0	1	0	0	0
Cryab	12955	ENSMUSG00000032060	protein-coding	2	darkgreen	-0.961732	-0.30019	-0.139991	1.40191	-0.824263	0.118673	-0.661498	1.36709	0	1	1	0	0	0	0	0	0	0	0	0
Stra6	20897	ENSMUSG00000032327	protein-coding	2	darkgreen	-0.0998844	-1.375	0.660727	0.814154	-0.0246719	-1.40563	0.696035	0.734263	0	1	0	0	0	0	0	0	0	0	0	0
Hexa	15211	ENSMUSG00000025232	protein-coding	2	darkgreen	-0.716712	-0.593069	-0.144119	1.4539	-0.381095	-0.385076	-0.715317	1.48149	0	1	0	0	0	0	0	1	0	0	0	0
Bcl2a1b	12045	ENSMUSG00000089929	protein-coding	2	darkgreen	-0.862194	-0.640418	0.152321	1.35029	-1.07361	-0.307133	0.0579961	1.32275	0	1	1	0	0	0	0	1	1	0	0	0
Ctsh	13036	ENSMUSG00000032359	protein-coding	2	darkgreen	-0.938896	-0.689485	0.415899	1.21248	-0.623756	-0.807382	0.0318356	1.3993	0	1	1	0	0	0	0	1	0	0	0	0
Trf	22041	ENSMUSG00000032554	protein-coding	2	darkgreen	-0.77392	-0.499876	-0.181606	1.4554	-0.65186	-0.437045	-0.401912	1.49082	1	1	1	0	0	0	1	1	1	0	0	0
Parp3	235587	ENSMUSG00000023249	protein-coding	2	darkgreen	-0.709261	-0.888922	0.335588	1.2626	-0.805174	-0.783039	0.305572	1.28264	0	1	1	0	0	0	0	0	0	0	0	0
Hyal1	15586	ENSMUSG00000010051	protein-coding	2	darkgreen	-0.366904	-1.21717	0.537859	1.04622	0.00791902	-1.25311	1.19461	0.0505723	0	1	0	0	0	0	0	0	0	0	0	0
Ccr5	12774	ENSMUSG00000079227	protein-coding	2	darkgreen	-0.965925	-0.311022	-0.121447	1.39839	-0.940237	-0.203656	-0.270738	1.41463	0	1	1	0	0	0	0	0	0	0	0	0
Was	22376	ENSMUSG00000031165	protein-coding	2	darkgreen	-0.649232	-1.00297	0.503873	1.14833	-1.20448	-0.152156	0.127939	1.2287	0	1	1	0	0	0	0	0	0	0	0	0
Cybb	13058	ENSMUSG00000015340	protein-coding	2	darkgreen	-0.660632	-0.769353	0.0260681	1.40392	-0.539558	-1.01397	0.289918	1.26361	0	1	1	0	0	0	0	1	1	0	0	0
Timp1	21857	ENSMUSG00000001131	protein-coding	2	darkgreen	-1.06315	-0.165721	-0.122857	1.35172	-0.797921	-0.226933	-0.432734	1.45759	0	0	1	0	0	0	0	1	1	0	0	0
Il13ra1	16164	ENSMUSG00000017057	protein-coding	2	darkgreen	-1.00265	-0.613023	0.411793	1.20388	-0.962515	-0.759317	0.775323	0.946508	0	0	1	0	0	0	0	0	0	0	0	0
Apln	30878	ENSMUSG00000037010	protein-coding	2	darkgreen	-1.14556	0.0104087	-0.15467	1.28983	-1.38484	0.440427	0.00195092	0.942463	0	0	1	0	0	0	0	0	0	0	0	0
Sash3	74131	ENSMUSG00000031101	protein-coding	2	darkgreen	-1.08555	-0.346831	0.135055	1.29732	-1.31019	-0.215915	0.572915	0.953186	0	1	1	0	0	0	0	0	1	0	0	0
Msn	17698	ENSMUSG00000031207	protein-coding	2	darkgreen	-0.99443	-0.673733	0.546151	1.12201	-0.825214	-0.900486	0.960637	0.765063	0	1	1	0	0	0	0	0	1	0	0	0
Gjb1	14618	ENSMUSG00000047797	protein-coding	2	darkgreen	-1.11229	-0.184735	-0.0176513	1.31468	-1.01417	-0.107377	-0.255001	1.37655	0	1	1	0	0	0	0	1	1	0	0	0
Magt1	67075	ENSMUSG00000031232	protein-coding	2	darkgreen	-0.875028	-0.713343	0.312519	1.27585	-0.172377	-1.21681	0.182381	1.20681	0	0	0	0	0	0	0	1	0	0	0	0
Tlr13	279572	ENSMUSG00000033777	protein-coding	2	darkgreen	-1.08112	-0.441121	0.272247	1.24999	-0.90798	-0.66682	0.291958	1.28284	0	1	1	0	0	0	0	1	1	0	0	0
Cysltr1	58861	ENSMUSG00000052821	protein-coding	2	darkgreen	-0.953539	-0.711664	0.51808	1.14712	0.95429	-1.035	-0.671982	0.752692	0	1	1	0	0	0	0	0	0	0	0	0
Tlr7	170743	ENSMUSG00000044583	protein-coding	2	darkgreen	-0.913378	-0.435683	-0.0555162	1.40458	-0.775068	-0.675528	0.057909	1.39269	0	1	1	0	0	0	0	1	1	0	0	0
Slamf6	30925	ENSMUSG00000015314	protein-coding	2	darkgreen	-1.06294	-0.231774	-0.0520279	1.34675	-0.979877	-0.677376	0.506324	1.15093	0	0	1	0	0	0	0	0	0	0	0	0
Ccl8	20307	ENSMUSG00000009185	protein-coding	2	darkgreen	-1.00897	-0.419824	0.0878967	1.3409	-0.613909	-0.779517	-0.026008	1.41943	0	1	1	0	0	0	0	1	1	0	0	0
Rnase2b	54159	ENSMUSG00000059606	protein-coding	2	darkgreen	-0.94242	-0.51751	0.106133	1.3538	-0.753039	-0.443613	-0.273498	1.47015	0	0	1	0	0	0	0	0	0	0	0	0
Cdkn2a	12578	ENSMUSG00000044303	protein-coding	2	darkgreen	-1.09948	-0.119368	-0.109639	1.32849	-1.26825	-0.254411	0.471873	1.05079	0	0	0	0	0	0	0	0	1	0	0	0
Ptpn18	19253	ENSMUSG00000026126	protein-coding	3	green	-1.26107	-0.300617	0.557356	1.00433	-0.972252	-0.545832	0.209268	1.30882	0	0	1	0	0	0	0	0	0	0	0	0
Sp140	434484	ENSMUSG00000070031	protein-coding	3	green	-1.04477	-0.659156	0.746393	0.957532	-1.02319	-0.161485	-0.190379	1.37505	0	0	1	0	0	0	0	0	0	0	0	0
Inpp5d	16331	ENSMUSG00000026288	protein-coding	3	green	-1.26079	-0.284653	0.512747	1.0327	-1.25728	-0.334953	0.936583	0.655648	0	0	1	0	0	0	0	0	0	0	0	0
Mlph	171531	ENSMUSG00000026303	protein-coding	3	green	-1.29707	-0.238673	0.969613	0.566128	-0.595891	-1.09874	0.877395	0.817233	0	0	1	0	1	0	0	0	0	0	0	0
Chil1	12654	ENSMUSG00000064246	protein-coding	3	green	-1.43676	0.405978	0.169243	0.861541	-1.35785	0.0868291	0.222616	1.0484	0	0	1	0	0	0	0	0	1	0	0	0
Cd48	12506	ENSMUSG00000015355	protein-coding	3	green	-1.33294	-0.0236116	0.289315	1.06724	-0.9462	-0.398122	-0.0498512	1.39417	0	0	1	0	0	0	0	1	1	0	0	0
Tmem63a	208795	ENSMUSG00000026519	protein-coding	3	green	-1.23247	-0.218983	0.290003	1.16145	-1.1454	-0.499504	0.615447	1.02946	0	0	1	0	0	0	0	0	0	0	0	0
Txlnb	378431	ENSMUSG00000039891	protein-coding	3	green	-1.31726	-0.21054	0.927298	0.600506	-1.20895	-0.395171	0.583351	1.02077	0	0	1	0	1	0	0	0	1	0	0	0
Calhm6	215900	ENSMUSG00000046031	protein-coding	3	green	-1.31922	-0.123056	0.401434	1.04085	-0.273286	-1.20365	0.299229	1.17771	0	0	1	0	0	0	0	0	0	0	0	0
Vsir	74048	ENSMUSG00000020101	protein-coding	3	green	-1.16399	-0.38797	0.394987	1.15697	-1.07355	0.0354823	-0.289491	1.32756	0	0	1	0	0	0	0	0	1	0	0	0
Gstt3	103140	ENSMUSG00000001665	protein-coding	3	green	-1.37298	-0.0492489	0.486249	0.935981	-1.22529	-0.278791	0.371389	1.1327	0	0	1	0	1	0	0	1	1	0	0	0
S100b	20203	ENSMUSG00000033208	protein-coding	3	green	-1.28672	0.0800904	0.051067	1.15556	-1.32873	0.456653	-0.132154	1.00423	0	1	1	0	1	0	0	0	1	0	0	0
Lrrc3	237387	ENSMUSG00000051652	protein-coding	3	green	-1.373	-0.00277845	0.397659	0.978122	-0.892729	-0.534173	0.0427529	1.38415	0	0	1	0	0	0	0	0	1	0	0	0
Ddit3	13198	ENSMUSG00000025408	protein-coding	3	green	-1.24374	-0.14084	0.205074	1.1795	-1.16866	0.686035	-0.482271	0.964891	0	0	1	0	0	0	0	0	0	0	0	0
Mmp19	58223	ENSMUSG00000025355	protein-coding	3	green	-1.22873	-0.377408	0.632851	0.973286	-0.75955	-0.831804	0.313502	1.27785	0	0	1	0	1	0	0	0	0	0	0	0
Efemp1	216616	ENSMUSG00000020467	protein-coding	3	green	-1.27442	-0.241056	1.04878	0.466694	-1.32905	-0.000383727	1.083	0.246432	0	0	0	0	1	0	0	0	0	0	0	0
Havcr2	171285	ENSMUSG00000020399	protein-coding	3	green	-1.27328	-0.190596	0.363871	1.10001	-1.14564	-0.0107964	-0.13548	1.29191	0	1	1	0	1	0	0	1	1	0	0	0
Pmp22	18858	ENSMUSG00000018217	protein-coding	3	green	-1.31962	-0.0881705	0.34343	1.06436	-1.35344	-0.0623615	0.423227	0.992572	0	1	1	0	1	0	0	0	1	0	0	0
F930015N05Rik	654805	NA	ncRNA	3	green	-1.37794	-0.0145806	0.439852	0.952673	-1.21633	-0.250319	0.29609	1.17056	0	0	0	0	0	0	0	0	1	0	0	0
Alox12	11684	ENSMUSG00000000320	protein-coding	3	green	-1.38951	-0.0268635	0.527264	0.889113	-1.21672	-0.327952	1.10326	0.441416	0	0	1	0	0	0	0	0	0	0	0	0
Xaf1	327959	ENSMUSG00000040483	protein-coding	3	green	-1.41481	0.199152	0.276374	0.939287	-1.15167	0.256742	-0.329484	1.22441	0	0	1	0	0	0	0	0	1	0	0	0
Aspa	11484	ENSMUSG00000020774	protein-coding	3	green	-1.41267	0.00728573	0.794187	0.611201	-1.00491	-0.62556	0.448075	1.1824	0	0	0	0	1	0	0	0	0	0	0	0
Lgals9	16859	ENSMUSG00000001123	protein-coding	3	green	-1.34073	-0.186252	0.794304	0.732682	-1.22087	-0.15605	0.170211	1.20671	0	0	1	0	0	0	0	0	0	0	0	0
Evi2b	216984	ENSMUSG00000093938	protein-coding	3	green	-1.2328	0.169969	-0.134352	1.19719	-1.32303	-0.0480648	0.293536	1.07756	0	0	1	0	0	0	0	0	0	0	0	0
Evi2a	14017	ENSMUSG00000078771	protein-coding	3	green	-1.24038	-0.0999328	0.144211	1.1961	-1.14689	-0.267929	0.154244	1.26058	0	0	1	0	0	0	0	0	0	0	0	0
Wfdc17	100034251	ENSMUSG00000069792	protein-coding	3	green	-1.37814	-0.0977495	0.705887	0.770001	-1.43689	0.0950218	0.556902	0.784968	0	0	0	0	0	0	0	0	1	0	0	0
Ngfr	18053	ENSMUSG00000000120	protein-coding	3	green	-1.33965	-0.0235762	1.05281	0.310418	-1.39214	0.137091	0.984998	0.270052	0	0	0	0	1	0	0	0	0	0	0	0
Tmem106a	217203	ENSMUSG00000034947	protein-coding	3	green	-0.82301	-0.906149	0.921811	0.807348	-1.1059	-0.0863614	-0.131468	1.32373	0	0	1	0	0	0	0	0	0	0	0	0
Abca8a	217258	ENSMUSG00000041828	protein-coding	3	green	-1.0377	-0.634362	0.588174	1.08389	-1.01003	-0.697695	0.985936	0.721793	0	1	1	0	1	0	0	1	1	0	1	0
Kcnj2	16518	ENSMUSG00000041695	protein-coding	3	green	-1.25857	-0.184208	1.13446	0.308322	-0.729375	-0.530304	1.46452	-0.204845	0	0	0	0	1	0	0	0	0	0	0	0
Gm11681	100038732	ENSMUSG00000075437	ncRNA	3	green	-1.34828	0.161514	0.118066	1.0687	-1.29239	0.0505181	0.0936493	1.14822	0	0	1	0	0	0	0	0	1	0	0	0
Agmo	319660	ENSMUSG00000050103	protein-coding	3	green	-1.41595	0.00533147	0.713483	0.697136	-1.10988	-0.502288	1.13498	0.477182	0	0	1	0	1	0	0	0	0	0	0	0
Nkx2-9	18094	ENSMUSG00000058669	protein-coding	3	green	-1.20713	-0.43211	0.740345	0.898894	-1.16283	-0.410168	0.43833	1.13467	0	0	1	0	1	0	0	0	1	0	0	0
Gpr65	14744	ENSMUSG00000021886	protein-coding	3	green	-1.24289	-0.253319	0.379489	1.11672	-0.240351	-1.02635	-0.103733	1.37043	0	1	1	0	1	0	0	1	0	0	0	0
Kcnk13	217826	ENSMUSG00000045404	protein-coding	3	green	-1.22681	-0.0882601	0.099654	1.21541	-0.744193	-0.662066	-0.0106851	1.41694	0	0	1	0	0	0	0	0	0	0	0	0
Bdkrb2	12062	ENSMUSG00000021070	protein-coding	3	green	-1.44672	0.219876	0.843711	0.383138	-1.41748	0.427484	0.0962602	0.893731	0	0	1	0	1	0	0	0	0	0	0	0
Exoc3l4	74190	ENSMUSG00000021280	protein-coding	3	green	-1.17887	-0.446266	0.599771	1.02537	-1.33402	-0.125681	0.466003	0.993698	0	1	1	0	1	0	0	0	1	0	0	0
Aspg	104816	ENSMUSG00000037686	protein-coding	3	green	-0.967809	-0.752105	0.763443	0.956471	-1.18314	-0.391863	0.46632	1.10868	0	0	1	0	0	0	0	1	1	0	0	0
Adssl1	11565	ENSMUSG00000011148	protein-coding	3	green	-1.21971	-0.134258	0.139547	1.21442	-0.771197	-0.322176	-0.376278	1.46965	0	0	1	0	0	0	0	0	0	0	0	0
Pld4	104759	ENSMUSG00000052160	protein-coding	3	green	-1.23303	-0.163799	0.209931	1.1869	-1.05222	-0.320984	0.035859	1.33735	0	1	1	0	1	0	0	1	1	0	0	0
Ighm	16019	IGHM	protein-coding	3	green	-1.37801	-0.0980538	0.705604	0.770457	-1.41475	0.00251512	0.680821	0.731412	0	0	1	0	1	0	0	0	1	0	1	0
Akr1c13	27384	ENSMUSG00000021213	protein-coding	3	green	-1.1824	-0.324651	0.328724	1.17833	-0.875445	-0.850644	0.963813	0.762276	0	0	1	0	0	0	0	0	0	0	0	0
Dcdc2a	195208	ENSMUSG00000035910	protein-coding	3	green	-1.10639	-0.586074	0.83583	0.85663	-0.887598	-0.828728	0.696155	1.02017	0	0	1	0	0	0	0	0	0	0	0	0
Serpinb1a	66222	ENSMUSG00000044734	protein-coding	3	green	-1.23395	0.124653	-0.0959418	1.20524	-1.29428	0.0970497	0.0514595	1.14577	0	0	1	0	0	0	0	0	0	0	0	0
Cd83	12522	ENSMUSG00000015396	protein-coding	3	green	-1.3506	0.324671	-0.00867056	1.0346	-1.22279	0.654816	-0.392292	0.960265	0	0	1	0	0	0	0	0	0	0	0	0
Fgfr4	14186	ENSMUSG00000005320	protein-coding	3	green	-1.20247	0.0550376	-0.0943891	1.24182	-1.05929	0.105871	-0.363579	1.317	0	0	1	0	0	0	0	0	0	0	0	0
Ctla2b	13025	ENSMUSG00000074874	protein-coding	3	green	-1.23932	-0.126777	0.175645	1.19045	-1.22877	-0.212816	0.270373	1.17121	0	0	1	0	0	0	0	0	0	0	0	0
Tmem267	633640	ENSMUSG00000074634	protein-coding	3	green	-1.23081	-0.259767	1.1369	0.353674	-1.24641	-0.280471	1.08134	0.445537	0	0	1	0	1	0	0	0	0	0	0	0
Ccl28	56838	ENSMUSG00000074715	protein-coding	3	green	-0.884229	-0.731595	1.24234	0.373479	-1.06754	-0.442531	1.26708	0.242994	0	0	0	0	1	0	0	0	0	0	0	0
Lrmda	76633	ENSMUSG00000063458	protein-coding	3	green	-1.3718	-0.111273	0.686585	0.796486	-0.518217	-0.168789	-0.767121	1.45413	0	0	1	0	1	0	0	0	0	0	0	0
Wdfy4	545030	ENSMUSG00000051506	protein-coding	3	green	-1.38087	-0.0191723	0.462561	0.93748	-0.0634643	-1.37315	0.520211	0.916407	0	0	1	0	0	0	0	0	0	0	0	0
Tep1	21745	ENSMUSG00000006281	protein-coding	3	green	-1.05054	-0.609384	0.558517	1.1014	-1.05807	-0.611791	1.07157	0.598287	0	0	1	0	0	0	0	0	0	0	0	0
Phf11b	236451	ENSMUSG00000091649	protein-coding	3	green	-1.26138	-0.165701	0.287415	1.13967	-0.689496	-0.396869	-0.399419	1.48578	0	0	1	0	0	0	0	1	1	0	0	0
Tnfrsf11b	18383	ENSMUSG00000063727	protein-coding	3	green	-1.28818	-0.286244	0.689082	0.88534	-1.20257	-0.338927	1.1249	0.416596	0	0	1	0	0	0	0	0	0	0	0	0
Rac2	19354	ENSMUSG00000033220	protein-coding	3	green	-1.33907	-0.0633148	0.36988	1.03251	-1.21151	-0.0747501	0.0517669	1.23449	0	0	1	0	1	0	0	1	1	0	0	0
Nfam1	74039	ENSMUSG00000058099	protein-coding	3	green	-1.30238	-0.132681	0.359394	1.07566	-0.934792	-0.396298	-0.0703948	1.40148	0	0	1	0	0	0	0	0	0	0	0	0
Parvg	64099	ENSMUSG00000022439	protein-coding	3	green	-1.39188	-0.0045435	0.488882	0.907544	-1.20259	-0.361894	0.466813	1.09767	0	0	1	0	0	0	0	0	1	0	0	0
Endou	19011	ENSMUSG00000022468	protein-coding	3	green	-1.27863	0.447526	-0.224556	1.05566	-1.35749	-0.111987	0.554461	0.915015	0	0	0	0	0	0	0	0	1	0	0	0
Col2a1	12824	ENSMUSG00000022483	protein-coding	3	green	-1.14715	-0.4047	1.17351	0.378336	-1.42421	0.0437508	0.598394	0.782068	0	0	0	0	1	0	0	0	0	0	0	0
Upk1b	22268	ENSMUSG00000049436	protein-coding	3	green	-1.15762	-0.502876	0.711078	0.94942	-1.20453	-0.428124	0.687786	0.944867	0	1	1	0	1	0	0	1	1	0	1	0
Gm16702	100504601	NA	ncRNA	3	green	-1.21225	-0.415682	0.686376	0.94156	-1.40989	-0.00809565	0.650685	0.767302	0	0	1	0	0	0	0	0	0	0	0	0
Tap1	21354	ENSMUSG00000037321	protein-coding	3	green	-1.19088	-0.454283	0.927811	0.717353	-1.0349	-0.658509	0.671327	1.02209	0	0	1	0	0	0	0	0	0	0	0	0
H2-Ob	15002	ENSMUSG00000041538	protein-coding	3	green	-0.955499	-0.765446	0.759748	0.961196	-0.917807	-0.124002	-0.373403	1.41521	0	1	1	0	1	0	0	0	1	0	0	0
H2-Ab1	14961	ENSMUSG00000073421	protein-coding	3	green	-1.07745	-0.623776	0.812486	0.888743	-0.863226	-0.867012	0.809139	0.9211	0	0	1	0	0	0	0	0	0	0	0	0
H2-Aa	14960	ENSMUSG00000036594	protein-coding	3	green	-1.11197	-0.572766	0.752139	0.9326	-0.954315	-0.754249	0.679932	1.02863	0	0	1	0	0	0	0	0	0	0	0	0
Cfb	14962	ENSMUSG00000090231	protein-coding	3	green	-1.24082	-0.36016	0.643817	0.95716	-1.29033	-0.290425	0.764969	0.81579	0	0	1	0	0	0	0	0	0	0	0	0
Ly6g6f	433099	ENSMUSG00000034923	protein-coding	3	green	-1.07428	-0.572585	0.538823	1.10804	-1.38278	-0.0555082	0.560242	0.878047	0	0	0	0	0	0	0	0	1	0	0	0
Aif1	11629	ENSMUSG00000024397	protein-coding	3	green	-1.15863	-0.358266	0.323295	1.19361	-1.16418	-0.0273137	-0.0876657	1.27916	0	1	1	0	0	0	0	0	1	0	0	0
H2-Q4	15015	ENSMUSG00000035929	protein-coding	3	green	-1.45511	0.149067	0.591525	0.714517	-1.28458	-0.197138	0.414333	1.06739	0	0	1	0	0	0	0	0	0	0	0	0
H2-Q6	110557	ENSMUSG00000073409	protein-coding	3	green	-1.29805	-0.199642	0.471659	1.02603	-1.23413	-0.0945166	0.123332	1.20531	0	0	1	0	0	0	0	0	1	0	0	0
H2-Q7	15018	ENSMUSG00000060550	protein-coding	3	green	-1.29553	-0.233383	0.54268	0.986228	-1.3135	-0.143574	0.418244	1.03883	0	0	1	0	0	0	0	1	1	0	1	0
H2-T22	15039	ENSMUSG00000056116	protein-coding	3	green	-1.20054	-0.338585	0.409291	1.12984	-1.32819	0.605767	-0.190153	0.912577	0	0	1	0	0	0	0	0	0	0	0	0
Adgrf4	78249	ENSMUSG00000023918	protein-coding	3	green	-1.25672	-0.309817	0.562296	1.00424	-1.33488	0.155139	0.090812	1.08893	0	0	1	0	0	0	0	0	0	0	0	0
Clic5	224796	ENSMUSG00000023959	protein-coding	3	green	-0.878334	-0.833692	1.04036	0.671663	-0.451083	-1.03353	1.30191	0.182702	0	1	1	1	1	0	0	0	0	0	0	0
Rasgrp3	240168	ENSMUSG00000071042	protein-coding	3	green	-1.33206	-0.125599	0.457281	1.00037	-0.965088	-0.733134	1.06023	0.637994	0	0	1	0	0	0	0	0	0	0	0	0
E230025N22Rik	240216	ENSMUSG00000044719	protein-coding	3	green	-1.05317	-0.648786	0.747061	0.954891	-1.2699	-0.289434	0.570097	0.989233	0	0	1	0	0	0	0	0	1	0	0	0
Cd14	12475	ENSMUSG00000051439	protein-coding	3	green	-1.34041	0.134825	0.124033	1.08155	-0.959649	-0.411493	-0.010753	1.38189	0	0	1	0	1	0	0	1	1	0	0	0
Pcdhb4	93875	ENSMUSG00000045689	protein-coding	3	green	-1.19137	-0.330328	0.364768	1.15693	-1.12398	-0.545452	0.985796	0.683636	0	0	1	0	0	0	0	0	0	0	0	0
Pcdhb8	93879	ENSMUSG00000045876	protein-coding	3	green	-1.14385	-0.438736	0.439982	1.1426	-1.00107	-0.586314	0.349741	1.23765	0	1	1	0	1	0	0	0	1	0	0	0
Pcdhb9	93880	ENSMUSG00000051242	protein-coding	3	green	-1.23832	-0.384388	0.778065	0.844644	-1.28505	-0.294169	0.702561	0.876655	0	1	1	0	1	0	0	0	1	0	1	0
EZ_320513	320513	NA	ncRNA	3	green	-1.00937	-0.709655	0.8549	0.864124	-0.905754	-0.47976	-0.0106692	1.39618	0	1	1	0	1	0	0	0	0	0	0	0
Megf10	70417	ENSMUSG00000024593	protein-coding	3	green	-1.02896	-0.591025	1.184	0.435977	-0.842713	-0.796527	1.21448	0.424762	0	0	0	0	0	0	0	0	1	0	0	0
Cd74	16149	ENSMUSG00000024610	protein-coding	3	green	-1.0212	-0.673643	0.664231	1.03061	-0.936109	-0.732413	0.521782	1.14674	0	1	1	0	0	0	0	1	1	0	0	0
Mir5107	100628611	NA	ncRNA	3	green	-0.974132	-0.749147	0.811645	0.911635	-0.846811	-0.806116	0.461083	1.19184	0	0	0	0	0	0	0	1	1	0	0	0
Csf1r	12978	ENSMUSG00000024621	protein-coding	3	green	-1.27908	0.0131003	0.102696	1.16329	-1.4239	0.200601	0.308307	0.914993	0	0	1	0	0	0	0	0	0	0	0	0
Slc14a1	108052	ENSMUSG00000059336	protein-coding	3	green	-1.30425	0.0384293	0.13476	1.13106	-0.930586	0.0486051	-0.492471	1.37445	0	0	1	0	1	0	0	0	1	0	0	0
Fermt3	108101	ENSMUSG00000024965	protein-coding	3	green	-1.08176	-0.613608	0.757833	0.937534	-1.22617	-0.146122	0.169626	1.20266	0	0	1	0	0	0	0	0	0	0	0	0
Gcnt1	14537	ENSMUSG00000038843	protein-coding	3	green	-1.06087	-0.608305	0.598512	1.07066	-0.84165	-0.890031	0.873305	0.858375	0	1	1	0	0	0	0	0	0	0	0	0
Anxa1	16952	ENSMUSG00000024659	protein-coding	3	green	-1.37936	0.0147732	0.394114	0.970474	-1.3477	-0.0897717	0.985654	0.451816	0	0	1	0	0	0	0	0	0	0	0	0
Il33	77125	ENSMUSG00000024810	protein-coding	3	green	-1.29913	-0.0442068	0.22	1.12334	-1.27638	-0.170115	0.338693	1.1078	0	1	1	0	1	0	0	0	1	0	0	0
Ch25h	12642	ENSMUSG00000050370	protein-coding	3	green	-1.16215	-0.342602	0.305233	1.19952	-0.455628	-0.716482	-0.30617	1.47828	0	0	1	0	0	0	0	0	0	0	0	0
Spag6	381350	ENSMUSG00000037708	protein-coding	3	green	-1.31311	-0.244083	0.735381	0.821813	-1.31217	-0.234374	0.656255	0.890287	0	1	1	1	1	1	0	1	1	0	1	1
Apbb1ip	54519	ENSMUSG00000026786	protein-coding	3	green	-1.31363	-0.223724	0.622704	0.914646	-1.01278	-0.646519	0.529935	1.12936	0	0	1	0	1	0	0	0	0	0	0	0
Stom	13830	ENSMUSG00000026880	protein-coding	3	green	-1.35795	-0.117725	0.901098	0.574576	-1.31545	-0.237165	0.839687	0.712928	0	0	1	0	0	0	0	0	0	0	0	0
Ptgs1	19224	ENSMUSG00000047250	protein-coding	3	green	-1.46339	0.355015	0.797306	0.311068	-1.39262	-0.0434718	0.600666	0.835422	0	0	1	0	1	0	0	0	0	0	0	0
Scn7a	20272	ENSMUSG00000034810	protein-coding	3	green	-1.23899	-0.378674	0.889708	0.727959	-1.06006	-0.390511	1.30481	0.145769	0	0	1	0	0	0	0	0	0	0	1	0
Wipf1	215280	ENSMUSG00000075284	protein-coding	3	green	-1.24434	-0.153523	0.224035	1.17382	-1.06165	-0.641448	0.776856	0.926245	0	0	1	0	0	0	0	0	1	0	0	0
Ehd4	98878	ENSMUSG00000027293	protein-coding	3	green	-0.985669	-0.73478	0.92573	0.794719	-0.108228	-1.36218	0.57443	0.89598	0	0	0	0	0	0	0	1	0	0	0	0
Gatm	67092	ENSMUSG00000027199	protein-coding	3	green	-1.36086	-0.0713126	0.473788	0.958384	-1.3626	-0.127432	0.652906	0.83713	0	0	1	0	1	0	0	0	0	0	0	0
Prom2	192212	ENSMUSG00000027376	protein-coding	3	green	-1.03574	-0.638793	0.595236	1.0793	-0.869586	-0.82054	0.578349	1.11178	0	1	1	0	0	0	0	1	1	0	0	0
Siglec1	20612	ENSMUSG00000027322	protein-coding	3	green	-1.10477	-0.570076	0.676254	0.99859	-0.874751	-0.857255	0.86526	0.866746	0	0	1	0	0	0	0	0	0	0	0	0
Lrrn4	320974	ENSMUSG00000043110	protein-coding	3	green	-1.4797	0.266366	0.565195	0.64814	-0.982338	-0.134751	1.39308	-0.275994	0	0	1	0	0	0	0	0	0	0	0	0
Anxa5	11747	ENSMUSG00000027712	protein-coding	3	green	-1.22039	-0.28725	0.371946	1.13569	-0.946314	-0.484825	0.0654321	1.36571	0	1	1	0	0	0	0	0	0	0	0	0
Trim59	66949	ENSMUSG00000034317	protein-coding	3	green	-1.18946	-0.196125	0.151135	1.23445	-1.08364	-0.404329	0.217092	1.27087	0	0	1	0	0	0	0	0	0	0	0	0
S100a4	20198	ENSMUSG00000001020	protein-coding	3	green	-1.40347	0.463341	0.0378126	0.902313	-1.16014	0.217111	-0.290818	1.23384	0	0	1	0	0	0	0	0	1	0	0	0
Tnfaip8l2	69769	ENSMUSG00000013707	protein-coding	3	green	-1.13296	0.60648	-0.514579	1.04106	-0.459033	-0.157506	-0.826283	1.44282	0	0	1	0	0	0	0	0	0	0	0	0
A230001M10Rik	319951	ENSMUSG00000105891	ncRNA	3	green	-1.00408	-0.715935	0.85567	0.864344	-1.34903	-0.131889	0.922332	0.558589	0	0	1	0	0	0	0	0	0	0	0	0
Olfml3	99543	ENSMUSG00000027848	protein-coding	3	green	-1.21268	-0.247406	0.281553	1.17853	-1.20893	0.00999141	-0.0407058	1.23965	0	0	0	0	0	0	0	0	1	0	0	0
Adora3	11542	ENSMUSG00000000562	protein-coding	3	green	-1.38938	-0.0175079	0.503888	0.903001	-0.813487	-0.523042	-0.0970817	1.43361	0	0	1	0	0	0	0	0	0	0	0	0
Cd53	12508	ENSMUSG00000040747	protein-coding	3	green	-1.26301	-0.00885403	0.0900797	1.18178	-0.779225	-0.594071	-0.053932	1.42723	0	0	1	0	0	0	0	1	0	0	0	0
Csf1	12977	ENSMUSG00000014599	protein-coding	3	green	-1.24776	0.0635513	-0.0152944	1.19951	-0.999337	-0.289699	-0.0925685	1.3816	0	0	1	0	0	0	0	0	1	0	0	0
Cyp2j12	242546	ENSMUSG00000081225	protein-coding	3	green	-1.15254	-0.490552	0.620131	1.02296	-1.30545	-0.0776359	0.283318	1.09977	0	0	1	0	0	0	0	0	0	0	0	0
Smpdl3b	100340	ENSMUSG00000028885	protein-coding	3	green	-1.3289	0.599674	-0.186982	0.916211	-1.1831	0.62857	-0.447797	1.00233	0	0	1	0	0	0	0	0	0	0	0	0
Rps6ka1	20111	ENSMUSG00000003644	protein-coding	3	green	-1.22476	-0.0530861	0.0555179	1.22232	-1.22426	-0.290328	0.389925	1.12466	0	0	1	0	0	0	0	0	1	0	0	0
Wnt4	22417	ENSMUSG00000036856	protein-coding	3	green	-1.44851	0.446756	0.184292	0.817467	-1.28426	0.868035	-0.29714	0.713368	0	0	1	0	0	0	0	0	0	0	0	0
Padi2	18600	ENSMUSG00000028927	protein-coding	3	green	-1.29439	0.00741061	0.145327	1.14165	-1.2121	-0.334053	0.438465	1.10769	0	0	1	0	0	0	0	0	1	0	0	0
Slc25a34	384071	ENSMUSG00000040740	protein-coding	3	green	-1.28227	-0.203792	0.41894	1.06712	-1.38541	-0.0749368	0.796241	0.664102	0	0	1	0	1	0	0	0	0	0	0	0
Slc2a5	56485	ENSMUSG00000028976	protein-coding	3	green	-1.4076	-0.00578425	0.607138	0.806241	-1.35147	-0.159127	0.695018	0.815577	0	0	1	0	0	0	0	0	0	0	0	0
Vwa1	246228	ENSMUSG00000042116	protein-coding	3	green	-1.39244	0.238366	0.165741	0.988338	-1.41234	0.0167298	0.572991	0.822618	0	0	1	0	0	0	0	0	0	0	0	0
Cxcl5	20311	ENSMUSG00000029371	protein-coding	3	green	-1.21816	0.211218	-0.190976	1.19792	-1.21923	0.116655	-0.116562	1.21913	0	0	1	0	0	0	0	1	1	0	0	0
Anxa3	11745	ENSMUSG00000029484	protein-coding	3	green	-1.30287	-0.200887	0.495451	1.00831	-1.03463	-0.56648	0.396287	1.20482	0	0	1	0	0	0	0	1	1	0	0	0
Dmp1	13406	ENSMUSG00000029307	protein-coding	3	green	-1.18692	-0.463743	0.908513	0.742145	-1.14819	-0.517228	0.71578	0.949634	0	0	1	0	1	0	0	0	1	0	0	0
Spp1	20750	ENSMUSG00000029304	protein-coding	3	green	-1.29706	-0.250562	0.604568	0.943055	-1.25486	-0.272503	0.459837	1.06753	0	0	1	0	0	0	0	0	1	0	0	0
Tmem119	231633	ENSMUSG00000054675	protein-coding	3	green	-1.15883	-0.331871	0.2785	1.2122	-1.25933	-0.0668927	0.148237	1.17798	0	1	1	0	0	0	0	0	1	0	0	0
Selplg	20345	ENSMUSG00000048163	protein-coding	3	green	-1.3122	-0.0987772	0.33606	1.07492	-1.1071	0.0916956	-0.282997	1.2984	0	1	1	0	1	0	0	0	1	0	0	0
Oas2	246728	ENSMUSG00000032690	protein-coding	3	green	-1.10839	-0.551882	0.61959	1.04068	-1.18138	-0.424086	0.542224	1.06324	0	0	1	0	0	0	0	0	1	0	0	0
P2rx4	18438	ENSMUSG00000029470	protein-coding	3	green	-1.45299	0.192786	0.460402	0.799802	-0.746709	-0.398261	-0.329828	1.4748	0	0	1	0	0	0	0	0	0	0	0	0
Serpine1	18787	ENSMUSG00000037411	protein-coding	3	green	-1.27858	0.0634757	0.049447	1.16566	-1.38786	-0.00614931	0.470996	0.923016	0	0	1	0	0	0	0	0	0	0	0	0
Samd9l	209086	ENSMUSG00000047735	protein-coding	3	green	-1.06459	-0.640861	0.881472	0.823982	-0.655174	-1.01266	1.11178	0.556053	0	0	1	0	1	0	0	0	0	0	0	0
A430035B10Rik	320312	ENSMUSG00000087305	ncRNA	3	green	-1.24029	-0.0912636	0.133404	1.19815	1.31558	-0.221904	0.0108112	-1.10449	0	0	1	0	0	0	0	0	0	0	0	0
Zc3hav1	78781	ENSMUSG00000029826	protein-coding	3	green	-1.2613	-0.342345	0.746748	0.856901	-1.15535	-0.483674	1.02931	0.609719	0	1	1	0	1	0	0	1	1	0	1	0
Hpgds	54486	ENSMUSG00000029919	protein-coding	3	green	-1.27169	-0.326093	0.79563	0.802151	-1.38154	-0.0373152	0.50527	0.913589	0	0	1	0	0	0	0	0	1	0	0	0
Anxa4	11746	ENSMUSG00000029994	protein-coding	3	green	-1.12206	-0.449892	0.396705	1.17525	-1.06508	-0.619808	0.666335	1.01855	0	0	1	0	0	0	0	0	1	0	0	0
Cxcl12	20315	ENSMUSG00000061353	protein-coding	3	green	-1.04308	-0.652124	0.689696	1.00551	-1.01572	-0.700082	0.913569	0.802236	0	1	1	0	0	0	0	0	0	0	0	0
Ninj2	29862	ENSMUSG00000041377	protein-coding	3	green	-1.37394	0.398649	-0.00112356	0.97641	-1.35776	0.875434	-0.128823	0.61115	0	0	1	0	0	0	0	0	0	0	0	0
Il17ra	16172	ENSMUSG00000002897	protein-coding	3	green	-1.34754	-0.116621	0.51001	0.954156	-1.13947	-0.149432	-0.00695417	1.29585	0	0	1	0	1	0	0	0	0	0	0	0
Bhlhe41	79362	ENSMUSG00000030256	protein-coding	3	green	-1.21601	0.205766	-0.190817	1.20107	-1.21737	-0.406355	0.680264	0.943463	0	0	1	0	0	0	0	0	0	0	0	0
Lgi4	243914	ENSMUSG00000036560	protein-coding	3	green	-1.23419	-0.111954	0.144772	1.20137	-1.19476	-0.147951	0.101599	1.24111	0	0	1	0	0	0	0	0	0	0	0	0
Cd37	12493	ENSMUSG00000030798	protein-coding	3	green	-1.22143	-0.196422	0.227072	1.19078	-1.11985	-0.407942	0.309778	1.21801	0	1	1	0	1	0	0	0	1	0	0	0
Siglech	233274	ENSMUSG00000051504	protein-coding	3	green	-1.44948	0.447841	0.187128	0.814511	-1.34359	0.657711	-0.170365	0.856244	0	0	1	0	0	0	0	0	0	0	0	0
AU020206	100504230	NA	ncRNA	3	green	-1.10055	-0.539211	0.542733	1.09703	-0.992176	-0.533054	0.229569	1.29566	0	1	1	0	0	0	0	1	1	0	0	0
Wnt11	22411	ENSMUSG00000015957	protein-coding	3	green	-1.48101	0.583258	0.270746	0.627001	-1.41055	0.826906	0.0123063	0.571337	0	0	1	0	0	0	0	0	0	0	0	0
Slco2b1	101488	ENSMUSG00000030737	protein-coding	3	green	-1.26023	-0.268439	0.471637	1.05703	-1.12939	-0.505069	0.558728	1.07573	0	0	1	0	0	0	0	0	0	0	0	0
Plekhb1	27276	ENSMUSG00000030701	protein-coding	3	green	-1.31603	0.0122384	0.19474	1.10905	-1.27015	0.20522	-0.0910643	1.15599	0	0	1	0	0	0	0	0	0	0	0	0
Rhog	56212	ENSMUSG00000073982	protein-coding	3	green	-1.21719	0.232451	-0.207473	1.19221	-1.29854	0.481647	-0.203176	1.02007	0	0	1	0	0	0	0	0	0	0	0	0
Hbb-b1	15129	NA	protein-coding	3	green	-1.17916	-0.371245	0.407868	1.14254	-1.15716	-0.460379	0.543418	1.07412	0	0	1	0	0	0	0	0	0	0	0	0
Hbb-bs	100503605	ENSMUSG00000052305	protein-coding	3	green	-1.21562	-0.379443	0.567106	1.02795	-1.13474	-0.539487	0.737596	0.93663	0	0	1	0	0	0	0	0	0	0	0	0
Trim30d	209387	ENSMUSG00000057596	protein-coding	3	green	-1.26988	-0.27189	0.520917	1.02085	-1.15775	-0.495508	0.672613	0.980648	0	0	1	0	0	0	0	0	1	0	0	0
Gsg1l	269994	ENSMUSG00000046182	protein-coding	3	green	-1.21737	0.121046	-0.123554	1.21988	-1.38975	0.379389	0.0500867	0.96028	0	0	1	0	0	0	0	0	1	0	0	0
Itgam	16409	ENSMUSG00000030786	protein-coding	3	green	-1.22195	-0.193145	0.223671	1.19143	-0.738767	-0.875495	1.24577	0.368491	0	1	1	0	1	0	0	0	0	0	0	0
Cyp2e1	13106	ENSMUSG00000025479	protein-coding	3	green	-1.25907	-0.288367	0.514558	1.03287	-1.18984	-0.280297	0.274055	1.19608	0	1	1	0	1	0	0	1	1	0	0	0
Lsp1	16985	ENSMUSG00000018819	protein-coding	3	green	-1.33676	-0.135108	0.49971	0.972161	-1.32113	-0.156784	0.476341	1.00157	0	0	1	0	1	0	0	1	1	0	1	0
Cd209a	170786	ENSMUSG00000031494	protein-coding	3	green	-1.41957	0.0387962	0.567822	0.812952	-1.34101	-0.114031	0.982573	0.472472	0	0	0	0	0	0	0	0	1	0	0	0
Cd209b	69165	ENSMUSG00000065987	protein-coding	3	green	-1.27074	-0.148604	0.287857	1.13149	-1.21356	-0.202388	0.216121	1.19983	0	0	1	0	0	0	0	0	1	0	0	0
Cd209f	69142	ENSMUSG00000051906	protein-coding	3	green	-1.08886	-0.608684	0.887862	0.809683	-1.20412	-0.369492	0.490611	1.083	0	0	1	0	0	0	0	0	1	0	0	0
Frem3	333315	ENSMUSG00000042353	protein-coding	3	green	-1.34308	-0.0579823	1.02557	0.375485	-1.15432	0.17631	1.24999	-0.271977	0	0	1	0	1	0	0	0	0	0	0	0
Lyl1	17095	ENSMUSG00000034041	protein-coding	3	green	-1.27401	-0.321811	0.800604	0.795217	-1.04855	-0.31494	0.0215089	1.34198	0	0	0	0	0	0	0	0	1	0	0	0
Nol3	78688	ENSMUSG00000014776	protein-coding	3	green	-1.3039	0.471851	-0.188564	1.02061	-1.24652	0.398043	-0.256855	1.10534	0	0	1	0	0	0	0	0	1	0	0	0
Plcg2	234779	ENSMUSG00000034330	protein-coding	3	green	-1.26532	0.360491	-0.20319	1.10802	-1.38721	0.00232852	0.450875	0.934004	0	0	1	0	0	0	0	0	1	0	0	0
Cyba	13057	ENSMUSG00000006519	protein-coding	3	green	-1.24342	-0.306088	0.492146	1.05736	-1.16876	-0.138276	0.0367989	1.27024	0	1	1	0	1	0	0	0	1	0	0	0
Smad3	17127	ENSMUSG00000032402	protein-coding	3	green	-1.16315	-0.387638	0.391756	1.15903	-1.14036	-0.536945	0.790788	0.88652	0	0	0	0	0	0	0	0	1	0	0	0
Snx22	382083	ENSMUSG00000039452	protein-coding	3	green	-1.02636	-0.685962	0.927001	0.785315	-1.00666	-0.0133173	-0.346243	1.36622	0	0	0	0	0	0	0	0	1	0	0	0
Anxa2	12306	ENSMUSG00000032231	protein-coding	3	green	-1.06578	-0.598887	0.587508	1.07716	-1.08411	-0.571441	0.575065	1.08049	0	0	1	0	0	0	0	0	0	0	0	0
Gm16551	100503019	ENSMUSG00000066477	ncRNA	3	green	-1.39482	-0.0552806	0.720643	0.729454	-1.40576	-0.0226093	0.674167	0.754204	0	0	1	0	1	0	0	0	1	0	1	0
Bcl2a1a	12044	ENSMUSG00000102037	protein-coding	3	green	-1.30362	-0.122386	0.346352	1.07965	-1.23658	-0.216373	0.29721	1.15574	0	0	1	0	0	0	0	0	0	0	0	0
Pls1	102502	ENSMUSG00000049493	protein-coding	3	green	-0.961961	-0.764415	0.855646	0.87073	-0.868189	-0.862153	0.919476	0.810866	0	1	1	0	0	0	0	0	0	0	0	0
Fbxw23	635668	NA	protein-coding	3	green	-1.16264	-0.471458	0.603901	1.0302	-1.17831	-0.467662	0.961321	0.68465	0	0	1	0	0	0	0	0	0	0	0	0
Cmtm6	67213	ENSMUSG00000032434	protein-coding	3	green	-1.31686	-0.000367454	0.21233	1.1049	-1.0915	-0.488806	0.389525	1.19078	0	0	1	0	0	0	0	0	0	0	0	0
Cmtm7	102545	ENSMUSG00000032436	protein-coding	3	green	-1.1923	-0.202899	0.166588	1.22861	-0.813232	-0.381517	-0.262679	1.45743	0	0	1	0	0	0	0	0	0	0	0	0
Gadl1	73748	ENSMUSG00000056880	protein-coding	3	green	-1.30487	-0.253112	0.680003	0.877978	-1.28453	-0.151697	1.10257	0.333653	0	0	1	0	0	0	0	0	0	0	0	0
Cx3cr1	13051	ENSMUSG00000052336	protein-coding	3	green	-1.23545	-0.290324	0.427184	1.09859	-1.09334	-0.505242	0.430775	1.16781	0	1	1	0	1	0	0	0	1	0	0	0
Gpr34	23890	ENSMUSG00000040229	protein-coding	3	green	-1.23982	-0.285542	0.432554	1.0928	-1.09773	-0.431518	0.295856	1.23339	0	1	1	0	1	0	0	1	1	0	0	0
Xlr	22441	ENSMUSG00000054626	protein-coding	3	green	-1.19602	-0.429435	0.633742	0.991712	-1.06831	-0.139829	-0.140699	1.34884	0	0	0	0	0	0	0	0	1	0	0	0
Prrg1	546336	ENSMUSG00000047996	protein-coding	3	green	-0.88836	-0.841745	0.918201	0.811905	-1.25502	-0.227205	1.11179	0.370443	0	1	0	0	0	0	0	0	0	0	0	0
Tex11	83558	ENSMUSG00000009670	protein-coding	3	green	-1.1022	-0.522459	0.502133	1.12252	-1.1431	0.364051	-0.403359	1.18241	0	0	1	0	0	0	0	0	0	0	0	0
Gm5127	331493	ENSMUSG00000073010	protein-coding	3	green	-1.33916	-0.190693	0.770459	0.759394	-1.44547	0.10407	0.678304	0.663095	0	0	1	0	0	0	0	0	0	0	0	0
Btk	12229	ENSMUSG00000031264	protein-coding	3	green	-1.39256	0.117791	0.295057	0.979714	-1.17537	-0.0465012	-0.0485605	1.27043	0	0	1	0	0	0	0	0	0	0	0	0
Erdr1	170942	ENSMUSG00000096768	protein-coding	3	green	-0.308855	-0.81976	1.45754	-0.328921	-0.629115	-0.74046	1.43247	-0.0628969	0	0	0	1	1	0	0	0	0	0	1	0
Igha	238447	IGHA	protein-coding	3	green	-0.985977	-0.708143	1.06079	0.63333	-0.758706	-0.932674	1.09479	0.596591	0	0	0	0	0	0	0	1	0	0	0	0
Nkg7	72310	ENSMUSG00000004612	protein-coding	3	green	-1.34156	-0.110678	0.467796	0.984444	-1.2535	-0.357417	0.76373	0.847183	0	0	0	0	0	0	0	0	1	0	0	0
C130074G19Rik	226777	ENSMUSG00000039349	protein-coding	4	orchid	-0.364298	1.22272	0.279242	-1.13766	-0.752337	1.31839	0.234471	-0.800529	0	1	0	0	0	0	0	0	0	0	0	0
Cirbp	12696	ENSMUSG00000045193	protein-coding	4	orchid	-0.801019	1.23428	0.392087	-0.825345	-0.867255	1.38467	0.054911	-0.572322	0	1	0	0	0	0	0	1	0	0	0	0
Rbm11	224344	ENSMUSG00000032940	protein-coding	4	orchid	-0.30296	0.882789	0.700237	-1.28007	-0.182396	0.359506	1.09926	-1.27637	0	1	0	0	0	0	0	0	0	0	0	0
Arrdc1	215705	ENSMUSG00000026972	protein-coding	4	orchid	-0.350252	0.667391	0.932674	-1.24981	0.22599	0.862027	-1.44233	0.354308	0	1	0	0	0	0	0	0	0	0	0	0
Pla2g4e	329502	ENSMUSG00000050211	protein-coding	4	orchid	-0.795821	0.715873	1.002	-0.922055	-0.960095	1.03009	0.677283	-0.747277	0	0	0	0	0	0	0	1	0	0	0	0
Zc3h6	78751	ENSMUSG00000042851	protein-coding	4	orchid	0.0837228	0.540878	0.806935	-1.43154	0.325474	-0.748155	1.27082	-0.848141	0	1	0	0	0	0	0	0	0	0	0	0
Lrrcc1	71710	ENSMUSG00000027550	protein-coding	4	orchid	0.277648	-0.0247445	1.0757	-1.3286	0.0542829	-0.0979857	1.24384	-1.20013	1	0	0	0	0	0	0	0	0	0	0	0
4930570G19Rik	329782	ENSMUSG00000085084	ncRNA	4	orchid	-0.200364	0.913551	0.610609	-1.3238	-1.07109	1.20669	0.372358	-0.507959	0	1	0	0	0	0	0	0	0	0	0	0
Chpf2	100910	ENSMUSG00000038181	protein-coding	4	orchid	-0.260915	0.474539	1.05162	-1.26524	-0.275342	0.704747	0.865882	-1.29529	0	1	0	0	0	0	0	0	0	0	0	0
Mir671	735264	NA	ncRNA	4	orchid	0.0388788	0.444793	0.916542	-1.40021	-0.0508073	0.559766	0.875689	-1.38465	0	1	0	0	0	0	0	0	0	0	0	0
Gbp11	634650	ENSMUSG00000092021	protein-coding	4	orchid	-0.736827	-0.272964	1.47256	-0.462766	-1.47595	0.240131	0.605965	0.629854	0	0	0	0	0	0	0	0	1	0	0	0
Podxl	27205	ENSMUSG00000025608	protein-coding	4	orchid	0.143865	-0.794993	1.35884	-0.707709	0.107658	-0.786619	1.37368	-0.694721	1	0	0	1	0	0	0	0	0	0	0	0
C030029H02Rik	77383	ENSMUSG00000110027	ncRNA	4	orchid	-1.08296	0.266503	1.25169	-0.435234	-0.668214	0.646275	1.04431	-1.02237	0	0	0	0	1	0	0	0	0	0	0	0
Lrrc29	234684	ENSMUSG00000041679	protein-coding	4	orchid	-0.537106	0.984129	0.68288	-1.1299	-0.39086	1.10504	0.470888	-1.18507	0	1	0	0	0	0	0	0	0	0	0	0
Casp12	12364	ENSMUSG00000025887	protein-coding	4	orchid	-1.11504	0.0743708	1.29804	-0.257366	-1.18061	-0.443266	0.598419	1.02546	0	0	0	0	1	0	0	0	0	0	0	0
Cd276	102657	ENSMUSG00000035914	protein-coding	4	orchid	-0.303829	1.10283	0.428821	-1.22783	0.453868	0.390281	0.646895	-1.49104	0	1	0	0	0	0	0	0	0	0	0	0
Rbm3	19652	ENSMUSG00000031167	protein-coding	4	orchid	-1.03687	1.26275	0.277487	-0.503359	-1.12466	1.20042	0.343738	-0.419495	0	1	0	0	0	0	0	0	0	0	0	0
Igkj4	110762	IGKJ4	protein-coding	4	orchid	-1.02937	-0.0789136	1.36655	-0.258272	-1.004	-0.681862	1.07314	0.612715	0	0	0	0	1	0	0	0	0	0	0	0
Slco5a1	240726	ENSMUSG00000025938	protein-coding	5	lavender	0.821023	0.261276	0.373173	-1.45547	0.498149	0.773057	0.184838	-1.45604	0	0	0	0	0	0	0	1	0	0	0	0
Adgrb3	210933	ENSMUSG00000033569	protein-coding	5	lavender	0.274997	1.01142	0.0895884	-1.376	0.390755	0.303555	0.774035	-1.46834	0	0	0	0	0	0	0	1	0	0	0	0
Myo1b	17912	ENSMUSG00000018417	protein-coding	5	lavender	0.454409	0.580012	0.463117	-1.49754	0.0462788	1.15145	0.0920504	-1.28978	0	1	0	0	0	0	0	1	0	0	0	0
Tmem163	72160	ENSMUSG00000026347	protein-coding	5	lavender	0.815643	0.914858	-0.850364	-0.880138	0.965746	0.754369	-0.957177	-0.762938	0	0	0	0	0	0	0	0	1	0	0	0
Mpzl1	68481	ENSMUSG00000026566	protein-coding	5	lavender	0.497056	1.14171	-0.588436	-1.05033	1.21516	0.395257	-0.617548	-0.99287	0	0	0	0	0	0	0	0	1	0	0	0
Kcnk2	16526	ENSMUSG00000037624	protein-coding	5	lavender	-0.131687	1.07691	0.356907	-1.30213	-0.104749	1.29074	-0.0363426	-1.14965	0	0	0	0	0	0	0	1	0	0	0	0
Hsd11b1	15483	ENSMUSG00000016194	protein-coding	5	lavender	0.153784	1.30976	-0.423623	-1.03992	0.727057	0.970422	-0.637845	-1.05963	0	0	0	0	0	0	0	0	1	0	0	0
Ppp1r14c	76142	ENSMUSG00000040653	protein-coding	5	lavender	0.993613	0.714911	-0.709162	-0.999362	0.854271	0.874664	-0.791743	-0.937191	0	0	1	0	0	0	0	0	0	0	0	0
Iyd	70337	ENSMUSG00000019762	protein-coding	5	lavender	1.02575	0.6652	-0.650956	-1.04	1.09545	0.462916	-0.348239	-1.21013	0	0	0	0	0	0	0	0	1	0	0	0
Hivep2	15273	ENSMUSG00000015501	protein-coding	5	lavender	0.803048	0.190255	0.458752	-1.45205	0.247634	-0.177225	1.16995	-1.24036	0	1	1	0	0	0	0	0	0	0	0	0
Grip1	74053	ENSMUSG00000034813	protein-coding	5	lavender	1.01232	-0.178941	0.476602	-1.30998	0.439527	-0.268266	1.0806	-1.25186	0	0	1	0	0	0	0	0	0	0	0	0
Ankfn1	382543	ENSMUSG00000047773	protein-coding	5	lavender	1.00948	0.451803	-0.135176	-1.32611	-0.0584411	1.00875	0.398768	-1.34907	0	0	0	0	0	0	0	1	0	0	0	0
Cbx2	12416	ENSMUSG00000025577	protein-coding	5	lavender	0.664503	1.04365	-0.782178	-0.925974	0.92466	0.769497	-0.604393	-1.08976	0	1	0	0	0	0	0	0	0	0	0	0
Cbx8	30951	ENSMUSG00000025578	protein-coding	5	lavender	0.956065	0.671167	-0.418943	-1.20829	0.889089	0.754345	-0.440897	-1.20254	0	1	1	0	0	0	0	0	1	0	0	0
Kif26a	668303	ENSMUSG00000021294	protein-coding	5	lavender	0.728069	0.477746	0.267345	-1.47316	-0.391711	-0.217418	1.44776	-0.838627	0	0	1	0	0	0	0	0	0	0	0	0
Ccnb1	268697	ENSMUSG00000041431	protein-coding	5	lavender	1.06165	0.641093	-0.773118	-0.929622	1.38236	-0.254003	-1.00462	-0.12374	0	0	1	0	1	0	0	0	0	0	1	0
Adamts6	108154	ENSMUSG00000046169	protein-coding	5	lavender	0.868067	-0.323219	0.725965	-1.27081	-0.243596	-0.308037	1.43634	-0.884706	0	0	1	0	0	0	0	0	0	0	0	0
Itga1	109700	ENSMUSG00000042284	protein-coding	5	lavender	0.690532	0.0424692	0.6948	-1.4278	0.173144	-0.31883	1.2682	-1.12251	0	0	0	0	0	0	1	0	0	0	0	0
Cdhr1	170677	ENSMUSG00000021803	protein-coding	5	lavender	0.376209	1.09348	-0.195047	-1.27464	0.172807	1.21192	-0.171469	-1.21326	0	1	0	0	0	0	0	0	0	0	0	0
Lmo7	380928	ENSMUSG00000033060	protein-coding	5	lavender	0.636593	-0.0942734	0.833106	-1.37543	0.0277744	-0.160842	1.28401	-1.15094	1	1	0	0	0	0	0	0	0	0	0	0
Zdhhc8	27801	ENSMUSG00000060166	protein-coding	5	lavender	-0.268611	1.2828	0.112582	-1.12677	-0.784761	1.38988	0.0644006	-0.669515	0	1	0	0	0	0	0	0	0	0	0	0
Tfrc	22042	ENSMUSG00000022797	protein-coding	5	lavender	1.13959	0.48375	-0.538072	-1.08527	1.15637	0.072172	0.057653	-1.28619	0	1	1	0	1	0	0	1	1	0	0	0
Epha3	13837	ENSMUSG00000052504	protein-coding	5	lavender	0.779647	0.580909	0.0711005	-1.43166	0.890064	0.206824	0.335702	-1.43259	0	1	1	0	0	0	0	0	0	0	0	0
Adamts10	224697	ENSMUSG00000024299	protein-coding	5	lavender	0.717441	-0.268919	0.851001	-1.29952	-0.996326	0.800937	0.918287	-0.722899	1	1	1	0	0	0	0	0	0	0	0	0
Ring1	19763	ENSMUSG00000024325	protein-coding	5	lavender	0.96256	0.034282	0.389119	-1.38596	-0.382595	1.49288	-0.489773	-0.620517	0	0	1	0	0	0	0	0	0	0	0	0
Zfp57	22715	ENSMUSG00000036036	protein-coding	5	lavender	0.940972	0.469901	-0.0351814	-1.37569	1.05896	0.572124	-0.483075	-1.14801	0	1	1	0	0	0	0	0	0	0	0	0
Nrep	27528	ENSMUSG00000042834	protein-coding	5	lavender	1.0715	0.626151	-0.751873	-0.945781	1.10261	0.583812	-0.739737	-0.946683	0	0	1	0	0	0	0	0	0	0	0	0
Apcdd1	494504	ENSMUSG00000071847	protein-coding	5	lavender	0.386831	0.98781	-0.00549479	-1.36915	0.246527	0.878628	0.313279	-1.43843	0	0	0	0	0	0	0	1	0	0	0	0
Fgfbp3	72514	ENSMUSG00000047632	protein-coding	5	lavender	0.515644	0.621712	0.353493	-1.49085	0.360384	0.773738	0.335252	-1.46937	1	1	1	0	0	0	1	1	1	0	0	0
Btaf1	107182	ENSMUSG00000040565	protein-coding	5	lavender	0.841586	0.122577	0.469733	-1.4339	0.591406	-0.0622924	0.854902	-1.38402	1	1	1	0	0	0	1	1	1	0	0	0
Ide	15925	ENSMUSG00000056999	protein-coding	5	lavender	0.562642	0.386566	0.546059	-1.49527	0.562783	0.270228	0.647285	-1.4803	1	1	1	0	0	0	1	1	1	0	0	0
Taf5	226182	ENSMUSG00000025049	protein-coding	5	lavender	0.404954	1.17371	-0.463498	-1.11516	1.01451	0.703519	-0.856449	-0.861581	0	1	0	0	0	0	0	0	0	0	0	0
Tmem203	227615	ENSMUSG00000078201	protein-coding	5	lavender	-0.0661857	1.07423	0.312551	-1.32059	0.292445	0.968262	0.138494	-1.3992	0	0	0	0	0	0	0	0	1	0	0	0
Scn9a	20274	ENSMUSG00000075316	protein-coding	5	lavender	0.752209	0.136601	0.560714	-1.44952	0.691165	-0.0593237	0.760917	-1.39276	0	0	1	0	0	0	0	0	0	0	0	0
Zfp804a	241514	ENSMUSG00000070866	protein-coding	5	lavender	1.08779	-0.289501	0.441765	-1.24006	0.852529	-0.338714	0.749687	-1.2635	0	0	1	0	0	0	0	0	0	0	0	0
Gnb4	14696	ENSMUSG00000027669	protein-coding	5	lavender	0.793659	0.807421	-0.333395	-1.26769	0.882561	0.839868	-0.734076	-0.988352	0	1	1	0	0	0	0	0	0	0	0	0
Fat4	329628	ENSMUSG00000046743	protein-coding	5	lavender	0.532225	0.383704	0.578868	-1.4948	-0.506117	-0.00175195	1.39737	-0.889498	0	1	0	0	0	0	0	0	0	0	0	0
Igsf3	78908	ENSMUSG00000042035	protein-coding	5	lavender	0.163986	0.844695	0.43131	-1.43999	-0.205677	-0.354885	1.43671	-0.876144	0	1	0	0	0	0	0	0	0	0	0	0
Car8	12319	ENSMUSG00000041261	protein-coding	5	lavender	1.10636	0.5621	-0.649676	-1.01879	1.1321	0.461506	-0.45361	-1.14	0	0	1	0	0	0	0	0	0	0	0	0
Plppr1	272031	ENSMUSG00000063446	protein-coding	5	lavender	0.591129	1.10244	-0.870425	-0.823141	0.924334	0.798462	-0.75173	-0.971066	0	0	0	0	0	0	0	0	1	0	0	0
Tnc	21923	ENSMUSG00000028364	protein-coding	5	lavender	0.888935	0.792533	-0.550889	-1.13058	0.563263	0.607238	0.317235	-1.48774	0	1	1	0	1	0	0	1	1	0	0	0
Tek	21687	ENSMUSG00000006386	protein-coding	5	lavender	0.541139	0.291693	0.650186	-1.48302	0.459112	-0.174162	1.02335	-1.3083	0	0	1	0	0	0	0	0	0	0	0	0
Marcksl1	17357	ENSMUSG00000047945	protein-coding	5	lavender	0.421604	1.21653	-0.835646	-0.802491	0.540985	1.13539	-0.757285	-0.919095	0	1	0	0	0	0	0	1	1	0	0	0
Zfp46	22704	ENSMUSG00000051351	protein-coding	5	lavender	-0.105717	1.13176	0.255602	-1.28164	-0.202083	0.873311	0.657164	-1.32839	0	1	0	0	0	0	0	1	0	0	0	0
Hes5	15208	ENSMUSG00000048001	protein-coding	5	lavender	0.231145	1.31437	-0.661622	-0.883891	0.345021	1.21578	-0.476418	-1.08438	0	0	0	0	0	0	0	1	0	0	0	0
Reln	19699	ENSMUSG00000042453	protein-coding	5	lavender	0.775391	0.017107	0.624645	-1.41714	0.541869	0.0059619	0.856634	-1.40446	0	1	1	0	0	0	0	0	0	0	0	0
Prom1	19126	ENSMUSG00000029086	protein-coding	5	lavender	0.930771	0.484754	-0.0381277	-1.3774	1.02124	0.170962	0.18401	-1.37622	0	0	1	0	0	0	0	0	1	0	0	0
Dancr	70036	ENSMUSG00000106943	ncRNA	5	lavender	1.22872	-0.0348757	0.0261269	-1.21997	-0.00971447	0.903954	0.497057	-1.3913	0	0	1	0	0	0	0	0	0	0	0	0
Adamts3	330119	ENSMUSG00000043635	protein-coding	5	lavender	0.116052	0.900629	0.402312	-1.41899	0.0536061	0.536438	0.830874	-1.42092	0	1	0	0	0	0	0	0	0	0	0	0
Pole	18973	ENSMUSG00000007080	protein-coding	5	lavender	0.89834	0.306373	0.226333	-1.43105	-0.146054	0.677685	0.82462	-1.35625	0	1	1	0	0	0	0	0	0	0	0	0
Cntnap2	66797	ENSMUSG00000039419	protein-coding	5	lavender	1.14294	-0.168542	0.284349	-1.25874	0.986785	-0.357133	0.607259	-1.23691	0	0	0	0	0	0	0	0	1	0	0	0
Zfp282	101095	ENSMUSG00000025821	protein-coding	5	lavender	0.556115	0.948895	-0.179003	-1.32601	0.427053	1.07384	-0.231719	-1.26917	0	1	0	0	0	0	0	0	0	0	0	0
Ndnf	68169	ENSMUSG00000049001	protein-coding	5	lavender	0.972768	0.52027	-0.168392	-1.32465	0.825698	0.196521	0.426211	-1.44843	0	0	1	0	0	0	0	1	1	0	0	0
Ptpro	19277	ENSMUSG00000030223	protein-coding	5	lavender	1.16075	0.462451	-0.565208	-1.05799	0.948091	0.715951	-0.51263	-1.15141	0	0	1	0	0	0	0	0	0	0	0	0
Mir9-3hg	101694	ENSMUSG00000097023	ncRNA	5	lavender	-0.291339	1.21062	0.256951	-1.17623	-0.611611	1.45082	-0.128988	-0.710222	0	1	0	0	0	0	0	1	0	0	0	0
Dchs1	233651	ENSMUSG00000036862	protein-coding	5	lavender	1.22246	0.102093	-0.106413	-1.21814	0.570127	-1.16254	1.05383	-0.461413	0	0	1	0	0	0	0	0	0	0	0	0
Rassf10	78748	ENSMUSG00000098132	protein-coding	5	lavender	1.0398	0.603167	-0.501061	-1.1419	0.61306	0.8642	-0.111666	-1.36559	0	0	1	0	0	0	0	0	0	0	0	0
Prss36	77613	ENSMUSG00000070371	protein-coding	5	lavender	-0.260479	1.37675	-0.10335	-1.01292	0.298201	1.27588	-0.935917	-0.638167	0	1	0	0	0	0	0	0	0	0	0	0
Ncan	13004	ENSMUSG00000002341	protein-coding	5	lavender	0.738299	0.806257	-0.21909	-1.32547	0.600556	0.426924	0.468403	-1.49588	0	0	0	0	0	0	0	1	0	0	0	0
Calb2	12308	ENSMUSG00000003657	protein-coding	5	lavender	0.567434	1.11958	-0.815819	-0.8712	0.799249	0.919182	-1.00029	-0.718146	0	1	0	0	0	0	0	0	0	0	0	0
Fxyd2	11936	ENSMUSG00000059412	protein-coding	5	lavender	-0.463172	1.4151	-0.0698497	-0.882083	0.125593	1.34674	-0.528031	-0.9443	0	0	0	0	0	0	0	1	0	0	0	0
3000002C10Rik	378954	NA	pseudo	5	lavender	-0.0245712	0.956274	0.442692	-1.37439	-1.13149	0.921573	0.756264	-0.546344	0	1	0	0	0	0	0	0	0	0	0	0
Dcx	13193	ENSMUSG00000031285	protein-coding	5	lavender	1.19654	0.246301	-0.238334	-1.2045	1.12772	0.104832	0.0757055	-1.30826	0	1	1	0	0	0	0	0	0	0	0	0
Iqsec2	245666	ENSMUSG00000041115	protein-coding	5	lavender	0.333478	0.718297	0.42798	-1.47975	-0.138596	0.236717	1.15923	-1.25735	0	1	0	0	0	0	0	0	0	0	0	0
Glra2	237213	ENSMUSG00000018589	protein-coding	5	lavender	0.827286	0.902038	-0.922302	-0.807022	0.885757	0.685417	-0.279946	-1.29123	0	0	0	0	0	0	0	0	1	0	0	0
Nckap5	210356	ENSMUSG00000049690	protein-coding	6	orange	1.35155	-0.242819	-0.0545175	-1.05422	-0.277546	0.225183	1.22428	-1.17192	0	0	1	0	0	0	0	0	0	0	0	0
Cenpf	108000	ENSMUSG00000026605	protein-coding	6	orange	1.39277	0.0405501	-0.591507	-0.841817	0.980702	0.39633	-0.00549502	-1.37154	0	0	1	0	1	0	0	0	0	0	0	0
Cd24a	12484	ENSMUSG00000047139	protein-coding	6	orange	1.36171	-0.235078	-1.04073	-0.0859047	1.34546	-0.215197	-1.06747	-0.0627889	0	0	0	0	1	0	0	0	0	0	0	0
Zfp287	170740	ENSMUSG00000005267	protein-coding	6	orange	0.995191	0.548934	-1.28005	-0.264073	0.795308	0.500452	0.15135	-1.44711	0	0	0	0	0	0	0	1	0	0	0	0
Top2a	21973	ENSMUSG00000020914	protein-coding	6	orange	1.38952	0.04092	-0.864383	-0.566052	1.14481	0.493339	-0.590765	-1.04739	0	0	1	0	1	0	0	0	0	0	0	0
Sox11	20666	ENSMUSG00000063632	protein-coding	6	orange	1.40783	0.0188097	-0.713867	-0.712775	1.15813	0.340702	-1.20734	-0.291491	0	0	1	0	1	0	0	0	0	0	1	0
9630013A20Rik	319903	ENSMUSG00000115529	ncRNA	6	orange	1.16977	0.461916	-0.607165	-1.02452	1.29561	0.275099	-0.863336	-0.70737	0	1	1	0	1	0	0	0	1	0	1	0
Kremen2	73016	ENSMUSG00000040680	protein-coding	6	orange	1.30539	0.186368	-0.473332	-1.01842	0.103056	1.21498	-0.0912975	-1.22673	0	0	0	0	0	0	0	1	0	0	0	0
Gpr17	574402	ENSMUSG00000052229	protein-coding	6	orange	1.16247	0.444367	-1.08649	-0.520347	1.30436	0.263311	-0.768034	-0.799641	0	0	1	0	1	0	0	0	1	0	1	0
Dpysl3	22240	ENSMUSG00000024501	protein-coding	6	orange	1.34133	-0.127326	-0.133875	-1.08013	1.22539	-0.425704	0.306358	-1.10605	0	0	1	0	0	0	0	0	0	0	0	0
Kif11	16551	ENSMUSG00000012443	protein-coding	6	orange	1.32738	0.0621758	-1.06136	-0.3282	1.22775	-0.95415	0.385119	-0.658719	0	0	0	0	1	0	0	0	0	0	0	0
Prokr2	246313	ENSMUSG00000050558	protein-coding	6	orange	1.17218	0.454598	-0.594165	-1.03262	1.36464	-0.548075	0.0936965	-0.910265	0	0	1	0	0	0	0	0	0	0	0	0
Ect2	13605	ENSMUSG00000027699	protein-coding	6	orange	1.44582	-0.105306	-0.673667	-0.666848	1.22811	0.3055	-1.1003	-0.433308	0	0	1	0	0	0	0	0	0	0	0	0
Mme	17380	ENSMUSG00000027820	protein-coding	6	orange	1.20364	-0.766389	0.440281	-0.877529	1.06153	-0.305139	0.486086	-1.24248	0	0	0	0	0	0	0	0	1	0	0	0
Nhlh2	18072	ENSMUSG00000048540	protein-coding	6	orange	1.22638	0.386129	-0.653246	-0.959259	1.36125	0.00807294	-0.361081	-1.00824	0	0	1	0	0	0	0	0	0	0	0	0
Tacr3	21338	ENSMUSG00000028172	protein-coding	6	orange	0.990078	0.42734	-1.35392	-0.0635004	1.4892	-0.556321	-0.603668	-0.32921	0	0	0	0	1	0	0	0	0	0	0	0
Igfbpl1	75426	ENSMUSG00000035551	protein-coding	6	orange	1.25665	0.337948	-0.93003	-0.664572	1.2032	0.441954	-0.779448	-0.865706	0	1	1	0	1	0	0	1	1	0	1	0
Draxin	70433	ENSMUSG00000029005	protein-coding	6	orange	1.31596	0.144661	-0.429792	-1.03083	0.952244	0.694184	-0.465461	-1.18097	0	0	1	0	1	0	0	1	1	0	0	0
Pclo	26875	ENSMUSG00000061601	protein-coding	6	orange	1.17635	-0.384652	0.364037	-1.15573	-0.0922501	-0.577425	1.43798	-0.768303	0	0	1	0	0	0	0	0	0	0	0	0
Sema3c	20348	ENSMUSG00000028780	protein-coding	6	orange	1.4816	-0.607178	-0.273033	-0.601384	0.955655	-0.362291	0.646565	-1.23993	0	0	0	0	0	0	0	0	1	0	0	0
Dpysl5	65254	ENSMUSG00000029168	protein-coding	6	orange	1.44115	-0.127847	-0.507739	-0.805566	1.38952	-0.521496	0.0245426	-0.892567	0	0	1	0	0	0	0	0	0	0	0	0
Tenm4	23966	ENSMUSG00000048078	protein-coding	6	orange	1.11424	-0.963521	0.564458	-0.715178	0.14863	-0.844338	1.35359	-0.657879	0	0	1	0	0	0	0	0	0	0	0	0
Gpr26	233919	ENSMUSG00000040125	protein-coding	6	orange	1.47181	-0.653998	-0.21963	-0.598183	0.184714	-0.256695	1.23961	-1.16763	0	0	1	0	0	0	0	0	0	0	0	0
Mki67	17345	ENSMUSG00000031004	protein-coding	6	orange	1.40926	0.00897354	-0.645001	-0.77323	1.31689	-0.0641787	-0.137978	-1.11474	0	0	1	0	0	0	0	0	0	0	0	0
Fat1	14107	ENSMUSG00000070047	protein-coding	6	orange	1.23102	-0.742704	0.393703	-0.882024	-0.0369925	-0.740822	1.42508	-0.647267	0	0	1	0	0	0	0	0	0	0	0	0
Trim67	330863	ENSMUSG00000036913	protein-coding	6	orange	1.35026	-0.0907146	-0.196558	-1.06299	1.31179	0.0873804	-0.317013	-1.08216	0	0	1	0	0	0	0	0	0	0	0	0
Eomes	13813	ENSMUSG00000032446	protein-coding	6	orange	1.01453	0.66285	-1.08825	-0.589127	1.17397	0.431084	-1.07443	-0.530618	0	0	1	0	1	0	0	0	0	0	0	0
Kif15	209737	ENSMUSG00000036768	protein-coding	6	orange	1.37255	-0.255698	-0.0963533	-1.0205	0.704111	0.862387	-1.29976	-0.266742	0	0	1	0	0	0	0	0	0	0	0	0
Gpr165	76206	ENSMUSG00000031210	protein-coding	6	orange	1.07641	0.625566	-0.879732	-0.822242	1.06721	-0.0453739	0.30668	-1.32852	0	0	1	0	1	0	0	0	0	0	0	0
Kctd12b	207474	ENSMUSG00000041633	protein-coding	6	orange	1.42607	-0.720722	-0.037939	-0.667411	1.43608	-0.756384	-0.0804577	-0.599237	0	0	0	0	0	0	0	0	1	0	0	0

## Sheet: All 672 DEG_GO
Category	Gene Set	Description	Size	Expect	Ratio	# Genes	P Value	FDR
BP	GO:0007166	cell surface receptor signaling pathway	1964	77.928	2.0917	163.002	0	0	text
	GO:0009605	response to external stimulus	1766	70.071	2.7115	189.998	0	0
	GO:0048584	positive regulation of response to stimulus	1716	68.087	2.2471	152.998	0	0
	GO:0002376	immune system process	1688	66.976	3.4042	228	0	0	text
	GO:0051704	multi-organism process	1572	62.374	2.3247	145.001	0	0
	GO:0051240	positive regulation of multicellular organismal process	1530	60.707	2.372	143.997	0	0
	GO:0040011	locomotion	1426	56.581	2.1739	123.001	0	0
	GO:0048870	cell motility	1268	50.312	2.3056	115.999	0	0
	GO:0051674	localization of cell	1268	50.312	2.3056	115.999	0	0
	GO:0016477	cell migration	1163	46.146	2.4271	112.001	0	0
	GO:0022610	biological adhesion	1076	42.694	2.6936	115.001	0	0
	GO:0007155	cell adhesion	1068	42.376	2.643	112	0	0
	GO:0051241	negative regulation of multicellular organismal process	1041	41.305	2.421	99.9994	0	0
	GO:0006952	defense response	974	38.646	3.8555	149	0	0
	GO:0002682	regulation of immune system process	963	38.21	3.8733	147.999	0	0
	GO:0006955	immune response	937	37.178	4.3574	161.999	0	0
	GO:0002520	immune system development	749	29.719	2.8601	84.9993	0	0
	GO:0034097	response to cytokine	709	28.132	3.3059	93.0016	0	0
	GO:0048534	hematopoietic or lymphoid organ development	704	27.933	2.864	80.0001	0	0
	GO:0001775	cell activation	704	27.933	3.8306	107	0	0
	GO:0009607	response to biotic stimulus	699	27.735	4.0743	113.001	0	0
	GO:0043207	response to external biotic stimulus	673	26.703	4.1193	109.998	0	0	text
	GO:0051707	response to other organism	670	26.584	4.1378	109.999	0	0
	GO:0030097	hemopoiesis	670	26.584	2.9341	78.0001	0	0
	GO:0002684	positive regulation of immune system process	670	26.584	4.1002	109	0	0
	GO:0098609	cell-cell adhesion	636	25.235	3.0909	77.9989	0	0
	GO:0071345	cellular response to cytokine stimulus	627	24.878	3.4167	85.0007	0	0
	GO:0045321	leukocyte activation	613	24.323	4.0292	98.0022	0	0	text
	GO:0032101	regulation of response to external stimulus	589	23.37	3.1664	73.9988	0	0
	GO:0001816	cytokine production	555	22.021	4.2686	93.9988	0	0	text
	GO:0050776	regulation of immune response	531	21.069	4.5565	96.0009	0	0
	GO:0002252	immune effector process	515	20.434	4.9427	100.999	0	0
	GO:0046649	lymphocyte activation	515	20.434	3.7682	76.9994	0	0
	GO:0001817	regulation of cytokine production	501	19.879	4.3765	87.0004	0	0
	GO:0045087	innate immune response	488	19.363	4.6481	90.0012	0	0
	GO:0006954	inflammatory response	484	19.204	4.4782	85.9994	0	0
	GO:0031347	regulation of defense response	457	18.133	3.7501	68.0006	0	0
	GO:0009617	response to bacterium	456	18.093	4.4216	80	0	0
	GO:0050778	positive regulation of immune response	420	16.665	4.6805	78.0005	0	0
	GO:0002521	leukocyte differentiation	413	16.387	3.6614	59.9994	0	0
	GO:0032943	mononuclear cell proliferation	222	8.8085	4.9952	44.0002	0	0
	GO:0060326	cell chemotaxis	214	8.4911	5.0641	42.9998	0	0
	GO:0002460	adaptive immune response based on somatic recombination of immune receptors built from immunoglobulin superfamily domains	201	7.9753	6.144	49.0002	0	0
	GO:0002703	regulation of leukocyte mediated immunity	158	6.2691	6.3805	40	0	0
	GO:0097530	granulocyte migration	101	4.0075	7.486	30.0001	0	0
	GO:0008283	cell proliferation	1598	63.405	2.0503	129.999	2.2204e-16	2.6476e-14
	GO:0002694	regulation of leukocyte activation	390	15.474	3.4896	53.9981	6.6613e-16	7.7281e-14
	GO:0071310	cellular response to organic substance	1899	75.349	1.9244	145.002	7.7716e-16	8.8958e-14
	GO:0002366	leukocyte activation involved in immune response	183	7.2611	4.9579	35.9998	8.8818e-16	9.9026e-14
	GO:0071219	cellular response to molecule of bacterial origin	163	6.4675	5.257	33.9996	8.8818e-16	9.9026e-14
	GO:2000145	regulation of cell motility	788	31.266	2.5907	81.0008	1.4433e-15	1.5684e-13
	GO:0006928	movement of cell or subcellular component	1596	63.326	2.0055	127	3.9968e-15	4.0368e-13
	GO:0002757	immune response-activating signal transduction	228	9.0466	4.2005	38.0002	4.1855e-14	3.6666e-12
	GO:2000147	positive regulation of cell motility	468	18.569	3.0157	55.9985	1.0647e-13	8.8743e-12
	GO:0042127	regulation of cell proliferation	1323	52.494	2.0574	108.001	1.4955e-13	1.2345e-11
	GO:0002688	regulation of leukocyte chemotaxis	85	3.3726	6.5231	21.9998	1.1945e-12	9.0749e-11
	GO:0032680	regulation of tumor necrosis factor production	125	4.9598	5.2422	26.0003	2.5995e-12	1.9074e-10
	GO:0009615	response to virus	229	9.0863	3.852	35.0004	5.7927e-12	3.9784e-10
	GO:0006897	endocytosis	529	20.99	2.668	56.0013	1.6296e-11	1.0762e-09
	GO:0032675	regulation of interleukin-6 production	113	4.4836	5.1298	23	7.6726e-11	4.5743e-09
	GO:0042089	cytokine biosynthetic process	85	3.3726	5.9301	19.9999	8.4335e-11	4.9932e-09
	GO:0030217	T cell differentiation	202	8.015	3.8678	31.0004	8.6762e-11	5.067e-09
	GO:0016064	immunoglobulin mediated immune response	77	3.0552	6.2189	19	1.0327e-10	5.9323e-09
	GO:0009611	response to wounding	419	16.625	2.8271	47.0005	1.0896e-10	6.1539e-09
	GO:0034341	response to interferon-gamma	115	4.563	5.0406	23.0003	1.1154e-10	6.2586e-09
	GO:0031341	regulation of cell killing	61	2.4204	7.0238	17.0004	1.2449e-10	6.8952e-09
	GO:0002478	antigen processing and presentation of exogenous peptide antigen	17	0.67453	14.825	9.99991	1.3516e-10	7.438e-09
	GO:0050672	negative regulation of lymphocyte proliferation	64	2.5394	6.6945	17	2.8631e-10	1.5173e-08
	GO:0002824	positive regulation of adaptive immune response based on somatic recombination of immune receptors built from immunoglobulin superfamily domains	82	3.2536	5.8397	19	3.331e-10	1.7437e-08
	GO:0030888	regulation of B cell proliferation	53	2.1029	7.1329	14.9998	1.221e-09	5.9224e-08
	GO:0002221	pattern recognition receptor signaling pathway	108	4.2852	4.9006	21.0001	1.2485e-09	5.9879e-08
	GO:1990868	response to chemokine	62	2.46	6.504	15.9998	1.5313e-09	7.2231e-08
	GO:1903039	positive regulation of leukocyte cell-cell adhesion	153	6.0707	4.1181	24.9997	1.5607e-09	7.3217e-08
	GO:0051094	positive regulation of developmental process	1261	50.034	1.8388	92.0025	5.1447e-09	2.2534e-07
	GO:2000106	regulation of leukocyte apoptotic process	80	3.1742	5.3556	16.9997	1.1668e-08	4.8161e-07
	GO:0030100	regulation of endocytosis	238	9.4434	3.1768	29.9998	2.0494e-08	8.2214e-07
	GO:0010647	positive regulation of cell communication	1430	56.74	1.7272	98.0013	3.6438e-08	1.3965e-06
	GO:0002700	regulation of production of molecular mediator of immune response	108	4.2852	4.4338	18.9997	4.2576e-08	1.6173e-06
	GO:0042119	neutrophil activation	21	0.83324	10.801	8.99983	4.3844e-08	1.6581e-06
	GO:1903038	negative regulation of leukocyte cell-cell adhesion	98	3.8884	4.6291	17.9998	4.84e-08	1.8224e-06
	GO:0032642	regulation of chemokine production	68	2.6981	5.5595	15.0001	4.9943e-08	1.8723e-06
	GO:0033032	regulation of myeloid cell apoptotic process	28	1.111	9.001	10.0001	6.1392e-08	2.2378e-06
	GO:0045766	positive regulation of angiogenesis	146	5.793	3.7977	22.0001	6.8068e-08	2.4553e-06
	GO:0001568	blood vessel development	599	23.767	2.1879	51.9998	8.5657e-08	3.0513e-06
	GO:0035456	response to interferon-beta	44	1.7458	6.8735	11.9998	8.9254e-08	3.1663e-06
	GO:0006873	cellular ion homeostasis	526	20.871	2.252	47.0015	1.5881e-07	5.3049e-06
	GO:0002429	immune response-activating cell surface receptor signaling pathway	130	5.1581	3.8774	20	1.8971e-07	6.2883e-06
	GO:0002428	antigen processing and presentation of peptide antigen via MHC class Ib	13	0.51581	13.571	7.00006	2.0785e-07	6.7848e-06
	GO:0002495	antigen processing and presentation of peptide antigen via MHC class II	13	0.51581	13.571	7.00006	2.0785e-07	6.7848e-06
	GO:0044403	symbiont process	294	11.665	2.7432	31.9994	2.2588e-07	7.3452e-06
	GO:0002698	negative regulation of immune effector process	99	3.9281	4.3278	17	3.1498e-07	9.9782e-06
	GO:0060759	regulation of response to cytokine stimulus	100	3.9678	4.2845	17	3.6577e-07	1.1468e-05
	GO:0034154	toll-like receptor 7 signaling pathway	6	0.23807	21.002	4.99995	5.6094e-07	1.7077e-05	text
	GO:0006874	cellular calcium ion homeostasis	384	15.236	2.4284	36.9991	5.668e-07	1.7134e-05
	GO:0043067	regulation of programmed cell death	1296	51.423	1.6919	87.0026	6.0322e-07	1.7981e-05
	GO:0007272	ensheathment of neurons	128	5.0788	3.7411	19.0003	6.7656e-07	1.9623e-05
	GO:0048245	eosinophil chemotaxis	15	0.59517	11.761	6.99979	7.2706e-07	2.0638e-05
	GO:0045937	positive regulation of phosphate metabolic process	922	36.583	1.8314	66.9981	9.5214e-07	2.6539e-05
	GO:0032649	regulation of interferon-gamma production	65	2.5791	5.0406	13.0002	1.2952e-06	3.4856e-05
	GO:0051046	regulation of secretion	690	27.378	1.9724	54.0004	1.3139e-06	3.525e-05
	GO:1901700	response to oxygen-containing compound	1331	52.811	1.6474	87.0008	1.8386e-06	4.7687e-05
	GO:0002883	regulation of hypersensitivity	7	0.27775	18.002	5.00006	1.899e-06	4.8665e-05
	GO:0006911	phagocytosis, engulfment	39	1.5474	6.4623	9.99976	2.0044e-06	5.0911e-05
	GO:0042832	defense response to protozoan	24	0.95227	8.401	8.00002	2.4471e-06	6.1428e-05
	GO:0014003	oligodendrocyte development	40	1.5871	6.3007	9.99984	2.5785e-06	6.4539e-05
	GO:0050855	regulation of B cell receptor signaling pathway	12	0.47614	12.601	5.99984	2.8618e-06	7.0397e-05
	GO:0043085	positive regulation of catalytic activity	1110	44.043	1.7029	75.0008	3.1919e-06	7.7848e-05
	GO:0052548	regulation of endopeptidase activity	301	11.943	2.5119	29.9996	3.4091e-06	8.1298e-05
	GO:0032653	regulation of interleukin-10 production	33	1.3094	6.8735	9.00016	3.7535e-06	8.8284e-05
	GO:0032946	positive regulation of mononuclear cell proliferation	108	4.2852	3.7338	16.0001	5.254e-06	0.00011746
	GO:0030193	regulation of blood coagulation	53	2.1029	5.2308	10.9998	5.8195e-06	0.00012977
	GO:0030183	B cell differentiation	97	3.8488	3.8974	15.0003	6.019e-06	0.00013284
	GO:0001822	kidney development	267	10.594	2.5486	26.9999	8.0365e-06	0.00017078
	GO:0043368	positive T cell selection	28	1.111	7.2008	8.00009	8.9853e-06	0.00018814
	GO:0043303	mast cell degranulation	37	1.4681	6.1304	9.00004	1.0505e-05	0.00021838
	GO:0001781	neutrophil apoptotic process	9	0.3571	14.002	5.00011	1.0661e-05	0.00021963
	GO:1902106	negative regulation of leukocyte differentiation	78	3.0949	4.2005	13.0001	1.0842e-05	0.00022267
	GO:0032677	regulation of interleukin-8 production	47	1.8649	5.3623	10.0002	1.2263e-05	0.00024771
	GO:0050714	positive regulation of protein secretion	216	8.5705	2.6836	22.9998	1.6343e-05	0.00032404
	GO:0051093	negative regulation of developmental process	832	33.012	1.7569	57.9988	1.8816e-05	0.00037029
	GO:0071281	cellular response to iron ion	10	0.39678	12.601	4.99982	2.0625e-05	0.0003988
	GO:0016045	detection of bacterium	10	0.39678	12.601	4.99982	2.0625e-05	0.0003988
	GO:0002889	regulation of immunoglobulin mediated immune response	40	1.5871	5.6706	8.99981	2.0762e-05	0.00039965
	GO:0010758	regulation of macrophage chemotaxis	23	0.91259	7.6704	6.99993	2.0987e-05	0.00040307
	GO:0031649	heat generation	16	0.63485	9.4511	6.00003	2.1643e-05	0.00041291
	GO:0042325	regulation of phosphorylation	1299	51.542	1.5715	80.9983	2.509e-05	0.00047132
	GO:0030198	extracellular matrix organization	207	8.2133	2.6786	22.0001	2.5612e-05	0.00048008
	GO:0014013	regulation of gliogenesis	123	4.8804	3.2784	15.9999	2.8201e-05	0.00052404
	GO:0072593	reactive oxygen species metabolic process	224	8.8879	2.5878	23.0001	2.9343e-05	0.00054291
	GO:0042533	tumor necrosis factor biosynthetic process	17	0.67453	8.8951	6.00001	3.2331e-05	0.0005893
	GO:0033632	regulation of cell-cell adhesion mediated by integrin	11	0.43646	11.456	5.00009	3.6579e-05	0.00065152
	GO:0090026	positive regulation of monocyte chemotaxis	11	0.43646	11.456	5.00009	3.6579e-05	0.00065152
	GO:0038094	Fc-gamma receptor signaling pathway	11	0.43646	11.456	5.00009	3.6579e-05	0.00065152
	GO:0043547	positive regulation of GTPase activity	324	12.856	2.2558	29.0006	3.8235e-05	0.00067541
	GO:0051223	regulation of protein transport	570	22.616	1.9013	42.9998	3.962e-05	0.000697
	GO:2000146	negative regulation of cell motility	244	9.6814	2.479	24.0002	3.9991e-05	0.00070208
	GO:1903900	regulation of viral life cycle	101	4.0075	3.4935	14.0002	4.3445e-05	0.00075809
	GO:0006690	icosanoid metabolic process	65	2.5791	4.2651	11.0001	4.44e-05	0.00077004
	GO:0010951	negative regulation of endopeptidase activity	156	6.1898	2.908	17.9999	4.684e-05	0.00080648
	GO:0072009	nephron epithelium development	103	4.0868	3.4256	13.9997	5.4192e-05	0.00091944
	GO:0002673	regulation of acute inflammatory response	45	1.7855	5.0406	8.99999	5.6377e-05	0.00095274
	GO:0071356	cellular response to tumor necrosis factor	144	5.7136	2.9753	16.9997	5.6562e-05	0.000954
	GO:0030036	actin cytoskeleton organization	579	22.974	1.8717	43.0004	5.7032e-05	0.00096003
	GO:0031348	negative regulation of defense response	160	6.3485	2.8353	17.9999	6.55e-05	0.0010809
	GO:2000406	positive regulation of T cell migration	27	1.0713	6.5341	6.99998	6.6203e-05	0.0010809
	GO:0002715	regulation of natural killer cell mediated immunity	27	1.0713	6.5341	6.99998	6.6203e-05	0.0010809
	GO:0072311	glomerular epithelial cell differentiation	19	0.75388	7.9588	5.99998	6.6224e-05	0.0010809
	GO:0002507	tolerance induction	19	0.75388	7.9588	5.99998	6.6224e-05	0.0010809
	GO:0043367	CD4-positive, alpha-beta T cell differentiation	57	2.2616	4.4216	9.99989	7.1586e-05	0.0011552
	GO:0045124	regulation of bone resorption	37	1.4681	5.4493	8.00012	8.1426e-05	0.0012921
	GO:0018108	peptidyl-tyrosine phosphorylation	306	12.141	2.2238	26.9992	8.9658e-05	0.0014175
	GO:0034134	toll-like receptor 2 signaling pathway	13	0.51581	9.6934	4.99995	9.5368e-05	0.0014886
	GO:0060429	epithelium development	923	36.623	1.6383	59.9995	0.00010115	0.0015618
	GO:0001894	tissue homeostasis	181	7.1817	2.6456	18.9999	0.00010623	0.0016257
	GO:0030195	negative regulation of blood coagulation	29	1.1507	6.0835	7.00028	0.0001086	0.0016559
	GO:0045621	positive regulation of lymphocyte differentiation	85	3.3726	3.5581	12	0.0001264	0.0019072
	GO:0002823	negative regulation of adaptive immune response based on somatic recombination of immune receptors built from immunoglobulin superfamily domains	30	1.1903	5.8807	6.9998	0.00013685	0.0020432
	GO:0070486	leukocyte aggregation	14	0.55549	9.001	4.99997	0.00014352	0.0021281
	GO:0032673	regulation of interleukin-4 production	22	0.87292	6.8735	6.00002	0.00016451	0.0023978
	GO:0006956	complement activation	31	1.23	5.691	6.99993	0.00017077	0.0024765
	GO:0042226	interleukin-6 biosynthetic process	15	0.59517	8.401	5.00002	0.00020829	0.0029556
	GO:0060251	regulation of glial cell proliferation	32	1.2697	5.5131	6.99998	0.00021119	0.002982
	GO:0001774	microglial cell activation	23	0.91259	6.5747	6.00001	0.00021516	0.0030133
	GO:0032620	interleukin-17 production	23	0.91259	6.5747	6.00001	0.00021516	0.0030133
	GO:0070228	regulation of lymphocyte apoptotic process	54	2.1426	4.2005	8.99999	0.00024628	0.0034323
	GO:0032663	regulation of interleukin-2 production	43	1.7062	4.6889	8.0002	0.00024803	0.0034511
	GO:0046456	icosanoid biosynthetic process	33	1.3094	5.3461	7.00018	0.00025898	0.003586
	GO:0002761	regulation of myeloid leukocyte differentiation	92	3.6504	3.2873	12	0.00027102	0.0037109
	GO:0046425	regulation of JAK-STAT cascade	79	3.1346	3.5093	11.0003	0.00027157	0.0037124
	GO:0061756	leukocyte adhesion to vascular endothelial cell	24	0.95227	6.3007	5.99997	0.00027734	0.0037674
	GO:0032647	regulation of interferon-alpha production	24	0.95227	6.3007	5.99997	0.00027734	0.0037674
	GO:0002902	regulation of B cell apoptotic process	16	0.63485	7.8759	5.00002	0.00029313	0.003963
	GO:0050678	regulation of epithelial cell proliferation	297	11.784	2.1215	24.9998	0.00033416	0.0044754
	GO:0043065	positive regulation of apoptotic process	533	21.148	1.7968	37.9987	0.00034798	0.004646
	GO:0061138	morphogenesis of a branching epithelium	185	7.3404	2.4522	18.0001	0.00041061	0.0053901
	GO:0036006	cellular response to macrophage colony-stimulating factor stimulus	10	0.39678	10.081	3.99994	0.00042533	0.0055326
	GO:0010714	positive regulation of collagen metabolic process	26	1.0316	5.816	5.99979	0.00044341	0.0057243
	GO:0034101	erythrocyte homeostasis	111	4.4043	2.9517	13.0002	0.00044756	0.0057692
	GO:0032479	regulation of type I interferon production	71	2.8171	3.5497	9.99986	0.00046552	0.0059649
	GO:0032720	negative regulation of tumor necrosis factor production	47	1.8649	4.2899	8.00023	0.00046792	0.0059778
	GO:0098742	cell-cell adhesion via plasma-membrane adhesion molecules	220	8.7292	2.2912	20.0003	0.0004881	0.0062171
	GO:0051209	release of sequestered calcium ion into cytosol	98	3.8884	3.0861	12	0.00048923	0.0062223
	GO:1901222	regulation of NIK/NF-kappaB signaling	85	3.3726	3.2615	10.9997	0.00051755	0.006563
	GO:0071774	response to fibroblast growth factor	86	3.4123	3.2236	10.9999	0.00057267	0.0071563
	GO:2000503	positive regulation of natural killer cell chemotaxis	5	0.19839	15.122	3.00005	0.00058523	0.0072604
	GO:0008015	blood circulation	381	15.117	1.9183	28.9989	0.00061772	0.0076524
	GO:0030866	cortical actin cytoskeleton organization	38	1.5078	4.6426	7.00011	0.00064432	0.007907
	GO:0097746	regulation of blood vessel diameter	130	5.1581	2.7142	14.0001	0.00064703	0.007907
	GO:0002369	T cell cytokine production	28	1.111	5.4006	6.00007	0.00067825	0.0082011
	GO:0060337	type I interferon signaling pathway	28	1.111	5.4006	6.00007	0.00067825	0.0082011
	GO:0001666	response to hypoxia	260	10.316	2.1326	21.9999	0.00069606	0.0084047
	GO:0032288	myelin assembly	19	0.75388	6.6323	4.99996	0.00070689	0.0084995
	GO:0051817	modification of morphology or physiology of other organism involved in symbiotic interaction	75	2.9759	3.3604	10.0002	0.00072536	0.0086489
	GO:0051017	actin filament bundle assembly	147	5.8327	2.5717	15	0.00074361	0.0088542
	GO:0050691	regulation of defense response to virus by host	29	1.1507	5.2144	6.00021	0.00082685	0.009724
	GO:0071637	regulation of monocyte chemotactic protein-1 production	12	0.47614	8.401	4.00005	0.00094089	0.01093
	GO:0045059	positive thymic T cell selection	12	0.47614	8.401	4.00005	0.00094089	0.01093
	GO:0033623	regulation of integrin activation	12	0.47614	8.401	4.00005	0.00094089	0.01093
	GO:0050665	hydrogen peroxide biosynthetic process	12	0.47614	8.401	4.00005	0.00094089	0.01093
	GO:0002260	lymphocyte homeostasis	65	2.5791	3.4896	9.00003	0.0010059	0.011623
	GO:0045428	regulation of nitric oxide biosynthetic process	53	2.1029	3.8042	7.99985	0.0010708	0.012289
	GO:1903901	negative regulation of viral life cycle	53	2.1029	3.8042	7.99985	0.0010708	0.012289
	GO:0002637	regulation of immunoglobulin production	53	2.1029	3.8042	7.99985	0.0010708	0.012289
	GO:0034620	cellular response to unfolded protein	66	2.6187	3.4368	8.99995	0.0011246	0.012698
	GO:0007160	cell-matrix adhesion	169	6.7056	2.3861	16.0002	0.0011323	0.012698
	GO:0002248	connective tissue replacement involved in inflammatory response wound healing	6	0.23807	12.601	2.99992	0.0011359	0.012698
	GO:0014012	peripheral nervous system axon regeneration	6	0.23807	12.601	2.99992	0.0011359	0.012698
	GO:2000562	negative regulation of CD4-positive, alpha-beta T cell proliferation	6	0.23807	12.601	2.99992	0.0011359	0.012698
	GO:0071220	cellular response to bacterial lipoprotein	6	0.23807	12.601	2.99992	0.0011359	0.012698
	GO:0043305	negative regulation of mast cell degranulation	6	0.23807	12.601	2.99992	0.0011359	0.012698
	GO:0002579	positive regulation of antigen processing and presentation	6	0.23807	12.601	2.99992	0.0011359	0.012698
	GO:0010624	regulation of Schwann cell proliferation	6	0.23807	12.601	2.99992	0.0011359	0.012698
	GO:0001960	negative regulation of cytokine-mediated signaling pathway	42	1.6665	4.2005	7.00013	0.001201	0.013304
	GO:0033674	positive regulation of kinase activity	436	17.3	1.7919	30.9999	0.0012501	0.013812
	GO:0031960	response to corticosteroid	139	5.5152	2.5384	13.9998	0.0012529	0.013824
	GO:0031646	positive regulation of neurological system process	67	2.6584	3.3855	9.00001	0.0012544	0.013824
	GO:0060099	regulation of phagocytosis, engulfment	13	0.51581	7.7547	3.99995	0.0013167	0.014436
	GO:0000768	syncytium formation by plasma membrane fusion	44	1.7458	4.0095	6.99979	0.0015932	0.017076
	GO:0002363	alpha-beta T cell lineage commitment	14	0.55549	7.2008	3.99997	0.0017859	0.018804
	GO:0042554	superoxide anion generation	23	0.91259	5.4789	4.99999	0.0017939	0.018804
	GO:1902624	positive regulation of neutrophil migration	23	0.91259	5.4789	4.99999	0.0017939	0.018804
	GO:0048660	regulation of smooth muscle cell proliferation	145	5.7533	2.4334	14.0001	0.0018772	0.019582
	GO:0043408	regulation of MAPK cascade	624	24.759	1.6156	40.0006	0.0019098	0.019742
	GO:1900426	positive regulation of defense response to bacterium	7	0.27775	10.801	2.99998	0.0019294	0.019742
	GO:2000343	positive regulation of chemokine (C-X-C motif) ligand 2 production	7	0.27775	10.801	2.99998	0.0019294	0.019742
	GO:0098598	learned vocalization behavior or vocal learning	7	0.27775	10.801	2.99998	0.0019294	0.019742
	GO:0010038	response to metal ion	318	12.618	1.9021	24.0007	0.0019819	0.020208
	GO:0001911	negative regulation of leukocyte mediated cytotoxicity	15	0.59517	6.7208	4.00002	0.0023596	0.023382
	GO:0031639	plasminogen activation	15	0.59517	6.7208	4.00002	0.0023596	0.023382
	GO:0032957	inositol trisphosphate metabolic process	15	0.59517	6.7208	4.00002	0.0023596	0.023382
	GO:0035590	purinergic nucleotide receptor signaling pathway	15	0.59517	6.7208	4.00002	0.0023596	0.023382
	GO:0002293	alpha-beta T cell differentiation involved in immune response	47	1.8649	3.7536	7.00009	0.0023603	0.023382
	GO:0050931	pigment cell differentiation	36	1.4284	4.2005	5.99999	0.0026803	0.026207
	GO:0048015	phosphatidylinositol-mediated signaling	120	4.7614	2.5203	12.0002	0.0028923	0.028249
	GO:0002713	negative regulation of B cell mediated immunity	8	0.31742	9.4511	2.99997	0.0029964	0.028871
	GO:0032651	regulation of interleukin-1 beta production	49	1.9442	3.6004	6.9999	0.0030115	0.028984
	GO:0070838	divalent metal ion transport	385	15.276	1.7675	27.0003	0.0030458	0.029111
	GO:0045076	regulation of interleukin-2 biosynthetic process	16	0.63485	6.3007	4	0.0030484	0.029111
	GO:2000351	regulation of endothelial cell apoptotic process	37	1.4681	4.087	6.00012	0.0030938	0.029478
	GO:1903036	positive regulation of response to wounding	50	1.9839	3.5284	6.99999	0.0033845	0.031851
	GO:0042307	positive regulation of protein import into nucleus	50	1.9839	3.5284	6.99999	0.0033845	0.031851
	GO:0000902	cell morphogenesis	914	36.266	1.4614	52.9991	0.0033979	0.031916
	GO:0050850	positive regulation of calcium-mediated signaling	38	1.5078	3.9794	6.00014	0.003553	0.033264
	GO:0001936	regulation of endothelial cell proliferation	108	4.2852	2.567	11.0001	0.0036974	0.034465
	GO:0042092	type 2 immune response	27	1.0713	4.6672	4.99997	0.0037764	0.035011
	GO:0046677	response to antibiotic	316	12.538	1.8344	22.9997	0.0038279	0.03545
	GO:0061081	positive regulation of myeloid leukocyte cytokine production involved in immune response	17	0.67453	5.9301	4.00003	0.0038628	0.035468
	GO:1902806	regulation of cell cycle G1/S phase transition	109	4.3249	2.5434	11	0.0039696	0.036272
	GO:0009988	cell-cell recognition	39	1.5474	3.8774	5.99989	0.0040611	0.036893
	GO:0046643	regulation of gamma-delta T cell activation	9	0.3571	8.401	3	0.0043628	0.038934
	GO:0072078	nephron tubule morphogenesis	66	2.6187	3.0549	7.99987	0.0044281	0.039303
	GO:0010543	regulation of platelet activation	28	1.111	4.5005	5.00006	0.0044499	0.039303
	GO:0031668	cellular response to extracellular stimulus	229	9.0863	1.981	18	0.0045469	0.040077
	GO:0031640	killing of cells of other organism	18	0.7142	5.6006	3.99995	0.0048127	0.041946
	GO:0036037	CD8-positive, alpha-beta T cell activation	18	0.7142	5.6006	3.99995	0.0048127	0.041946
	GO:0006812	cation transport	930	36.901	1.4363	53.0009	0.0048224	0.041988
	GO:0001558	regulation of cell growth	380	15.078	1.7244	26.0005	0.0049777	0.043078
	GO:2001233	regulation of apoptotic signaling pathway	361	14.324	1.7454	25.0011	0.0050059	0.043279
	GO:0050767	regulation of neurogenesis	805	31.941	1.4715	47.0012	0.005016	0.043322
	GO:0051701	interaction with host	113	4.4836	2.4534	11.0001	0.0052219	0.044927
	GO:0014808	release of sequestered calcium ion into cytosol by sarcoplasmic reticulum	19	0.75388	5.3059	4.00001	0.0059075	0.049658
	GO:0072575	epithelial cell proliferation involved in liver morphogenesis	19	0.75388	5.3059	4.00001	0.0059075	0.049658
	GO:0002825	regulation of T-helper 1 type immune response	19	0.75388	5.3059	4.00001	0.0059075	0.049658
	GO:0010648	negative regulation of cell communication	1156	45.868	1.3735	62.9997	0.0059513	0.049658
	GO:0043312	neutrophil degranulation	10	0.39678	7.5609	3.00001	0.0060503	0.049658
	GO:0045779	negative regulation of bone resorption	10	0.39678	7.5609	3.00001	0.0060503	0.049658
	GO:0071223	cellular response to lipoteichoic acid	10	0.39678	7.5609	3.00001	0.0060503	0.049658
MF	GO:0038023	signaling receptor activity	681	24.765	2.7055	67.0017	6.5503e-14	1.1122e-10
	GO:0060089	molecular transducer activity	728	26.474	2.6064	69.0018	1.6409e-13	1.3931e-10
	GO:0005102	signaling receptor binding	1180	42.911	2.1673	93.001	4.4287e-13	2.5066e-10
	GO:0005125	cytokine activity	106	3.8547	5.9668	23.0002	3.2492e-12	1.2884e-09
	GO:0008009	chemokine activity	28	1.0182	12.767	12.9994	3.7939e-12	1.2884e-09
	GO:0004888	transmembrane signaling receptor activity	544	19.783	2.7802	55.0007	4.8808e-12	1.3813e-09
	GO:0042379	chemokine receptor binding	36	1.3091	10.694	13.9995	1.0769e-11	2.6122e-09
	GO:0098772	molecular function regulator	1259	45.783	1.9439	88.9976	5.3155e-10	1.1282e-07
	GO:0005126	cytokine receptor binding	184	6.6911	3.8857	25.9996	2.8374e-09	5.3533e-07
	GO:0042802	identical protein binding	1613	58.657	1.756	103.002	5.1911e-09	8.8144e-07
	GO:0048020	CCR chemokine receptor binding	22	0.80003	11.25	9.00034	3.3774e-08	5.2135e-06
	GO:0048018	receptor ligand activity	252	9.164	3.1646	29.0004	4.0172e-08	5.6844e-06
	GO:0005539	glycosaminoglycan binding	154	5.6002	3.7499	21.0002	1.7841e-07	2.3303e-05
	GO:0046983	protein dimerization activity	1173	42.656	1.8051	76.9983	2.1849e-07	2.65e-05
	GO:0030545	receptor regulator activity	277	10.073	2.879	29.0002	3.1269e-07	3.5396e-05
	GO:0005509	calcium ion binding	541	19.673	2.2365	43.9987	4.831e-07	5.1269e-05
	GO:0001664	G protein-coupled receptor binding	210	7.6366	3.1427	23.9995	6.8207e-07	6.2594e-05
	GO:0042605	peptide antigen binding	16	0.58184	12.031	7.00012	6.9388e-07	6.2594e-05
	GO:0004896	cytokine receptor activity	67	2.4365	5.3356	13.0002	7.004e-07	6.2594e-05
	GO:0042803	protein homodimerization activity	792	28.801	1.9444	56.0007	1.2547e-06	0.00010652
	GO:0030234	enzyme regulator activity	766	27.856	1.9386	54.0016	2.159e-06	0.00017457
	GO:0061135	endopeptidase regulator activity	99	3.6001	4.1665	14.9998	2.6991e-06	0.00020832
	GO:0061134	peptidase regulator activity	129	4.6911	3.6239	17.0001	4.2568e-06	0.00031426
	GO:0004866	endopeptidase inhibitor activity	91	3.3092	4.2306	13.9999	4.822e-06	0.00034116
	GO:0046977	TAP binding	9	0.32728	15.277	4.99986	6.9598e-06	0.00047271
	GO:0019864	IgG binding	5	0.18182	21.999	3.99986	8.3945e-06	0.00054823
	GO:0030414	peptidase inhibitor activity	97	3.5274	3.9689	13.9999	1.0339e-05	0.0006502
	GO:0003823	antigen binding	32	1.1637	6.8748	8.0002	1.4072e-05	0.00083238
	GO:0008201	heparin binding	113	4.1092	3.6503	14.9998	1.4216e-05	0.00083238
	GO:0019955	cytokine binding	100	3.6365	3.8499	14.0002	1.4784e-05	0.00083679
	GO:0030246	carbohydrate binding	197	7.1639	2.7918	20.0002	3.3575e-05	0.001839
	GO:0002020	protease binding	110	4.0001	3.4999	13.9999	4.409e-05	0.0023395
	GO:0008236	serine-type peptidase activity	98	3.5638	3.6478	13	5.3066e-05	0.0027305
	GO:0042608	T cell receptor binding	13	0.47274	10.577	5.00017	6.2967e-05	0.0031447
	GO:0017171	serine hydrolase activity	102	3.7092	3.5048	13	8.0919e-05	0.0039257
	GO:0004857	enzyme inhibitor activity	246	8.9458	2.4593	22.0004	9.5224e-05	0.0044914
	GO:0008289	lipid binding	577	20.983	1.8587	39.0011	0.00014535	0.0066703
	GO:0019865	immunoglobulin binding	9	0.32728	12.222	4.00002	0.00018822	0.0078874
	GO:0050664	oxidoreductase activity, acting on NAD(P)H, oxygen as acceptor	9	0.32728	12.222	4.00002	0.00018822	0.0078874
	GO:0030881	beta-2-microglobulin binding	9	0.32728	12.222	4.00002	0.00018822	0.0078874
	GO:0044877	protein-containing complex binding	1032	37.529	1.5988	60.0014	0.00019045	0.0078874
	GO:0048306	calcium-dependent protein binding	58	2.1092	4.2671	9.00017	0.00022531	0.0091089
	GO:0005178	integrin binding	104	3.782	3.173	12.0003	0.00038774	0.014313
	GO:0071723	lipopeptide binding	6	0.21819	13.75	3.00011	0.00088071	0.02719
	GO:0004620	phospholipase activity	70	2.5455	3.5356	8.99987	0.00093598	0.02838
	GO:0008329	signaling pattern recognition receptor activity	14	0.50911	7.8569	4.00003	0.0012932	0.034854
	GO:0016502	nucleotide receptor activity	14	0.50911	7.8569	4.00003	0.0012932	0.034854
CC	GO:0005576	extracellular region	1415	47.76	2.8476	136.001	0	0
	GO:0044421	extracellular region part	1098	37.06	3.13	115.998	0	0
	GO:0031226	intrinsic component of plasma membrane	1065	35.946	2.5872	92.9995	0	0
	GO:0005887	integral component of plasma membrane	1006	33.955	2.5917	88.0012	0	0
	GO:0005615	extracellular space	904	30.512	3.2446	98.9992	0	0
	GO:0009986	cell surface	662	22.344	3.6699	82.0002	0	0
	GO:0098552	side of membrane	413	13.94	3.8738	54.0008	0	0
	GO:0009897	external side of plasma membrane	252	8.5056	4.9379	41.9998	0	0
	GO:0005764	lysosome	368	12.421	3.6229	45	5.3513e-14	6.5738e-12
	GO:0000323	lytic vacuole	369	12.455	3.6131	45.0012	5.9064e-14	6.5738e-12
	GO:0031012	extracellular matrix	366	12.353	3.3189	40.9984	1.3158e-11	1.3313e-09
	GO:0005773	vacuole	458	15.459	2.911	45.0011	1.0953e-10	1.0159e-08
	GO:0031982	vesicle	1631	55.05	1.8165	99.9983	1.3578e-09	1.1625e-07
	GO:0062023	collagen-containing extracellular matrix	273	9.2145	3.3643	31.0003	3.2494e-09	2.5833e-07
	GO:0042611	MHC protein complex	14	0.47254	16.93	8.0001	3.9915e-09	2.9617e-07
	GO:0031410	cytoplasmic vesicle	1536	51.844	1.7938	92.9978	1.1222e-08	7.8062e-07
	GO:0097708	intracellular vesicle	1538	51.911	1.7915	92.9986	1.1967e-08	7.8348e-07
	GO:0045335	phagocytic vesicle	94	3.1727	5.3581	16.9996	1.3783e-08	8.5224e-07
	GO:0098805	whole membrane	1226	41.381	1.8849	77.999	2.7528e-08	1.6126e-06
	GO:0098797	plasma membrane protein complex	439	14.817	2.632	38.9983	3.3827e-08	1.8825e-06
	GO:0048471	perinuclear region of cytoplasm	670	22.614	2.2552	50.9991	4.2671e-08	2.2616e-06
	GO:0030670	phagocytic vesicle membrane	41	1.3839	7.9488	11.0003	7.2914e-08	3.6888e-06
	GO:0045121	membrane raft	344	11.611	2.756	31.9999	2.1311e-07	1.0312e-05
	GO:0098857	membrane microdomain	345	11.645	2.748	32.0005	2.2764e-07	1.0557e-05
	GO:0030139	endocytic vesicle	170	5.7379	3.6599	21.0001	2.831e-07	1.2603e-05
	GO:0098589	membrane region	357	12.05	2.6557	32.0012	4.9132e-07	2.1032e-05
	GO:0043235	receptor complex	331	11.172	2.6853	30.0002	8.923e-07	3.6783e-05
	GO:0043230	extracellular organelle	79	2.6665	4.8754	13.0003	2.1625e-06	8.5958e-05
	GO:0045177	apical part of cell	354	11.948	2.5108	29.999	3.5639e-06	0.00013678
	GO:0042612	MHC class I protein complex	9	0.30377	16.46	5.00005	4.8311e-06	0.00017923
	GO:0030666	endocytic vesicle membrane	62	2.0927	5.2565	11.0003	6.1823e-06	0.00022196
	GO:0015629	actin cytoskeleton	411	13.872	2.3068	31.9999	9.9404e-06	0.00034574
	GO:0098802	plasma membrane receptor complex	153	5.1641	3.2919	16.9997	1.6123e-05	0.00054379
	GO:0043020	NADPH oxidase complex	6	0.20252	19.752	4.00018	1.8215e-05	0.00059629
	GO:0016324	apical plasma membrane	284	9.5857	2.5037	23.9997	3.5303e-05	0.0011226
	GO:0005884	actin filament	92	3.1052	3.8644	11.9997	5.9473e-05	0.0018387
	GO:1903561	extracellular vesicle	70	2.3627	4.2325	10.0001	0.00011257	0.0033861
	GO:0008305	integrin complex	26	0.87757	6.8371	6.00003	0.00018546	0.0054092
	GO:0042629	mast cell granule	17	0.57379	8.7139	4.99995	0.00018954	0.0054092
	GO:0098636	protein complex involved in cell adhesion	27	0.91132	6.5839	6.00004	0.00023171	0.0064475
	GO:0044215	other organism	19	0.6413	7.7967	5.00002	0.00033681	0.0085196
	GO:0098590	plasma membrane region	1100	37.128	1.5622	58.0014	0.00043515	0.010763
	GO:0005765	lysosomal membrane	159	5.3667	2.6087	14.0001	0.00099078	0.021206
	GO:0005925	focal adhesion	166	5.6029	2.4987	14	0.0015007	0.028799
	GO:0030863	cortical cytoskeleton	99	3.3415	2.9927	10.0001	0.0018541	0.033839
KEGG	mmu05150	Staphylococcus aureus infection	35	1.9295	10.884	21.0007	0	0
	mmu04145	Phagosome	135	7.4422	4.5685	33.9997	1.8652e-14	2.9843e-12
	mmu04640	Hematopoietic cell lineage	68	3.7487	5.602	21.0002	3.4182e-11	3.3332e-09
	mmu04612	Antigen processing and presentation	56	3.0871	6.1546	18.9999	4.7471e-11	3.3332e-09
	mmu04060	Cytokine-cytokine receptor interaction	175	9.6473	3.5243	34	5.2081e-11	3.3332e-09
	mmu04514	Cell adhesion molecules (CAMs)	116	6.3948	4.2222	27.0001	7.6732e-11	4.0924e-09
	mmu05332	Graft-versus-host disease	27	1.4884	8.734	12.9997	3.4086e-10	1.5582e-08
	mmu05323	Rheumatoid arthritis	65	3.5833	5.3024	19.0001	8.7239e-10	3.4896e-08
	mmu05140	Leishmaniasis	59	3.2525	5.5342	18	1.1317e-09	4.0239e-08
	mmu04610	Complement and coagulation cascades	53	2.9218	5.8184	17.0002	1.3904e-09	4.4492e-08
	mmu05152	Tuberculosis	143	7.8832	3.5518	27.9995	2.4139e-09	7.0223e-08
	mmu05330	Allograft rejection	27	1.4884	8.0621	11.9996	5.2947e-09	1.4119e-07
	mmu05320	Autoimmune thyroid disease	28	1.5436	7.7742	12.0003	8.8119e-09	2.1691e-07
	mmu04940	Type I diabetes mellitus	36	1.9846	6.5505	13.0001	2.4955e-08	5.7039e-07
	mmu05416	Viral myocarditis	56	3.0871	5.1828	15.9998	2.7903e-08	5.769e-07
	mmu05169	Epstein-Barr virus infection	179	9.8678	3.0402	30.0001	2.8845e-08	5.769e-07
	mmu04380	Osteoclast differentiation	107	5.8986	3.7297	22	5.3166e-08	1.0008e-06
	mmu04062	Chemokine signaling pathway	156	8.5999	3.0233	26.0001	2.8423e-07	5.0529e-06
	mmu05168	Herpes simplex infection	162	8.9307	2.7993	24.9997	2.1359e-06	3.5974e-05
	mmu04662	B cell receptor signaling pathway	68	3.7487	4.0014	15	2.9342e-06	4.6947e-05
	mmu04666	Fc gamma R-mediated phagocytosis	83	4.5756	3.4968	16	8.8441e-06	0.00013477
	mmu04142	Lysosome	116	6.3948	2.9712	19.0002	1.5453e-05	0.00022477
	mmu05163	Human cytomegalovirus infection	203	11.191	2.3233	26.0001	4.1965e-05	0.00057827
	mmu05321	Inflammatory bowel disease (IBD)	40	2.2051	4.5349	9.99991	4.337e-05	0.00057827
	mmu05170	Human immunodeficiency virus 1 infection	188	10.364	2.3157	23.9999	8.7807e-05	0.0011239
	mmu05133	Pertussis	62	3.4179	3.5109	11.9999	0.00011423	0.0013539
	mmu05322	Systemic lupus erythematosus	62	3.4179	3.5109	11.9999	0.00011423	0.0013539
	mmu04650	Natural killer cell mediated cytotoxicity	72	3.9692	3.2752	12.9999	0.00012578	0.0014375
	mmu04672	Intestinal immune network for IgA production	30	1.6538	4.8373	7.99993	0.0001572	0.0017346
	mmu05167	Kaposi sarcoma-associated herpesvirus infection	160	8.8204	2.3808	20.9996	0.00016402	0.0017495
	mmu05310	Asthma	11	0.6064	8.2453	4.99995	0.00017312	0.0017846
	mmu04621	NOD-like receptor signaling pathway	138	7.6076	2.4975	19	0.00017846	0.0017846
	mmu05164	Influenza A	128	7.0563	2.5509	17.9999	0.0002012	0.001951
	mmu05142	Chagas disease (American trypanosomiasis)	91	5.0166	2.7907	13.9998	0.00040347	0.0037974
	mmu04064	NF-kappa B signaling pathway	82	4.5205	2.8758	13.0001	0.00048037	0.0043919
	mmu04664	Fc epsilon RI signaling pathway	54	2.9769	3.3592	10	0.00061454	0.0053769
	mmu04933	AGE-RAGE signaling pathway in diabetic complications	95	5.2371	2.6732	13.9998	0.00063207	0.0053769
	mmu00590	Arachidonic acid metabolism	45	2.4807	3.628	8.99998	0.00063851	0.0053769
	mmu04670	Leukocyte transendothelial migration	96	5.2922	2.6454	14	0.0007039	0.0057756
	mmu05020	Prion diseases	29	1.5987	4.3786	7.00007	0.00078881	0.0063105
Reactome	R-MMU-168256	Immune System	1306	63.457	2.4741	156.999	0	0
	R-MMU-168249	Innate Immune System	746	36.247	3.0347	109.999	0	0
	R-MMU-6798695	Neutrophil degranulation	409	19.873	3.8746	76.9999	0	0
	R-MMU-198933	Immunoregulatory interactions between a Lymphoid and a non-Lymphoid cell	63	3.0611	7.1869	21.9998	5.6621e-14	1.8374e-11
	R-MMU-1280218	Adaptive Immune System	598	29.056	2.1682	62.9992	1.7746e-09	4.6069e-07
	R-MMU-109582	Hemostasis	458	22.254	2.2468	50.0003	3.4724e-08	7.512e-06
	R-MMU-1236977	Endosomal/Vacuolar pathway	12	0.58307	12.005	6.99976	3.8667e-07	7.1701e-05
	R-MMU-1236975	Antigen processing-Cross presentation	76	3.6928	4.3328	16.0002	5.1567e-07	8.3668e-05
	R-MMU-2029481	FCGR activation	13	0.63166	11.082	7.00006	8.0295e-07	0.0001158
	R-MMU-76002	Platelet activation, signaling and aggregation	224	10.884	2.6645	29.0004	1.0827e-06	0.00014053
	R-MMU-1236974	ER-Phagosome pathway	21	1.0204	7.8403	8.00024	3.3476e-06	0.00039501
	R-MMU-983170	Antigen Presentation: Folding, assembly and peptide loading of class I MHC	28	1.3605	6.6152	8.99998	4.1397e-06	0.00044777
	R-MMU-983695	Antigen activates B Cell Receptor (BCR) leading to generation of second messengers	22	1.069	7.4839	8.00029	5.0395e-06	0.00050317
	R-MMU-2029480	Fcgamma receptor (FCGR) dependent phagocytosis	81	3.9357	3.8112	14.9997	6.4019e-06	0.00059355
	R-MMU-166663	Initial triggering of complement	12	0.58307	10.29	5.99979	9.0877e-06	0.00073751
	R-MMU-373076	Class A/1 (Rhodopsin-like receptors)	210	10.204	2.5481	26.0008	9.091e-06	0.00073751
	R-MMU-500792	GPCR ligand binding	264	12.828	2.3387	30.0008	1.0587e-05	0.00080835
	R-MMU-114608	Platelet degranulation	106	5.1504	3.3007	16.9999	1.1805e-05	0.00085128
	R-MMU-1236973	Cross-presentation of particulate exogenous antigens (phagosomes)	8	0.38871	12.863	4.99998	1.3064e-05	0.00089247
	R-MMU-380108	Chemokine receptors bind chemokines	25	1.2147	6.5858	7.99977	1.4988e-05	0.00097273
	R-MMU-2172127	DAP12 interactions	26	1.2633	6.3325	7.99985	2.0742e-05	0.0012407
	R-MMU-202733	Cell surface interactions at the vascular wall	89	4.3244	3.4687	15	2.1029e-05	0.0012407
	R-MMU-76005	Response to elevated platelet cytosolic Ca2+	111	5.3934	3.152	17	2.2058e-05	0.0012448
	R-MMU-173623	Classical antibody-mediated complement activation	5	0.24295	16.465	4.00017	2.6366e-05	0.001426
	R-MMU-114604	GPVI-mediated activation cascade	28	1.3605	5.8802	8.00001	3.788e-05	0.0019667
	R-MMU-5668599	RHO GTPases Activate NADPH Oxidases	10	0.48589	10.29	4.99981	5.4202e-05	0.0027059
	R-MMU-2160916	Hyaluronan uptake and degradation	12	0.58307	8.5753	5	0.00015709	0.007552
	R-MMU-166786	Creation of C4 and C2 activators	7	0.34012	11.76	3.99981	0.00017068	0.007912
	R-MMU-977606	Regulation of Complement cascade	26	1.2633	5.541	6.99995	0.00017762	0.00795
	R-MMU-166658	Complement cascade	29	1.4091	4.9678	7.00013	0.00037148	0.016073
	R-MMU-2029485	Role of phospholipids in phagocytosis	22	1.069	5.6129	6.00019	0.00048471	0.020295
	R-MMU-2029482	Regulation of actin dynamics for phagocytic cup formation	60	2.9153	3.4301	9.99977	0.00055286	0.022103
	R-MMU-2142753	Arachidonic acid metabolism	40	1.9436	4.1161	8.00005	0.00056194	0.022103
	R-MMU-2424491	DAP12 signaling	23	1.1175	5.3689	5.99975	0.00062926	0.023682
	R-MMU-216083	Integrin cell surface interactions	72	3.4984	3.1443	11	0.00063859	0.023682
	R-MMU-2142845	Hyaluronan metabolism	16	0.77743	6.4315	5.00004	0.00073718	0.02658
	R-MMU-418594	G alpha (i) signalling events	260	12.633	1.9789	24.9994	0.0007985	0.027502
	R-MMU-2871809	FCERI mediated Ca+2 mobilization	24	1.1661	5.1452	5.99982	0.00080513	0.027502
	R-MMU-375276	Peptide ligand-binding receptors	123	5.9765	2.5098	14.9998	0.00085787	0.028552
	R-MMU-6803157	Antimicrobial peptides	17	0.82602	6.0532	5.00006	0.0010031	0.032552
	R-MMU-1280215	Cytokine Signaling in Immune system	313	15.208	1.8411	27.9994	0.0012223	0.037464
	R-MMU-1474244	Extracellular matrix organization	239	11.613	1.9806	23.0007	0.00127	0.037464
Transcription Factor	IRF_Q6		339	14.074	2.9131	40.999	6.1437e-10	3.7354e-07
	IRF1_Q6		408	16.939	2.5385	42.9997	1.6034e-08	4.8742e-06
	IRF1_01		326	13.535	2.5121	34.0013	6.902e-07	0.00013988
	ISRE_01		347	14.406	2.1518	30.9988	4.8434e-05	0.007362
	RYTTCCTG_ETS2_B		1467	60.906	1.4777	90.0008	7.1676e-05	0.0087158
	CEBP_Q2_01		406	16.856	1.9578	33.0007	0.00017353	0.017584

## Sheet: 76 DEG Translatome_GO
Category	Gene Set	Description	Size	Expect	Ratio	# Genes	P Value	FDR
BP	GO:0002376	immune system process	1688	7.3349	3.1357	23	2.3496e-07	0.0020171
	GO:0006952	defense response	974	4.2324	3.5441	15	1.2792e-05	0.054908
	GO:0006955	immune response	937	4.0716	3.4385	14.0002	3.7066e-05	0.10607
	GO:0009605	response to external stimulus	1766	7.6739	2.4759	18.9998	0.00011174	0.15696
	GO:0051707	response to other organism	670	2.9114	3.7783	11.0001	0.0001272	0.15696
	GO:0031349	positive regulation of defense response	261	1.1341	6.1721	6.99978	0.00013126	0.15696
	GO:0043207	response to external biotic stimulus	673	2.9244	3.7614	10.9998	0.00013232	0.15696
	GO:0031347	regulation of defense response	457	1.9858	4.5321	8.99984	0.00014626	0.15696
	GO:0009607	response to biotic stimulus	699	3.0374	3.6215	10.9999	0.00018455	0.17097
	GO:0002682	regulation of immune system process	963	4.1846	3.1067	13.0003	0.00020561	0.17097
CC	GO:0005887	integral component of plasma membrane	1006	3.4313	4.0801	14	4.0224e-06	0.0043388
	GO:0031226	intrinsic component of plasma membrane	1065	3.6325	3.8541	14	7.7965e-06	0.0043388
	GO:0005576	extracellular region	1415	4.8263	2.9008	14.0001	0.00018246	0.067693
	GO:1902495	transmembrane transporter complex	250	0.8527	5.8637	4.99998	0.0015608	0.3923
	GO:1990351	transporter complex	257	0.87657	5.704	4.99996	0.0017623	0.3923
	GO:0005615	extracellular space	904	3.0834	2.9189	9.00014	0.003102	0.50134
	GO:0044421	extracellular region part	1098	3.745	2.6702	9.9999	0.0034113	0.50134
	GO:0098797	plasma membrane protein complex	439	1.4973	4.0071	5.99983	0.0036035	0.50134
	GO:0043235	receptor complex	331	1.129	4.4288	5.00012	0.0052227	0.60901
	GO:0031901	early endosome membrane	105	0.35813	8.3768	2.99998	0.0054718	0.60901
MF	GO:0003700	DNA-binding transcription factor activity	765	3.0298	3.6306	11	0.00017016	0.16088
	GO:0005044	scavenger receptor activity	34	0.13466	22.279	3.00009	0.00032248	0.16088
	GO:0000977	RNA polymerase II regulatory region sequence-specific DNA binding	567	2.2456	4.0078	8.99992	0.00035083	0.16088
	GO:0001012	RNA polymerase II regulatory region DNA binding	573	2.2694	3.9658	8.99999	0.00037898	0.16088
	GO:0000976	transcription regulatory region sequence-specific DNA binding	608	2.408	3.7375	8.9999	0.00058311	0.19802
	GO:1990837	sequence-specific double-stranded DNA binding	641	2.5387	3.5451	8.99995	0.00085131	0.22089
	GO:0000978	RNA polymerase II proximal promoter sequence-specific DNA binding	409	1.6199	4.3214	7.00024	0.0010943	0.22089
	GO:0000987	proximal promoter sequence-specific DNA binding	419	1.6595	4.2182	7.0001	0.0012587	0.22089
	GO:0035325	Toll-like receptor binding	14	0.055448	36.07	2.00001	0.0013594	0.22089
	GO:0044212	transcription regulatory region DNA binding	701	2.7763	3.2417	8.99993	0.0015945	0.22089
KEGG	mmu04514	Cell adhesion molecules (CAMs)	116	0.67523	5.9239	3.99999	0.0043246	0.72225
	mmu04640	Hematopoietic cell lineage	68	0.39582	7.5792	3	0.006978	0.72225
	mmu04621	NOD-like receptor signaling pathway	138	0.80329	4.9795	3.99998	0.0079824	0.72225
	mmu05220	Chronic myeloid leukemia	76	0.44239	6.7813	2.99998	0.0094838	0.72225
	mmu04620	Toll-like receptor signaling pathway	81	0.47149	6.3627	2.99995	0.011285	0.72225
Reactome	R-MMU-1483115	Hydrolysis of LPC	5	0.025465	78.541	2.00005	0.00024998	0.32447
	R-MMU-1482922	Acyl chain remodelling of PI	10	0.050929	39.27	1.99998	0.001107	0.69797
	R-MMU-5686938	Regulation of TLR by endogenous ligand	12	0.061115	32.725	1.99999	0.0016132	0.69797
	R-MMU-6803157	Antimicrobial peptides	17	0.086579	23.1	1.99997	0.0032713	0.95231
	R-MMU-1482839	Acyl chain remodelling of PE	18	0.091672	21.817	2.00001	0.0036684	0.95231
	R-MMU-1482788	Acyl chain remodelling of PC	20	0.10186	19.635	2.00002	0.0045264	0.97922

## Sheet: C1_GO
Category	Gene Set	Description	Size	Expect	Ratio	# Genes	P Value	FDR
BP	GO:0002376	immune system process	1688	10.461	2.9633	30.9991	9.5405e-09	8.1906e-05
	GO:0002252	immune effector process	515	3.1917	4.6997	15	5.5177e-07	0.0023088
	GO:0006955	immune response	937	5.807	3.4441	19.9999	8.2523e-07	0.0023088
	GO:0002682	regulation of immune system process	963	5.9682	3.3511	20	1.266e-06	0.0023088
	GO:0009605	response to external stimulus	1766	10.945	2.5583	28.0006	1.4152e-06	0.0023088
	GO:0030155	regulation of cell adhesion	561	3.4768	4.3143	15	1.6136e-06	0.0023088
	GO:0002684	positive regulation of immune system process	670	4.1523	3.8533	16.0001	3.0238e-06	0.0037084
	GO:0045321	leukocyte activation	613	3.799	3.9484	15	4.7918e-06	0.0048894
	GO:0009607	response to biotic stimulus	699	4.332	3.6934	15.9998	5.2019e-06	0.0048894
	GO:0001775	cell activation	704	4.363	3.6672	16	5.6953e-06	0.0048894
	GO:0002520	immune system development	749	4.6419	3.4469	16.0002	1.2418e-05	0.0083934
	GO:0051707	response to other organism	670	4.1523	3.6125	15.0002	1.3911e-05	0.0083934
	GO:0030097	hemopoiesis	670	4.1523	3.6125	15.0002	1.3911e-05	0.0083934
	GO:0035967	cellular response to topologically incorrect protein	85	0.52678	11.39	6.00002	1.4067e-05	0.0083934
	GO:0043207	response to external biotic stimulus	673	4.1709	3.5964	15.0002	1.4665e-05	0.0083934
	GO:0030968	endoplasmic reticulum unfolded protein response	52	0.32227	15.515	5.00002	1.6824e-05	0.0090271
	GO:0007155	cell adhesion	1068	6.6189	2.8706	19.0002	2.2803e-05	0.011432
	GO:0048534	hematopoietic or lymphoid organ development	704	4.363	3.438	15	2.4876e-05	0.011432
	GO:0022610	biological adhesion	1076	6.6685	2.8492	18.9999	2.53e-05	0.011432
	GO:0030217	T cell differentiation	202	1.2519	6.3903	8.00002	3.5343e-05	0.015171
	GO:0034976	response to endoplasmic reticulum stress	205	1.2705	6.2968	8.00008	3.9256e-05	0.016048
	GO:0002521	leukocyte differentiation	413	2.5596	4.2976	11.0001	4.6964e-05	0.018326
	GO:0034620	cellular response to unfolded protein	66	0.40903	12.224	4.99998	5.4047e-05	0.019577
	GO:0030098	lymphocyte differentiation	278	1.7229	5.2238	9.00009	5.4728e-05	0.019577
	GO:0050865	regulation of cell activation	424	2.6277	4.1861	10.9998	5.9544e-05	0.020447
	GO:0042149	cellular response to glucose starvation	36	0.22311	17.928	3.99992	6.9674e-05	0.021486
	GO:0042110	T cell activation	357	2.2125	4.5198	10.0001	7.0077e-05	0.021486
	GO:0002683	negative regulation of immune system process	357	2.2125	4.5198	10.0001	7.0077e-05	0.021486
	GO:0035966	response to topologically incorrect protein	115	0.71271	8.4186	6.00002	7.8037e-05	0.023102
	GO:0007162	negative regulation of cell adhesion	231	1.4316	5.5881	7.99992	9.0995e-05	0.02604
	GO:0050776	regulation of immune response	531	3.2909	3.6465	12.0003	0.00010123	0.028034
	GO:0042592	homeostatic process	1526	9.4573	2.3262	21.9996	0.00011447	0.029542
	GO:0022407	regulation of cell-cell adhesion	307	1.9026	4.7303	8.99987	0.000117	0.029542
	GO:1903706	regulation of hemopoiesis	307	1.9026	4.7303	8.99987	0.000117	0.029542
	GO:0009109	coenzyme catabolic process	16	0.099159	30.254	2.99996	0.00012146	0.029793
	GO:0002694	regulation of leukocyte activation	390	2.417	4.1373	9.99985	0.00014526	0.03464
	GO:0071310	cellular response to organic substance	1899	11.769	2.1242	24.9997	0.00014967	0.034727
	GO:0035295	tube development	928	5.7512	2.782	15.9998	0.00016254	0.036722
	GO:0051187	cofactor catabolic process	45	0.27889	14.343	4.00012	0.00016891	0.037181
	GO:0072006	nephron development	134	0.83046	7.2249	5.99999	0.00018127	0.038905
	GO:0007166	cell surface receptor signaling pathway	1964	12.172	2.0539	25.0001	0.00025552	0.049855
CC	GO:0005615	extracellular space	904	4.4966	4.2255	19.0004	5.1357e-08	5.716e-05
	GO:0005576	extracellular region	1415	7.0383	3.2678	22.9998	1.6145e-07	8.9848e-05
	GO:0044421	extracellular region part	1098	5.4615	3.4789	19	1.0504e-06	0.00038972
	GO:0005764	lysosome	368	1.8305	6.0094	11.0002	1.8285e-06	0.0004179
	GO:0000323	lytic vacuole	369	1.8354	5.9931	10.9997	1.8774e-06	0.0004179
	GO:0005773	vacuole	458	2.2781	4.8285	10.9998	1.4707e-05	0.0027282
	GO:0034663	endoplasmic reticulum chaperone complex	12	0.059689	50.261	3.00003	2.5109e-05	0.0039924
MF	GO:0051787	misfolded protein binding	18	0.10369	28.931	2.99986	0.00014114	0.23966
	GO:0019966	interleukin-1 binding	6	0.034565	57.862	2	0.00048429	0.41117
	GO:0032934	sterol binding	43	0.24771	12.111	3.00002	0.0019246	1
	GO:0036041	long-chain fatty acid binding	13	0.07489	26.706	2.00001	0.0024532	1
	GO:0046914	transition metal ion binding	797	4.5913	2.3958	10.9998	0.005797	1
	GO:0004896	cytokine receptor activity	67	0.38597	7.7726	2.99999	0.0067677	1
	GO:0016491	oxidoreductase activity	593	3.4161	2.6345	8.99972	0.0069225	1
	GO:0001158	enhancer sequence-specific DNA binding	71	0.40902	7.3347	3.00004	0.007943	1
	GO:0005496	steroid binding	72	0.41478	7.2328	3.00002	0.0082544	1
	GO:0004252	serine-type endopeptidase activity	79	0.4551	6.5919	2.99997	0.010635	1

## Sheet: C2_GO
Category	Gene Set	Description	Size	Expect	Ratio	# Genes	P Value	FDR
BP	GO:0009605	response to external stimulus	1766	30.192	3.2127	96.9978	0	0
	GO:0048584	positive regulation of response to stimulus	1716	29.338	2.8973	85.001	0	0
	GO:0002376	immune system process	1688	28.859	4.5047	130.001	0	0
	GO:0051704	multi-organism process	1572	26.876	3.0511	82.0014	0	0
	GO:0006952	defense response	974	16.652	5.8852	98.0004	0	0
	GO:0002682	regulation of immune system process	963	16.464	5.2843	87.0007	0	0
	GO:0006955	immune response	937	16.019	5.9927	95.9971	0	0
	GO:0034097	response to cytokine	709	12.121	4.7024	56.9978	0	0
	GO:0001775	cell activation	704	12.036	4.6527	55.9999	0	0
	GO:0009607	response to biotic stimulus	699	11.95	6.0249	71.9976	0	0
	GO:0043207	response to external biotic stimulus	673	11.506	6.2577	72.0011	0	0
	GO:0051707	response to other organism	670	11.455	6.2857	72.0027	0	0
	GO:0002684	positive regulation of immune system process	670	11.455	5.5873	64.0025	0	0
	GO:0071345	cellular response to cytokine stimulus	627	10.719	4.9443	52.998	0	0
	GO:0045321	leukocyte activation	613	10.48	4.9618	51.9997	0	0
	GO:0001816	cytokine production	555	9.4885	5.3749	50.9997	0	0
	GO:0050776	regulation of immune response	531	9.0782	6.1686	55.9998	0	0
	GO:0002252	immune effector process	515	8.8047	6.8146	60.0005	0	0
	GO:0001817	regulation of cytokine production	501	8.5653	5.8375	49.9999	0	0
	GO:0045087	innate immune response	488	8.3431	7.7909	65.0003	0	0
	GO:0006954	inflammatory response	484	8.2747	6.2842	51.9999	0	0
	GO:0031347	regulation of defense response	457	7.8131	5.1196	39.9999	0	0
	GO:0009617	response to bacterium	456	7.796	7.1832	56.0002	0	0
	GO:0050778	positive regulation of immune response	420	7.1805	6.6848	48.0002	0	0
	GO:0001819	positive regulation of cytokine production	320	5.4709	6.7631	37.0002	0	0
	GO:0098542	defense response to other organism	314	5.3683	7.4512	40.0003	0	0
	GO:0019221	cytokine-mediated signaling pathway	278	4.7528	6.7329	32.0001	0	0
	GO:0002250	adaptive immune response	277	4.7357	7.1795	34	0	0
	GO:0002237	response to molecule of bacterial origin	271	4.6331	6.9068	31.9999	0	0
	GO:0031349	positive regulation of defense response	261	4.4622	7.3955	33.0002	0	0
	GO:0002443	leukocyte mediated immunity	245	4.1886	9.3109	38.9996	0	0
	GO:0050900	leukocyte migration	242	4.1373	7.251	29.9996	0	0
	GO:0002460	adaptive immune response based on somatic recombination of immune receptors built from immunoglobulin superfamily domains	201	3.4364	8.4391	29.0001	0	0
	GO:0002449	lymphocyte mediated immunity	175	2.9919	9.0244	27.0001	0	0
	GO:0071219	cellular response to molecule of bacterial origin	163	2.7867	8.9711	24.9998	0	0
	GO:0002253	activation of immune response	281	4.8041	6.4528	30.9999	1.1102e-16	2.576e-14
	GO:0002697	regulation of immune effector process	281	4.8041	6.4528	30.9999	1.1102e-16	2.576e-14
	GO:0002703	regulation of leukocyte mediated immunity	158	2.7012	8.8848	23.9996	2.2204e-16	4.8878e-14
	GO:0042742	defense response to bacterium	125	2.1371	10.295	22.0014	2.2204e-16	4.8878e-14
	GO:0034341	response to interferon-gamma	115	1.9661	10.681	20.9999	4.4409e-16	9.5313e-14
	GO:0007166	cell surface receptor signaling pathway	1964	33.577	2.4123	80.9978	4.4409e-15	8.2881e-13
	GO:0097530	granulocyte migration	101	1.7267	11.003	18.9989	6.1062e-15	1.1154e-12
	GO:0051240	positive regulation of multicellular organismal process	1530	26.158	2.5232	66.0019	5.2547e-13	7.7778e-11
	GO:0080134	regulation of response to stress	1046	17.883	2.9078	52.0002	1.5347e-12	2.1598e-10
	GO:0071310	cellular response to organic substance	1899	32.466	2.2485	72.9998	6.1071e-12	7.3844e-10
	GO:0016477	cell migration	1163	19.883	2.7159	54.0002	7.5724e-12	9.029e-10
	GO:0030097	hemopoiesis	670	11.455	3.4047	39.0008	1.4701e-11	1.7055e-09
	GO:0072676	lymphocyte migration	73	1.248	11.218	14.0001	1.8848e-11	2.1574e-09
	GO:0048870	cell motility	1268	21.678	2.5832	55.9986	2.0486e-11	2.284e-09
	GO:0046651	lymphocyte proliferation	220	3.7612	5.8492	22	2.6135e-11	2.8765e-09
	and more….
CC	GO:0098552	side of membrane	413	6.0455	5.624	33.9999	2.2204e-16	2.4714e-13
	GO:0009986	cell surface	662	9.6903	4.231	40.9997	2.2204e-15	1.2357e-12
	GO:0044421	extracellular region part	1098	16.072	3.2976	52.999	3.3307e-15	1.2357e-12
	GO:0005576	extracellular region	1415	20.713	2.8968	60.0014	1.1213e-14	3.1201e-12
	GO:0005615	extracellular space	904	13.233	3.4762	46.0006	5.1958e-14	1.1566e-11
	GO:0009897	external side of plasma membrane	252	3.6888	6.5062	24.0001	3.0109e-13	5.5853e-11
	GO:0005764	lysosome	368	5.3868	5.0123	27.0003	4.7202e-12	6.9967e-10
	GO:0000323	lytic vacuole	369	5.4014	4.9987	27	5.0291e-12	6.9967e-10
	GO:0005773	vacuole	458	6.7042	4.0273	26.9998	6.7892e-10	8.396e-08
	GO:0098805	whole membrane	1226	17.946	2.4518	44	1.7101e-08	1.9033e-06
	GO:0045335	phagocytic vesicle	94	1.376	7.9944	11.0003	1.2093e-07	1.2236e-05
	GO:0031982	vesicle	1631	23.875	2.0524	49.001	5.8144e-07	5.1683e-05
	GO:0031410	cytoplasmic vesicle	1536	22.484	2.0904	47.0006	6.2616e-07	5.1683e-05
	GO:0097708	intracellular vesicle	1538	22.513	2.0877	47.0004	6.501e-07	5.1683e-05
	GO:0030139	endocytic vesicle	170	2.4885	5.2241	13.0002	1.2845e-06	9.5313e-05
	GO:0098802	plasma membrane receptor complex	153	2.2396	5.3581	12	2.5459e-06	0.0001771
	GO:0005887	integral component of plasma membrane	1006	14.726	2.3089	34.0009	3.6881e-06	0.00024146
	GO:0098797	plasma membrane protein complex	439	6.4261	3.1123	20	7.0721e-06	0.00043729
	GO:0043235	receptor complex	331	4.8452	3.5087	17.0004	7.5619e-06	0.00044297
	GO:0031226	intrinsic component of plasma membrane	1065	15.589	2.181	33.9996	1.2528e-05	0.00069717
	GO:0098562	cytoplasmic side of membrane	157	2.2982	4.7864	11.0001	1.963e-05	0.0010404
	GO:0030670	phagocytic vesicle membrane	41	0.60016	9.9974	6.00004	2.6827e-05	0.0013572
	GO:0048471	perinuclear region of cytoplasm	670	9.8074	2.4471	23.9997	4.6433e-05	0.0022469
	GO:0044215	other organism	19	0.27812	14.382	3.99992	0.00014546	0.0062267
	GO:0044216	other organism cell	19	0.27812	14.382	3.99992	0.00014546	0.0062267
	GO:0044217	other organism part	19	0.27812	14.382	3.99992	0.00014546	0.0062267
	GO:0020003	symbiont-containing vacuole	8	0.1171	25.618	2.99987	0.00016398	0.0063938
	GO:0020005	symbiont-containing vacuole membrane	8	0.1171	25.618	2.99987	0.00016398	0.0063938
	GO:0045121	membrane raft	344	5.0355	2.9789	15.0003	0.00016697	0.0063938
	GO:0098857	membrane microdomain	345	5.0501	2.9702	14.9998	0.00017234	0.0063938
	GO:0009898	cytoplasmic side of plasma membrane	139	2.0347	4.4233	9.00009	0.00020574	0.0073868
	GO:0098589	membrane region	357	5.2258	2.8704	15.0001	0.0002494	0.0086745
	GO:0030666	endocytic vesicle membrane	62	0.90755	6.6112	5.99999	0.00028421	0.0095856
	GO:0065010	extracellular membrane-bounded organelle	10	0.14638	20.495	3.00006	0.00034384	0.011256
	GO:0008305	integrin complex	26	0.38059	10.51	4	0.00051779	0.016466
	GO:0005765	lysosomal membrane	159	2.3274	3.8669	8.99982	0.00055542	0.017165
	GO:0098852	lytic vacuole membrane	160	2.3421	3.8427	8.99999	0.0005812	0.017165
	GO:0098636	protein complex involved in cell adhesion	27	0.39522	10.121	4.00002	0.00060092	0.017165
	GO:0030430	host cell cytoplasm	12	0.17566	17.079	3.0001	0.00061687	0.017165
	GO:0033655	host cell cytoplasm part	12	0.17566	17.079	3.0001	0.00061687	0.017165
	GO:0098588	bounding membrane of organelle	1429	20.918	1.721	35.9999	0.00082419	0.022374
	GO:1990111	spermatoproteasome complex	5	0.07319	27.326	1.99999	0.0020713	0.045036
MF	GO:0038023	signaling receptor activity	681	10.838	3.5986	39.0016	2.3824e-12	4.0454e-09
	GO:0042379	chemokine receptor binding	36	0.57291	19.2	10.9999	5.4781e-12	4.6509e-09
	GO:0008009	chemokine activity	28	0.4456	22.442	10.0002	8.6855e-12	4.916e-09
	GO:0060089	molecular transducer activity	728	11.586	3.3663	39.002	1.8403e-11	7.8119e-09
	GO:0048020	CCR chemokine receptor binding	22	0.35011	25.706	8.99993	2.3127e-11	7.8538e-09
	GO:0005102	signaling receptor binding	1180	18.779	2.5561	48.001	9.3784e-10	2.6541e-07
	GO:0005125	cytokine activity	106	1.6869	8.2992	13.9999	1.2853e-09	3.1177e-07
	GO:0004888	transmembrane signaling receptor activity	544	8.6573	3.4653	30.0001	2.646e-09	5.6162e-07
	GO:0005126	cytokine receptor binding	184	2.9282	5.8056	17	5.8065e-09	1.0955e-06
	GO:0042802	identical protein binding	1613	25.67	2.1816	56.0017	9.4046e-09	1.5969e-06
	GO:0001664	G protein-coupled receptor binding	210	3.342	4.7876	16.0002	2.4515e-07	3.7843e-05
	GO:0019864	IgG binding	5	0.079571	50.27	4.00003	3.083e-07	4.3625e-05
	GO:0098772	molecular function regulator	1259	20.036	2.1961	44.0011	4.5372e-07	5.9263e-05
	GO:0048018	receptor ligand activity	252	4.0104	4.239	17.0001	5.7901e-07	7.0226e-05
	GO:0030545	receptor regulator activity	277	4.4082	3.8564	16.9998	2.1413e-06	0.0002424
	GO:0042803	protein homodimerization activity	792	12.604	2.4595	30.9995	3.0672e-06	0.00032551
	GO:0019865	immunoglobulin binding	9	0.14323	27.928	4.00013	7.3882e-06	0.00072279
	GO:0046983	protein dimerization activity	1173	18.667	2.0892	38.9991	7.6621e-06	0.00072279
	GO:0005539	glycosaminoglycan binding	154	2.4508	4.4884	11.0002	3.543e-05	0.0031663
	GO:0031730	CCR5 chemokine receptor binding	5	0.079571	37.702	2.99999	3.8837e-05	0.0032972
	GO:0008329	signaling pattern recognition receptor activity	14	0.2228	17.953	3.99993	5.5128e-05	0.0042549
	GO:0038187	pattern recognition receptor activity	14	0.2228	17.953	3.99993	5.5128e-05	0.0042549
	GO:0030246	carbohydrate binding	197	3.1351	3.8276	11.9999	7.4869e-05	0.0055273
	GO:0030234	enzyme regulator activity	766	12.19	2.2149	26.9996	8.6754e-05	0.0059371
	GO:0044877	protein-containing complex binding	1032	16.423	2.0093	32.9987	9.0781e-05	0.0059371
	GO:0004896	cytokine receptor activity	67	1.0662	6.5651	6.99971	9.091e-05	0.0059371
	GO:0004866	endopeptidase inhibitor activity	91	1.4482	5.5241	8	9.9125e-05	0.0062339
	GO:0030414	peptidase inhibitor activity	97	1.5437	5.1824	8.00007	0.00015537	0.009422
	GO:0061135	endopeptidase regulator activity	99	1.5755	5.0777	7.99992	0.00017912	0.010488
	GO:0019955	cytokine binding	100	1.5914	5.027	7.99997	0.00019207	0.010871
	GO:0061134	peptidase regulator activity	129	2.0529	4.384	8.99991	0.00021853	0.01197
	GO:0005178	integrin binding	104	1.6551	4.8336	8.00009	0.00025182	0.013362
	GO:0050839	cell adhesion molecule binding	197	3.1351	3.5087	11.0001	0.00031798	0.016362
	GO:0008201	heparin binding	113	1.7983	4.4486	7.99992	0.00044283	0.022115
	GO:0016004	phospholipase activator activity	11	0.17506	17.137	3	0.00059698	0.028962
	GO:0001540	amyloid-beta binding	46	0.73205	6.8301	4.99997	0.00078623	0.03436
	GO:0060229	lipase activator activity	12	0.19097	15.709	2.99995	0.00078666	0.03436
	GO:0015929	hexosaminidase activity	12	0.19097	15.709	2.99995	0.00078666	0.03436
	GO:0004553	hydrolase activity, hydrolyzing O-glycosyl compounds	69	1.0981	5.4641	6.00013	0.00078919	0.03436
	GO:0008236	serine-type peptidase activity	98	1.5596	4.4884	7.00011	0.00095456	0.040521
	GO:0016502	nucleotide receptor activity	14	0.2228	13.465	3	0.0012713	0.047971
TFs	IRF_Q6		339	5.9946	3.67	22.0002	1.4016e-07	8.5217e-05
	IRF1_01		326	5.7647	3.2959	18.9999	5.1216e-06	0.001557
	ELF1_Q6		372	6.5782	3.0404	20.0004	9.5812e-06	0.0019418
	IRF1_Q6		408	7.2148	2.7721	20.0001	3.6381e-05	0.0055299
	RYTTCCTG_ETS2_B		1467	25.941	1.7732	45.9986	6.3695e-05	0.0077454
	NFKAPPAB_01		338	5.9769	2.8443	17.0001	0.00010442	0.010582
	CEBP_Q2_01		406	7.1794	2.5072	18.0002	0.00031441	0.027309
	NERF_Q2		342	6.0477	2.6456	15.9998	0.0003778	0.028713
	RACCACAR_AML_Q6		294	5.1989	2.6929	14.0001	0.00073678	0.049773

## Sheet: C3_GO
Category	Gene Set	Description	Size	Expect	Ratio	# Genes	P Value	FDR
BP	GO:0002376	immune system process	1688	16.474	3.3387	55.0017	0	0
	GO:0006955	immune response	937	9.1444	4.3743	40.0003	4.4409e-16	1.9063e-12
	GO:0009605	response to external stimulus	1766	17.235	2.9011	50.0005	5.8598e-13	1.6769e-09
	GO:0001775	cell activation	704	6.8705	4.3665	30	5.2464e-12	1.126e-08
	GO:0001817	regulation of cytokine production	501	4.8894	5.1131	25	1.4313e-11	2.4575e-08
	GO:0001816	cytokine production	555	5.4164	4.8003	26.0003	2.1644e-11	3.0969e-08
	GO:0002682	regulation of immune system process	963	9.3981	3.6177	33.9995	2.8183e-11	3.4565e-08
	GO:0045321	leukocyte activation	613	5.9824	4.3461	26.0001	1.9203e-10	2.0607e-07
	GO:0032101	regulation of response to external stimulus	589	5.7482	4.3492	25.0001	4.4587e-10	4.2531e-07
	GO:0050776	regulation of immune response	531	5.1821	4.4383	22.9997	1.6559e-09	1.3418e-06
	GO:0050900	leukocyte migration	242	2.3617	6.7747	15.9998	1.7192e-09	1.3418e-06
	GO:0060326	cell chemotaxis	214	2.0885	7.1823	15.0002	2.575e-09	1.8422e-06
	GO:0006952	defense response	974	9.5055	3.2613	31.0003	3.2104e-09	2.1201e-06
	GO:0002252	immune effector process	515	5.026	4.3772	21.9998	5.048e-09	3.0955e-06
	GO:0002684	positive regulation of immune system process	670	6.5387	3.8234	25.0001	6.2376e-09	3.57e-06
	GO:0002819	regulation of adaptive immune response	137	1.337	8.9752	11.9998	9.033e-09	4.8468e-06
	GO:0001819	positive regulation of cytokine production	320	3.123	5.4436	17.0004	1.4089e-08	6.98e-06
	GO:0002697	regulation of immune effector process	281	2.7423	5.8344	15.9997	1.4635e-08	6.98e-06
	GO:0046649	lymphocyte activation	515	5.026	4.1783	21.0001	2.6309e-08	1.1888e-05
	GO:0007155	cell adhesion	1068	10.423	2.9742	31.0001	2.7951e-08	1.1998e-05
	GO:0022610	biological adhesion	1076	10.501	2.9521	31	3.3193e-08	1.357e-05
	GO:0030595	leukocyte chemotaxis	155	1.5127	7.9329	12.0001	3.632e-08	1.4173e-05
	GO:0001910	regulation of leukocyte mediated cytotoxicity	53	0.51724	15.467	8.00015	4.1032e-08	1.5218e-05
	GO:0006935	chemotaxis	434	4.2355	4.4859	19	4.2544e-08	1.5218e-05
	GO:0042330	taxis	436	4.255	4.4653	18.9999	4.576e-08	1.5548e-05
	GO:0006954	inflammatory response	484	4.7235	4.2342	20.0002	4.7088e-08	1.5548e-05
	GO:0070661	leukocyte proliferation	233	2.2739	6.1568	13.9999	6.3342e-08	2.014e-05
	GO:0048002	antigen processing and presentation of peptide antigen	39	0.38061	18.392	7.00018	8.5681e-08	2.627e-05
	GO:0007159	leukocyte cell-cell adhesion	240	2.3422	5.9773	14	9.1555e-08	2.7103e-05
	GO:0051240	positive regulation of multicellular organismal process	1530	14.932	2.478	37.0015	1.1255e-07	3.2208e-05
	GO:0002443	leukocyte mediated immunity	245	2.391	5.8553	14	1.1819e-07	3.2732e-05
	GO:0031341	regulation of cell killing	61	0.59531	13.438	7.99978	1.2768e-07	3.4255e-05
	GO:0098609	cell-cell adhesion	636	6.2069	3.5445	22.0004	2.1463e-07	5.5837e-05
	GO:0002274	myeloid leukocyte activation	150	1.4639	7.5143	11.0002	2.3976e-07	6.0387e-05
	GO:0032943	mononuclear cell proliferation	222	2.1665	6.0003	12.9996	2.5857e-07	6.0387e-05
	GO:0032103	positive regulation of response to external stimulus	222	2.1665	6.0003	12.9996	2.5857e-07	6.0387e-05
	GO:0045087	innate immune response	488	4.7625	3.9895	19	2.6547e-07	6.0387e-05
	GO:0009607	response to biotic stimulus	699	6.8217	3.3716	23	2.6729e-07	6.0387e-05
	GO:0001818	negative regulation of cytokine production	190	1.8543	6.4716	12.0003	3.3969e-07	7.4776e-05
	GO:0002822	regulation of adaptive immune response based on somatic recombination of immune receptors built from immunoglobulin superfamily domains	124	1.2101	8.2635	9.99966	3.574e-07	7.6706e-05
	GO:0051707	response to other organism	670	6.5387	3.3646	22.0001	5.2169e-07	9.8706e-05
	GO:0002460	adaptive immune response based on somatic recombination of immune receptors built from immunoglobulin superfamily domains	201	1.9616	6.1174	11.9999	6.2151e-07	0.00010671
	GO:0051704	multi-organism process	1572	15.342	2.3466	36.0015	6.7371e-07	0.00011123
	GO:0048870	cell motility	1268	12.375	2.5051	31.0006	1.2669e-06	0.00018753
	GO:0002476	antigen processing and presentation of endogenous peptide antigen via MHC class Ib	12	0.11711	34.156	4.00001	4.0444e-06	0.00049601
	GO:0002695	negative regulation of leukocyte activation	133	1.298	6.9339	9.0002	6.0351e-06	0.00070015
	GO:0002694	regulation of leukocyte activation	390	3.8061	3.941	14.9998	6.1506e-06	0.00070404
	GO:0008283	cell proliferation	1598	15.595	2.1802	34.0002	7.7739e-06	0.0008448
	GO:0098657	import into cell	631	6.1581	3.0854	19.0002	1.1742e-05	0.0012
	GO:0048584	positive regulation of response to stimulus	1716	16.747	2.0899	34.9996	1.3923e-05	0.0013739
	GO:0006897	endocytosis	529	5.1626	3.2929	16.9999	1.5393e-05	0.0014683
	GO:0034097	response to cytokine	709	6.9193	2.8905	20.0002	1.7536e-05	0.0016154
	GO:0007166	cell surface receptor signaling pathway	1964	19.167	1.9826	38.0005	1.7881e-05	0.0016159
	GO:0050901	leukocyte tethering or rolling	17	0.16591	24.11	4.00009	1.8721e-05	0.0016257
	GO:0032689	negative regulation of interferon-gamma production	17	0.16591	24.11	4.00009	1.8721e-05	0.0016257
	GO:0002688	regulation of leukocyte chemotaxis	85	0.82953	8.4385	6.99999	1.8936e-05	0.0016257
	GO:0071621	granulocyte chemotaxis	85	0.82953	8.4385	6.99999	1.8936e-05	0.0016257
	GO:0012501	programmed cell death	1612	15.732	2.0977	33.001	2.4508e-05	0.0020241
	GO:2000145	regulation of cell motility	788	7.6903	2.7307	20.9999	2.4731e-05	0.0020241
	GO:1900426	positive regulation of defense response to bacterium	7	0.068315	43.914	2.99998	3.0929e-05	0.0024507
	GO:0006690	icosanoid metabolic process	65	0.63435	9.4585	6	3.986e-05	0.0030017
	GO:0046903	secretion	951	9.281	2.4782	23.0002	4.4953e-05	0.0033269
	GO:0032642	regulation of chemokine production	68	0.66363	9.0412	6.00001	5.1569e-05	0.003784
	GO:1903037	regulation of leukocyte cell-cell adhesion	218	2.1275	4.7003	9.99989	5.4653e-05	0.0039428
	GO:0001516	prostaglandin biosynthetic process	23	0.22446	17.82	3.99988	6.6558e-05	0.0045349
	GO:0002366	leukocyte activation involved in immune response	183	1.7859	5.0394	8.99986	7.6411e-05	0.0051249
	GO:0030097	hemopoiesis	670	6.5387	2.7528	17.9997	8.9889e-05	0.0058022
	GO:0006874	cellular calcium ion homeostasis	384	3.7475	3.4689	12.9997	9.7728e-05	0.0062148
	GO:0050707	regulation of cytokine secretion	148	1.4444	5.5388	8.00024	0.00010033	0.0063331
	GO:0042487	regulation of odontogenesis of dentin-containing tooth	10	0.097592	30.74	2.99998	0.00010378	0.0065036
	GO:0061045	negative regulation of wound healing	50	0.48796	10.247	5.00013	0.00012252	0.007513
	GO:0071345	cellular response to cytokine stimulus	627	6.119	2.7782	16.9998	0.00012818	0.0076951
	GO:0030335	positive regulation of cell migration	455	4.4404	3.1528	13.9997	0.00014385	0.008344
	GO:0045621	positive regulation of lymphocyte differentiation	85	0.82953	7.233	5.99999	0.00017996	0.0099033
	GO:0002716	negative regulation of natural killer cell mediated immunity	12	0.11711	25.617	3.00001	0.00018757	0.010191
	GO:0032680	regulation of tumor necrosis factor production	125	1.2199	5.7382	7.00003	0.00022145	0.011583
	GO:0045453	bone resorption	57	0.55628	8.9883	5.00001	0.00022925	0.011856
	GO:0032652	regulation of interleukin-1 production	60	0.58555	8.5389	4.99995	0.00029211	0.014089
	GO:0032945	negative regulation of mononuclear cell proliferation	64	0.62459	8.0052	4.99997	0.00039529	0.017607
	GO:2000482	regulation of interleukin-8 secretion	16	0.15615	19.213	3.00011	0.00046397	0.019416
	GO:2001234	negative regulation of apoptotic signaling pathway	197	1.9226	4.1611	8.00013	0.00069665	0.026464
	GO:0010811	positive regulation of cell-substrate adhesion	111	1.0833	5.5388	6.00018	0.00075777	0.02792
	GO:0051251	positive regulation of lymphocyte activation	204	1.9909	4.0183	8.00003	0.00087463	0.030773
	GO:0002826	negative regulation of T-helper 1 type immune response	5	0.048796	40.987	2	0.00092748	0.032107
	GO:0001774	microglial cell activation	23	0.22446	13.365	2.99991	0.0013958	0.043417
	GO:0030325	adrenal gland development	23	0.22446	13.365	2.99991	0.0013958	0.043417
	GO:0045089	positive regulation of innate immune response	172	1.6786	4.1702	7.0001	0.0014858	0.04605
MF	GO:0042605	peptide antigen binding	16	0.13826	36.164	5.00003	1.7936e-07	0.00015427
	GO:0005509	calcium ion binding	541	4.6749	4.0643	19.0002	1.8171e-07	0.00015427
	GO:0003823	antigen binding	32	0.27652	21.698	5.99993	2.7689e-07	0.00015672
	GO:0048306	calcium-dependent protein binding	58	0.50119	13.967	7.00012	6.2982e-07	0.00018287
	GO:0005102	signaling receptor binding	1180	10.197	2.746	28.001	6.3677e-07	0.00018287
	GO:0046977	TAP binding	9	0.077771	51.433	4	6.4619e-07	0.00018287
	GO:0004859	phospholipase inhibitor activity	5	0.043206	69.435	3.00001	6.214e-06	0.0015073
	GO:0005125	cytokine activity	106	0.91596	7.6422	6.99995	3.6273e-05	0.0076988
	GO:0055102	lipase inhibitor activity	9	0.077771	38.575	3.00002	5.0892e-05	0.0086415
	GO:0030881	beta-2-microglobulin binding	9	0.077771	38.575	3.00002	5.0892e-05	0.0086415
	GO:0005544	calcium-dependent phospholipid binding	50	0.43206	11.572	4.9998	6.8809e-05	0.010622
	GO:0042608	T cell receptor binding	13	0.11234	26.706	3.00015	0.00016895	0.023906
	GO:0004497	monooxygenase activity	62	0.53575	9.3327	4.99999	0.00019351	0.025275
	GO:0008395	steroid hydroxylase activity	16	0.13826	21.698	2.99997	0.0003246	0.038004
	GO:0048018	receptor ligand activity	252	2.1776	4.133	9.00002	0.00033572	0.038004
CC	GO:0005576	extracellular region	1415	11.663	3.1723	36.9985	7.8942e-11	8.2361e-08
	GO:0044421	extracellular region part	1098	9.0505	3.5357	31.9999	1.48e-10	8.2361e-08
	GO:0009986	cell surface	662	5.4567	4.215	23	3.66e-09	1.3579e-06
	GO:0005615	extracellular space	904	7.4514	3.4893	26.0002	1.5314e-08	4.2611e-06
	GO:0031012	extracellular matrix	366	3.0168	5.3036	15.9999	5.154e-08	1.1473e-05
	GO:0042611	MHC protein complex	14	0.1154	43.328	5.00005	6.583e-08	1.2211e-05
	GO:0031226	intrinsic component of plasma membrane	1065	8.7785	2.9618	26.0002	3.9991e-07	6.3585e-05
	GO:0005887	integral component of plasma membrane	1006	8.2922	2.8943	24.0001	1.8469e-06	0.00025694
	GO:0062023	collagen-containing extracellular matrix	273	2.2503	4.8883	11.0001	1.5534e-05	0.001921
	GO:0009897	external side of plasma membrane	252	2.0772	4.8142	10.0001	4.3825e-05	0.0044735
	GO:0042612	MHC class I protein complex	9	0.074185	40.44	3.00004	4.4212e-05	0.0044735
	GO:0005884	actin filament	92	0.75833	7.9121	5.99998	0.00011033	0.010191
	GO:0048471	perinuclear region of cytoplasm	670	5.5226	2.8972	16.0001	0.00011903	0.010191
	GO:0015629	actin cytoskeleton	411	3.3878	3.5422	12.0003	0.00014554	0.011571
	GO:0005797	Golgi medial cisterna	20	0.16485	18.198	2.99994	0.00056159	0.04167
	GO:0098552	side of membrane	413	3.4042	3.2313	11	0.00060352	0.041983
	GO:0070971	endoplasmic reticulum exit site	21	0.1731	17.331	3	0.00065126	0.042639
	GO:0001891	phagocytic cup	22	0.18134	16.543	2.99991	0.00074958	0.046349
TFs	IRF1_Q6	(human TRANSFAC)	408	4.0779	4.6593	19.0002	1.9803e-08	1.204e-05
	IRF1_01		326	3.2583	3.376	11	0.00041294	0.12553
	ISRE_01		347	3.4682	3.1717	11.0001	0.00069572	0.141
	IRF_Q6		339	3.3883	2.9514	10.0002	0.0020858	0.31705
	NFY_C		395	3.948	2.5329	9.99989	0.0061585	0.74887
	RYTAAWNNNTGAY_UNKNOWN		104	1.0395	3.8481	4.0001	0.020287	1
	E47_02		408	4.0779	2.207	8.99993	0.020989	1
	PBX1_01		344	3.4382	2.3268	8	0.021924	1
	TTANTCA_UNKNOWN		1266	12.654	1.5806	20.0009	0.02548	1
	GATAAGR_GATA_C		372	3.7181	2.1516	7.99986	0.032859	1

## Sheet: C4_GO
Category	Gene Set	Description	Size	Expect	Ratio	# Genes	P Value	FDR
BP	GO:0048024	regulation of mRNA splicing, via spliceosome	86	0.055136	36.274	2	0.0012987	1
	GO:0043484	regulation of RNA splicing	117	0.075011	26.663	2.00002	0.0023864	1
	GO:0050684	regulation of mRNA processing	124	0.079499	25.158	2.00004	0.0026756	1
	GO:0032534	regulation of microvillus assembly	5	0.0032056	311.96	1.00002	0.0032019	1
	GO:0045085	negative regulation of interleukin-2 biosynthetic process	5	0.0032056	311.96	1.00002	0.0032019	1
	GO:0022408	negative regulation of cell-cell adhesion	145	0.092962	21.514	1.99998	0.0036373	1
	GO:0097264	self proteolysis	6	0.0038467	259.96	0.999988	0.0038412	1
	GO:0033634	positive regulation of cell-cell adhesion mediated by integrin	6	0.0038467	259.96	0.999988	0.0038412	1
	GO:1900040	regulation of interleukin-2 secretion	7	0.0044878	222.83	1.00002	0.0044802	1
	GO:0070417	cellular response to cold	8	0.0051289	194.97	0.999982	0.0051187	1
CC	GO:0036056	filtration diaphragm	10	0.0071058	140.73	0.999999	0.0070854	1
	GO:0036057	slit diaphragm	10	0.0071058	140.73	0.999999	0.0070854	1
	GO:0031528	microvillus membrane	21	0.014922	67.014	0.999983	0.014827	1
	GO:0010494	cytoplasmic stress granule	53	0.037661	26.553	1.00001	0.037041	1
	GO:0019005	SCF ubiquitin ligase complex	56	0.039793	25.13	0.999998	0.0391	1
	GO:0032580	Golgi cisterna membrane	64	0.045477	21.989	0.999994	0.044572	1
	GO:1903561	extracellular vesicle	70	0.049741	20.104	0.999993	0.048657	1
	GO:0043230	extracellular organelle	79	0.056136	17.814	1.00001	0.054756	1
	GO:0005902	microvillus	79	0.056136	17.814	1.00001	0.054756	1
	GO:0030175	filopodium	99	0.070347	14.215	0.999983	0.068183	1
MF	GO:0008266	poly(U) RNA binding	23	0.01325	150.95	2.00009	7.3029e-05	0.073477
	GO:0008187	poly-pyrimidine tract binding	25	0.014402	138.87	2.00001	8.6546e-05	0.073477
	GO:0003727	single-stranded RNA binding	78	0.044934	44.51	2.00001	0.00085318	0.4829
	GO:0097199	cysteine-type endopeptidase activity involved in apoptotic signaling pathway	6	0.0034565	289.31	1	0.0034521	1
	GO:1990756	protein binding, bridging involved in substrate recognition for ubiquitination	6	0.0034565	289.31	1	0.0034521	1
	GO:0047498	calcium-dependent phospholipase A2 activity	7	0.0040325	247.98	0.999979	0.0040265	1
	GO:0070181	small ribosomal subunit rRNA binding	8	0.0046086	216.98	0.999974	0.0046005	1
	GO:1990763	arrestin family protein binding	9	0.0051847	192.88	1.00002	0.0051743	1
	GO:0097153	cysteine-type endopeptidase activity involved in apoptotic process	11	0.0063369	157.81	1.00003	0.0063209	1
	GO:0102567	phospholipase A2 activity (consuming 1,2-dipalmitoylphosphatidylcholine)	14	0.0080651	123.99	0.999992	0.0080387	1
Wikipathway	WP310	mRNA processing	425	0.4476	4.4682	1.99997	0.064299	1
	WP2573	Primary Focal Segmental Glomerulosclerosis FSGS	69	0.07267	13.761	1.00001	0.070741	1
	WP2075	Alzheimers Disease	70	0.073723	13.564	0.999979	0.071737	1

## Sheet: C5_GO
Category	Gene Set	Description	Size	Expect	Ratio	# Genes	P Value	FDR
BP	GO:0022008	neurogenesis	1484	5.8142	3.0959	18.0002	7.6788e-06	0.05732
	GO:0072006	nephron development	134	0.525	11.428	5.9997	1.3354e-05	0.05732
	GO:0048666	neuron development	1033	4.0472	3.4592	14.0001	3.1304e-05	0.06217
	GO:0021700	developmental maturation	239	0.93639	7.4755	6.99998	3.8426e-05	0.06217
	GO:0031175	neuron projection development	931	3.6476	3.564	13	4.7049e-05	0.06217
	GO:0072009	nephron epithelium development	103	0.40355	12.39	4.99998	5.0142e-05	0.06217
	GO:0048699	generation of neurons	1380	5.4068	2.9593	16.0003	5.0692e-05	0.06217
	GO:0030182	neuron differentiation	1242	4.8661	3.0826	15.0002	5.8524e-05	0.062804
	GO:0072073	kidney epithelium development	134	0.525	9.5237	4.99994	0.00017444	0.14809
	GO:0007155	cell adhesion	1068	4.1844	3.1068	13.0001	0.00018984	0.14809
CC	GO:0031226	intrinsic component of plasma membrane	1065	3.7082	4.8542	18.0003	6.9693e-09	7.7568e-06
	GO:0005887	integral component of plasma membrane	1006	3.5027	4.8533	16.9997	2.1212e-08	1.1805e-05
	GO:0045177	apical part of cell	354	1.2326	7.3018	9.0002	3.0785e-06	0.0011421
	GO:0098590	plasma membrane region	1100	3.83	3.6553	13.9998	1.4698e-05	0.0039014
	GO:0035102	PRC1 complex	15	0.052228	57.441	3.00003	1.7526e-05	0.0039014
	GO:0000792	heterochromatin	83	0.28899	13.841	3.99991	0.00019474	0.031229
	GO:0097458	neuron part	1762	6.135	2.608	16.0001	0.00019641	0.031229
MF	GO:0097027	ubiquitin-protein transferase activator activity	8	0.02938	68.074	2.00001	0.00036507	0.61989
	GO:0055106	ubiquitin-protein transferase regulator activity	16	0.05876	34.037	2.00001	0.0015355	1
	GO:0004222	metalloendopeptidase activity	80	0.2938	10.211	2.99999	0.0031422	1
	GO:0017147	Wnt-protein binding	33	0.12119	16.503	2	0.0064922	1
	GO:0042805	actinin binding	35	0.12854	15.56	2.00008	0.0072819	1
	GO:0022839	ion gated channel activity	253	0.92914	4.305	3.99995	0.01376	1
	GO:0022836	gated channel activity	260	0.95485	4.1891	3.99996	0.015073	1
	GO:0008237	metallopeptidase activity	143	0.52517	5.7125	3.00003	0.01553	1
	GO:0008310	single-stranded DNA 3'-5' exodeoxyribonuclease activity	5	0.018362	54.459	0.999976	0.018231	1
	GO:0005539	glycosaminoglycan binding	154	0.56556	5.3044	2.99996	0.01889	1

## Sheet: C6_GO
Category	Gene Set	Description	Size	Expect	Ratio	# Genes	P Value	FDR
BP	GO:0050767	regulation of neurogenesis	805	1.663	5.412	9.00016	2.2681e-05	0.13148
	GO:0045664	regulation of neuron differentiation	667	1.3779	5.8059	7.99995	4.394e-05	0.13148
	GO:0051960	regulation of nervous system development	913	1.8861	4.7718	9.00009	6.1259e-05	0.13148
	GO:0060284	regulation of cell development	913	1.8861	4.7718	9.00009	6.1259e-05	0.13148
	GO:0022008	neurogenesis	1484	3.0657	3.5881	11	0.00010093	0.1452
	GO:0010720	positive regulation of cell development	551	1.1383	6.1497	7.0002	0.00010148	0.1452
	GO:0030182	neuron differentiation	1242	2.5658	3.8975	10.0002	0.00011843	0.14524
	GO:0060174	limb bud formation	11	0.022724	88.013	2.00001	0.00022404	0.24042
	GO:0050768	negative regulation of neurogenesis	283	0.58463	8.5525	5.00005	0.00025663	0.24381
	GO:0048699	generation of neurons	1380	2.8508	3.5077	9.99975	0.000284	0.24381
MF	GO:0004930	G protein-coupled receptor activity	284	0.51127	9.7796	5.00002	0.00013114	0.22268
	GO:0008188	neuropeptide receptor activity	30	0.054007	37.032	1.99999	0.0013123	1
	GO:0001102	RNA polymerase II activating transcription factor binding	37	0.066609	30.026	2	0.0019937	1
	GO:0004888	transmembrane signaling receptor activity	544	0.97933	5.1055	4.99997	0.0025089	1
	GO:0003777	microtubule motor activity	64	0.11522	17.359	2.0001	0.0058584	1
	GO:0033613	activating transcription factor binding	65	0.11702	17.092	2.00011	0.0060378	1
	GO:0008017	microtubule binding	213	0.38345	7.8237	3	0.00638	1
CC	GO:0005819	spindle	304	0.51844	7.7155	4.00002	0.0016122	0.83774
	GO:0005856	cytoskeleton	1783	3.0407	2.9598	8.99986	0.0018051	0.83774
	GO:0005871	kinesin complex	44	0.075037	26.653	1.99996	0.002524	0.83774
	GO:0000793	condensed chromosome	189	0.32232	9.3075	2.99999	0.0039201	0.83774
	GO:0044430	cytoskeletal part	1367	2.3313	3.0027	7.00019	0.0063177	0.83774
	GO:0015630	microtubule cytoskeleton	1079	1.8401	3.2607	6.00001	0.0081219	0.83774
	GO:0044463	cell projection part	1433	2.4438	2.8644	7.00002	0.0081657	0.83774
	GO:0120038	plasma membrane bounded cell projection part	1433	2.4438	2.8644	7.00002	0.0081657	0.83774
	GO:0044316	cone cell pedicle	5	0.008527	117.28	1.00005	0.0084991	0.83774
	GO:0048788	cytoskeleton of presynaptic active zone	6	0.010232	97.729	0.999963	0.010191	0.83774

## Sheet: C5&C6
Category	Gene Set	Description	Size	Expect	Ratio	# Genes	P Value	FDR
BP	GO:0022008	neurogenesis	1484	8.8799	3.2658	29	3.4743e-09	2.9826e-05
	GO:0030182	neuron differentiation	1242	7.4318	3.3639	24.9998	3.4137e-08	0.00014653
	GO:0048699	generation of neurons	1380	8.2576	3.1486	25.9999	6.373e-08	0.00018237
	GO:0048666	neuron development	1033	6.1812	3.3974	21	4.8769e-07	0.0010467
	GO:0050767	regulation of neurogenesis	805	4.8169	3.7368	17.9998	9.8158e-07	0.0016854
	GO:0045664	regulation of neuron differentiation	667	3.9912	4.0089	16.0003	1.7576e-06	0.0022397
	GO:0031175	neuron projection development	931	5.5709	3.4106	19.0001	1.8262e-06	0.0022397
	GO:0048468	cell development	1908	11.417	2.4525	28.0002	3.0272e-06	0.0030153
	GO:0001655	urogenital system development	321	1.9208	5.7268	11	3.161e-06	0.0030153
	GO:0001822	kidney development	267	1.5977	6.2591	10.0002	4.1916e-06	0.0035985
	GO:0051960	regulation of nervous system development	913	5.4632	3.2948	18.0002	5.8449e-06	0.0041816
	GO:0060284	regulation of cell development	913	5.4632	3.2948	18.0002	5.8449e-06	0.0041816
	GO:0072001	renal system development	285	1.7054	5.8638	10.0001	7.4587e-06	0.0049256
	GO:0072006	nephron development	134	0.80182	8.7301	6.99997	1.5167e-05	0.0093004
	GO:0072182	regulation of nephron tubule epithelial cell differentiation	9	0.053854	55.706	2.99999	1.6917e-05	0.0096823
	GO:2000026	regulation of multicellular organismal development	1756	10.507	2.3793	24.9993	2.1408e-05	0.011158
	GO:0010720	positive regulation of cell development	551	3.2971	3.9429	13.0001	2.2096e-05	0.011158
	GO:0051962	positive regulation of nervous system development	557	3.333	3.9004	13	2.4752e-05	0.011805
	GO:0072160	nephron tubule epithelial cell differentiation	11	0.065821	45.578	2.99999	3.2944e-05	0.014093
	GO:0050769	positive regulation of neurogenesis	492	2.944	4.0761	12	3.4197e-05	0.014093
	GO:0072009	nephron epithelium development	103	0.61633	9.7351	6.00003	3.4474e-05	0.014093
	GO:2000696	regulation of epithelial cell differentiation involved in kidney development	12	0.071805	41.78	3.00001	4.3735e-05	0.017067
	GO:0007157	heterophilic cell-cell adhesion via plasma membrane cell adhesion molecules	34	0.20345	19.661	4.00003	4.8248e-05	0.018009
	GO:0035850	epithelial cell differentiation involved in kidney development	39	0.23337	17.14	3.99996	8.3646e-05	0.029921
	GO:0045666	positive regulation of neuron differentiation	390	2.3337	4.2851	10.0001	0.00010792	0.037061
	GO:0051094	positive regulation of developmental process	1261	7.5455	2.5181	19.0003	0.00013045	0.043075
	GO:0072073	kidney epithelium development	134	0.80182	7.4829	5.99994	0.00014936	0.045232
	GO:0072080	nephron tubule development	85	0.50862	9.8305	4.99999	0.0001533	0.045232
	GO:0061318	renal filtration cell differentiation	18	0.10771	27.853	3.00005	0.00015806	0.045232
	GO:0072112	glomerular visceral epithelial cell differentiation	18	0.10771	27.853	3.00005	0.00015806	0.045232
	GO:0061326	renal tubule development	88	0.52657	9.4954	4.99999	0.00018055	0.05
CC	GO:0031226	intrinsic component of plasma membrane	1065	5.5244	4.1633	22.9997	1.8927e-09	2.1066e-06
	GO:0005887	integral component of plasma membrane	1006	5.2184	4.0243	21.0004	2.133e-08	1.187e-05
	GO:0098590	plasma membrane region	1100	5.706	3.1546	18.0001	9.0965e-06	0.0033748
	GO:0045177	apical part of cell	354	1.8363	5.4458	10.0001	1.3569e-05	0.0036824
	GO:0097458	neuron part	1762	9.1399	2.5164	22.9996	1.6543e-05	0.0036824
	GO:0043005	neuron projection	1355	7.0287	2.7032	19	4.3038e-05	0.0079836
	GO:0035102	PRC1 complex	15	0.077809	38.556	3	5.8263e-05	0.0092639
	GO:0044297	cell body	700	3.6311	3.3048	12.0001	0.00023497	0.03269
	GO:0045202	synapse	1254	6.5048	2.4597	15.9999	0.00057537	0.067371
	GO:0044456	synapse part	1011	5.2443	2.6696	14.0002	0.00060531	0.067371
MF	GO:0097027	ubiquitin-protein transferase activator activity	8	0.043782	45.681	2.00001	0.00081018	0.81202
	GO:0004222	metalloendopeptidase activity	80	0.43782	9.1362	4.00001	0.00095644	0.81202
	GO:0003774	motor activity	106	0.58011	6.8952	3.99997	0.0026995	1
	GO:0055106	ubiquitin-protein transferase regulator activity	16	0.087564	22.84	1.99996	0.0033751	1
	GO:0004930	G protein-coupled receptor activity	284	1.5543	3.8604	6.00022	0.0045815	1
	GO:0003777	microtubule motor activity	64	0.35026	8.5652	3.00005	0.0051657	1
	GO:0008017	microtubule binding	213	1.1657	4.2893	5.00004	0.0061973	1
	GO:0008022	protein C-terminus binding	218	1.1931	4.1909	5.00016	0.0068224	1
	GO:0008237	metallopeptidase activity	143	0.7826	5.1112	4.00003	0.0078001	1
	GO:0004888	transmembrane signaling receptor activity	544	2.9772	2.6871	8.00003	0.0095902	1
