# Supplementary material for: A post-transcriptional regulatory landscape of aging in the female mouse hippocampus
Source: Front Aging Neurosci. 2023 Mar 24;15:1119873. doi: 10.3389/fnagi.2023.1119873 (PMC10135431; doi:10.3389/fnagi.2023.1119873)
Supplement: Supplementary file 3 [file Table_3.XLSX]

## Sheet: Info
Column name	Description
Gene_Symbol	Gene Name
Entrez ID	Entrez ID
Ensembl_Id	Ensemble ID
Gene Biotype	Gene Type (protein coding, ncRNA, etc)
20v12*_translatedmRNA.apvEff	Polysomal mRNA log2 FC (group effect)
20v12_translatedmRNA.apvRvmPAdj	Polysomal mRNA log2 FC (group effect) adjusted p-value
20v12_totalmRNA.apvEff	Total mRNA log2 FC group effect
20v12_totalmRNA.apvRvmPAdj	Total mRNA log2 FC (group effect) adjusted p-value
20v12_translation.apvEff	Translation log2 FC group effect
20v12_translation.apvRvmPAdj	Translation log2 FC (group effect) adjusted p-value
20v12_buffering.apvEff*	Buffering log2 FC group effect
20v12_buffering.apvRvmPAdj	Buffering log2 FC (group effect) adjusted p-value
20v12_singleRegMode	Allocated regulatory mode: translation, abndance (mRNA abundance), buffering or background (xxxxxx, not significant in any of the three modes)
Notes:
*Time comparison: 20 months vs. 12 months aged animals. Data is provided across all 6 time comparisons.
*When analysing changes in traslational efficiency leading to buffere (and only for this analysis), an identifies with positive apvEFF will be interpreted as being buffered down, a negative apvEF as buffered up.

## Sheet: Anota2Seq_16801 genes
Entrez ID	Gene_Symbol	Ensembl_Id	Gene_Biotype	Uniprot	Uniprot_website	20v12_translatedmRNA.apvEff	20v12_translatedmRNA.apvRvmPAdj	20v12_totalmRNA.apvEff	20v12_totalmRNA.apvRvmPAdj	20v12_translation.apvEff	20v12_translation.apvRvmPAdj	20v12_buffering.apvEff	20v12_buffering.apvRvmPAdj	20v12_singleRegMode	20v6_translatedmRNA.apvEff	20v6_translatedmRNA.apvRvmPAdj	20v6_totalmRNA.apvEff	20v6_totalmRNA.apvRvmPAdj	20v6_translation.apvEff	20v6_translation.apvRvmPAdj	20v6_buffering.apvEff	20v6_buffering.apvRvmPAdj	20v6_singleRegMode	20v3_translatedmRNAy.apvEff	20v3_translatedmRNA.apvRvmPAdj	20v3_totalmRNA.apvEff	20v3_totalmRNA.apvRvmPAdj	20v3_translation.apvEff	20v3_translation.apvRvmPAdj	20v3_buffering.apvEff	20v3_buffering.apvRvmPAdj	20v3_singleRegMode	12v6_translatedmRNA.apvEff	12v6_translatedmRNA.apvRvmPAdj	12v6_totalmRNA.apvEff	12v6_totalmRyyz.apvRvmPAdj	12v6_translation.apvEff	12v6_translation.apvRvmPAdj	12v6_buffering.apvEff	12v6_buffering.apvRvmPAdj	12v6_singleRegMode	12v3_translatedmRyyz.apvEff	12v3_translatedmRyyz.apvRvmPAdj	12v3_totalmRyyz.apvEff	12v3_totalmRyyz.apvRvmPAdj	12v3_translation.apvEff	12v3_translation.apvRvmPAdj	12v3_buffering.apvEff	12v3_buffering.apvRvmPAdj
12268	C4b	ENSMUSG00000073418	protein-coding	P01029,Q3TYN1	Click_here	1.144	0	1.032	0	0.732	0.241	0.582	0.336	abundance	2.004	0	1.913	0	1.241	0.219	1.124	0.177	abundance	2.518	0	2.284	0	1.607	0.177	1.293	0.209	abundance	0.86	0	0.88	0	0.509	0.366	0.542	0.193	abundance	1.374	0	1.252	0	0.874	0.217	0.711	0.269
12523	Cd84	ENSMUSG00000038147	protein-coding	A0A0R4J1S4,Q18PI6,E9Q9E8,A0A0R4J0K5	Click_here	0.394	0.042	0.568	0.001	0.258	0.655	0.507	0.057	abundance	0.902	0	0.687	0	0.737	0.151	0.548	0.119	abundance	0.862	0	0.987	0	0.626	0.381	0.854	0.023	abundance	0.508	0.009	0.119	0.312	0.479	0.038	0.04	0.899	translation	0.468	0.009	0.419	0.003	0.368	0.339	0.347	0.143
17105	Lyz2	ENSMUSG00000069516	protein-coding	A0A077S2U6,P08905	Click_here	1.021	0.009	1.119	0.001	-0.098	0.888	0.38	0.226	abundance	1.758	0	1.657	0	0.1	0.915	0.384	0.315	abundance	1.848	0	2.086	0	-0.238	0.79	0.748	0.068	abundance	0.737	0.044	0.538	0.051	0.199	0.593	0.004	0.99	xxxxxx	0.827	0.017	0.967	0.002	-0.14	0.801	0.368	0.14
109901	Cela1	ENSMUSG00000023031	protein-coding	Q91X79	Click_here	0.683	0.007	0.49	0.01	0.73	0.136	0.531	0.149	abundance	0.7	0.001	0.507	0.002	0.749	0.092	0.549	0.076	abundance	0.611	0.002	0.887	0	0.696	0.308	0.924	0.007	abundance	0.017	0.953	0.017	0.93	0.019	0.967	0.018	0.941	xxxxxx	-0.072	0.802	0.397	0.015	-0.034	0.965	0.393	0.043
16181	Il1rn	ENSMUSG00000026981	protein-coding	P25085,Q542C7,Q3TBV5,Q542W1	Click_here	2.277	0	1.297	0.011	1.654	0.061	0.176	0.916	abundance	2.577	0	2.457	0	1.398	0.279	1.189	0.276	abundance	2.602	0	1.582	0	1.843	0.041	0.301	0.817	translation	0.3	0.532	1.161	0.016	-0.257	0.811	1.013	0.042	buffering	0.325	0.515	0.285	0.502	0.188	0.769	0.125	0.811
16819	Lcn2	ENSMUSG00000026822	protein-coding	P11672	Click_here	2.278	0.021	2.332	0.007	0.581	0.764	1.061	0.344	abundance	4.461	0	3.316	0	2.048	0.259	0.828	0.593	abundance	3.724	0	4.467	0	0.474	0.875	2.39	0.065	abundance	2.183	0.023	0.984	0.14	1.467	0.136	-0.233	0.842	xxxxxx	1.447	0.09	2.136	0.005	-0.108	0.968	1.329	0.101
12266	C3	ENSMUSG00000024164	protein-coding	P01027	Click_here	1.572	0	1.753	0	1.571	0.116	1.752	0.119	abundance	1.99	0	2.533	0	1.989	0.113	2.532	0.037	abundance	2.701	0	2.957	0	2.699	0.06	2.955	0.052	abundance	0.418	0.097	0.78	0.01	0.417	0.47	0.78	0.066	xxxxxx	1.129	0	1.205	0	1.128	0.105	1.204	0.109
18566	Pdcd1	ENSMUSG00000026285	protein-coding	Q02242,Q544F3	Click_here	1.039	0.012	1.243	0.049	1.286	0.049	1.784	0.122	abundance	1.221	0.001	1.691	0.002	1.557	0.027	2.326	0.037	abundance	2.21	0	2.289	0	2.665	0.008	3.44	0.044	abundance	0.181	0.654	0.448	0.376	0.271	0.63	0.543	0.355	xxxxxx	1.171	0.003	1.047	0.052	1.379	0.018	1.656	0.129
56644	Clec7a	ENSMUSG00000079293	protein-coding	V9GXI5	Click_here	1.787	0	2.17	0	-0.07	0.983	1.58	0.023	abundance	2.799	0	2.825	0	0.381	0.91	1.901	0.023	abundance	2.843	0	3.158	0	0.141	0.968	2.219	0.01	abundance	1.012	0.017	0.655	0.01	0.452	0.58	0.321	0.344	abundance	1.056	0.008	0.987	0	0.212	0.87	0.638	0.081
170942	Erdr1	ENSMUSG00000096768	protein-coding	Q8VEL1	Click_here	-0.931	0.032	-1.243	0.007	0.079	0.903	-0.391	0.296	abundance	0.462	0.145	0.359	0.239	0.17	0.537	-0.064	0.804	xxxxxx	0.317	0.394	0.034	0.938	0.289	0.196	-0.256	0.205	xxxxxx	1.394	0.003	1.602	0.002	0.092	0.909	0.327	0.457	abundance	1.248	0.003	1.277	0.002	0.211	0.702	0.134	0.773
18173	Slc11a1	ENSMUSG00000026177	protein-coding	P41251	Click_here	0.53	0.001	0.748	0.008	0.465	0.118	0.575	0.368	abundance	0.962	0	1.035	0	0.872	0.014	0.721	0.405	abundance	1.068	0	1.242	0	0.96	0.02	0.894	0.344	abundance	0.432	0.005	0.287	0.176	0.407	0.032	0.146	0.8	xxxxxx	0.538	0.001	0.494	0.031	0.495	0.032	0.319	0.604
14131	Fcgr3	ENSMUSG00000059498	protein-coding	A0A0B4J1M6,E9PUV2	Click_here	0.299	0.032	0.387	0	0.23	0.61	0.362	0.033	abundance	0.599	0	0.537	0	0.503	0.278	0.486	0.033	abundance	0.611	0	0.684	0	0.489	0.401	0.633	0.011	abundance	0.3	0.027	0.15	0.06	0.274	0.176	0.124	0.354	xxxxxx	0.312	0.013	0.297	0.001	0.259	0.407	0.271	0.065
14127	Fcer1g	ENSMUSG00000058715	protein-coding	P20491	Click_here	0.41	0.03	0.36	0.002	0.152	0.759	0.259	0.125	abundance	0.664	0	0.51	0	0.299	0.586	0.346	0.07	abundance	0.776	0	0.741	0	0.246	0.752	0.549	0.019	abundance	0.255	0.134	0.15	0.093	0.147	0.61	0.087	0.455	xxxxxx	0.367	0.026	0.381	0.001	0.094	0.87	0.29	0.047
56193	Plek	ENSMUSG00000020120	protein-coding	Q5F271,Q9JHK5	Click_here	0.45	0.004	0.324	0.005	0.2	0.504	0.132	0.486	abundance	0.604	0	0.532	0	0.194	0.644	0.273	0.138	abundance	0.748	0	0.682	0	0.222	0.643	0.362	0.101	abundance	0.154	0.26	0.207	0.036	-0.006	0.987	0.141	0.155	xxxxxx	0.297	0.026	0.358	0.001	0.022	0.968	0.23	0.08
14580	Gfap	ENSMUSG00000020932	protein-coding	P03995	Click_here	0.489	0	0.476	0	0.169	0.41	0.05	0.861	abundance	0.689	0	0.678	0	0.232	0.328	0.078	0.772	abundance	0.847	0	0.836	0	0.284	0.31	0.097	0.768	abundance	0.2	0.057	0.202	0.049	0.064	0.649	0.028	0.825	xxxxxx	0.357	0.001	0.359	0.001	0.116	0.475	0.048	0.791
104759	Pld4	ENSMUSG00000052160	protein-coding	Q8BG07	Click_here	0.298	0.042	0.313	0.002	0.201	0.624	0.276	0.076	abundance	0.518	0	0.459	0	0.376	0.408	0.396	0.033	abundance	0.636	0	0.78	0	0.395	0.599	0.702	0.006	abundance	0.22	0.101	0.147	0.06	0.175	0.467	0.12	0.266	xxxxxx	0.338	0.011	0.468	0	0.194	0.742	0.426	0.01
83433	Trem2	ENSMUSG00000023992	protein-coding	Q99NH8	Click_here	0.296	0.021	0.394	0.008	0.139	0.578	0.21	0.358	abundance	0.628	0	0.612	0	0.384	0.152	0.222	0.505	abundance	0.799	0	0.85	0	0.459	0.189	0.355	0.381	abundance	0.332	0.009	0.218	0.075	0.245	0.114	0.012	0.969	xxxxxx	0.502	0	0.456	0.001	0.32	0.158	0.145	0.657
17476	Mpeg1	ENSMUSG00000046805	protein-coding	A1L314,E9QN37	Click_here	0.459	0.009	0.534	0	-0.035	0.963	0.384	0.033	abundance	0.724	0	0.86	0	-0.071	0.949	0.622	0.009	abundance	0.88	0	1.038	0	-0.079	0.948	0.748	0.006	abundance	0.265	0.091	0.326	0.003	-0.036	0.943	0.239	0.045	xxxxxx	0.421	0.007	0.503	0	-0.044	0.958	0.365	0.018
13040	Ctss	ENSMUSG00000038642	protein-coding	F6WR04,Q3UD32,Q8BSZ5,O70370	Click_here	0.525	0.001	0.463	0.002	0.159	0.548	0.085	0.726	abundance	0.793	0	0.69	0	0.247	0.424	0.12	0.635	abundance	0.986	0	0.979	0	0.212	0.615	0.269	0.353	abundance	0.267	0.057	0.228	0.054	0.087	0.637	0.035	0.809	xxxxxx	0.461	0.002	0.516	0	0.053	0.881	0.184	0.277
23833	Cd52	ENSMUSG00000000682	protein-coding	Q3U1T8,Q64389	Click_here	0.868	0.022	1.064	0	1.035	0.316	1.136	0.03	abundance	1.602	0	1.461	0	1.83	0.124	1.595	0.021	abundance	1.532	0	1.67	0	1.793	0.177	1.798	0.009	abundance	0.733	0.041	0.398	0.078	0.795	0.129	0.459	0.213	xxxxxx	0.664	0.044	0.607	0.011	0.759	0.24	0.662	0.072
12260	C1qb	ENSMUSG00000036905	protein-coding	P14106	Click_here	0.481	0	0.484	0.001	0.309	0.248	0.246	0.438	abundance	0.705	0	0.662	0	0.469	0.13	0.314	0.377	abundance	0.797	0	0.853	0	0.492	0.197	0.459	0.24	abundance	0.224	0.044	0.178	0.088	0.16	0.294	0.068	0.705	xxxxxx	0.315	0.004	0.369	0.002	0.184	0.397	0.213	0.289
12262	C1qc	ENSMUSG00000036896	protein-coding	Q02105	Click_here	0.392	0	0.453	0.004	0.19	0.188	-0.042	0.908	abundance	0.642	0	0.634	0	0.36	0.03	-0.176	0.619	abundance	0.723	0	0.818	0	0.359	0.064	-0.095	0.829	abundance	0.25	0.012	0.181	0.12	0.169	0.08	-0.134	0.429	xxxxxx	0.331	0.001	0.365	0.005	0.168	0.153	-0.053	0.836
12259	C1qa	ENSMUSG00000036887	protein-coding	P98086	Click_here	0.504	0	0.519	0	0.311	0.224	0.213	0.552	abundance	0.769	0	0.772	0	0.482	0.13	0.305	0.457	abundance	0.811	0	0.9	0	0.476	0.186	0.408	0.333	abundance	0.265	0.016	0.253	0.03	0.171	0.288	0.092	0.643	xxxxxx	0.307	0.004	0.381	0.002	0.165	0.416	0.195	0.342
93695	Gpnmb	ENSMUSG00000029816	protein-coding	Q99P91	Click_here	0.51	0.032	0.426	0.004	0.096	0.871	0.248	0.189	abundance	0.817	0	0.72	0	0.118	0.895	0.434	0.05	abundance	1.055	0	0.889	0	0.192	0.824	0.52	0.049	abundance	0.307	0.149	0.294	0.024	0.022	0.968	0.187	0.159	xxxxxx	0.545	0.011	0.463	0.001	0.095	0.879	0.272	0.121
12332	Capg	ENSMUSG00000056737	protein-coding	Q3TNN6,Q99LB4	Click_here	0.557	0.035	0.478	0.001	0.226	0.77	0.379	0.08	abundance	0.828	0	0.801	0	0.274	0.821	0.653	0.012	abundance	1.06	0	1.026	0	0.35	0.788	0.837	0.008	abundance	0.271	0.249	0.323	0.012	0.048	0.948	0.275	0.064	xxxxxx	0.503	0.029	0.548	0	0.123	0.903	0.459	0.018
12267	C3ar1	ENSMUSG00000040552	protein-coding	O09047,Q5U7A4	Click_here	0.789	0.003	0.68	0.005	0.631	0.241	0.518	0.277	abundance	0.866	0	1.03	0	0.627	0.355	0.853	0.052	abundance	1.33	0	1.213	0	1.049	0.16	0.941	0.107	abundance	0.077	0.768	0.35	0.072	-0.004	0.996	0.335	0.13	xxxxxx	0.542	0.017	0.533	0.009	0.418	0.349	0.422	0.198
19144	Klk6	ENSMUSG00000050063	protein-coding	Q91Y82	Click_here	2.001	0.001	1.901	0	0.067	0.979	1.104	0.091	abundance	2.448	0	2.124	0	0.287	0.902	1.149	0.062	abundance	3.061	0	2.93	0	0.08	0.979	1.711	0.028	abundance	0.448	0.366	0.223	0.391	0.22	0.731	0.045	0.894	xxxxxx	1.06	0.026	1.029	0.001	0.013	0.993	0.607	0.098
77383	C030029H02Rik	ENSMUSG00000110027	ncRNA	NA	Click_here	-0.484	0.009	-0.44	0.007	-0.35	0.342	-0.319	0.268	abundance	-0.226	0.088	-0.134	0.209	-0.186	0.355	-0.077	0.637	xxxxxx	-0.118	0.453	0.099	0.408	-0.148	0.435	0.128	0.334	xxxxxx	0.257	0.116	0.306	0.031	0.164	0.628	0.242	0.183	xxxxxx	0.365	0.022	0.538	0.001	0.201	0.676	0.447	0.052
213742	Xist	ENSMUSG00000086503	ncRNA	NA	Click_here	-0.57	0.042	-0.655	0.016	-0.196	0.71	-0.332	0.356	abundance	-0.114	0.62	-0.137	0.473	-0.036	0.922	-0.072	0.735	xxxxxx	0.099	0.721	-0.213	0.29	0.221	0.391	-0.269	0.15	xxxxxx	0.456	0.078	0.519	0.034	0.16	0.742	0.26	0.354	xxxxxx	0.67	0.009	0.442	0.05	0.417	0.21	0.063	0.891
50498	Ebi3	ENSMUSG00000003206	protein-coding	O35228,Q3U1K3	Click_here	0.496	0.019	0.404	0.023	0.268	0.453	0.188	0.503	abundance	0.416	0.012	0.526	0.001	0.118	0.806	0.345	0.087	abundance	0.475	0.005	0.725	0	0.065	0.914	0.518	0.026	abundance	-0.081	0.706	0.122	0.382	-0.15	0.559	0.157	0.287	xxxxxx	-0.021	0.946	0.321	0.033	-0.202	0.5	0.33	0.042
14728	Lilrb4a	NA	protein-coding	Q64281	Click_here	1.04	0.011	1.695	0.006	1.031	0.241	1.683	0.125	abundance	1.894	0	1.745	0.001	1.885	0.023	1.724	0.2	abundance	2.147	0	1.447	0.003	2.14	0.008	1.423	0.344	translation	0.855	0.03	0.05	0.932	0.854	0.065	0.041	0.973	xxxxxx	1.108	0.004	-0.248	0.63	1.109	0.019	-0.26	0.829
17381	Mmp12	ENSMUSG00000049723	protein-coding	P34960,Q3TCW6	Click_here	2.559	0	2.53	0	0.918	0.667	1.484	0.166	abundance	4.396	0	3.345	0	2.225	0.295	1.548	0.262	abundance	3.316	0	2.868	0	1.455	0.434	1.512	0.152	abundance	1.837	0.003	0.815	0.04	1.308	0.091	0.065	0.949	abundance	0.757	0.129	0.338	0.356	0.538	0.37	0.029	0.966
20305	Ccl6	ENSMUSG00000018927	protein-coding	P27784	Click_here	0.561	0.045	0.802	0	-0.142	0.91	0.665	0.011	abundance	0.776	0.001	0.886	0	-0.001	1	0.697	0.009	abundance	0.95	0	1.092	0	-0.008	0.996	0.86	0.005	abundance	0.215	0.403	0.085	0.467	0.141	0.702	0.032	0.842	xxxxxx	0.389	0.113	0.29	0.021	0.134	0.797	0.195	0.201
217304	Cd300lb	ENSMUSG00000063193	protein-coding	Q3TEQ8,A0A0R3P9D2,Q3U497	Click_here	1.82	0.007	2.07	0	1.153	0.601	1.763	0.067	abundance	2.245	0	2.409	0	1.469	0.488	2.03	0.03	abundance	2.218	0	2.15	0	1.526	0.387	1.776	0.038	abundance	0.425	0.48	0.339	0.347	0.316	0.753	0.267	0.562	xxxxxx	0.399	0.538	0.08	0.863	0.373	0.657	0.013	0.985
20716	Serpina3n	ENSMUSG00000021091	protein-coding	G3X8T9	Click_here	0.798	0	0.706	0	-0.252	0.705	0.381	0.04	abundance	0.904	0	0.768	0	-0.239	0.726	0.4	0.023	abundance	0.812	0	0.792	0	-0.366	0.522	0.461	0.007	abundance	0.105	0.584	0.062	0.449	0.012	0.959	0.02	0.808	xxxxxx	0.014	0.962	0.086	0.31	-0.114	0.495	0.081	0.215
13610	S1pr3	ENSMUSG00000067586	protein-coding	Q9Z0U9	Click_here	0.452	0	0.305	0.007	0.535	0.001	0.667	0.113	abundance	0.497	0	0.35	0	0.592	0	0.747	0.05	abundance	0.507	0	0.349	0	0.601	0	0.753	0.046	abundance	0.044	0.554	0.045	0.618	0.057	0.562	0.08	0.403	xxxxxx	0.054	0.475	0.043	0.652	0.066	0.438	0.087	0.383
16854	Lgals3	ENSMUSG00000050335	protein-coding	Q8C253	Click_here	1.123	0.016	1.143	0.005	-0.006	0.994	0.317	0.381	abundance	1.637	0	1.389	0	0.265	0.689	0.186	0.644	abundance	1.086	0.004	0.915	0.004	0.182	0.684	0.117	0.709	abundance	0.514	0.214	0.247	0.421	0.27	0.391	-0.131	0.576	xxxxxx	-0.037	0.957	-0.228	0.486	0.188	0.543	-0.2	0.293
207839	Galnt6	ENSMUSG00000037280	protein-coding	Q8C7U7	Click_here	0.576	0.001	0.354	0.02	0.342	0.151	-0.002	0.997	abundance	0.481	0.001	0.463	0.001	0.175	0.525	0.165	0.388	abundance	0.636	0	0.613	0	0.231	0.463	0.22	0.35	abundance	-0.095	0.547	0.109	0.367	-0.167	0.306	0.167	0.158	xxxxxx	0.06	0.753	0.259	0.044	-0.111	0.61	0.222	0.066
80910	Gpr84	ENSMUSG00000063234	protein-coding	A0A0R4J100,Q8CIM5	Click_here	0.944	0.001	0.843	0.017	0.577	0.172	0.114	0.896	abundance	1.266	0	1.19	0	0.747	0.113	0.213	0.778	abundance	1.138	0	1.312	0	0.566	0.263	0.433	0.488	abundance	0.322	0.193	0.348	0.206	0.17	0.621	0.099	0.793	xxxxxx	0.194	0.46	0.469	0.103	-0.011	0.984	0.319	0.267
105855	Nckap1l	ENSMUSG00000022488	protein-coding	Q8K1X4	Click_here	0.326	0.027	0.363	0.008	0.137	0.648	0.202	0.307	abundance	0.339	0.005	0.438	0	0.11	0.736	0.271	0.101	abundance	0.432	0.001	0.607	0	0.114	0.768	0.395	0.048	abundance	0.013	0.94	0.075	0.481	-0.026	0.907	0.069	0.539	xxxxxx	0.106	0.446	0.245	0.031	-0.022	0.948	0.193	0.111
72514	Fgfbp3	ENSMUSG00000047632	protein-coding	A0A0R4J0R6,Q1HCM0	Click_here	-0.851	0	-0.807	0	-0.417	0.548	-0.512	0.187	abundance	-0.826	0	-0.815	0	-0.388	0.533	-0.528	0.091	abundance	-0.779	0	-0.829	0	-0.333	0.578	-0.559	0.061	abundance	0.025	0.926	-0.007	0.968	0.029	0.936	-0.016	0.938	xxxxxx	0.072	0.781	-0.021	0.907	0.084	0.764	-0.046	0.794
107182	Btaf1	ENSMUSG00000040565	protein-coding	E9QAE3	Click_here	-0.69	0	-0.508	0.001	-0.359	0.341	-0.198	0.519	abundance	-0.539	0	-0.457	0	-0.241	0.461	-0.215	0.266	abundance	-0.639	0	-0.598	0	-0.248	0.52	-0.312	0.156	abundance	0.151	0.326	0.051	0.655	0.118	0.537	-0.017	0.914	xxxxxx	0.051	0.796	-0.09	0.419	0.111	0.55	-0.114	0.294
15925	Ide	ENSMUSG00000056999	protein-coding	NA	Click_here	-0.968	0	-0.955	0	-0.293	0.617	-0.358	0.37	abundance	-0.877	0	-0.902	0	-0.239	0.634	-0.361	0.215	abundance	-0.938	0	-0.969	0	-0.253	0.603	-0.39	0.203	abundance	0.092	0.528	0.053	0.638	0.054	0.764	-0.003	0.982	xxxxxx	0.031	0.878	-0.014	0.924	0.04	0.817	-0.033	0.774
12505	Cd44	ENSMUSG00000005087	protein-coding	Q80X37,P15379,Q3U8S1,A2APM1,A2APM4,A2APM3,A2APM2	Click_here	0.637	0.009	0.595	0.024	0.259	0.419	0.07	0.877	abundance	0.497	0.01	0.434	0.025	0.222	0.345	0.024	0.94	abundance	0.589	0.003	0.589	0.006	0.216	0.425	0.103	0.726	abundance	-0.14	0.541	-0.161	0.44	-0.037	0.901	-0.046	0.832	xxxxxx	-0.048	0.88	-0.006	0.985	-0.043	0.869	0.033	0.885
20732	Spint1	ENSMUSG00000027315	protein-coding	Q9R097	Click_here	0.495	0.009	0.594	0.012	0.269	0.412	0.268	0.5	abundance	0.518	0.001	0.628	0.002	0.279	0.345	0.288	0.363	abundance	0.597	0	0.42	0.019	0.437	0.052	0.027	0.953	abundance	0.023	0.914	0.035	0.876	0.009	0.975	0.02	0.939	xxxxxx	0.102	0.593	-0.174	0.364	0.168	0.396	-0.241	0.221
12010	B2m	ENSMUSG00000060802	protein-coding	P01887	Click_here	0.29	0.046	0.37	0.004	-0.036	0.903	0.178	0.166	abundance	0.479	0	0.531	0	0.011	0.98	0.213	0.128	abundance	0.54	0	0.687	0	-0.065	0.866	0.328	0.043	abundance	0.189	0.148	0.161	0.101	0.047	0.794	0.035	0.736	xxxxxx	0.25	0.051	0.316	0.004	-0.029	0.919	0.15	0.154
64138	Ctsz	ENSMUSG00000016256	protein-coding	Q545I6,Q9WUU7	Click_here	0.411	0.001	0.378	0.002	0.202	0.37	0.128	0.587	abundance	0.616	0	0.544	0	0.316	0.224	0.169	0.513	abundance	0.579	0	0.622	0	0.236	0.427	0.27	0.248	abundance	0.205	0.056	0.166	0.076	0.114	0.449	0.041	0.774	xxxxxx	0.168	0.094	0.245	0.012	0.033	0.883	0.142	0.209
24088	Tlr2	ENSMUSG00000027995	protein-coding	G3X8Y8,Q9QUN7	Click_here	0.839	0.009	0.807	0.015	0.281	0.54	0.142	0.772	abundance	1.288	0	1.129	0	0.507	0.268	0.109	0.842	abundance	1.216	0	1.187	0	0.395	0.413	0.224	0.638	abundance	0.449	0.118	0.322	0.209	0.226	0.453	-0.033	0.925	xxxxxx	0.377	0.174	0.38	0.154	0.114	0.742	0.081	0.781
14129	Fcgr1	ENSMUSG00000015947	protein-coding	P26151	Click_here	0.41	0.042	0.673	0.002	0.099	0.864	0.483	0.102	abundance	0.762	0	0.792	0	0.396	0.388	0.44	0.193	abundance	0.86	0	0.941	0	0.425	0.409	0.544	0.141	abundance	0.352	0.059	0.119	0.436	0.297	0.155	-0.043	0.88	xxxxxx	0.45	0.013	0.269	0.09	0.326	0.179	0.061	0.85
74096	Hvcn1	ENSMUSG00000064267	protein-coding	Q3U2S8	Click_here	0.614	0.004	0.542	0.008	0.562	0.191	0.486	0.222	abundance	0.76	0	0.775	0	0.686	0.163	0.705	0.074	abundance	0.912	0	0.665	0	0.848	0.05	0.581	0.175	abundance	0.146	0.445	0.233	0.136	0.124	0.724	0.219	0.263	xxxxxx	0.298	0.1	0.123	0.454	0.286	0.226	0.096	0.716
213391	Rassf4	ENSMUSG00000042129	protein-coding	Q8CB96	Click_here	0.561	0.002	0.44	0.009	0.222	0.337	0.008	0.982	abundance	0.845	0	0.833	0	0.202	0.586	0.183	0.49	abundance	0.865	0	0.659	0	0.357	0.176	-0.006	0.987	abundance	0.284	0.076	0.393	0.014	-0.019	0.952	0.175	0.202	xxxxxx	0.304	0.046	0.219	0.104	0.135	0.396	-0.015	0.941
16768	Lag3	ENSMUSG00000030124	protein-coding	Q61790	Click_here	0.581	0.009	0.575	0.017	0.289	0.41	0.189	0.637	abundance	0.745	0	0.664	0.001	0.407	0.211	0.169	0.657	abundance	1.008	0	0.915	0	0.543	0.181	0.245	0.616	abundance	0.164	0.412	0.089	0.657	0.118	0.632	-0.02	0.943	xxxxxx	0.427	0.026	0.341	0.083	0.254	0.311	0.057	0.871
80719	Igsf6	ENSMUSG00000035004	protein-coding	P0C6B7	Click_here	0.887	0.018	0.813	0.019	0.674	0.323	0.597	0.31	abundance	1.246	0	1.321	0	0.899	0.285	1.018	0.098	abundance	1.39	0	1.308	0	1.047	0.198	0.97	0.132	abundance	0.359	0.284	0.508	0.08	0.225	0.733	0.421	0.24	xxxxxx	0.503	0.12	0.495	0.082	0.373	0.48	0.373	0.346
16411	Itgax	ENSMUSG00000030789	protein-coding	Q9QXH4	Click_here	1.437	0.012	2.195	0.002	1.452	0.278	2.209	0.086	abundance	1.875	0	2.777	0	1.894	0.192	2.795	0.033	abundance	2.121	0	3.371	0	2.145	0.202	3.391	0.019	abundance	0.438	0.399	0.582	0.251	0.442	0.601	0.586	0.377	xxxxxx	0.684	0.168	1.176	0.033	0.692	0.446	1.182	0.115
13033	Ctsd	ENSMUSG00000007891	protein-coding	P18242,Q3UCD9	Click_here	0.383	0.027	0.361	0.012	0.042	0.879	0.092	0.537	abundance	0.461	0.002	0.434	0.001	0.05	0.865	0.11	0.387	abundance	0.297	0.03	0.331	0.004	-0.016	0.944	0.123	0.206	abundance	0.077	0.649	0.073	0.525	0.008	0.968	0.019	0.855	xxxxxx	-0.086	0.634	-0.03	0.836	-0.058	0.689	0.031	0.743
15900	Irf8	ENSMUSG00000041515	protein-coding	P23611,Q544J7,Q3UCV9	Click_here	0.5	0.005	0.372	0.001	0.398	0.402	0.328	0.102	abundance	0.776	0	0.705	0	0.583	0.45	0.636	0.016	abundance	0.778	0	0.66	0	0.597	0.377	0.591	0.017	abundance	0.276	0.085	0.333	0.002	0.185	0.722	0.308	0.03	xxxxxx	0.278	0.067	0.288	0.002	0.199	0.637	0.264	0.044
22041	Trf	ENSMUSG00000032554	protein-coding	Q921I1	Click_here	0.559	0	0.55	0	0.16	0.678	0.234	0.313	abundance	0.748	0	0.743	0	0.209	0.644	0.32	0.184	abundance	0.697	0	0.759	0	0.146	0.745	0.365	0.107	abundance	0.189	0.118	0.192	0.048	0.049	0.819	0.086	0.412	xxxxxx	0.138	0.24	0.209	0.027	-0.014	0.965	0.131	0.169
170743	Tlr7	ENSMUSG00000044583	protein-coding	P58681,Q548J0,Q599W9	Click_here	0.487	0.027	0.453	0.004	0.501	0.309	0.46	0.087	abundance	0.782	0	0.697	0	0.802	0.189	0.708	0.027	abundance	0.763	0	0.766	0	0.785	0.227	0.776	0.014	abundance	0.295	0.138	0.244	0.057	0.302	0.398	0.248	0.158	xxxxxx	0.275	0.148	0.312	0.016	0.284	0.457	0.316	0.077
14663	Glycam1	ENSMUSG00000022491	protein-coding	Q02596	Click_here	0.922	0.027	0.971	0.045	0.91	0.2	0.954	0.256	abundance	1.252	0.001	0.673	0.053	1.244	0.023	0.65	0.427	translation	0.879	0.008	0.865	0.022	0.868	0.126	0.848	0.179	abundance	0.33	0.384	-0.298	0.449	0.334	0.555	-0.304	0.563	xxxxxx	-0.042	0.944	-0.106	0.829	-0.041	0.961	-0.105	0.857
67742	Samsn1	ENSMUSG00000022876	protein-coding	P57725	Click_here	0.631	0.047	0.64	0.034	0.537	0.346	0.551	0.248	abundance	0.337	0.15	0.514	0.021	0.262	0.605	0.467	0.115	xxxxxx	0.518	0.041	0.713	0.004	0.413	0.437	0.64	0.065	abundance	-0.294	0.311	-0.126	0.619	-0.275	0.506	-0.084	0.823	xxxxxx	-0.113	0.756	0.073	0.805	-0.124	0.782	0.089	0.794
21687	Tek	ENSMUSG00000006386	protein-coding	Q02858,Q80YS4,B1AWS8	Click_here	-0.438	0.009	-0.41	0.012	-0.22	0.431	-0.158	0.559	abundance	-0.234	0.054	-0.365	0.005	-0.039	0.905	-0.231	0.117	xxxxxx	-0.401	0.003	-0.45	0.001	-0.162	0.528	-0.22	0.247	abundance	0.204	0.162	0.044	0.753	0.181	0.251	-0.073	0.665	xxxxxx	0.037	0.858	-0.041	0.789	0.059	0.759	-0.062	0.652
64095	Gpr35	ENSMUSG00000026271	protein-coding	Q3TBY9,Q3TU48,Q8BS98,Q8CB97,Q9ES90	Click_here	0.946	0.006	0.88	0.042	1.054	0.059	1.101	0.206	abundance	0.779	0.004	0.339	0.263	0.82	0.027	0.521	0.39	translation	0.78	0.004	0.479	0.14	0.839	0.032	0.661	0.266	translation	-0.167	0.602	-0.541	0.127	-0.233	0.657	-0.58	0.173	xxxxxx	-0.166	0.634	-0.401	0.266	-0.215	0.651	-0.44	0.296
12983	Csf2rb	ENSMUSG00000071713	protein-coding	P26955	Click_here	0.742	0	0.75	0.003	0.675	0.085	0.618	0.33	abundance	0.973	0	0.71	0.001	0.91	0.011	0.537	0.409	translation	1.115	0	0.742	0	1.048	0.008	0.545	0.467	translation	0.231	0.14	-0.04	0.854	0.235	0.224	-0.081	0.8	xxxxxx	0.372	0.016	-0.008	0.978	0.373	0.055	-0.074	0.865
100504687	2810029C07Rik	ENSMUSG00000096995	ncRNA	NA	Click_here	-0.386	0.035	-0.359	0.047	-0.155	0.537	-0.077	0.771	abundance	-0.369	0.011	-0.314	0.021	-0.167	0.39	-0.045	0.827	abundance	-0.145	0.351	-0.196	0.15	-0.019	0.931	-0.09	0.484	xxxxxx	0.018	0.935	0.046	0.785	-0.012	0.962	0.033	0.833	xxxxxx	0.241	0.129	0.164	0.28	0.136	0.432	-0.013	0.957
76737	Creld2	ENSMUSG00000023272	protein-coding	Q9CYA0	Click_here	0.408	0.003	0.388	0.022	0.207	0.229	-0.014	0.972	abundance	0.39	0.001	0.405	0.004	0.179	0.247	0.022	0.934	abundance	0.194	0.068	0.236	0.06	0.072	0.58	0.045	0.763	xxxxxx	-0.019	0.904	0.017	0.92	-0.027	0.867	0.035	0.789	xxxxxx	-0.214	0.067	-0.152	0.274	-0.135	0.254	0.059	0.735
12038	Bche	ENSMUSG00000027792	protein-coding	Q03311	Click_here	-0.273	0.032	-0.469	0.04	-0.233	0.258	-0.376	0.343	abundance	-0.302	0.004	-0.36	0.031	-0.272	0.098	-0.256	0.446	abundance	0.076	0.501	-0.119	0.516	0.086	0.527	-0.145	0.487	xxxxxx	-0.029	0.833	0.109	0.563	-0.038	0.853	0.119	0.599	xxxxxx	0.348	0.004	0.351	0.067	0.319	0.071	0.231	0.597
100910	Chpf2	ENSMUSG00000038181	protein-coding	Q3UU43	Click_here	-0.356	0.03	-0.356	0.003	-0.221	0.587	-0.288	0.125	abundance	-0.369	0.005	-0.347	0.001	-0.238	0.479	-0.276	0.075	abundance	-0.168	0.207	-0.161	0.053	-0.107	0.616	-0.129	0.213	xxxxxx	-0.014	0.942	0.009	0.935	-0.017	0.95	0.012	0.93	xxxxxx	0.187	0.191	0.195	0.04	0.113	0.696	0.159	0.191
735264	Mir671	NA	ncRNA	NA	Click_here	-0.715	0.016	-0.541	0.007	-0.703	0.252	-0.534	0.129	abundance	-0.596	0.011	-0.521	0.002	-0.584	0.273	-0.515	0.051	abundance	-0.427	0.069	-0.336	0.023	-0.419	0.308	-0.331	0.112	xxxxxx	0.119	0.683	0.02	0.919	0.119	0.786	0.019	0.942	xxxxxx	0.288	0.276	0.205	0.193	0.283	0.472	0.202	0.329
100503690	Gm19835	NA	ncRNA	NA	Click_here	-0.904	0.021	-0.978	0.044	-0.971	0.14	-1.084	0.209	abundance	-0.368	0.197	-0.978	0.01	-0.435	0.488	-1.021	0.046	buffering	-0.112	0.78	-0.529	0.145	-0.148	0.783	-0.543	0.188	xxxxxx	0.536	0.129	0	1	0.536	0.213	0.063	0.938	xxxxxx	0.793	0.021	0.448	0.268	0.823	0.085	0.541	0.446
268878	Atp13a5	ENSMUSG00000048939	protein-coding	D3YU82,Q3TYU2	Click_here	-0.645	0.03	-0.408	0.01	-0.215	0.715	-0.213	0.317	abundance	-0.242	0.268	-0.24	0.032	0.01	0.986	-0.167	0.16	xxxxxx	-0.146	0.596	-0.012	0.94	-0.134	0.615	0.033	0.802	xxxxxx	0.403	0.133	0.168	0.168	0.226	0.539	0.047	0.794	xxxxxx	0.499	0.053	0.397	0.005	0.082	0.907	0.246	0.142
224344	Rbm11	ENSMUSG00000032940	protein-coding	Q80YT9	Click_here	-0.405	0.022	-0.277	0.008	-0.316	0.401	-0.232	0.176	abundance	-0.248	0.06	-0.326	0	-0.142	0.759	-0.298	0.02	xxxxxx	-0.176	0.227	-0.147	0.052	-0.128	0.592	-0.128	0.173	xxxxxx	0.158	0.323	-0.049	0.559	0.173	0.432	-0.066	0.538	xxxxxx	0.23	0.136	0.13	0.117	0.188	0.439	0.105	0.366
224792	Adgrf5	ENSMUSG00000056492	protein-coding	G5E8Q8	Click_here	-0.403	0.008	-0.351	0.02	-0.202	0.359	-0.079	0.775	abundance	-0.231	0.039	-0.207	0.053	-0.113	0.485	-0.05	0.74	xxxxxx	-0.239	0.042	-0.22	0.051	-0.113	0.469	-0.059	0.699	xxxxxx	0.171	0.198	0.145	0.221	0.088	0.624	0.029	0.863	xxxxxx	0.164	0.211	0.131	0.292	0.089	0.582	0.02	0.911
28250	Slco1a4	ENSMUSG00000030237	protein-coding	Q9EP96	Click_here	-0.364	0.047	-0.359	0.02	-0.07	0.815	-0.128	0.468	abundance	-0.288	0.038	-0.227	0.04	-0.102	0.602	-0.044	0.743	xxxxxx	-0.334	0.022	-0.241	0.038	-0.136	0.439	-0.03	0.849	xxxxxx	0.076	0.678	0.131	0.275	-0.032	0.893	0.084	0.43	xxxxxx	0.03	0.905	0.117	0.359	-0.066	0.732	0.098	0.342
208968	Zfp280c	ENSMUSG00000036916	protein-coding	Q6P3Y5	Click_here	-0.271	0.04	-0.271	0.008	-0.179	0.527	-0.213	0.181	abundance	-0.244	0.017	-0.181	0.016	-0.183	0.316	-0.128	0.272	xxxxxx	-0.146	0.172	-0.195	0.013	-0.08	0.7	-0.164	0.09	xxxxxx	0.026	0.858	0.09	0.248	-0.004	0.988	0.084	0.354	xxxxxx	0.125	0.293	0.076	0.358	0.099	0.549	0.049	0.662
14191	Fgr	ENSMUSG00000028874	protein-coding	P14234	Click_here	0.546	0.149	1.394	0.001	0.408	0.725	1.338	0.027	buffering	0.734	0.016	1.473	0	0.588	0.564	1.398	0.015	abundance	1.583	0	2.113	0	1.374	0.262	1.95	0.027	abundance	0.188	0.619	0.079	0.822	0.18	0.753	0.06	0.9	xxxxxx	1.037	0.004	0.719	0.028	0.966	0.105	0.612	0.342
224697	Adamts10	ENSMUSG00000024299	protein-coding	P58459	Click_here	-0.074	0.856	-0.692	0	0.456	0.683	-0.679	0.003	buffering	-0.168	0.548	-0.47	0.001	0.192	0.826	-0.442	0.01	buffering	0.04	0.922	-0.729	0	0.598	0.507	-0.736	0	buffering	-0.094	0.801	0.222	0.096	-0.264	0.632	0.238	0.114	xxxxxx	0.114	0.78	-0.037	0.816	0.142	0.753	-0.056	0.728
100504632	Gm11478	ENSMUSG00000083992	pseudo	NA	Click_here	0.097	0.871	0.63	0.005	-0.226	0.879	0.621	0.023	buffering	-0.239	0.555	0.073	0.64	-0.277	0.647	0.095	0.614	xxxxxx	-0.181	0.717	0.442	0.008	-0.408	0.615	0.459	0.021	buffering	-0.337	0.469	-0.557	0.008	-0.05	0.975	-0.526	0.031	xxxxxx	-0.278	0.591	-0.189	0.277	-0.182	0.821	-0.162	0.428
108154	Adamts6	ENSMUSG00000046169	protein-coding	D3Z1A5	Click_here	-0.004	0.991	-0.708	0.001	0.054	0.967	-0.708	0.01	buffering	-0.123	0.655	-0.361	0.012	-0.093	0.899	-0.358	0.043	xxxxxx	0.034	0.929	-0.744	0	0.095	0.931	-0.745	0.001	buffering	-0.119	0.722	0.347	0.04	-0.147	0.839	0.351	0.076	xxxxxx	0.038	0.936	-0.035	0.852	0.041	0.949	-0.036	0.873
100504186	C230013L11Rik	NA	unknown	NA	Click_here	0.162	0.664	0.485	0.016	0.324	0.665	0.504	0.04	buffering	0.085	0.78	0.566	0.001	0.274	0.73	0.576	0.009	buffering	0.017	0.969	0.221	0.13	0.091	0.853	0.223	0.165	xxxxxx	-0.077	0.837	0.081	0.628	-0.05	0.935	0.071	0.73	xxxxxx	-0.145	0.698	-0.264	0.106	-0.233	0.671	-0.281	0.141
215705	Arrdc1	ENSMUSG00000026972	protein-coding	Q99KN1	Click_here	0.106	0.523	-0.435	0.003	0.232	0.557	-0.459	0.015	buffering	0.003	0.986	-0.515	0	0.153	0.736	-0.516	0.002	buffering	-0.014	0.941	-0.204	0.041	0.045	0.857	-0.201	0.07	xxxxxx	-0.102	0.487	-0.08	0.449	-0.079	0.735	-0.057	0.686	xxxxxx	-0.12	0.423	0.231	0.04	-0.187	0.434	0.258	0.065
634650	Gbp11	ENSMUSG00000092021	protein-coding	Q2TA93	Click_here	0.105	0.76	-0.764	0.024	0.349	0.544	-0.809	0.038	buffering	0.056	0.844	-0.194	0.412	0.118	0.767	-0.218	0.415	xxxxxx	1.161	0	0.126	0.651	1.121	0.002	-0.368	0.575	translation	-0.049	0.888	0.57	0.052	-0.231	0.652	0.591	0.072	xxxxxx	1.056	0.001	0.89	0.004	0.773	0.143	0.441	0.51
19264	Ptprc	ENSMUSG00000026395	protein-coding	Q8C6Q7,S4R1S4,S4R1M0,S4R2V1	Click_here	0.224	0.505	0.508	0	-0.324	0.759	0.474	0.006	buffering	0.696	0.008	0.857	0	-0.229	0.902	0.753	0.001	abundance	0.926	0.001	0.871	0	-0.014	0.995	0.732	0.002	abundance	0.471	0.113	0.35	0.005	0.094	0.921	0.279	0.061	xxxxxx	0.701	0.016	0.363	0.002	0.31	0.691	0.258	0.114
330361	Gcfc2	ENSMUSG00000035125	protein-coding	Q8BKT3	Click_here	0.109	0.478	-0.36	0.004	0.066	0.885	-0.352	0.027	buffering	-0.028	0.846	-0.061	0.462	-0.035	0.884	-0.063	0.538	xxxxxx	0.056	0.708	-0.017	0.874	0.054	0.764	-0.013	0.918	xxxxxx	-0.137	0.318	0.3	0.009	-0.101	0.79	0.289	0.041	buffering	-0.053	0.758	0.343	0.002	-0.013	0.983	0.339	0.012
613264	1810020O05Rik	NA	ncRNA	NA	Click_here	-0.25	0.586	-0.773	0.004	-0.708	0.48	-0.823	0.014	buffering	-0.846	0.013	-0.597	0.003	-1.2	0.087	-0.767	0.024	abundance	-0.345	0.352	-0.209	0.253	-0.469	0.306	-0.278	0.182	xxxxxx	-0.595	0.132	0.175	0.365	-0.492	0.344	0.056	0.87	xxxxxx	-0.094	0.865	0.563	0.01	0.24	0.794	0.545	0.028
20856	Stc2	ENSMUSG00000020303	protein-coding	O88452,Q5SS12	Click_here	0.083	0.874	0.698	0.04	-0.522	0.349	0.651	0.033	buffering	-0.003	0.995	0.286	0.224	-0.251	0.521	0.288	0.163	xxxxxx	-0.126	0.78	-0.058	0.857	-0.076	0.847	0.013	0.963	xxxxxx	-0.085	0.862	-0.411	0.134	0.272	0.589	-0.364	0.131	xxxxxx	-0.209	0.656	-0.755	0.012	0.446	0.427	-0.638	0.021
246049	Slc36a2	ENSMUSG00000020264	protein-coding	Q8BHK3	Click_here	-0.248	0.711	-0.962	0.014	0.362	0.782	-0.894	0.041	buffering	-0.171	0.747	-0.23	0.391	-0.025	0.982	-0.183	0.554	xxxxxx	0.169	0.785	0.122	0.705	0.091	0.902	0.076	0.827	xxxxxx	0.077	0.91	0.732	0.036	-0.387	0.731	0.711	0.056	xxxxxx	0.417	0.471	1.085	0.003	-0.271	0.857	0.97	0.018
12364	Casp12	ENSMUSG00000025887	protein-coding	O08736,E9Q575	Click_here	0.324	0.427	-0.731	0.05	0.772	0.158	-0.92	0.028	buffering	0.565	0.061	-0.175	0.52	0.672	0.055	-0.504	0.125	xxxxxx	0.958	0.004	0.502	0.075	0.65	0.101	-0.055	0.919	xxxxxx	0.241	0.528	0.556	0.082	-0.1	0.883	0.416	0.172	xxxxxx	0.634	0.072	1.234	0.001	-0.122	0.911	0.865	0.042
219144	Arl11	ENSMUSG00000043157	protein-coding	Q6P3A9	Click_here	0.181	0.678	0.943	0.007	0.177	0.878	0.943	0.029	buffering	1.074	0.002	1.127	0	1.07	0.206	1.123	0.044	abundance	1.64	0	1.454	0	1.634	0.106	1.449	0.049	abundance	0.893	0.023	0.183	0.496	0.893	0.058	0.181	0.753	xxxxxx	1.459	0	0.51	0.066	1.457	0.015	0.506	0.492
107321	Lpxn	ENSMUSG00000024696	protein-coding	Q99N69	Click_here	0.389	0.148	0.825	0	0.282	0.829	0.81	0.003	buffering	0.465	0.027	0.399	0.002	0.412	0.444	0.381	0.04	abundance	0.675	0.003	0.671	0	0.588	0.446	0.645	0.01	abundance	0.075	0.798	-0.426	0.005	0.131	0.877	-0.428	0.014	buffering	0.286	0.242	-0.154	0.197	0.306	0.395	-0.165	0.294
613263	A230073K19Rik	NA	ncRNA	NA	Click_here	0.336	0.388	-0.587	0.012	0.63	0.411	-0.649	0.03	buffering	0.05	0.895	0.013	0.948	0.044	0.941	0.003	0.989	xxxxxx	-0.015	0.976	-0.303	0.075	0.137	0.805	-0.3	0.104	xxxxxx	-0.286	0.425	0.599	0.009	-0.586	0.465	0.652	0.019	buffering	-0.351	0.321	0.284	0.131	-0.494	0.325	0.348	0.136
76088	Dock8	ENSMUSG00000052085	protein-coding	Q8C147	Click_here	0.066	0.863	0.434	0.006	-0.012	0.991	0.431	0.027	buffering	0.418	0.078	0.467	0.001	0.334	0.665	0.45	0.017	xxxxxx	0.547	0.032	0.524	0	0.453	0.531	0.501	0.013	abundance	0.352	0.22	0.034	0.808	0.346	0.369	0.019	0.932	xxxxxx	0.481	0.085	0.09	0.477	0.465	0.2	0.071	0.732
72054	Cyp4f18	ENSMUSG00000003484	protein-coding	Q99N16	Click_here	0.321	0.679	1.474	0.001	-0.343	0.885	1.423	0.012	buffering	1.536	0.007	1.649	0	0.793	0.7	1.403	0.024	abundance	1.016	0.073	1.613	0	0.289	0.891	1.451	0.007	buffering	1.214	0.063	0.175	0.61	1.136	0.143	-0.02	0.98	xxxxxx	0.695	0.276	0.139	0.711	0.632	0.43	0.028	0.965
20391	Sgca	ENSMUSG00000001508	protein-coding	P82350	Click_here	-0.178	0.717	-1.102	0.022	-0.709	0.307	-1.209	0.024	buffering	-0.22	0.531	-0.871	0.015	-0.64	0.225	-1.004	0.019	buffering	0.182	0.669	-1.123	0.004	-0.359	0.576	-1.013	0.013	buffering	-0.042	0.935	0.231	0.556	0.069	0.915	0.205	0.609	xxxxxx	0.36	0.38	-0.022	0.969	0.349	0.41	0.196	0.666
93874	Pcdhb3	ENSMUSG00000045498	protein-coding	Q91XZ7	Click_here	0.004	0.988	0.284	0.008	0.065	0.921	0.284	0.027	buffering	0.254	0.115	0.575	0	0.376	0.669	0.587	0.001	buffering	0.276	0.116	0.708	0	0.427	0.657	0.721	0	buffering	0.249	0.204	0.291	0.006	0.311	0.558	0.303	0.025	xxxxxx	0.272	0.155	0.424	0	0.362	0.593	0.437	0.003
277978	Exoc3l	ENSMUSG00000043251	protein-coding	Q8BI71	Click_here	-0.031	0.956	-0.716	0.008	0.074	0.954	-0.715	0.03	buffering	0.11	0.779	-0.5	0.013	0.184	0.84	-0.507	0.04	buffering	0.039	0.941	-0.526	0.011	0.117	0.891	-0.528	0.029	buffering	0.142	0.752	0.216	0.297	0.11	0.889	0.208	0.409	xxxxxx	0.071	0.906	0.19	0.386	0.043	0.966	0.186	0.461
72774	Neil1	ENSMUSG00000032298	protein-coding	Q8K4Q6	Click_here	0.035	0.904	-0.48	0.007	0.247	0.659	-0.488	0.023	buffering	0.08	0.695	-0.365	0.006	0.241	0.545	-0.384	0.02	buffering	0.091	0.699	-0.511	0.001	0.317	0.487	-0.532	0.004	buffering	0.045	0.869	0.115	0.387	-0.006	0.991	0.104	0.496	xxxxxx	0.056	0.854	-0.031	0.853	0.07	0.838	-0.044	0.806
20308	Ccl9	ENSMUSG00000019122	protein-coding	P51670,Q3U9T8	Click_here	-0.244	0.528	0.538	0.005	0.078	0.945	0.503	0.028	buffering	0.189	0.522	0.207	0.096	0.313	0.505	0.235	0.122	xxxxxx	-0.034	0.939	0.335	0.016	0.166	0.784	0.33	0.034	buffering	0.433	0.195	-0.331	0.04	0.235	0.749	-0.267	0.166	xxxxxx	0.21	0.578	-0.204	0.164	0.088	0.896	-0.173	0.305
57276	Vsig2	ENSMUSG00000001943	protein-coding	Q9Z109	Click_here	-0.199	0.783	-0.809	0.011	-0.214	0.904	-0.81	0.034	buffering	0.014	0.983	-0.508	0.026	0.005	0.998	-0.507	0.066	xxxxxx	-0.02	0.98	-0.742	0.004	-0.033	0.983	-0.742	0.015	buffering	0.213	0.743	0.301	0.216	0.219	0.847	0.302	0.304	xxxxxx	0.179	0.813	0.067	0.83	0.181	0.852	0.067	0.856
18095	Nkx3-1	ENSMUSG00000022061	protein-coding	P97436,Q3UVH8	Click_here	0.093	0.803	-0.603	0.098	0.477	0.124	-0.693	0.027	buffering	-0.158	0.544	-0.62	0.028	0.236	0.413	-0.467	0.043	buffering	0.388	0.14	-0.095	0.78	0.448	0.037	-0.471	0.061	translation	-0.251	0.4	-0.018	0.965	-0.24	0.317	0.226	0.357	xxxxxx	0.295	0.319	0.508	0.111	-0.028	0.954	0.222	0.385
105732	Fam83h	ENSMUSG00000046761	protein-coding	Q148V8	Click_here	-0.096	0.879	-0.534	0.038	0.819	0.085	-0.493	0.011	buffering	0.259	0.54	-0.294	0.101	0.762	0.026	-0.405	0.009	translation	0.173	0.746	-0.61	0.004	1.217	0.014	-0.684	0	translation	0.356	0.465	0.241	0.235	-0.057	0.913	0.088	0.529	xxxxxx	0.269	0.628	-0.076	0.754	0.399	0.182	-0.192	0.152
210710	Gab3	ENSMUSG00000032750	protein-coding	Q8BSM5	Click_here	-0.002	0.993	-0.687	0.007	-0.02	0.982	-0.687	0.027	buffering	-0.406	0.035	-0.505	0.008	-0.42	0.284	-0.515	0.074	abundance	0.075	0.775	-0.395	0.032	0.065	0.883	-0.393	0.065	xxxxxx	-0.404	0.086	0.182	0.34	-0.399	0.189	0.172	0.591	xxxxxx	0.077	0.797	0.292	0.142	0.085	0.854	0.293	0.205
319377	D130012P04Rik	NA	unknown	NA	Click_here	-0.225	0.736	-0.932	0.008	0.097	0.956	-0.906	0.03	buffering	0.115	0.835	-0.589	0.019	0.319	0.766	-0.602	0.047	buffering	0.121	0.851	-0.531	0.037	0.305	0.731	-0.545	0.059	xxxxxx	0.341	0.546	0.344	0.195	0.222	0.828	0.303	0.35	xxxxxx	0.346	0.564	0.401	0.145	0.207	0.84	0.361	0.267
319269	A130040M12Rik	NA	other	NA	Click_here	-0.25	0.416	0.398	0.122	-0.557	0.076	0.568	0.03	buffering	0.059	0.835	0.484	0.018	-0.315	0.29	0.444	0.023	buffering	0.153	0.588	0.441	0.034	-0.188	0.52	0.337	0.052	xxxxxx	0.309	0.256	0.087	0.713	0.242	0.344	-0.123	0.563	xxxxxx	0.403	0.129	0.044	0.879	0.369	0.111	-0.231	0.297
100502751	Gm17251	NA	ncRNA	NA	Click_here	-0.076	0.725	-0.428	0.009	0.134	0.753	-0.4	0.03	buffering	-0.131	0.368	-0.408	0.003	0.068	0.877	-0.36	0.023	buffering	0.057	0.774	-0.171	0.149	0.14	0.502	-0.192	0.121	xxxxxx	-0.055	0.784	0.02	0.9	-0.065	0.806	0.041	0.805	xxxxxx	0.132	0.476	0.258	0.055	0.006	0.989	0.209	0.16
626534	Gm6682	NA	pseudo	NA	Click_here	-0.155	0.792	-0.841	0.012	-0.271	0.837	-0.85	0.034	buffering	-0.709	0.066	-0.341	0.13	-0.756	0.211	-0.382	0.262	xxxxxx	-0.626	0.132	-0.246	0.317	-0.66	0.24	-0.282	0.392	xxxxxx	-0.555	0.23	0.501	0.072	-0.485	0.586	0.468	0.189	xxxxxx	-0.471	0.315	0.595	0.032	-0.388	0.69	0.568	0.108
105785	Kdelr3	ENSMUSG00000010830	protein-coding	Q8R1L4	Click_here	-0.247	0.544	0.553	0.1	-0.632	0.157	0.709	0.041	buffering	0.207	0.5	0.348	0.158	-0.035	0.948	0.216	0.359	xxxxxx	-0.189	0.603	0.214	0.442	-0.338	0.278	0.334	0.147	xxxxxx	0.454	0.194	-0.205	0.476	0.597	0.084	-0.493	0.119	xxxxxx	0.058	0.915	-0.339	0.247	0.294	0.434	-0.376	0.144
667253	Gm8539	NA	protein-coding	NA	Click_here	-0.645	0.25	-1.314	0.034	-1.135	0.224	-1.611	0.048	buffering	0.158	0.757	-0.683	0.112	-0.097	0.919	-0.611	0.202	xxxxxx	-0.451	0.361	-0.716	0.119	-0.718	0.252	-0.924	0.078	xxxxxx	0.803	0.126	0.631	0.197	1.038	0.114	1	0.145	xxxxxx	0.194	0.771	0.598	0.239	0.417	0.561	0.687	0.204
231093	Agbl5	ENSMUSG00000029165	protein-coding	Q09M02	Click_here	0.125	0.424	-0.203	0.062	0.31	0.093	-0.269	0.024	buffering	-0.025	0.868	-0.2	0.017	0.158	0.339	-0.187	0.025	xxxxxx	-0.037	0.825	-0.299	0.002	0.236	0.232	-0.279	0.004	xxxxxx	-0.15	0.282	0.003	0.983	-0.152	0.25	0.082	0.358	xxxxxx	-0.162	0.237	-0.096	0.3	-0.075	0.657	-0.011	0.934
654804	4732471J01Rik	ENSMUSG00000053714	ncRNA	NA	Click_here	-0.094	0.742	-0.442	0.006	-0.092	0.903	-0.442	0.027	buffering	-0.264	0.155	-0.266	0.02	-0.263	0.498	-0.266	0.087	xxxxxx	-0.108	0.658	-0.2	0.079	-0.107	0.772	-0.2	0.128	xxxxxx	-0.17	0.467	0.176	0.149	-0.171	0.678	0.176	0.253	xxxxxx	-0.014	0.97	0.242	0.059	-0.015	0.983	0.242	0.105
234395	Ushbp1	ENSMUSG00000034911	protein-coding	Q8R370	Click_here	-0.117	0.699	-0.523	0.007	-0.007	0.993	-0.51	0.03	buffering	-0.182	0.382	-0.376	0.009	-0.103	0.865	-0.358	0.047	xxxxxx	-0.204	0.386	-0.322	0.024	-0.136	0.755	-0.3	0.077	xxxxxx	-0.065	0.829	0.146	0.317	-0.095	0.836	0.153	0.38	xxxxxx	-0.087	0.785	0.201	0.185	-0.129	0.764	0.21	0.231
78934	4930581F22Rik	ENSMUSG00000070315	ncRNA	NA	Click_here	0.079	0.89	-0.414	0.017	-0.424	0.655	-0.401	0.034	buffering	0.079	0.861	-0.161	0.176	-0.116	0.872	-0.147	0.257	xxxxxx	0.177	0.705	-0.22	0.086	-0.09	0.896	-0.19	0.146	xxxxxx	0	1	0.253	0.081	0.308	0.68	0.253	0.1	xxxxxx	0.098	0.871	0.194	0.167	0.334	0.589	0.21	0.156
70598	Filip1	ENSMUSG00000034898	protein-coding	Q059P4	Click_here	-0.09	0.745	-0.397	0.014	0.23	0.619	-0.364	0.033	buffering	-0.168	0.363	-0.299	0.013	0.073	0.868	-0.238	0.066	xxxxxx	0.172	0.415	-0.157	0.182	0.299	0.2	-0.22	0.075	xxxxxx	-0.078	0.755	0.098	0.441	-0.157	0.59	0.126	0.322	xxxxxx	0.262	0.225	0.239	0.07	0.069	0.864	0.143	0.333
208898	Unc13c	ENSMUSG00000062151	protein-coding	Q8K0T7	Click_here	0.246	0.548	-0.076	0.802	0.344	0.048	-0.243	0.062	translation	-0.162	0.615	-0.098	0.63	-0.035	0.874	0.012	0.916	xxxxxx	0.135	0.731	-0.222	0.283	0.421	0.014	-0.313	0.006	translation	-0.408	0.245	-0.022	0.937	-0.379	0.021	0.255	0.041	translation	-0.111	0.813	-0.146	0.538	0.077	0.706	-0.07	0.476
70005	Znf41-ps	NA	pseudo	NA	Click_here	0.4	0.17	-0.07	0.727	0.481	0.048	-0.271	0.12	translation	0.245	0.272	0.492	0.003	-0.324	0.357	0.369	0.012	xxxxxx	0.393	0.103	0.069	0.667	0.314	0.12	-0.129	0.322	xxxxxx	-0.155	0.594	0.563	0.005	-0.805	0.05	0.64	0.001	translation	-0.007	0.987	0.139	0.385	-0.168	0.502	0.143	0.23
76683	1500002F19Rik	NA	ncRNA	NA	Click_here	0.89	0.026	-0.234	0.8	0.84	0.048	0.697	0.608	translation	-0.15	0.651	-0.045	0.951	-0.16	0.724	-0.202	0.781	xxxxxx	0.679	0.031	-0.076	0.927	0.662	0.06	0.634	0.473	xxxxxx	-1.04	0.009	0.189	0.807	-1	0.016	-0.899	0.474	translation	-0.211	0.608	0.159	0.852	-0.177	0.711	-0.063	0.953
231147	Sh3tc1	ENSMUSG00000036553	protein-coding	G3X9F6,Q3TXV8,Q3UDI4	Click_here	-0.542	0.021	0.057	0.863	-0.555	0.042	0.266	0.611	translation	-0.474	0.011	0.388	0.059	-0.561	0.051	0.571	0.117	xxxxxx	0.015	0.958	0.309	0.154	-0.054	0.871	0.303	0.192	xxxxxx	0.068	0.781	0.331	0.155	-0.006	0.992	0.305	0.255	xxxxxx	0.558	0.009	0.251	0.297	0.501	0.071	0.037	0.955
20666	Sox11	ENSMUSG00000063632	protein-coding	Q7M6Y2	Click_here	0.329	0.01	-0.035	0.85	0.345	0.017	-0.343	0.159	translation	-0.22	0.023	-0.202	0.075	-0.127	0.293	0.004	0.984	xxxxxx	-0.342	0.001	-0.54	0	-0.093	0.653	-0.219	0.258	abundance	-0.549	0	-0.167	0.193	-0.472	0.003	0.347	0.277	translation	-0.672	0	-0.505	0.001	-0.439	0.032	0.124	0.784
23880	Fyb	ENSMUSG00000022148	protein-coding	O35601,B2RUR0	Click_here	0.65	0.009	0.36	0.112	0.733	0.043	0.517	0.247	translation	0.782	0	0.834	0	0.975	0.067	1.022	0.029	abundance	1.17	0	0.789	0	1.353	0.012	1.071	0.064	translation	0.132	0.576	0.474	0.032	0.242	0.605	0.506	0.053	xxxxxx	0.52	0.018	0.429	0.036	0.62	0.091	0.554	0.114
94176	Dock2	ENSMUSG00000020143	protein-coding	Q6A0A3,Q8C3J5	Click_here	0.601	0.011	0.196	0.103	0.693	0.047	0.285	0.213	translation	0.585	0.003	0.544	0	0.84	0.147	0.629	0.009	abundance	0.636	0.001	0.613	0	0.922	0.143	0.706	0.005	abundance	-0.016	0.955	0.347	0.008	0.147	0.809	0.345	0.019	buffering	0.035	0.916	0.417	0.001	0.23	0.712	0.422	0.004
15002	H2-Ob	ENSMUSG00000041538	protein-coding	O35424,Q3U1X7	Click_here	0.863	0.026	0.047	0.909	0.885	0.037	0.433	0.428	translation	0.951	0.003	1.017	0.001	1.44	0.027	1.443	0.012	abundance	1.164	0	1.117	0	1.7	0.018	1.637	0.011	abundance	0.088	0.833	0.971	0.007	0.555	0.457	1.01	0.011	buffering	0.301	0.4	1.07	0.002	0.815	0.246	1.205	0.003
13011	Cst7	ENSMUSG00000068129	protein-coding	O89098,Q9QWL5	Click_here	2.94	0	2.187	0	2.956	0.025	2.217	0.294	translation	2.841	0	3.457	0	2.865	0.09	3.487	0.051	abundance	3.545	0	3.607	0	3.57	0.04	3.644	0.077	abundance	-0.099	0.844	1.271	0.016	-0.091	0.943	1.27	0.038	buffering	0.605	0.131	1.42	0.004	0.614	0.511	1.426	0.043
21923	Tnc	ENSMUSG00000028364	protein-coding	Q148T5,Q80YX1,Q8C9Z1	Click_here	-0.91	0.008	-0.182	0.379	-0.772	0.039	0.15	0.72	translation	-1.233	0	-0.849	0	-0.589	0.39	-0.398	0.274	abundance	-1.065	0	-0.866	0	-0.408	0.557	-0.477	0.139	abundance	-0.323	0.276	-0.666	0.005	0.183	0.822	-0.548	0.025	buffering	-0.155	0.66	-0.683	0.002	0.364	0.589	-0.627	0.006
73182	Pear1	ENSMUSG00000028073	protein-coding	Q8VIK5,Q9CXP0	Click_here	-0.017	0.969	-0.452	0.063	0.524	0.025	-0.44	0.003	translation	0.045	0.891	-0.058	0.768	0.115	0.457	-0.09	0.291	xxxxxx	0.134	0.687	0.02	0.934	0.109	0.449	-0.075	0.394	xxxxxx	0.062	0.873	0.394	0.07	-0.409	0.038	0.35	0.008	translation	0.151	0.682	0.473	0.029	-0.415	0.055	0.366	0.003
27261	Dok3	ENSMUSG00000035711	protein-coding	Q14AA1,Q9QZK7	Click_here	0.461	0.082	0.125	0.538	0.553	0.043	0.344	0.172	translation	0.254	0.197	-0.208	0.146	0.101	0.758	-0.088	0.604	xxxxxx	0.22	0.333	-0.447	0.007	-0.108	0.786	-0.342	0.04	buffering	-0.208	0.397	-0.334	0.063	-0.452	0.151	-0.432	0.035	xxxxxx	-0.242	0.32	-0.572	0.003	-0.661	0.115	-0.687	0.003
26382	Fgd2	ENSMUSG00000024013	protein-coding	Q8BY35	Click_here	0.342	0.168	-0.193	0.334	0.508	0.031	-0.418	0.054	translation	0.304	0.106	-0.018	0.92	0.32	0.08	-0.218	0.133	xxxxxx	0.359	0.079	0.173	0.284	0.211	0.266	-0.064	0.708	xxxxxx	-0.038	0.897	0.175	0.301	-0.188	0.412	0.2	0.149	xxxxxx	0.017	0.963	0.366	0.044	-0.297	0.236	0.354	0.023
19023	Ppef2	ENSMUSG00000029410	protein-coding	O35385	Click_here	1.147	0.103	-0.404	0.227	1.755	0.017	-0.877	0.023	translation	0.219	0.725	0.159	0.543	-0.022	0.979	0.069	0.746	xxxxxx	-0.244	0.734	-0.107	0.729	-0.082	0.889	-0.007	0.98	xxxxxx	-0.928	0.149	0.563	0.072	-1.777	0.011	0.946	0.008	translation	-1.39	0.027	0.297	0.323	-1.838	0.006	0.87	0.018
433481	Gm5535	ENSMUSG00000074758	ncRNA	NA	Click_here	-0.733	0.011	-0.351	0.387	-0.602	0.048	0.323	0.646	translation	-0.297	0.16	-0.381	0.202	-0.155	0.616	-0.108	0.782	xxxxxx	-0.019	0.957	-0.174	0.624	0.046	0.884	-0.156	0.624	xxxxxx	0.436	0.097	-0.029	0.948	0.447	0.091	-0.431	0.318	xxxxxx	0.714	0.007	0.177	0.649	0.647	0.018	-0.479	0.402
76703	Cpb1	ENSMUSG00000011463	protein-coding	B2RS76	Click_here	-1.514	0.004	-0.219	0.702	-1.502	0.025	-0.12	0.936	translation	-0.89	0.024	-0.164	0.689	-0.881	0.102	-0.106	0.895	xxxxxx	-0.211	0.671	0.205	0.648	-0.223	0.712	0.219	0.671	xxxxxx	0.624	0.18	0.056	0.92	0.621	0.294	0.015	0.987	xxxxxx	1.303	0.006	0.424	0.348	1.28	0.042	0.339	0.735
22441	Xlr	ENSMUSG00000054626	protein-coding	P05531,Q544L6,Q8BS74	Click_here	0.658	0.121	0.145	0.6	0.825	0.025	0.474	0.086	translation	0.749	0.024	0.56	0.009	1.391	0.004	0.934	0.003	abundance	1.092	0.002	0.728	0.002	1.927	0.002	1.274	0.001	translation	0.091	0.849	0.414	0.077	0.567	0.156	0.46	0.028	buffering	0.434	0.259	0.582	0.016	1.103	0.024	0.799	0.002
109700	Itga1	ENSMUSG00000042284	protein-coding	Q3V3R4,Q8BPT3	Click_here	-0.838	0	-0.335	0.011	-0.859	0.034	-0.358	0.3	translation	-0.303	0.041	-0.21	0.026	-0.316	0.236	-0.219	0.127	xxxxxx	-0.479	0.003	-0.362	0.001	-0.501	0.162	-0.376	0.048	abundance	0.535	0.007	0.124	0.218	0.543	0.029	0.14	0.535	translation	0.359	0.038	-0.028	0.83	0.357	0.097	-0.017	0.944
68764	Cdhr3	ENSMUSG00000035860	protein-coding	Q8BL00	Click_here	0.663	0.065	0.198	0.547	0.474	0.025	-0.376	0.101	translation	0.242	0.381	0.201	0.391	0.05	0.835	-0.009	0.962	xxxxxx	0.514	0.077	0.185	0.482	0.338	0.044	-0.261	0.088	translation	-0.421	0.198	0.003	0.993	-0.424	0.021	0.368	0.044	translation	-0.148	0.713	-0.013	0.975	-0.136	0.456	0.116	0.403
66748	Erich2	ENSMUSG00000075302	protein-coding	E9Q1A6,Q9D4B3,D3Z5X9	Click_here	0.722	0.125	0.105	0.801	0.606	0.025	-0.426	0.088	translation	0.392	0.272	0.447	0.09	-0.102	0.76	0.159	0.301	xxxxxx	0.035	0.954	-0.169	0.582	0.221	0.32	-0.195	0.16	xxxxxx	-0.33	0.456	0.342	0.25	-0.708	0.013	0.585	0.009	translation	-0.688	0.101	-0.275	0.386	-0.384	0.122	0.232	0.246
404711	Ighg2c	IGHG2C	other	NA	Click_here	1.106	0.032	0.199	0.726	0.998	0.049	-0.504	0.499	translation	1.229	0.004	0.915	0.022	0.732	0.207	0.133	0.856	abundance	1.182	0.005	0.889	0.03	0.7	0.211	0.137	0.847	abundance	0.123	0.826	0.716	0.105	-0.266	0.714	0.637	0.133	xxxxxx	0.077	0.915	0.69	0.119	-0.298	0.653	0.641	0.125
21897	Tlr1	ENSMUSG00000044827	protein-coding	B9EJ46,Q9EPQ1	Click_here	0.882	0.004	0.357	0.431	0.95	0.017	0.855	0.368	translation	0.735	0.002	0.839	0.019	0.895	0.025	1.255	0.073	abundance	0.942	0	0.902	0.016	1.114	0.011	1.435	0.076	abundance	-0.147	0.602	0.483	0.201	-0.055	0.916	0.4	0.367	xxxxxx	0.061	0.87	0.545	0.164	0.164	0.707	0.579	0.18
27056	Irf5	ENSMUSG00000029771	protein-coding	P56477,F6Z6C6,Q3U169	Click_here	0.519	0.006	0.238	0.236	0.518	0.042	0.233	0.62	translation	0.461	0.003	0.38	0.019	0.459	0.08	0.376	0.241	abundance	0.606	0	0.608	0.001	0.603	0.063	0.603	0.122	abundance	-0.058	0.759	0.143	0.411	-0.058	0.851	0.143	0.502	xxxxxx	0.088	0.655	0.371	0.044	0.086	0.809	0.37	0.095
380732	Milr1	ENSMUSG00000040528	protein-coding	Q3TB92,A0A140T8Q6,B7ZP19	Click_here	1.173	0.044	0.183	0.749	1.267	0.043	0.724	0.339	translation	1.041	0.021	0.598	0.109	1.347	0.031	1.079	0.068	translation	1.085	0.02	1.084	0.011	1.639	0.036	1.585	0.016	abundance	-0.132	0.837	0.416	0.325	0.08	0.935	0.355	0.429	xxxxxx	-0.088	0.915	0.901	0.047	0.373	0.687	0.861	0.068
353282	Sfmbt2	ENSMUSG00000061186	protein-coding	Q3UH07,Q3UH63,Q8BG70	Click_here	-0.602	0.001	-0.137	0.454	-0.572	0.017	0.058	0.923	translation	-0.624	0	-0.17	0.197	-0.586	0.004	0.032	0.948	translation	-0.593	0	-0.359	0.016	-0.512	0.032	-0.167	0.659	abundance	-0.021	0.912	-0.033	0.857	-0.014	0.961	-0.026	0.91	xxxxxx	0.01	0.969	-0.222	0.156	0.059	0.834	-0.225	0.195
246730	Oas1a	ENSMUSG00000052776	protein-coding	P11928	Click_here	1.075	0.014	0.116	0.798	1.084	0.042	0.203	0.828	translation	0.629	0.054	0.506	0.08	0.672	0.208	0.557	0.209	xxxxxx	0.87	0.013	0.813	0.012	0.938	0.137	0.884	0.09	abundance	-0.445	0.254	0.39	0.23	-0.413	0.507	0.354	0.432	xxxxxx	-0.205	0.66	0.697	0.046	-0.147	0.873	0.681	0.102
21942	Tnfrsf9	ENSMUSG00000028965	protein-coding	Q8R037,P20334,Q3U3R1	Click_here	-0.448	0.094	0.379	0.174	-0.672	0.025	0.733	0.043	translation	0.045	0.863	0.882	0.001	-0.475	0.21	0.847	0.002	buffering	-0.113	0.669	0.81	0.002	-0.59	0.09	0.899	0.001	buffering	0.493	0.054	0.503	0.055	0.197	0.58	0.114	0.733	xxxxxx	0.336	0.157	0.431	0.085	0.082	0.826	0.166	0.527
723966	Mirlet7c-2	NA	ncRNA	NA	Click_here	0.839	0.151	-0.446	0.23	1.338	0.019	-0.902	0.027	translation	0.361	0.436	-0.343	0.218	0.745	0.085	-0.539	0.035	buffering	0.447	0.385	-0.434	0.146	0.934	0.037	-0.677	0.013	translation	-0.478	0.384	0.102	0.778	-0.593	0.155	0.362	0.168	xxxxxx	-0.391	0.504	0.012	0.981	-0.404	0.341	0.224	0.38
20303	Ccl4	ENSMUSG00000018930	protein-coding	P14097,Q5QNV9	Click_here	1.517	0.042	0.841	0.268	1.853	0.042	1.634	0.171	translation	2.199	0.001	1.704	0.008	2.879	0.009	2.853	0.035	translation	2.255	0	1.814	0.006	2.978	0.011	2.992	0.026	translation	0.682	0.312	0.863	0.186	1.026	0.227	1.219	0.13	xxxxxx	0.738	0.266	0.973	0.15	1.126	0.182	1.358	0.098
21816	Tgm1	ENSMUSG00000022218	protein-coding	A0A0R4J293,Q9JLF6	Click_here	2.498	0	2.017	0.006	2.847	0.011	3.204	0.175	translation	2.31	0	1.995	0.001	2.655	0.003	3.093	0.089	translation	2.987	0	1.904	0.001	3.316	0.001	3.323	0.131	translation	-0.188	0.662	-0.023	0.974	-0.192	0.756	-0.112	0.892	xxxxxx	0.489	0.204	-0.113	0.875	0.469	0.317	0.119	0.904
19400	Rapsn	ENSMUSG00000002104	protein-coding	P12672	Click_here	0.59	0.007	-0.067	0.864	0.608	0.017	-0.549	0.369	translation	0.474	0.006	-0.233	0.336	0.537	0.014	-0.619	0.139	translation	0.667	0	0.065	0.842	0.649	0.005	-0.479	0.366	translation	-0.116	0.567	-0.165	0.564	-0.071	0.809	-0.071	0.85	xxxxxx	0.077	0.751	0.132	0.673	0.041	0.896	0.07	0.851
20201	S100a8	ENSMUSG00000056054	protein-coding	P27005,Q53X15	Click_here	1.601	0.001	0.849	0.062	1.924	0.017	1.502	0.132	translation	1.755	0	0.647	0.052	2.001	0.002	1.364	0.112	translation	1.851	0	0.549	0.116	2.06	0.002	1.305	0.133	translation	0.153	0.75	-0.201	0.61	0.077	0.918	-0.139	0.773	xxxxxx	0.249	0.611	-0.299	0.452	0.135	0.843	-0.198	0.673
664968	Tmem238	ENSMUSG00000030431	protein-coding	A9JSM3,Q9D7T0	Click_here	-0.619	0.002	0.261	0.524	-0.586	0.02	-0.18	0.878	translation	-0.455	0.004	0.304	0.296	-0.416	0.043	-0.02	0.98	translation	-0.533	0.001	0.533	0.087	-0.464	0.039	0.154	0.838	translation	0.164	0.343	0.043	0.92	0.169	0.453	0.16	0.736	xxxxxx	0.087	0.672	0.272	0.441	0.122	0.614	0.334	0.395
17392	Mmp3	ENSMUSG00000043613	protein-coding	P28862,Q3UFJ0,Q922W6	Click_here	2.831	0	1.707	0	2.752	0.02	1.549	0.389	translation	2.815	0	1.879	0	2.728	0.014	1.722	0.231	translation	2.594	0	2.018	0	2.5	0.028	1.873	0.155	translation	-0.016	0.974	0.172	0.618	-0.024	0.975	0.173	0.684	xxxxxx	-0.237	0.539	0.311	0.362	-0.251	0.643	0.324	0.432
21412	Tcf21	ENSMUSG00000045680	protein-coding	O35437	Click_here	0.07	0.965	1.025	0.304	-1.044	0.048	0.966	0.027	translation	1.779	0.062	2.111	0.011	-0.517	0.401	0.632	0.088	xxxxxx	-0.279	0.839	0.634	0.452	-0.968	0.028	0.866	0.012	translation	1.709	0.139	1.086	0.201	0.528	0.317	-0.335	0.393	xxxxxx	-0.349	0.82	-0.391	0.691	0.076	0.91	-0.101	0.79
13808	Eno3	ENSMUSG00000060600	protein-coding	P21550	Click_here	0.349	0.057	-0.306	0.221	0.455	0.039	-0.603	0.112	translation	0.148	0.282	-0.214	0.255	0.222	0.205	-0.34	0.115	xxxxxx	0.336	0.022	-0.166	0.433	0.393	0.026	-0.452	0.106	translation	-0.202	0.221	0.091	0.695	-0.234	0.186	0.263	0.298	xxxxxx	-0.014	0.96	0.14	0.551	-0.062	0.785	0.151	0.497
75475	Oplah	ENSMUSG00000022562	protein-coding	Q8K010	Click_here	-0.218	0.334	0.047	0.526	-0.341	0.042	0.105	0.087	translation	-0.207	0.214	0.044	0.407	-0.323	0.027	0.1	0.04	xxxxxx	-0.237	0.205	0.055	0.338	-0.382	0.014	0.118	0.02	translation	0.01	0.971	-0.003	0.97	0.018	0.94	-0.006	0.928	xxxxxx	-0.019	0.954	0.008	0.92	-0.041	0.833	0.013	0.806
791265	Gm9984	NA	unknown	NA	Click_here	-0.923	0.009	0.247	0.56	-0.927	0.037	0.273	0.78	translation	-0.183	0.507	0.717	0.024	-0.195	0.749	0.722	0.072	xxxxxx	-1.022	0.001	0.142	0.695	-1.024	0.011	0.171	0.836	translation	0.74	0.028	0.47	0.17	0.733	0.096	0.449	0.485	xxxxxx	-0.098	0.813	-0.104	0.805	-0.096	0.856	-0.102	0.842
85030	Tnfrsf25	ENSMUSG00000024793	protein-coding	B1AWN9,Q8VD70	Click_here	1.473	0.003	0.234	0.722	1.414	0.019	-0.467	0.751	translation	0.993	0.009	0.256	0.574	0.929	0.05	-0.216	0.808	xxxxxx	0.919	0.014	-0.152	0.783	0.956	0.037	-0.589	0.426	translation	-0.48	0.253	0.022	0.971	-0.485	0.356	0.251	0.725	xxxxxx	-0.554	0.177	-0.386	0.466	-0.458	0.38	-0.122	0.889
71177	Ints13	ENSMUSG00000040250	protein-coding	Q8QZV7	Click_here	0.231	0.058	-0.093	0.412	0.288	0.029	-0.253	0.107	translation	0.223	0.019	-0.025	0.793	0.238	0.026	-0.179	0.123	xxxxxx	0.195	0.045	-0.136	0.128	0.277	0.022	-0.27	0.024	translation	-0.008	0.955	0.068	0.482	-0.05	0.741	0.074	0.403	xxxxxx	-0.037	0.799	-0.043	0.699	-0.011	0.955	-0.017	0.884
66930	Fank1	ENSMUSG00000053111	protein-coding	Q9DAM9	Click_here	-0.283	0.014	0.011	0.961	-0.284	0.042	0.055	0.908	translation	-0.18	0.038	-0.054	0.696	-0.177	0.138	-0.027	0.926	xxxxxx	-0.312	0.001	-0.04	0.813	-0.311	0.014	0.009	0.984	translation	0.104	0.319	-0.066	0.676	0.107	0.464	-0.082	0.709	xxxxxx	-0.029	0.836	-0.051	0.772	-0.027	0.884	-0.046	0.829
72361	Ces2g	ENSMUSG00000031877	protein-coding	E9PV38	Click_here	-1.035	0.019	-0.242	0.716	-0.924	0.025	0.837	0.299	translation	-0.043	0.921	0.446	0.312	-0.248	0.515	0.49	0.202	xxxxxx	-0.665	0.055	0.37	0.456	-0.835	0.02	1.064	0.046	translation	0.993	0.021	0.688	0.171	0.676	0.094	-0.347	0.645	xxxxxx	0.37	0.358	0.613	0.238	0.088	0.875	0.226	0.665
14345	Fut4	ENSMUSG00000049307	protein-coding	Q11127,Q544B8	Click_here	-1.184	0.01	-0.131	0.751	-1.12	0.031	0.323	0.648	translation	-0.316	0.356	0.461	0.089	-0.542	0.277	0.582	0.08	xxxxxx	-1.004	0.006	-0.016	0.966	-0.996	0.024	0.369	0.439	translation	0.868	0.045	0.592	0.074	0.579	0.36	0.259	0.612	xxxxxx	0.181	0.721	0.115	0.75	0.124	0.84	0.046	0.921
100302688	Gm17455	ENSMUSG00000090439	protein-coding	G3UW87	Click_here	0.766	0.051	-0.214	0.517	0.915	0.025	-0.639	0.136	translation	0.521	0.074	-0.263	0.262	0.704	0.046	-0.552	0.064	translation	0.32	0.338	-0.163	0.548	0.434	0.179	-0.341	0.161	xxxxxx	-0.245	0.509	-0.049	0.883	-0.211	0.617	0.087	0.779	xxxxxx	-0.446	0.199	0.051	0.886	-0.481	0.152	0.298	0.316
14426	Galnt4	ENSMUSG00000090035	protein-coding	O08832	Click_here	0.347	0.019	-0.031	0.904	0.352	0.042	-0.194	0.648	translation	0.406	0.001	0.113	0.486	0.387	0.014	-0.078	0.851	translation	0.211	0.071	-0.068	0.725	0.223	0.119	-0.167	0.501	xxxxxx	0.059	0.683	0.144	0.428	0.036	0.884	0.116	0.603	xxxxxx	-0.135	0.308	-0.036	0.878	-0.129	0.427	0.027	0.934
545140	Olfr288	ENSMUSG00000075427	protein-coding	E9Q1P2	Click_here	-0.631	0.021	-0.34	0.503	-0.737	0.017	-1.147	0.119	translation	-0.831	0.001	-0.477	0.187	-0.98	0.001	-1.54	0.041	translation	-0.152	0.536	0.241	0.569	-0.077	0.767	0.046	0.92	xxxxxx	-0.2	0.423	-0.137	0.77	-0.243	0.341	-0.393	0.342	xxxxxx	0.479	0.044	0.581	0.176	0.66	0.018	1.193	0.044
77022	2700099C18Rik	ENSMUSG00000098090	pseudo	NA	Click_here	-0.734	0.013	-0.056	0.942	-0.727	0.037	0.45	0.734	translation	-1.124	0	0.092	0.863	-1.136	0.001	0.867	0.495	translation	-0.496	0.033	0.94	0.053	-0.617	0.08	1.282	0.079	xxxxxx	-0.39	0.142	0.148	0.804	-0.409	0.191	0.417	0.586	xxxxxx	0.238	0.383	0.997	0.066	0.11	0.838	0.833	0.196
100415916	Gm15997	ENSMUSG00000107132	ncRNA	NA	Click_here	-1.488	0.002	0.802	0.074	-1.516	0.039	0.862	0.411	translation	-1.013	0.006	0.301	0.357	-1.023	0.041	0.343	0.609	translation	-0.739	0.037	0.99	0.008	-0.773	0.26	1.02	0.065	xxxxxx	0.475	0.236	-0.501	0.177	0.493	0.438	-0.52	0.309	xxxxxx	0.749	0.056	0.188	0.657	0.742	0.137	0.157	0.831
73910	Arhgap18	ENSMUSG00000039031	protein-coding	Q8K0Q5	Click_here	0.311	0.03	-0.007	0.974	0.314	0.048	-0.16	0.548	translation	0.38	0.002	0.228	0.047	0.305	0.077	0.042	0.885	xxxxxx	0.185	0.105	0.074	0.569	0.16	0.242	-0.017	0.934	xxxxxx	0.068	0.623	0.235	0.084	-0.009	0.977	0.201	0.168	xxxxxx	-0.126	0.329	0.081	0.562	-0.153	0.315	0.143	0.365
22025	Nr2c1	ENSMUSG00000005897	protein-coding	Q505F1	Click_here	0.329	0.01	0.009	0.931	0.328	0.037	-0.004	0.99	translation	0.263	0.01	-0.023	0.738	0.264	0.05	-0.033	0.806	xxxxxx	0.236	0.02	-0.016	0.85	0.237	0.063	-0.025	0.846	xxxxxx	-0.066	0.59	-0.032	0.674	-0.064	0.732	-0.03	0.771	xxxxxx	-0.093	0.439	-0.025	0.766	-0.091	0.554	-0.022	0.85
52679	E2f7	ENSMUSG00000020185	protein-coding	Q6S7F2,Q8BQ55	Click_here	-0.934	0.004	-0.013	0.988	-0.934	0.025	-0.01	0.996	translation	-0.52	0.029	-0.164	0.692	-0.52	0.109	-0.163	0.827	xxxxxx	-0.569	0.023	-0.504	0.218	-0.568	0.104	-0.503	0.455	xxxxxx	0.414	0.144	-0.152	0.756	0.414	0.25	-0.153	0.848	xxxxxx	0.365	0.186	-0.491	0.279	0.365	0.353	-0.492	0.431
71774	Shroom1	ENSMUSG00000018387	protein-coding	Q5SX79	Click_here	0.336	0.005	-0.066	0.697	0.324	0.025	0.074	0.865	translation	0.115	0.174	-0.056	0.642	0.106	0.389	-0.008	0.971	xxxxxx	0.324	0.001	0.097	0.446	0.341	0.011	0.232	0.37	xxxxxx	-0.22	0.045	0.01	0.951	-0.219	0.086	-0.082	0.749	xxxxxx	-0.011	0.946	0.163	0.221	0.016	0.946	0.158	0.284
100503842	2410022M11Rik	ENSMUSG00000100017	ncRNA	NA	Click_here	-0.633	0.013	-0.367	0.283	-0.665	0.048	-0.493	0.473	translation	-0.423	0.029	-0.271	0.291	-0.446	0.106	-0.355	0.405	xxxxxx	-0.264	0.206	-0.118	0.706	-0.274	0.291	-0.17	0.663	xxxxxx	0.211	0.364	0.096	0.772	0.219	0.496	0.138	0.751	xxxxxx	0.37	0.095	0.249	0.421	0.391	0.177	0.322	0.483
105837	Mtbp	ENSMUSG00000022369	protein-coding	Q8BJS8	Click_here	-0.556	0.007	-0.157	0.613	-0.525	0.031	0.138	0.854	translation	-0.348	0.024	0.03	0.907	-0.353	0.079	0.214	0.553	xxxxxx	-0.222	0.171	0.053	0.854	-0.232	0.225	0.171	0.577	xxxxxx	0.208	0.244	0.187	0.449	0.171	0.496	0.076	0.847	xxxxxx	0.334	0.056	0.21	0.415	0.292	0.179	0.033	0.953
100504267	Trp53cor1	ENSMUSG00000085912	ncRNA	NA	Click_here	-0.915	0.019	-0.055	0.913	-0.9	0.042	0.299	0.716	translation	-0.231	0.439	-0.093	0.784	-0.205	0.644	-0.004	0.994	xxxxxx	-0.316	0.334	-0.149	0.68	-0.274	0.479	-0.027	0.958	xxxxxx	0.684	0.056	-0.038	0.932	0.695	0.09	-0.302	0.597	xxxxxx	0.599	0.075	-0.094	0.828	0.626	0.116	-0.326	0.538
12575	Cdkn1a	ENSMUSG00000023067	protein-coding	P39689,Q564P6	Click_here	0.403	0.009	0.081	0.559	0.365	0.037	-0.106	0.699	translation	0.305	0.011	0.099	0.314	0.259	0.087	-0.043	0.823	xxxxxx	0.122	0.342	-0.092	0.401	0.165	0.256	-0.148	0.197	xxxxxx	-0.097	0.488	0.018	0.9	-0.106	0.55	0.063	0.645	xxxxxx	-0.281	0.034	-0.173	0.136	-0.2	0.253	-0.043	0.842
15000	H2-DMb2	ENSMUSG00000037548	protein-coding	Q31099	Click_here	-1.014	0.037	-0.133	0.772	-1.085	0.039	-0.583	0.341	translation	-0.455	0.199	0.22	0.465	-0.337	0.488	0.017	0.972	xxxxxx	-0.31	0.468	0.54	0.086	-0.02	0.98	0.403	0.217	xxxxxx	0.559	0.197	0.353	0.289	0.748	0.142	0.601	0.155	xxxxxx	0.704	0.095	0.673	0.058	1.066	0.082	0.986	0.044
99334	Zscan29	ENSMUSG00000050619	protein-coding	A2ARU5,Q8BGW7	Click_here	0.371	0.004	0.067	0.618	0.358	0.025	-0.037	0.922	translation	0.136	0.132	0.184	0.051	0.099	0.557	0.146	0.258	xxxxxx	0.219	0.025	0.077	0.459	0.204	0.103	0.016	0.938	xxxxxx	-0.235	0.044	0.117	0.258	-0.259	0.081	0.183	0.316	xxxxxx	-0.152	0.156	0.01	0.946	-0.154	0.238	0.053	0.76
387143	Mir101a	NA	ncRNA	NA	Click_here	-1.141	0.016	-0.134	0.806	-1.167	0.039	-0.403	0.674	translation	-0.783	0.028	-0.214	0.548	-0.825	0.09	-0.399	0.482	xxxxxx	-0.417	0.284	0.194	0.633	-0.379	0.435	0.095	0.861	xxxxxx	0.358	0.403	-0.081	0.866	0.342	0.569	0.004	0.995	xxxxxx	0.724	0.077	0.328	0.429	0.788	0.136	0.498	0.413
73712	Dmkn	ENSMUSG00000060962	protein-coding	E9Q2P1,E9QLW8,Q6P253,E9QLW7	Click_here	0.656	0.054	0.086	0.874	0.617	0.048	-0.546	0.337	translation	0.575	0.027	0.279	0.406	0.449	0.106	-0.275	0.522	xxxxxx	0.077	0.835	-0.017	0.97	0.084	0.786	-0.091	0.797	xxxxxx	-0.081	0.828	0.193	0.631	-0.168	0.637	0.271	0.431	xxxxxx	-0.579	0.052	-0.103	0.83	-0.533	0.07	0.455	0.332
320845	A230056P14Rik	NA	ncRNA	NA	Click_here	0.354	0.01	0.045	0.814	0.359	0.033	0.115	0.769	translation	0.175	0.08	0.2	0.095	0.196	0.219	0.234	0.194	xxxxxx	0.075	0.544	-0.144	0.263	0.06	0.722	-0.13	0.393	xxxxxx	-0.179	0.144	0.155	0.251	-0.163	0.356	0.12	0.573	xxxxxx	-0.279	0.021	-0.189	0.179	-0.299	0.082	-0.244	0.335
100861687	LOC100861687	NA	ncRNA	NA	Click_here	1.092	0.016	-0.244	0.662	1.096	0.048	-0.268	0.825	translation	0.516	0.119	-0.114	0.789	0.517	0.263	-0.125	0.847	xxxxxx	0.672	0.061	-0.559	0.164	0.68	0.188	-0.574	0.331	xxxxxx	-0.576	0.156	0.13	0.793	-0.578	0.263	0.143	0.854	xxxxxx	-0.42	0.303	-0.316	0.494	-0.415	0.445	-0.306	0.62
320022	Terb1	ENSMUSG00000052616	protein-coding	Q8C0V1,U6C3P6	Click_here	1.222	0.014	-0.202	0.746	1.209	0.043	-0.087	0.952	translation	0.659	0.071	-0.346	0.398	0.638	0.224	-0.284	0.668	xxxxxx	0.859	0.027	0.022	0.969	0.86	0.078	0.103	0.906	xxxxxx	-0.562	0.201	-0.144	0.786	-0.571	0.324	-0.197	0.798	xxxxxx	-0.363	0.435	0.223	0.672	-0.349	0.568	0.189	0.788
20686	Spa17	ENSMUSG00000001948	protein-coding	Q545M2,Q62252	Click_here	0.322	0.04	-0.055	0.802	0.344	0.037	-0.299	0.283	translation	0.137	0.233	0.119	0.396	0.089	0.583	0.015	0.943	xxxxxx	0.167	0.189	0.071	0.667	0.138	0.316	-0.055	0.772	xxxxxx	-0.186	0.188	0.174	0.265	-0.255	0.108	0.314	0.118	xxxxxx	-0.155	0.263	0.126	0.453	-0.206	0.173	0.244	0.182
319903	9630013A20Rik	ENSMUSG00000115529	ncRNA	NA	Click_here	0.155	0.714	-0.355	0.179	0.319	0.573	-0.399	0.187	xxxxxx	-0.675	0.021	-1.101	0	-0.166	0.895	-0.909	0.019	abundance	-1.527	0	-1.68	0	-0.751	0.541	-1.246	0.036	abundance	-0.83	0.025	-0.745	0.009	-0.486	0.532	-0.509	0.202	abundance	-1.682	0	-1.325	0	-1.07	0.309	-0.846	0.209
93880	Pcdhb9	ENSMUSG00000051242	protein-coding	E9Q5G2,Q8CCK1,Q91XZ1	Click_here	0.112	0.46	0	1	0.112	0.469	-0.054	0.625	xxxxxx	0.391	0.002	0.363	0	0.093	0.773	0.175	0.172	abundance	0.748	0	0.629	0	0.232	0.562	0.269	0.204	abundance	0.278	0.049	0.363	0.003	-0.019	0.964	0.229	0.077	abundance	0.636	0	0.629	0	0.12	0.829	0.323	0.128
381350	Spag6	ENSMUSG00000037708	protein-coding	Q3V0U9	Click_here	0.156	0.478	0.041	0.847	0.156	0.602	0.042	0.886	xxxxxx	1.07	0	0.996	0	1.076	0.104	1.002	0.05	abundance	2.108	0	1.997	0	2.122	0.084	2.009	0.035	abundance	0.913	0	0.955	0	0.92	0.177	0.96	0.061	abundance	1.952	0	1.956	0	1.965	0.136	1.967	0.048
75426	Igfbpl1	ENSMUSG00000035551	protein-coding	Q80W15	Click_here	-0.135	0.777	0.314	0.427	-0.264	0.641	0.374	0.376	xxxxxx	-1.387	0	-1.125	0.002	-0.925	0.171	-0.509	0.455	abundance	-2.483	0	-2.151	0	-1.599	0.149	-1.049	0.339	abundance	-1.252	0.004	-1.439	0.002	-0.661	0.516	-0.883	0.205	abundance	-2.348	0	-2.465	0	-1.335	0.343	-1.423	0.225
78781	Zc3hav1	ENSMUSG00000029826	protein-coding	D3Z5I1,Q3UPF5	Click_here	-0.046	0.765	-0.004	0.986	-0.045	0.817	0.013	0.945	xxxxxx	0.456	0	0.505	0	0.287	0.334	0.341	0.134	abundance	0.888	0	0.944	0	0.573	0.248	0.625	0.122	abundance	0.502	0.001	0.508	0.002	0.333	0.321	0.328	0.233	abundance	0.935	0	0.948	0	0.619	0.251	0.612	0.199
16019	Ighm	IGHM	other	NA	Click_here	0.016	0.962	0.003	0.995	0.013	0.945	-0.015	0.936	xxxxxx	0.48	0.018	0.476	0.038	0.135	0.345	-0.089	0.57	abundance	1.049	0	1.02	0	0.311	0.124	-0.216	0.4	abundance	0.464	0.056	0.473	0.079	0.122	0.473	-0.074	0.684	xxxxxx	1.033	0	1.016	0.001	0.298	0.174	-0.201	0.489
16985	Lsp1	ENSMUSG00000018819	protein-coding	P19973,A2A6J4,A2A6J7,A0A1B0GRF5	Click_here	0.154	0.39	0.112	0.632	0.149	0.544	0.099	0.761	xxxxxx	0.555	0.001	0.431	0.013	0.536	0.043	0.385	0.328	abundance	0.956	0	0.855	0	0.918	0.027	0.776	0.205	abundance	0.401	0.023	0.319	0.095	0.387	0.108	0.286	0.418	xxxxxx	0.802	0	0.743	0.001	0.769	0.054	0.677	0.254
100503019	Gm16551	ENSMUSG00000066477	ncRNA	NA	Click_here	0.044	0.878	-0.049	0.925	0.058	0.852	-0.1	0.847	xxxxxx	0.359	0.046	0.482	0.121	0.217	0.363	0.071	0.889	xxxxxx	1.321	0	1.503	0	0.88	0.032	-0.013	0.993	abundance	0.315	0.144	0.532	0.14	0.159	0.61	0.171	0.723	xxxxxx	1.277	0	1.553	0.001	0.822	0.073	0.087	0.957
107656	Krt9	ENSMUSG00000051617	protein-coding	Q6RHW0	Click_here	-0.175	0.487	-0.121	0.561	-0.093	0.755	-0.025	0.928	xxxxxx	-0.163	0.384	-0.101	0.504	-0.094	0.72	-0.012	0.956	xxxxxx	0.38	0.051	0.285	0.071	0.186	0.463	0.077	0.714	xxxxxx	0.012	0.968	0.02	0.929	-0.001	0.998	0.013	0.954	xxxxxx	0.556	0.013	0.406	0.026	0.278	0.377	0.101	0.725
74466	Mfsd13b	ENSMUSG00000030877	protein-coding	Q9D3Y2,A0A1L1SUA2	Click_here	-0.032	0.883	-0.299	0.116	0.017	0.966	-0.292	0.187	xxxxxx	-0.375	0.01	-0.081	0.585	-0.362	0.06	0.006	0.987	xxxxxx	0.055	0.764	0.272	0.072	0.011	0.974	0.259	0.125	xxxxxx	-0.343	0.045	0.218	0.174	-0.379	0.094	0.297	0.279	xxxxxx	0.087	0.652	0.571	0.003	-0.007	0.992	0.551	0.018
333193	Proser3	ENSMUSG00000036864	protein-coding	Q7TSA6,A0A1L1SQ61	Click_here	0.235	0.217	0.04	0.785	0.246	0.296	0.07	0.72	xxxxxx	-0.011	0.955	0.203	0.036	0.041	0.915	0.202	0.082	xxxxxx	-0.349	0.025	-0.066	0.54	-0.366	0.068	-0.111	0.49	xxxxxx	-0.247	0.162	0.163	0.131	-0.205	0.479	0.131	0.386	xxxxxx	-0.584	0.002	-0.106	0.343	-0.611	0.014	-0.182	0.46
242721	Klhdc7a	ENSMUSG00000078234	protein-coding	A2APT9	Click_here	-0.057	0.757	0.018	0.92	-0.068	0.721	0.053	0.744	xxxxxx	0.4	0.003	0.302	0.011	0.216	0.257	0.058	0.773	abundance	-0.027	0.885	-0.114	0.328	0.043	0.805	-0.097	0.346	xxxxxx	0.457	0.006	0.284	0.04	0.284	0.155	0.005	0.988	abundance	0.03	0.889	-0.131	0.298	0.111	0.52	-0.15	0.198
171504	Apobr	ENSMUSG00000042759	protein-coding	Q8VBT6	Click_here	0.21	0.425	0.356	0.059	0.256	0.6	0.372	0.119	xxxxxx	-0.038	0.878	0.198	0.14	-0.013	0.982	0.195	0.231	xxxxxx	0.408	0.047	0.505	0.002	0.473	0.294	0.537	0.026	abundance	-0.249	0.29	-0.158	0.3	-0.269	0.439	-0.177	0.389	xxxxxx	0.198	0.42	0.15	0.355	0.217	0.512	0.165	0.411
78774	Cfap61	ENSMUSG00000037143	protein-coding	B7ZCD6	Click_here	-0.045	0.94	-0.188	0.483	-0.011	0.991	-0.185	0.564	xxxxxx	0.554	0.097	-0.089	0.669	0.57	0.22	-0.13	0.669	xxxxxx	-0.204	0.635	-0.521	0.016	-0.108	0.9	-0.506	0.045	buffering	0.599	0.143	0.099	0.675	0.581	0.264	0.055	0.895	xxxxxx	-0.159	0.758	-0.333	0.143	-0.097	0.915	-0.321	0.225
234779	Plcg2	ENSMUSG00000034330	protein-coding	Q8CIH5	Click_here	0.223	0.311	0.217	0.129	0.253	0.474	0.233	0.22	xxxxxx	0.262	0.11	0.11	0.304	0.277	0.251	0.128	0.41	xxxxxx	0.757	0	0.39	0.002	0.81	0.037	0.443	0.108	translation	0.04	0.877	-0.108	0.375	0.025	0.953	-0.105	0.474	xxxxxx	0.534	0.009	0.173	0.168	0.558	0.058	0.21	0.385
240725	Sulf1	ENSMUSG00000016918	protein-coding	Q8K007	Click_here	0.325	0.701	0.506	0.538	-0.112	0.597	0.142	0.424	xxxxxx	1.194	0.038	1.488	0.018	-0.088	0.732	0.149	0.394	abundance	-0.151	0.854	-0.04	0.96	-0.117	0.447	0.13	0.324	xxxxxx	0.869	0.202	0.981	0.144	0.023	0.939	0.007	0.98	xxxxxx	-0.476	0.527	-0.546	0.439	-0.005	0.986	-0.013	0.957
226866	Sbspon	ENSMUSG00000032719	protein-coding	Q3UPR9	Click_here	-0.061	0.918	-0.053	0.903	-0.041	0.96	-0.037	0.947	xxxxxx	1.01	0.008	0.606	0.031	0.775	0.199	0.33	0.499	abundance	-0.249	0.57	-0.094	0.783	-0.213	0.679	-0.026	0.952	xxxxxx	1.071	0.022	0.659	0.051	0.816	0.234	0.366	0.516	xxxxxx	-0.187	0.724	-0.04	0.923	-0.172	0.785	0.011	0.984
78896	Ecrg4	ENSMUSG00000026051	protein-coding	Q99LS0	Click_here	0.661	0.637	0.614	0.627	0.053	0.909	-0.026	0.947	xxxxxx	2.071	0.035	1.898	0.035	0.193	0.643	-0.108	0.733	abundance	-0.355	0.793	-0.304	0.782	-0.054	0.878	0.04	0.879	xxxxxx	1.411	0.224	1.284	0.192	0.14	0.757	-0.083	0.805	xxxxxx	-1.016	0.403	-0.918	0.376	-0.107	0.791	0.066	0.837
269209	Stk36	ENSMUSG00000033276	protein-coding	Q69ZM6	Click_here	0.148	0.678	0.302	0.131	0.051	0.939	0.28	0.237	xxxxxx	0.537	0.029	0.483	0.005	0.383	0.488	0.402	0.101	abundance	-0.162	0.592	-0.058	0.755	-0.143	0.694	-0.033	0.881	xxxxxx	0.389	0.185	0.181	0.282	0.331	0.439	0.123	0.628	xxxxxx	-0.31	0.289	-0.359	0.047	-0.195	0.737	-0.313	0.166
100040591	Kcnj13	ENSMUSG00000079436	protein-coding	P86046	Click_here	0.863	0.519	0.774	0.533	0.114	0.733	-0.092	0.757	xxxxxx	2.38	0.018	2.343	0.015	0.112	0.795	-0.044	0.893	abundance	-0.172	0.907	-0.138	0.909	-0.039	0.896	0.035	0.875	xxxxxx	1.517	0.192	1.57	0.127	-0.002	0.996	0.048	0.878	xxxxxx	-1.036	0.387	-0.912	0.389	-0.153	0.61	0.127	0.592
240879	Mettl11b	ENSMUSG00000040113	protein-coding	B2RXM4	Click_here	0.47	0.107	0.258	0.178	0.361	0.388	0.154	0.61	xxxxxx	0.739	0.003	0.422	0.009	0.56	0.193	0.259	0.362	abundance	0.166	0.539	0.045	0.81	0.147	0.639	0.008	0.972	xxxxxx	0.268	0.319	0.164	0.312	0.199	0.633	0.105	0.639	xxxxxx	-0.305	0.249	-0.213	0.21	-0.214	0.593	-0.146	0.51
14067	F5	ENSMUSG00000026579	protein-coding	O88783	Click_here	0.561	0.618	0.699	0.615	0.068	0.898	-0.03	0.964	xxxxxx	1.811	0.024	2.152	0.032	0.296	0.511	-0.203	0.694	abundance	-0.397	0.7	-0.355	0.768	-0.147	0.675	0.162	0.672	xxxxxx	1.25	0.188	1.453	0.184	0.228	0.633	-0.173	0.736	xxxxxx	-0.958	0.314	-1.054	0.358	-0.216	0.603	0.191	0.685
110648	Lmx1a	ENSMUSG00000026686	protein-coding	Q543W2,Q9JKU8	Click_here	0.19	0.849	0.431	0.591	-0.215	0.665	0.261	0.473	xxxxxx	1.445	0.026	1.583	0.011	-0.043	0.959	0.291	0.441	abundance	-0.074	0.943	-0.262	0.698	0.173	0.653	-0.197	0.481	xxxxxx	1.256	0.106	1.153	0.087	0.172	0.789	0.03	0.957	xxxxxx	-0.263	0.791	-0.693	0.296	0.388	0.36	-0.458	0.143
100504234	Ccdc170	ENSMUSG00000019767	protein-coding	F6ST92	Click_here	0.305	0.453	0.533	0.285	0.148	0.81	0.358	0.559	xxxxxx	0.613	0.042	0.969	0.017	0.328	0.575	0.616	0.257	abundance	-0.26	0.462	-0.379	0.358	-0.148	0.746	-0.229	0.631	xxxxxx	0.308	0.4	0.436	0.305	0.18	0.759	0.258	0.634	xxxxxx	-0.564	0.106	-0.912	0.046	-0.296	0.642	-0.587	0.321
12696	Cirbp	ENSMUSG00000045193	protein-coding	P60824	Click_here	-0.229	0.184	-0.292	0.052	0.065	0.671	-0.103	0.252	xxxxxx	-0.447	0.003	-0.477	0.001	0.035	0.876	-0.108	0.253	abundance	0.031	0.875	-0.055	0.667	0.086	0.326	-0.081	0.158	xxxxxx	-0.217	0.175	-0.185	0.133	-0.031	0.839	-0.005	0.962	xxxxxx	0.26	0.093	0.237	0.063	0.021	0.903	0.022	0.823
19682	Rdh5	ENSMUSG00000025350	protein-coding	O55240	Click_here	0.751	0.468	0.731	0.411	0.018	0.975	0.04	0.926	xxxxxx	1.699	0.028	1.496	0.03	0.198	0.669	-0.066	0.856	abundance	-0.034	0.979	0.001	0.999	-0.035	0.931	0.032	0.908	xxxxxx	0.947	0.305	0.765	0.302	0.179	0.677	-0.106	0.738	xxxxxx	-0.785	0.412	-0.73	0.353	-0.054	0.921	-0.007	0.987
71860	Cfap52	ENSMUSG00000020904	protein-coding	Q147Z1,Q5F201	Click_here	0.477	0.408	0.772	0.112	-0.291	0.358	0.353	0.125	xxxxxx	1.031	0.019	0.885	0.021	0.15	0.662	-0.02	0.947	abundance	-0.017	0.98	-0.004	0.993	-0.013	0.965	0.011	0.959	xxxxxx	0.554	0.281	0.113	0.812	0.441	0.063	-0.373	0.083	xxxxxx	-0.495	0.343	-0.776	0.071	0.278	0.352	-0.342	0.092
71889	Epn3	ENSMUSG00000010080	protein-coding	Q91W69	Click_here	0.562	0.409	0.485	0.476	0.13	0.625	-0.104	0.671	xxxxxx	1.113	0.03	1.126	0.03	0.112	0.709	-0.042	0.873	abundance	-0.068	0.932	-0.125	0.852	0.043	0.85	-0.054	0.765	xxxxxx	0.551	0.373	0.64	0.248	-0.019	0.958	0.062	0.78	xxxxxx	-0.63	0.301	-0.61	0.296	-0.087	0.748	0.051	0.833
11421	Ace	ENSMUSG00000020681	protein-coding	Q3TU20,P09470	Click_here	0.559	0.548	0.46	0.582	0.094	0.668	-0.079	0.65	xxxxxx	1.519	0.026	1.465	0.02	0.039	0.901	0.001	0.998	abundance	0.007	0.996	-0.013	0.987	0.02	0.928	-0.019	0.895	xxxxxx	0.96	0.229	1.006	0.138	-0.055	0.843	0.08	0.624	xxxxxx	-0.552	0.532	-0.472	0.512	-0.075	0.727	0.06	0.698
66528	Smim5	ENSMUSG00000048442	protein-coding	Q8BT42	Click_here	0.276	0.592	0.282	0.469	0.055	0.933	0.122	0.764	xxxxxx	0.891	0.018	0.694	0.021	0.347	0.531	0.176	0.647	abundance	-0.128	0.803	0.04	0.918	-0.16	0.699	0.115	0.683	xxxxxx	0.615	0.161	0.412	0.198	0.292	0.596	0.055	0.903	xxxxxx	-0.404	0.371	-0.242	0.482	-0.215	0.671	-0.007	0.989
20446	St6galnac2	ENSMUSG00000057286	protein-coding	P70277	Click_here	0.262	0.707	0.146	0.796	0.098	0.722	-0.067	0.743	xxxxxx	0.983	0.038	0.969	0.013	-0.107	0.767	0.172	0.318	abundance	-0.088	0.902	-0.08	0.869	0.002	0.996	-0.009	0.962	xxxxxx	0.721	0.199	0.823	0.064	-0.205	0.522	0.238	0.17	xxxxxx	-0.351	0.583	-0.226	0.622	-0.097	0.718	0.058	0.736
66042	Sostdc1	ENSMUSG00000036169	protein-coding	Q9CQN4	Click_here	0.265	0.818	0.214	0.819	0.024	0.947	-0.012	0.968	xxxxxx	1.538	0.041	1.213	0.043	0.17	0.577	-0.094	0.648	abundance	-0.237	0.825	-0.221	0.762	0.012	0.968	-0.02	0.918	xxxxxx	1.273	0.157	1	0.139	0.146	0.663	-0.082	0.712	xxxxxx	-0.502	0.634	-0.434	0.548	-0.012	0.979	-0.008	0.977
217721	Flvcr2	ENSMUSG00000034258	protein-coding	A0A0R4J0E9,Q91X85,Q3UL56	Click_here	0.351	0.316	0.205	0.584	0.195	0.457	-0.119	0.675	xxxxxx	0.72	0.011	0.717	0.013	0.175	0.595	0.052	0.872	abundance	-0.008	0.986	0.029	0.939	-0.029	0.915	0.036	0.866	xxxxxx	0.369	0.246	0.512	0.1	-0.021	0.962	0.172	0.453	xxxxxx	-0.359	0.257	-0.176	0.594	-0.225	0.328	0.155	0.503
218294	Cdc14b	ENSMUSG00000033102	protein-coding	Q6PFY9	Click_here	0.309	0.15	0.013	0.959	0.3	0.138	-0.19	0.382	xxxxxx	0.512	0.005	0.358	0.021	0.275	0.229	0.02	0.946	abundance	0.105	0.613	-0.051	0.783	0.139	0.434	-0.12	0.386	xxxxxx	0.203	0.308	0.345	0.059	-0.025	0.949	0.211	0.213	xxxxxx	-0.204	0.306	-0.064	0.741	-0.161	0.404	0.07	0.709
74559	Elovl7	ENSMUSG00000021696	protein-coding	Q9D2Y9	Click_here	0.201	0.607	0.172	0.555	0.006	0.98	0.012	0.937	xxxxxx	0.671	0.018	0.529	0.017	0.072	0.738	-0.005	0.974	abundance	-0.036	0.934	-0.071	0.787	0.045	0.764	-0.042	0.633	xxxxxx	0.471	0.151	0.357	0.133	0.066	0.758	-0.017	0.905	xxxxxx	-0.236	0.509	-0.242	0.32	0.038	0.85	-0.054	0.598
18074	Nid2	ENSMUSG00000021806	protein-coding	O88322,Q3TPN0,Q8C6Z2,Q8R5G0	Click_here	-0.019	0.965	0.195	0.714	-0.092	0.842	0.212	0.679	xxxxxx	0.563	0.033	0.733	0.043	0.29	0.473	0.252	0.617	abundance	-0.254	0.4	-0.09	0.851	-0.22	0.469	0.127	0.772	xxxxxx	0.582	0.071	0.537	0.182	0.382	0.325	0.041	0.957	xxxxxx	-0.235	0.49	-0.285	0.511	-0.128	0.757	-0.085	0.878
18424	Otx2	ENSMUSG00000021848	protein-coding	Q8R0B5,Q8VD35	Click_here	0.859	0.401	0.777	0.387	0.083	0.841	-0.034	0.928	xxxxxx	1.696	0.028	1.682	0.019	0.017	0.977	0.079	0.792	abundance	0.038	0.976	0.142	0.876	-0.104	0.716	0.106	0.608	xxxxxx	0.838	0.368	0.905	0.228	-0.066	0.884	0.114	0.662	xxxxxx	-0.821	0.385	-0.634	0.428	-0.187	0.554	0.141	0.573
19116	Prlr	ENSMUSG00000005268	protein-coding	G3UVW6,Q08501,Q3TNP6,Q8C5N1	Click_here	0.909	0.508	0.907	0.46	0.015	0.977	0.015	0.971	xxxxxx	2.512	0.016	2.43	0.013	0.115	0.812	-0.033	0.93	abundance	-0.023	0.99	-0.021	0.985	-0.002	0.997	0.001	0.997	xxxxxx	1.603	0.182	1.524	0.139	0.1	0.819	-0.049	0.884	xxxxxx	-0.932	0.464	-0.928	0.385	-0.016	0.976	-0.014	0.969
57274	Slc16a8	ENSMUSG00000032988	protein-coding	O35308,Q5UB50	Click_here	1.321	0.435	1.041	0.503	0.287	0.49	-0.246	0.486	xxxxxx	3.211	0.015	2.6	0.027	0.628	0.124	-0.529	0.136	abundance	0.044	0.983	0.183	0.904	-0.138	0.69	0.14	0.585	xxxxxx	1.89	0.208	1.559	0.218	0.341	0.414	-0.283	0.375	xxxxxx	-1.277	0.42	-0.858	0.535	-0.424	0.211	0.386	0.192
16668	Krt18	ENSMUSG00000023043	protein-coding	P05784	Click_here	0.696	0.462	0.56	0.565	0.22	0.656	-0.153	0.757	xxxxxx	1.542	0.029	1.554	0.031	0.221	0.689	-0.027	0.963	abundance	-0.042	0.972	-0.058	0.952	0.007	0.989	-0.014	0.972	xxxxxx	0.847	0.317	0.995	0.203	0.001	0.998	0.127	0.771	xxxxxx	-0.738	0.398	-0.617	0.462	-0.213	0.645	0.139	0.739
12837	Col8a1	ENSMUSG00000068196	protein-coding	Q00780	Click_here	0.517	0.735	0.737	0.616	-0.136	0.724	0.174	0.599	xxxxxx	2.334	0.025	2.797	0.012	-0.142	0.776	0.255	0.432	abundance	-0.191	0.902	0.013	0.992	-0.202	0.457	0.221	0.342	xxxxxx	1.817	0.14	2.06	0.091	-0.007	0.992	0.08	0.838	xxxxxx	-0.708	0.617	-0.725	0.568	-0.066	0.875	0.047	0.897
246133	Kcne2	ENSMUSG00000039672	protein-coding	A0A0R4J1J2,Q9D808	Click_here	0.645	0.693	0.755	0.608	-0.084	0.823	0.104	0.734	xxxxxx	2.506	0.027	2.551	0.02	0.042	0.933	0.021	0.954	abundance	-0.44	0.771	-0.294	0.827	-0.156	0.537	0.15	0.458	xxxxxx	1.861	0.162	1.796	0.129	0.126	0.764	-0.083	0.793	xxxxxx	-1.085	0.439	-1.049	0.391	-0.072	0.852	0.047	0.881
209195	Clic6	ENSMUSG00000022949	protein-coding	Q8BHB9	Click_here	0.81	0.47	0.72	0.513	0.139	0.577	-0.129	0.549	xxxxxx	1.902	0.025	1.866	0.025	0.161	0.537	-0.126	0.551	abundance	-0.13	0.919	-0.154	0.887	0.014	0.957	-0.018	0.923	xxxxxx	1.092	0.269	1.146	0.199	0.023	0.949	0.003	0.992	xxxxxx	-0.94	0.355	-0.873	0.353	-0.125	0.592	0.111	0.56
22139	Ttr	ENSMUSG00000061808	protein-coding	P07309,Q5M9K1	Click_here	0.788	0.663	0.785	0.636	0.022	0.961	-0.006	0.989	xxxxxx	2.854	0.025	2.814	0.02	0.108	0.812	-0.052	0.878	abundance	-0.328	0.854	-0.214	0.89	-0.119	0.654	0.115	0.579	xxxxxx	2.066	0.167	2.029	0.124	0.086	0.852	-0.046	0.893	xxxxxx	-1.116	0.489	-0.999	0.468	-0.141	0.675	0.122	0.629
319888	Oacyl	ENSMUSG00000046610	protein-coding	Q8BML2	Click_here	-0.395	0.495	-0.266	0.225	-0.271	0.773	-0.231	0.4	xxxxxx	-1.047	0.017	-0.681	0.001	-0.73	0.525	-0.589	0.053	abundance	0.028	0.968	0.098	0.614	-0.017	0.984	0.096	0.655	xxxxxx	-0.652	0.198	-0.415	0.049	-0.459	0.653	-0.358	0.174	xxxxxx	0.423	0.427	0.364	0.067	0.254	0.804	0.327	0.173
329369	Snhg7os	NA	ncRNA	NA	Click_here	0.145	0.863	0.542	0.264	-0.054	0.97	0.511	0.363	xxxxxx	1.497	0.009	0.819	0.032	1.197	0.19	0.498	0.454	abundance	0.26	0.712	-0.162	0.717	0.32	0.685	-0.217	0.646	xxxxxx	1.352	0.045	0.276	0.519	1.25	0.108	-0.014	0.99	xxxxxx	0.115	0.906	-0.704	0.104	0.373	0.746	-0.729	0.135
16420	Itgb6	ENSMUSG00000026971	protein-coding	Q9Z0T9	Click_here	0.895	0.15	0.167	0.847	0.802	0.147	-0.616	0.419	xxxxxx	1.768	0.001	1.272	0.025	1.058	0.092	-0.275	0.776	abundance	0.056	0.943	-0.017	0.982	0.065	0.919	-0.066	0.911	xxxxxx	0.872	0.132	1.105	0.088	0.256	0.764	0.341	0.625	xxxxxx	-0.84	0.131	-0.185	0.807	-0.737	0.143	0.551	0.397
317750	Slc24a5	ENSMUSG00000035183	protein-coding	A2ATP8,Q8C261	Click_here	0.546	0.629	0.266	0.792	0.263	0.484	-0.211	0.468	xxxxxx	1.765	0.028	1.6	0.02	0.067	0.912	0.056	0.875	abundance	-0.161	0.894	-0.161	0.853	0.01	0.982	-0.02	0.939	xxxxxx	1.219	0.197	1.333	0.086	-0.196	0.697	0.267	0.336	xxxxxx	-0.706	0.491	-0.427	0.6	-0.253	0.458	0.19	0.457
16803	Lbp	ENSMUSG00000016024	protein-coding	Q61805	Click_here	0.677	0.483	0.62	0.488	0.071	0.74	-0.059	0.749	xxxxxx	1.599	0.027	1.418	0.035	0.213	0.24	-0.186	0.219	abundance	-0.18	0.861	-0.132	0.882	-0.051	0.761	0.049	0.699	xxxxxx	0.922	0.278	0.798	0.272	0.143	0.453	-0.128	0.367	xxxxxx	-0.857	0.318	-0.752	0.326	-0.122	0.495	0.107	0.449
67701	Wfdc2	ENSMUSG00000017723	protein-coding	Q4FZJ6,Q9DAU7,A2A5G5	Click_here	0.628	0.702	0.727	0.625	-0.074	0.863	0.096	0.778	xxxxxx	2.294	0.04	2.253	0.034	0.118	0.798	-0.052	0.882	abundance	-0.336	0.834	-0.039	0.978	-0.298	0.255	0.299	0.158	xxxxxx	1.666	0.21	1.526	0.188	0.192	0.631	-0.148	0.62	xxxxxx	-0.964	0.507	-0.766	0.543	-0.225	0.471	0.203	0.428
23831	Car14	ENSMUSG00000038526	protein-coding	Q9WVT6	Click_here	0.288	0.455	0.232	0.428	0.023	0.907	-0.002	0.99	xxxxxx	0.638	0.028	0.586	0.013	-0.028	0.906	0.065	0.526	abundance	0.022	0.964	0.109	0.673	-0.102	0.384	0.091	0.216	xxxxxx	0.351	0.309	0.353	0.153	-0.051	0.79	0.068	0.472	xxxxxx	-0.266	0.468	-0.123	0.66	-0.126	0.331	0.093	0.292
20132	Rrh	ENSMUSG00000028012	protein-coding	O35214,Q543W9,Q80XL3,Q9D1T9	Click_here	0.707	0.612	1.039	0.316	-0.342	0.709	0.476	0.404	xxxxxx	2.429	0.017	2.523	0.005	-0.117	0.933	0.588	0.328	abundance	0.177	0.906	0.592	0.506	-0.421	0.501	0.451	0.276	xxxxxx	1.722	0.143	1.484	0.107	0.225	0.84	0.112	0.879	xxxxxx	-0.53	0.714	-0.447	0.657	-0.079	0.945	-0.025	0.973
329941	Col8a2	ENSMUSG00000056174	protein-coding	P25318	Click_here	0.769	0.449	0.702	0.467	0.105	0.745	-0.077	0.798	xxxxxx	1.776	0.022	1.88	0.014	-0.001	1	0.08	0.773	abundance	-0.02	0.987	-0.034	0.971	0.012	0.968	-0.014	0.953	xxxxxx	1.007	0.261	1.178	0.144	-0.106	0.776	0.157	0.493	xxxxxx	-0.789	0.401	-0.736	0.38	-0.093	0.764	0.063	0.806
70358	Steap1	ENSMUSG00000015652	protein-coding	Q3UNB9,Q9CWR7	Click_here	0.728	0.674	0.524	0.768	0.26	0.663	-0.234	0.667	xxxxxx	2.55	0.033	2.655	0.028	0.178	0.82	0	1	abundance	-0.377	0.824	-0.265	0.865	-0.14	0.783	0.127	0.765	xxxxxx	1.822	0.198	2.132	0.114	-0.081	0.925	0.234	0.662	xxxxxx	-1.104	0.467	-0.789	0.583	-0.4	0.423	0.361	0.421
269633	Wdr86	ENSMUSG00000055235	protein-coding	D3Z757	Click_here	0.53	0.604	0.672	0.502	-0.058	0.875	0.095	0.754	xxxxxx	1.788	0.017	1.889	0.015	0.136	0.72	-0.06	0.856	abundance	0.049	0.968	0.132	0.893	-0.066	0.798	0.078	0.714	xxxxxx	1.259	0.144	1.217	0.143	0.195	0.549	-0.155	0.573	xxxxxx	-0.481	0.634	-0.541	0.543	-0.008	0.985	-0.017	0.958
194597	Tmprss11a	ENSMUSG00000072845	protein-coding	Q3UQ41	Click_here	0.869	0.566	0.666	0.643	0.233	0.695	-0.173	0.746	xxxxxx	2.921	0.011	2.298	0.026	0.725	0.189	-0.521	0.294	abundance	-0.077	0.967	-0.123	0.929	0.04	0.945	-0.048	0.908	xxxxxx	2.052	0.118	1.632	0.147	0.493	0.398	-0.348	0.465	xxxxxx	-0.946	0.504	-0.788	0.512	-0.193	0.74	0.124	0.79
63873	Trpv4	ENSMUSG00000014158	protein-coding	Q9EPK8	Click_here	0.905	0.428	0.694	0.546	0.273	0.41	-0.251	0.423	xxxxxx	2.149	0.015	2.069	0.018	0.263	0.498	-0.174	0.604	abundance	0.034	0.98	-0.152	0.892	0.173	0.517	-0.188	0.393	xxxxxx	1.244	0.218	1.375	0.142	-0.01	0.987	0.077	0.822	xxxxxx	-0.871	0.411	-0.846	0.385	-0.1	0.794	0.063	0.849
18979	Pon1	ENSMUSG00000002588	protein-coding	P52430	Click_here	0.532	0.7	0.737	0.497	-0.152	0.89	0.309	0.654	xxxxxx	2.494	0.012	2.507	0.006	0.166	0.913	0.502	0.49	abundance	0.043	0.978	0.216	0.835	-0.158	0.841	0.182	0.736	xxxxxx	1.961	0.087	1.77	0.067	0.317	0.797	0.194	0.819	xxxxxx	-0.49	0.724	-0.521	0.597	-0.006	0.996	-0.127	0.853
269823	Pon3	ENSMUSG00000029759	protein-coding	Q62087	Click_here	0.323	0.641	0.453	0.473	-0.08	0.828	0.132	0.634	xxxxxx	1.242	0.014	1.226	0.014	0.151	0.705	-0.008	0.984	abundance	0.155	0.822	0.026	0.966	0.131	0.589	-0.127	0.524	xxxxxx	0.919	0.117	0.773	0.142	0.231	0.486	-0.139	0.631	xxxxxx	-0.169	0.83	-0.426	0.44	0.211	0.438	-0.259	0.227
11826	Aqp1	ENSMUSG00000004655	protein-coding	Q02013	Click_here	0.74	0.662	0.79	0.593	-0.05	0.915	0.071	0.847	xxxxxx	2.491	0.034	2.568	0.02	-0.078	0.889	0.15	0.62	abundance	-0.466	0.768	-0.344	0.793	-0.122	0.692	0.108	0.646	xxxxxx	1.751	0.207	1.778	0.136	-0.028	0.96	0.079	0.816	xxxxxx	-1.207	0.406	-1.134	0.357	-0.072	0.874	0.037	0.916
232156	Slc4a5	ENSMUSG00000068323	protein-coding	D3YVG0	Click_here	1.016	0.536	0.84	0.574	0.182	0.564	-0.163	0.53	xxxxxx	2.786	0.021	2.776	0.015	0.028	0.957	0.027	0.936	abundance	-0.162	0.93	-0.103	0.945	-0.061	0.828	0.058	0.782	xxxxxx	1.77	0.208	1.937	0.117	-0.154	0.681	0.19	0.428	xxxxxx	-1.178	0.427	-0.942	0.462	-0.242	0.365	0.22	0.313
319776	Tmem72	ENSMUSG00000048108	protein-coding	Q8C3K5	Click_here	0.72	0.649	0.792	0.574	-0.044	0.94	0.082	0.861	xxxxxx	2.537	0.024	2.907	0.009	-0.266	0.645	0.403	0.272	abundance	-0.194	0.907	-0.222	0.87	0.02	0.966	-0.031	0.927	xxxxxx	1.818	0.167	2.115	0.08	-0.221	0.703	0.321	0.374	xxxxxx	-0.913	0.527	-1.015	0.395	0.065	0.912	-0.113	0.755
13730	Emp1	ENSMUSG00000030208	protein-coding	P47801,Q4FK43,Q05BR0	Click_here	-0.059	0.874	0.218	0.317	-0.252	0.423	0.25	0.187	xxxxxx	0.633	0.011	0.533	0.005	0.163	0.719	0.186	0.395	abundance	0.11	0.722	0.092	0.634	0.028	0.931	0.032	0.856	xxxxxx	0.692	0.023	0.314	0.105	0.414	0.175	-0.065	0.834	xxxxxx	0.169	0.599	-0.126	0.535	0.28	0.279	-0.218	0.195
18431	Oca2	ENSMUSG00000030450	protein-coding	Q62052	Click_here	0.577	0.388	0.595	0.511	0.197	0.605	-0.173	0.731	xxxxxx	1.036	0.04	1.581	0.022	0.025	0.968	0.202	0.635	abundance	-0.24	0.718	-0.106	0.904	-0.172	0.535	0.213	0.507	xxxxxx	0.458	0.456	0.986	0.182	-0.172	0.677	0.376	0.299	xxxxxx	-0.817	0.161	-0.701	0.367	-0.368	0.227	0.386	0.351
14275	Folr1	ENSMUSG00000001827	protein-coding	P35846	Click_here	0.814	0.605	0.744	0.622	0.113	0.787	-0.091	0.815	xxxxxx	2.43	0.03	2.419	0.027	0.151	0.752	-0.074	0.844	abundance	-0.333	0.834	-0.182	0.898	-0.162	0.586	0.16	0.509	xxxxxx	1.616	0.22	1.676	0.157	0.038	0.946	0.018	0.968	xxxxxx	-1.147	0.406	-0.926	0.463	-0.275	0.401	0.251	0.376
100504389	9030407P20Rik	NA	unknown	NA	Click_here	-0.285	0.188	-0.245	0.058	-0.231	0.576	-0.221	0.206	xxxxxx	-0.462	0.01	-0.334	0.003	-0.388	0.315	-0.296	0.09	abundance	-0.099	0.641	-0.058	0.593	-0.087	0.746	-0.049	0.697	xxxxxx	-0.177	0.388	-0.089	0.398	-0.157	0.621	-0.074	0.603	xxxxxx	0.186	0.369	0.187	0.088	0.144	0.703	0.172	0.207
75767	Rab11fip1	ENSMUSG00000031488	protein-coding	E9Q8L9,Q9D620	Click_here	0.02	0.956	0.243	0.336	-0.191	0.323	0.225	0.141	xxxxxx	0.467	0.029	0.581	0.007	-0.037	0.913	0.173	0.262	abundance	-0.021	0.953	0.123	0.575	-0.127	0.411	0.141	0.214	xxxxxx	0.447	0.085	0.339	0.124	0.154	0.476	-0.052	0.797	xxxxxx	-0.041	0.918	-0.12	0.62	0.063	0.757	-0.084	0.528
330830	Drc7	ENSMUSG00000031786	protein-coding	Q6V3W6	Click_here	0.666	0.43	0.659	0.373	0.022	0.963	0.034	0.928	xxxxxx	1.395	0.028	1.397	0.018	0.031	0.955	0.087	0.77	abundance	0.058	0.956	-0.019	0.979	0.077	0.796	-0.074	0.736	xxxxxx	0.73	0.334	0.738	0.235	0.009	0.987	0.053	0.859	xxxxxx	-0.608	0.442	-0.679	0.298	0.055	0.901	-0.108	0.674
234673	Ces2e	ENSMUSG00000031886	protein-coding	Q8BK48	Click_here	-0.021	0.982	0.622	0.332	-0.422	0.633	0.635	0.286	xxxxxx	1.111	0.044	1.227	0.018	0.32	0.761	0.553	0.352	abundance	-0.13	0.874	0.085	0.898	-0.184	0.791	0.163	0.753	xxxxxx	1.132	0.092	0.605	0.262	0.742	0.317	-0.082	0.927	xxxxxx	-0.109	0.916	-0.537	0.349	0.238	0.785	-0.471	0.359
235345	4833427G06Rik	ENSMUSG00000032057	protein-coding	Q80Y73	Click_here	0.914	0.143	0.273	0.544	0.62	0.21	-0.263	0.506	xxxxxx	1.269	0.012	1.053	0.005	0.134	0.886	0.309	0.376	abundance	0.113	0.874	-0.155	0.686	0.279	0.499	-0.221	0.347	xxxxxx	0.355	0.561	0.78	0.051	-0.485	0.463	0.572	0.062	xxxxxx	-0.801	0.151	-0.427	0.254	-0.341	0.511	0.042	0.922
68318	Aph1c	ENSMUSG00000053040	protein-coding	Q9DCZ9,Q4R1J7	Click_here	0.09	0.665	0.051	0.739	0.039	0.841	-0.005	0.972	xxxxxx	0.297	0.039	0.27	0.013	0.025	0.924	0.086	0.395	abundance	-0.145	0.377	-0.048	0.689	-0.096	0.461	0.042	0.643	xxxxxx	0.207	0.224	0.219	0.073	-0.015	0.957	0.091	0.357	xxxxxx	-0.235	0.157	-0.099	0.41	-0.135	0.358	0.047	0.679
76477	Pcolce2	ENSMUSG00000015354	protein-coding	Q8R4W6	Click_here	0.522	0.267	0.343	0.384	0.153	0.352	-0.115	0.386	xxxxxx	1.096	0.005	0.847	0.01	0.185	0.316	-0.113	0.421	abundance	0.21	0.65	0.02	0.96	0.188	0.132	-0.164	0.077	xxxxxx	0.574	0.189	0.504	0.136	0.032	0.896	0.001	0.993	xxxxxx	-0.312	0.508	-0.323	0.356	0.035	0.867	-0.049	0.67
20347	Sema3b	ENSMUSG00000057969	protein-coding	M9MMK0,Q0VGP2	Click_here	0.224	0.757	0.395	0.597	-0.086	0.787	0.138	0.628	xxxxxx	1.066	0.029	1.192	0.029	0.13	0.707	-0.03	0.935	abundance	-0.073	0.921	0.045	0.95	-0.109	0.629	0.129	0.536	xxxxxx	0.841	0.144	0.796	0.178	0.216	0.467	-0.168	0.558	xxxxxx	-0.298	0.664	-0.35	0.594	-0.023	0.957	-0.009	0.981
12738	Cldn2	ENSMUSG00000047230	protein-coding	O88552	Click_here	0.846	0.519	0.988	0.417	-0.075	0.834	0.106	0.715	xxxxxx	2.032	0.034	2.327	0.016	-0.138	0.72	0.209	0.399	abundance	-0.285	0.835	-0.228	0.852	-0.072	0.782	0.069	0.741	xxxxxx	1.185	0.299	1.339	0.19	-0.063	0.875	0.103	0.685	xxxxxx	-1.131	0.324	-1.216	0.251	0.002	0.995	-0.036	0.905
57394	Cltrn	ENSMUSG00000015401	protein-coding	Q9ESG4	Click_here	1.048	0.469	0.879	0.49	0.235	0.827	-0.011	0.994	xxxxxx	2.758	0.014	2.212	0.023	0.71	0.469	-0.129	0.893	abundance	-0.036	0.984	0.025	0.984	-0.059	0.951	0.055	0.933	xxxxxx	1.71	0.184	1.333	0.2	0.475	0.639	-0.118	0.895	xxxxxx	-1.084	0.42	-0.854	0.442	-0.294	0.76	0.066	0.94
74577	Glb1l	ENSMUSG00000026200	protein-coding	Q8VC60	Click_here	0.073	0.794	-0.022	0.916	0.092	0.739	-0.057	0.753	xxxxxx	0.221	0.223	0.258	0.041	-0.002	0.996	0.153	0.231	xxxxxx	-0.237	0.246	-0.094	0.503	-0.156	0.454	0.019	0.91	xxxxxx	0.147	0.528	0.28	0.066	-0.094	0.805	0.21	0.133	xxxxxx	-0.31	0.149	-0.072	0.651	-0.248	0.248	0.075	0.661
20215	Sag	ENSMUSG00000056055	protein-coding	P20443,Q3UPX6	Click_here	-0.079	0.789	-0.058	0.864	-0.083	0.837	-0.066	0.879	xxxxxx	-0.161	0.42	-0.267	0.194	-0.18	0.591	-0.283	0.282	xxxxxx	0.317	0.128	0.199	0.384	0.331	0.229	0.232	0.454	xxxxxx	-0.082	0.758	-0.209	0.376	-0.097	0.817	-0.217	0.451	xxxxxx	0.395	0.081	0.257	0.296	0.414	0.179	0.298	0.425
212439	AA986860	ENSMUSG00000042510	protein-coding	Q8BI29	Click_here	-0.268	0.173	-0.17	0.215	-0.268	0.352	-0.17	0.399	xxxxxx	-0.338	0.028	-0.21	0.048	-0.338	0.194	-0.21	0.221	xxxxxx	-0.008	0.976	0.192	0.082	-0.008	0.982	0.192	0.124	xxxxxx	-0.07	0.736	-0.04	0.762	-0.07	0.822	-0.04	0.815	xxxxxx	0.26	0.14	0.362	0.007	0.259	0.509	0.362	0.052
353169	Slc2a12	ENSMUSG00000037490	protein-coding	B2RRB2,Q8BFW9	Click_here	0.35	0.682	0.381	0.592	-0.047	0.844	0.056	0.749	xxxxxx	1.071	0.065	1.081	0.036	-0.055	0.841	0.085	0.552	xxxxxx	-0.338	0.651	-0.253	0.67	-0.075	0.649	0.062	0.609	xxxxxx	0.721	0.307	0.7	0.212	-0.008	0.979	0.03	0.863	xxxxxx	-0.688	0.332	-0.634	0.281	-0.028	0.919	0.006	0.977
18551	Pcsk4	ENSMUSG00000020131	protein-coding	P29121	Click_here	-0.026	0.932	-0.157	0.532	-0.017	0.97	-0.155	0.608	xxxxxx	-0.245	0.152	-0.268	0.131	-0.23	0.428	-0.249	0.321	xxxxxx	0.161	0.427	0.154	0.442	0.152	0.559	0.141	0.561	xxxxxx	-0.219	0.299	-0.111	0.605	-0.213	0.477	-0.094	0.766	xxxxxx	0.188	0.387	0.311	0.139	0.169	0.635	0.296	0.262
71912	Jsrp1	ENSMUSG00000020216	protein-coding	M0QW57	Click_here	0.036	0.87	0.039	0.863	0.025	0.934	0.026	0.927	xxxxxx	-0.051	0.759	-0.099	0.489	-0.023	0.935	-0.081	0.641	xxxxxx	0.323	0.03	0.204	0.171	0.266	0.192	0.09	0.723	xxxxxx	-0.088	0.635	-0.139	0.384	-0.049	0.875	-0.107	0.581	xxxxxx	0.286	0.082	0.165	0.321	0.24	0.26	0.063	0.829
319158	H4c9	ENSMUSG00000060639	protein-coding	B2RTM0,P62806	Click_here	0.096	0.746	0.083	0.708	0.038	0.918	0.036	0.887	xxxxxx	0.283	0.139	0.168	0.247	0.166	0.527	0.029	0.892	xxxxxx	-0.242	0.262	-0.265	0.089	-0.057	0.863	-0.147	0.367	xxxxxx	0.187	0.435	0.085	0.631	0.128	0.665	-0.007	0.978	xxxxxx	-0.338	0.138	-0.348	0.05	-0.094	0.82	-0.183	0.362
105243	Slc9a3	ENSMUSG00000036123	protein-coding	G3X939	Click_here	0.029	0.962	-0.172	0.649	0.14	0.823	-0.184	0.619	xxxxxx	-0.474	0.168	-0.517	0.048	-0.138	0.854	-0.314	0.297	xxxxxx	0.736	0.047	0.174	0.555	0.623	0.129	-0.141	0.719	xxxxxx	-0.503	0.23	-0.346	0.231	-0.278	0.644	-0.13	0.736	xxxxxx	0.708	0.084	0.346	0.252	0.483	0.336	0.043	0.938
69590	Gpx8	ENSMUSG00000021760	protein-coding	Q9D7B7	Click_here	0.12	0.859	0.206	0.709	-0.087	0.742	0.098	0.611	xxxxxx	0.617	0.145	0.498	0.17	0.115	0.637	-0.057	0.746	xxxxxx	-0.451	0.361	-0.41	0.302	-0.038	0.881	-0.003	0.987	xxxxxx	0.496	0.343	0.292	0.493	0.202	0.372	-0.155	0.358	xxxxxx	-0.572	0.267	-0.616	0.153	0.049	0.883	-0.101	0.582
66770	4933429O19Rik	ENSMUSG00000115008	ncRNA	NA	Click_here	0.609	0.641	0.274	0.815	0.438	0.769	-0.035	0.982	xxxxxx	1.6	0.075	1.601	0.036	0.603	0.715	0.788	0.392	xxxxxx	-0.385	0.753	-0.735	0.364	0.073	0.963	-0.539	0.483	xxxxxx	0.991	0.371	1.327	0.123	0.165	0.939	0.823	0.361	xxxxxx	-0.994	0.376	-1.009	0.244	-0.365	0.825	-0.504	0.601
64929	Scel	ENSMUSG00000022123	protein-coding	Q14DU0,Q9EQG3	Click_here	0.22	0.505	0.158	0.529	0.143	0.748	0.083	0.805	xxxxxx	0.159	0.532	-0.238	0.177	0.277	0.438	-0.292	0.153	xxxxxx	0.701	0.007	0.257	0.175	0.574	0.082	0.02	0.963	xxxxxx	-0.061	0.865	-0.395	0.072	0.134	0.816	-0.375	0.11	xxxxxx	0.48	0.085	0.1	0.665	0.431	0.181	-0.063	0.863
18162	Npr3	ENSMUSG00000022206	protein-coding	Q7TMG7,P70180	Click_here	0.034	0.881	-0.032	0.857	0.061	0.753	-0.054	0.688	xxxxxx	0.274	0.054	0.197	0.077	0.109	0.545	0.019	0.901	xxxxxx	-0.036	0.861	-0.196	0.098	0.128	0.435	-0.172	0.071	xxxxxx	0.24	0.16	0.229	0.087	0.048	0.857	0.073	0.579	xxxxxx	-0.07	0.745	-0.163	0.21	0.067	0.746	-0.118	0.263
18606	Enpp2	ENSMUSG00000022425	protein-coding	Q9R1E6,G3UXY9	Click_here	0.362	0.72	0.561	0.541	-0.153	0.583	0.184	0.413	xxxxxx	1.136	0.089	1.469	0.031	-0.214	0.443	0.287	0.157	xxxxxx	-0.465	0.58	-0.178	0.837	-0.302	0.126	0.306	0.082	xxxxxx	0.774	0.348	0.908	0.217	-0.06	0.867	0.103	0.645	xxxxxx	-0.827	0.314	-0.739	0.341	-0.148	0.568	0.122	0.581
22146	Tuba1c	ENSMUSG00000043091	protein-coding	P68373,Q52L87	Click_here	0.268	0.754	0.294	0.668	-0.043	0.904	0.06	0.813	xxxxxx	1.032	0.066	0.878	0.06	0.1	0.773	-0.022	0.931	xxxxxx	-0.33	0.649	-0.143	0.812	-0.178	0.418	0.145	0.36	xxxxxx	0.764	0.258	0.585	0.259	0.144	0.647	-0.082	0.708	xxxxxx	-0.598	0.397	-0.436	0.433	-0.135	0.641	0.085	0.682
12737	Cldn1	ENSMUSG00000022512	protein-coding	O88551,Q4FJV3	Click_here	0.234	0.79	0.29	0.701	-0.056	0.88	0.075	0.783	xxxxxx	0.916	0.108	0.97	0.056	-0.053	0.899	0.126	0.558	xxxxxx	-0.395	0.582	-0.298	0.612	-0.097	0.711	0.066	0.745	xxxxxx	0.682	0.329	0.679	0.229	0.003	0.996	0.051	0.846	xxxxxx	-0.629	0.382	-0.588	0.321	-0.041	0.924	-0.009	0.978
332221	Zscan10	ENSMUSG00000023902	protein-coding	Q3URR7	Click_here	-0.114	0.924	0.112	0.889	-0.201	0.866	0.168	0.831	xxxxxx	0.785	0.252	0.937	0.062	0.065	0.966	0.555	0.289	xxxxxx	-0.719	0.365	-0.184	0.766	-0.578	0.455	0.165	0.781	xxxxxx	0.9	0.281	0.825	0.148	0.266	0.846	0.387	0.534	xxxxxx	-0.605	0.504	-0.297	0.643	-0.377	0.712	-0.003	0.998
474160	Smim40	ENSMUSG00000092349	protein-coding	NA	Click_here	0.048	0.944	0.432	0.326	0.024	0.983	0.43	0.414	xxxxxx	-0.461	0.212	0.03	0.94	-0.462	0.388	0.054	0.928	xxxxxx	0.346	0.428	0.793	0.029	0.303	0.692	0.775	0.075	xxxxxx	-0.508	0.257	-0.402	0.279	-0.487	0.483	-0.376	0.468	xxxxxx	0.298	0.554	0.361	0.36	0.279	0.706	0.345	0.474
20496	Slc12a2	ENSMUSG00000024597	protein-coding	E9QM38,P55012	Click_here	-0.016	0.948	0.133	0.464	-0.115	0.428	0.148	0.219	xxxxxx	0.241	0.073	0.33	0.02	-0.005	0.984	0.109	0.341	xxxxxx	-0.057	0.756	0.001	0.994	-0.058	0.625	0.054	0.587	xxxxxx	0.257	0.119	0.197	0.189	0.11	0.475	-0.039	0.804	xxxxxx	-0.041	0.857	-0.132	0.405	0.057	0.717	-0.094	0.369
18761	Prkcq	ENSMUSG00000026778	protein-coding	A6H667,Q02111,Q920N8	Click_here	0.046	0.862	0.029	0.934	0.028	0.893	-0.025	0.919	xxxxxx	0.316	0.057	0.306	0.134	0.133	0.389	-0.066	0.732	xxxxxx	-0.195	0.294	-0.16	0.495	-0.099	0.471	0.07	0.675	xxxxxx	0.27	0.178	0.277	0.233	0.104	0.573	-0.041	0.857	xxxxxx	-0.241	0.22	-0.189	0.449	-0.128	0.399	0.095	0.62
14089	Fap	ENSMUSG00000000392	protein-coding	P97321	Click_here	0.177	0.849	0.454	0.584	-0.216	0.574	0.273	0.386	xxxxxx	1.033	0.079	1.664	0.01	-0.407	0.324	0.608	0.055	xxxxxx	-0.476	0.503	-0.146	0.853	-0.35	0.203	0.341	0.17	xxxxxx	0.856	0.228	1.21	0.085	-0.191	0.689	0.335	0.281	xxxxxx	-0.653	0.376	-0.6	0.389	-0.134	0.737	0.068	0.854
228366	Large2	ENSMUSG00000040434	protein-coding	Q5XPT3,Q14AT0,A2AHG6	Click_here	0.492	0.695	0.581	0.677	0.044	0.947	0.012	0.99	xxxxxx	1.601	0.059	1.994	0.039	0.064	0.932	0.143	0.793	xxxxxx	-0.42	0.708	-0.219	0.863	-0.251	0.527	0.267	0.497	xxxxxx	1.109	0.275	1.413	0.184	0.019	0.981	0.131	0.818	xxxxxx	-0.912	0.386	-0.799	0.483	-0.296	0.531	0.255	0.6
12509	Cd59a	ENSMUSG00000032679	protein-coding	A2BI31,O55186	Click_here	0.152	0.809	0.313	0.501	-0.159	0.662	0.19	0.43	xxxxxx	0.741	0.071	0.665	0.051	0.08	0.863	0.066	0.8	xxxxxx	-0.211	0.696	-0.061	0.894	-0.151	0.572	0.11	0.571	xxxxxx	0.589	0.232	0.352	0.354	0.239	0.472	-0.124	0.618	xxxxxx	-0.363	0.5	-0.374	0.349	0.009	0.986	-0.08	0.742
22156	Tuft1	ENSMUSG00000005968	protein-coding	Q3TAP8,O08970,Q3V1F5	Click_here	0.2	0.348	0.061	0.805	0.16	0.412	-0.096	0.647	xxxxxx	0.369	0.025	0.25	0.111	0.207	0.253	-0.041	0.856	xxxxxx	-0.021	0.934	-0.13	0.463	0.063	0.736	-0.113	0.401	xxxxxx	0.169	0.392	0.189	0.287	0.047	0.866	0.055	0.77	xxxxxx	-0.221	0.248	-0.191	0.305	-0.097	0.667	-0.017	0.945
11304	Abca4	ENSMUSG00000028125	protein-coding	O35600	Click_here	0.005	0.996	0.517	0.61	-0.404	0.258	0.511	0.165	xxxxxx	1.204	0.065	1.784	0.018	-0.206	0.675	0.425	0.226	xxxxxx	-0.341	0.689	-0.139	0.886	-0.231	0.446	0.246	0.392	xxxxxx	1.199	0.131	1.267	0.123	0.197	0.68	-0.087	0.859	xxxxxx	-0.346	0.722	-0.656	0.44	0.173	0.674	-0.265	0.414
242253	Wdr63	ENSMUSG00000043020	protein-coding	B2RY71,Q8C0T4	Click_here	0.151	0.827	0.328	0.591	-0.098	0.868	0.198	0.647	xxxxxx	0.565	0.194	0.772	0.072	-0.02	0.979	0.284	0.412	xxxxxx	-0.51	0.306	-0.171	0.745	-0.381	0.289	0.271	0.426	xxxxxx	0.414	0.446	0.444	0.36	0.078	0.902	0.086	0.848	xxxxxx	-0.661	0.207	-0.499	0.324	-0.283	0.538	0.073	0.889
433700	Spag8	ENSMUSG00000066196	protein-coding	Q3V0Q6	Click_here	0.165	0.686	-0.226	0.55	0.256	0.593	-0.304	0.445	xxxxxx	0.654	0.022	0.217	0.424	0.566	0.111	-0.091	0.853	xxxxxx	-0.16	0.652	-0.375	0.19	-0.009	0.988	-0.3	0.315	xxxxxx	0.489	0.143	0.443	0.149	0.31	0.539	0.212	0.624	xxxxxx	-0.325	0.336	-0.149	0.668	-0.265	0.512	0.004	0.995
20529	Slc31a1	ENSMUSG00000066150	protein-coding	Q8K211	Click_here	0.317	0.544	0.219	0.582	0.066	0.78	-0.033	0.855	xxxxxx	0.68	0.067	0.523	0.063	0.079	0.749	-0.017	0.922	xxxxxx	-0.144	0.779	-0.166	0.613	0.046	0.812	-0.051	0.652	xxxxxx	0.363	0.429	0.305	0.335	0.012	0.968	0.017	0.919	xxxxxx	-0.462	0.307	-0.385	0.242	-0.02	0.953	-0.018	0.918
329872	Frem1	ENSMUSG00000059049	protein-coding	A2ADN1,Q684R7	Click_here	0.021	0.977	0.122	0.824	-0.101	0.769	0.104	0.67	xxxxxx	0.757	0.069	0.785	0.029	-0.032	0.948	0.157	0.467	xxxxxx	-0.333	0.507	-0.23	0.561	-0.102	0.711	0.046	0.826	xxxxxx	0.736	0.144	0.663	0.101	0.069	0.883	0.052	0.857	xxxxxx	-0.354	0.521	-0.352	0.391	0	0.999	-0.058	0.81
75180	Tmem269	ENSMUSG00000028642	protein-coding	Q9D4Y8	Click_here	-0.112	0.539	0.009	0.955	-0.113	0.646	0.014	0.946	xxxxxx	-0.25	0.055	-0.279	0.009	-0.231	0.404	-0.268	0.08	xxxxxx	0.099	0.532	0.098	0.339	0.092	0.656	0.094	0.438	xxxxxx	-0.138	0.388	-0.288	0.024	-0.119	0.759	-0.282	0.067	xxxxxx	0.211	0.167	0.089	0.433	0.205	0.321	0.08	0.631
207686	Cfap69	ENSMUSG00000040473	protein-coding	Q8BH53	Click_here	0.112	0.579	0.135	0.377	0.024	0.934	0.077	0.644	xxxxxx	0.251	0.076	0.319	0.011	0.044	0.9	0.19	0.174	xxxxxx	-0.096	0.59	-0.092	0.475	-0.037	0.863	-0.042	0.753	xxxxxx	0.139	0.428	0.185	0.154	0.02	0.952	0.113	0.411	xxxxxx	-0.208	0.22	-0.226	0.092	-0.061	0.834	-0.119	0.426
74051	Steap2	ENSMUSG00000015653	protein-coding	B2RX33,Q8BWB6,D3YUM6	Click_here	0.227	0.724	0.268	0.523	-0.111	0.579	0.098	0.401	xxxxxx	0.803	0.062	0.764	0.017	-0.162	0.435	0.162	0.137	xxxxxx	-0.236	0.671	-0.177	0.614	-0.013	0.951	0	0.999	xxxxxx	0.576	0.262	0.496	0.147	-0.051	0.844	0.064	0.577	xxxxxx	-0.463	0.386	-0.445	0.205	0.099	0.629	-0.098	0.36
117167	Steap4	ENSMUSG00000012428	protein-coding	Q923B6	Click_here	0.194	0.794	-0.055	0.958	0.228	0.667	-0.266	0.647	xxxxxx	1.128	0.025	1.031	0.08	0.495	0.286	-0.199	0.753	xxxxxx	-0.275	0.663	-0.244	0.733	-0.125	0.786	0.056	0.917	xxxxxx	0.934	0.117	1.086	0.115	0.267	0.669	0.067	0.932	xxxxxx	-0.469	0.452	-0.19	0.822	-0.353	0.419	0.322	0.527
12545	Cdc7	ENSMUSG00000029283	protein-coding	Q9Z0H0,Q66JY4	Click_here	-0.214	0.272	0.05	0.817	-0.239	0.256	0.16	0.467	xxxxxx	0.141	0.347	0.271	0.051	0.01	0.98	0.198	0.197	xxxxxx	-0.252	0.115	-0.037	0.838	-0.234	0.184	0.093	0.626	xxxxxx	0.356	0.056	0.221	0.156	0.249	0.288	0.038	0.897	xxxxxx	-0.038	0.886	-0.087	0.614	0.004	0.991	-0.068	0.706
16591	Kl	ENSMUSG00000058488	protein-coding	O35082	Click_here	0.415	0.596	0.445	0.56	0.014	0.952	-0.003	0.992	xxxxxx	1.071	0.052	1.191	0.035	-0.004	0.99	0.036	0.829	xxxxxx	-0.281	0.696	-0.204	0.762	-0.097	0.48	0.1	0.381	xxxxxx	0.655	0.326	0.746	0.223	-0.017	0.945	0.039	0.813	xxxxxx	-0.697	0.294	-0.649	0.312	-0.111	0.506	0.102	0.474
214704	Iqub	ENSMUSG00000046192	protein-coding	Q8CDK3	Click_here	0.091	0.855	0.298	0.475	-0.146	0.675	0.217	0.409	xxxxxx	0.431	0.167	0.474	0.115	0.054	0.897	0.09	0.722	xxxxxx	-0.354	0.324	-0.252	0.457	-0.154	0.553	0.063	0.803	xxxxxx	0.34	0.384	0.176	0.629	0.2	0.515	-0.126	0.626	xxxxxx	-0.445	0.236	-0.55	0.123	-0.008	0.988	-0.154	0.569
17294	Mest	ENSMUSG00000051855	protein-coding	D3Z383,Q07646	Click_here	0.114	0.678	0.17	0.308	-0.084	0.676	0.096	0.362	xxxxxx	0.313	0.091	0.248	0.052	0.023	0.925	0.045	0.652	xxxxxx	-0.232	0.264	-0.121	0.384	-0.091	0.531	0.03	0.765	xxxxxx	0.199	0.387	0.079	0.6	0.108	0.533	-0.05	0.618	xxxxxx	-0.346	0.113	-0.29	0.055	-0.007	0.983	-0.066	0.561
74589	Kbtbd12	ENSMUSG00000033182	protein-coding	Q9D618	Click_here	-0.367	0.437	0.603	0.137	-0.406	0.606	0.625	0.225	xxxxxx	-0.779	0.029	-0.289	0.34	-0.76	0.132	-0.243	0.649	xxxxxx	0.065	0.904	0.516	0.11	0.032	0.968	0.512	0.158	xxxxxx	-0.412	0.329	-0.893	0.028	-0.355	0.718	-0.869	0.081	xxxxxx	0.432	0.307	-0.088	0.843	0.438	0.415	-0.113	0.843
14366	Fzd4	ENSMUSG00000049791	protein-coding	Q3V1B2,Q61088,Q8BKU9,Q8BLL2	Click_here	0.09	0.794	0.065	0.837	0.041	0.908	0.002	0.996	xxxxxx	0.418	0.065	0.368	0.062	0.138	0.662	0.077	0.735	xxxxxx	-0.128	0.664	-0.249	0.233	0.062	0.831	-0.16	0.336	xxxxxx	0.328	0.227	0.303	0.171	0.097	0.789	0.075	0.756	xxxxxx	-0.218	0.452	-0.313	0.17	0.02	0.969	-0.162	0.415
16334	Ins2	ENSMUSG00000000215	protein-coding	P01326,Q5EEX1	Click_here	1.183	0.243	0.211	0.847	1.016	0.218	-0.66	0.417	xxxxxx	1.616	0.04	0.865	0.198	0.931	0.222	-0.325	0.667	xxxxxx	-0.241	0.831	-0.815	0.263	0.404	0.615	-0.638	0.227	xxxxxx	0.433	0.675	0.654	0.397	-0.085	0.946	0.335	0.602	xxxxxx	-1.424	0.118	-1.027	0.198	-0.611	0.503	0.022	0.984
246081	Defb11	ENSMUSG00000045337	protein-coding	Q8R2I7	Click_here	0.512	0.764	0.043	0.98	0.463	0.548	-0.338	0.518	xxxxxx	2.263	0.044	1.549	0.06	0.489	0.547	-0.133	0.821	xxxxxx	-0.863	0.523	-0.94	0.283	0.214	0.777	-0.299	0.463	xxxxxx	1.751	0.194	1.507	0.115	0.026	0.985	0.205	0.716	xxxxxx	-1.375	0.312	-0.982	0.309	-0.249	0.78	0.039	0.956
20295	Ccl17	ENSMUSG00000031780	protein-coding	F6R5P4,Q9WUZ6	Click_here	-0.273	0.548	0.22	0.662	-0.305	0.618	0.275	0.647	xxxxxx	-0.48	0.132	-0.249	0.475	-0.443	0.34	-0.151	0.781	xxxxxx	0.29	0.447	0.57	0.117	0.205	0.725	0.511	0.232	xxxxxx	-0.208	0.626	-0.469	0.223	-0.138	0.861	-0.427	0.363	xxxxxx	0.562	0.138	0.349	0.392	0.511	0.319	0.236	0.707
17388	Mmp15	ENSMUSG00000031790	protein-coding	O54732	Click_here	0.075	0.766	0.121	0.42	-0.019	0.956	0.088	0.566	xxxxxx	0.164	0.32	0.178	0.107	0.027	0.936	0.107	0.373	xxxxxx	-0.211	0.248	-0.215	0.07	-0.044	0.879	-0.124	0.318	xxxxxx	0.09	0.683	0.057	0.673	0.045	0.882	0.018	0.912	xxxxxx	-0.286	0.138	-0.336	0.016	-0.026	0.965	-0.212	0.167
546100	Gm5914	ENSMUSG00000098120	ncRNA	NA	Click_here	-0.392	0.065	-0.196	0.497	-0.318	0.164	0.123	0.788	xxxxxx	-0.529	0.003	-0.393	0.061	-0.38	0.093	0.038	0.937	xxxxxx	-0.179	0.324	0.088	0.729	-0.213	0.251	0.234	0.307	xxxxxx	-0.137	0.492	-0.197	0.406	-0.063	0.833	-0.085	0.766	xxxxxx	0.213	0.268	0.284	0.245	0.105	0.702	0.111	0.713
73608	Marveld3	ENSMUSG00000001672	protein-coding	G3X9A4,Q9D956,G3X8Q2	Click_here	0.841	0.433	0.605	0.403	0.233	0.842	0.13	0.87	xxxxxx	1.46	0.065	1.267	0.025	0.189	0.896	0.442	0.415	xxxxxx	-0.277	0.804	-0.489	0.412	0.213	0.813	-0.332	0.45	xxxxxx	0.619	0.537	0.662	0.272	-0.044	0.975	0.311	0.548	xxxxxx	-1.118	0.232	-1.094	0.086	-0.02	0.991	-0.462	0.41
66917	Chordc1	ENSMUSG00000001774	protein-coding	Q9D1P4	Click_here	0.102	0.45	0.088	0.481	0.077	0.682	0.057	0.744	xxxxxx	0.388	0.001	0.235	0.016	0.323	0.08	0.116	0.591	xxxxxx	0.007	0.965	-0.039	0.722	0.018	0.92	-0.041	0.725	xxxxxx	0.286	0.027	0.147	0.153	0.246	0.128	0.06	0.784	xxxxxx	-0.094	0.458	-0.127	0.231	-0.059	0.762	-0.098	0.444
244923	Klhl31	ENSMUSG00000044938	protein-coding	G3X9D8,Q8BWA5	Click_here	0.401	0.441	0.022	0.983	0.399	0.56	-0.077	0.946	xxxxxx	0.761	0.049	0.489	0.321	0.702	0.207	0.3	0.724	xxxxxx	-0.191	0.709	-0.602	0.257	-0.117	0.87	-0.555	0.356	xxxxxx	0.36	0.447	0.467	0.408	0.303	0.685	0.378	0.615	xxxxxx	-0.592	0.192	-0.624	0.287	-0.516	0.424	-0.477	0.56
16578	Kif9	ENSMUSG00000032489	protein-coding	Q8C0X6,Q3V3Y6,Q9WV04	Click_here	0.115	0.642	0.154	0.45	0.01	0.977	0.08	0.7	xxxxxx	0.266	0.113	0.413	0.011	-0.015	0.973	0.241	0.137	xxxxxx	-0.141	0.488	0.046	0.812	-0.172	0.334	0.137	0.335	xxxxxx	0.151	0.472	0.26	0.131	-0.025	0.945	0.162	0.316	xxxxxx	-0.256	0.205	-0.108	0.56	-0.183	0.369	0.058	0.783
15560	Htr2c	ENSMUSG00000041380	protein-coding	P34968,Q8BZI5	Click_here	0.127	0.737	0.113	0.672	-0.003	0.991	0.021	0.899	xxxxxx	0.438	0.079	0.425	0.025	-0.052	0.851	0.106	0.336	xxxxxx	-0.148	0.647	-0.088	0.684	-0.046	0.79	0.02	0.861	xxxxxx	0.311	0.308	0.312	0.134	-0.048	0.859	0.086	0.455	xxxxxx	-0.275	0.379	-0.201	0.348	-0.043	0.853	-0.001	0.996
70433	Draxin	ENSMUSG00000029005	protein-coding	Q6PAL1	Click_here	-0.46	0.124	-0.548	0.081	-0.27	0.591	-0.344	0.428	xxxxxx	-1.341	0	-0.893	0.002	-1.032	0.046	-0.298	0.689	translation	-1.406	0	-1.848	0	-0.765	0.398	-1.225	0.087	abundance	-0.881	0.005	-0.345	0.188	-0.762	0.035	0.046	0.952	translation	-0.946	0.002	-1.3	0	-0.495	0.525	-0.881	0.132
12475	Cd14	ENSMUSG00000051439	protein-coding	P10810,Q3UB18,Q3UE54,Q4FJP7	Click_here	0.394	0.056	0.368	0.047	0.377	0.273	0.351	0.229	xxxxxx	0.808	0	0.452	0.004	0.788	0.027	0.418	0.27	translation	0.82	0	0.981	0	0.776	0.203	0.947	0.027	abundance	0.415	0.036	0.084	0.587	0.411	0.086	0.067	0.836	xxxxxx	0.427	0.02	0.614	0.001	0.399	0.395	0.596	0.044
20198	S100a4	ENSMUSG00000001020	protein-coding	P07091,Q545V2	Click_here	0.504	0.057	0.372	0.192	0.658	0.043	0.679	0.116	xxxxxx	0.588	0.006	0.21	0.328	0.676	0.012	0.569	0.118	translation	0.968	0	1.118	0	1.433	0.011	1.709	0.008	abundance	0.085	0.756	-0.162	0.517	0.017	0.97	-0.111	0.693	xxxxxx	0.464	0.046	0.746	0.007	0.774	0.068	1.029	0.015
76633	Lrmda	ENSMUSG00000063458	protein-coding	Q9D9B4	Click_here	0.588	0.057	-0.095	0.744	0.635	0.061	-0.338	0.375	xxxxxx	0.581	0.017	0.487	0.017	0.341	0.408	0.247	0.411	abundance	0.553	0.025	0.973	0	0.074	0.931	0.744	0.023	abundance	-0.006	0.987	0.583	0.024	-0.294	0.605	0.585	0.032	buffering	-0.034	0.939	1.068	0	-0.561	0.446	1.082	0.001
108000	Cenpf	ENSMUSG00000026605	protein-coding	E9Q3P4	Click_here	-0.359	0.369	-0.091	0.787	-0.368	0.485	-0.114	0.806	xxxxxx	-0.624	0.04	-0.709	0.005	-0.693	0.287	-0.748	0.047	abundance	-0.771	0.017	-1.388	0	-0.906	0.397	-1.436	0.005	abundance	-0.264	0.478	-0.618	0.031	-0.324	0.691	-0.634	0.066	xxxxxx	-0.411	0.251	-1.297	0	-0.538	0.684	-1.323	0.003
58223	Mmp19	ENSMUSG00000025355	protein-coding	Q3UW97,Q2KHP2,Q9JHI0	Click_here	0.339	0.221	0.162	0.459	0.262	0.466	0.052	0.885	xxxxxx	0.688	0.004	0.524	0.005	0.438	0.311	0.301	0.307	abundance	0.735	0.002	0.929	0	0.293	0.684	0.691	0.037	abundance	0.349	0.178	0.362	0.066	0.176	0.72	0.249	0.295	xxxxxx	0.396	0.113	0.768	0.001	0.031	0.978	0.639	0.025
14744	Gpr65	ENSMUSG00000021886	protein-coding	A0A0R4J0Y2,Q3UQ35,Q3UZ41,Q61038	Click_here	1.318	0.044	0.61	0.059	1.301	0.224	0.6	0.266	xxxxxx	2.211	0	1.147	0	2.178	0.122	1.129	0.073	abundance	1.372	0.009	1.928	0	1.316	0.566	1.917	0.002	abundance	0.893	0.133	0.537	0.063	0.877	0.406	0.529	0.183	xxxxxx	0.054	0.955	1.318	0	0.015	0.995	1.317	0.002
12642	Ch25h	ENSMUSG00000050370	protein-coding	Q9Z0F5	Click_here	1.015	0.136	0.39	0.404	0.551	0.221	-0.26	0.446	xxxxxx	1.254	0.02	0.95	0.012	0.122	0.869	0.147	0.631	abundance	1.11	0.045	1.308	0.002	-0.448	0.469	0.597	0.04	abundance	0.238	0.74	0.56	0.157	-0.428	0.375	0.407	0.1	xxxxxx	0.094	0.923	0.918	0.031	-0.999	0.067	0.857	0.003
12044	Bcl2a1a	ENSMUSG00000102037	protein-coding	Q07440	Click_here	0.408	0.637	0.738	0.141	0.524	0.706	0.769	0.212	xxxxxx	0.839	0.154	1.157	0.007	1.021	0.442	1.221	0.037	buffering	1.414	0.026	2.365	0	1.787	0.391	2.473	0.004	abundance	0.431	0.573	0.419	0.325	0.498	0.675	0.452	0.391	xxxxxx	1.007	0.149	1.627	0.002	1.263	0.474	1.704	0.018
21973	Top2a	ENSMUSG00000020914	protein-coding	Q01320	Click_here	-0.138	0.845	0.16	0.708	-0.272	0.705	0.216	0.578	xxxxxx	-0.764	0.086	-0.441	0.118	-0.397	0.541	-0.132	0.728	xxxxxx	-1.009	0.035	-1.285	0	0.061	0.965	-0.877	0.033	abundance	-0.626	0.246	-0.602	0.08	-0.125	0.906	-0.348	0.331	xxxxxx	-0.87	0.098	-1.445	0.001	0.333	0.832	-1.093	0.018
15015	H2-Q4	ENSMUSG00000035929	protein-coding	Q0WXH7,Q8HWB2	Click_here	0.189	0.479	0.071	0.759	0.13	0.62	-0.046	0.842	xxxxxx	0.362	0.064	0.24	0.109	0.161	0.505	0.017	0.936	xxxxxx	0.461	0.027	0.637	0.001	-0.071	0.872	0.353	0.058	abundance	0.173	0.474	0.17	0.319	0.031	0.929	0.063	0.709	xxxxxx	0.272	0.241	0.566	0.004	-0.201	0.612	0.398	0.034
171531	Mlph	ENSMUSG00000026303	protein-coding	A0A0R4J075,Q91V27	Click_here	0.064	0.872	-0.155	0.51	0.125	0.806	-0.169	0.525	xxxxxx	0.56	0.028	0.298	0.079	0.444	0.255	0.175	0.526	xxxxxx	0.396	0.144	0.697	0.001	0.123	0.872	0.611	0.021	buffering	0.496	0.106	0.453	0.039	0.319	0.603	0.345	0.226	xxxxxx	0.331	0.269	0.853	0.001	-0.002	0.999	0.78	0.01
215900	Calhm6	ENSMUSG00000046031	protein-coding	Q8C9E8	Click_here	0.485	0.582	0.315	0.581	0.183	0.856	0.077	0.907	xxxxxx	1.199	0.054	0.835	0.043	0.399	0.675	0.246	0.608	xxxxxx	0.783	0.257	1.577	0.001	-0.73	0.518	1.193	0.012	buffering	0.714	0.345	0.52	0.25	0.216	0.838	0.169	0.733	xxxxxx	0.298	0.754	1.262	0.014	-0.913	0.388	1.116	0.018
17952	Naip6	ENSMUSG00000078942	protein-coding	Q9JIB6	Click_here	0.044	0.928	-0.238	0.349	0.108	0.869	-0.245	0.411	xxxxxx	0.319	0.249	0.029	0.897	0.312	0.438	-0.019	0.956	xxxxxx	0.045	0.916	0.541	0.012	-0.099	0.887	0.534	0.031	buffering	0.275	0.424	0.267	0.216	0.204	0.733	0.226	0.41	xxxxxx	0.001	0.999	0.779	0.003	-0.207	0.835	0.779	0.011
320974	Lrrn4	ENSMUSG00000043110	protein-coding	P59383	Click_here	-0.086	0.816	0.054	0.664	-0.189	0.54	0.078	0.423	xxxxxx	-0.067	0.821	-0.015	0.883	-0.04	0.909	0.004	0.968	xxxxxx	0.025	0.95	0.488	0	-0.903	0.094	0.482	0	buffering	0.018	0.963	-0.069	0.481	0.149	0.639	-0.074	0.364	xxxxxx	0.111	0.763	0.434	0	-0.714	0.179	0.404	0.001
13605	Ect2	ENSMUSG00000027699	protein-coding	Q07139	Click_here	0.139	0.799	0.009	0.989	0.141	0.85	0.027	0.967	xxxxxx	-0.132	0.754	-0.22	0.437	-0.17	0.805	-0.237	0.492	xxxxxx	-0.477	0.227	-1.137	0.001	-0.674	0.452	-1.199	0.01	buffering	-0.271	0.551	-0.229	0.479	-0.311	0.64	-0.264	0.509	xxxxxx	-0.617	0.139	-1.145	0.003	-0.815	0.407	-1.226	0.021
208836	Fanci	ENSMUSG00000039187	protein-coding	Q8K368	Click_here	-0.664	0.135	-0.102	0.752	-0.656	0.235	-0.077	0.89	xxxxxx	-0.488	0.144	-0.263	0.209	-0.467	0.381	-0.244	0.415	xxxxxx	-0.336	0.391	0.583	0.014	-0.382	0.589	0.596	0.042	buffering	0.177	0.7	-0.161	0.514	0.189	0.788	-0.167	0.583	xxxxxx	0.328	0.45	0.685	0.011	0.274	0.784	0.673	0.044
22411	Wnt11	ENSMUSG00000015957	protein-coding	P48615,Q059Y4,Q3UTY8	Click_here	0.036	0.952	0.078	0.787	0.013	0.99	0.074	0.841	xxxxxx	0.132	0.743	-0.067	0.744	0.152	0.812	-0.081	0.744	xxxxxx	0.268	0.517	0.818	0.001	0.019	0.989	0.789	0.007	buffering	0.095	0.851	-0.144	0.502	0.139	0.855	-0.155	0.544	xxxxxx	0.231	0.632	0.74	0.003	0.006	0.996	0.715	0.018
17345	Mki67	ENSMUSG00000031004	protein-coding	E9PVX6	Click_here	-0.155	0.878	-0.027	0.963	-0.135	0.916	0.013	0.988	xxxxxx	-0.556	0.388	-0.447	0.177	-0.22	0.864	-0.304	0.437	xxxxxx	-0.816	0.243	-1.322	0.001	0.178	0.925	-1.112	0.019	buffering	-0.401	0.63	-0.419	0.263	-0.085	0.954	-0.316	0.456	xxxxxx	-0.661	0.404	-1.295	0.003	0.313	0.882	-1.125	0.026
74918	Iqca	ENSMUSG00000026301	protein-coding	E9QMY8	Click_here	0.068	0.828	0.206	0.141	-0.072	0.885	0.19	0.219	xxxxxx	0.146	0.493	0.327	0.007	-0.078	0.896	0.294	0.036	xxxxxx	0.14	0.575	-0.085	0.479	0.197	0.466	-0.116	0.339	xxxxxx	0.077	0.786	0.121	0.309	-0.005	0.992	0.104	0.44	xxxxxx	0.072	0.827	-0.29	0.026	0.27	0.527	-0.307	0.04
12062	Bdkrb2	ENSMUSG00000021070	protein-coding	P32299	Click_here	0.173	0.777	-0.158	0.635	0.253	0.735	-0.193	0.6	xxxxxx	0.187	0.68	-0.012	0.968	0.193	0.779	-0.049	0.883	xxxxxx	0.807	0.057	1.016	0	0.292	0.808	0.852	0.025	xxxxxx	0.014	0.984	0.147	0.588	-0.061	0.948	0.144	0.649	xxxxxx	0.634	0.176	1.174	0	0.039	0.985	1.046	0.013
19219	Ptger4	ENSMUSG00000039942	protein-coding	Q91VE4,P32240	Click_here	0.062	0.883	-0.176	0.467	0.034	0.96	-0.171	0.555	xxxxxx	0.088	0.78	-0.13	0.469	0.067	0.905	-0.122	0.587	xxxxxx	0.223	0.476	0.443	0.022	0.294	0.569	0.463	0.049	xxxxxx	0.026	0.95	0.047	0.845	0.034	0.956	0.049	0.87	xxxxxx	0.161	0.671	0.619	0.007	0.26	0.742	0.634	0.024
12563	Cdh6	ENSMUSG00000039385	protein-coding	P97326,Q3UYK5	Click_here	-0.239	0.735	-0.02	0.903	-0.216	0.813	-0.005	0.984	xxxxxx	-0.448	0.343	-0.047	0.662	-0.393	0.583	-0.019	0.907	xxxxxx	-0.213	0.734	-0.319	0.006	0.159	0.901	-0.305	0.023	xxxxxx	-0.208	0.746	-0.027	0.843	-0.177	0.858	-0.014	0.94	xxxxxx	0.026	0.978	-0.299	0.017	0.375	0.765	-0.3	0.041
73001	2900055J20Rik	NA	ncRNA	NA	Click_here	-0.53	0.282	0.025	0.929	-0.554	0.306	0.145	0.607	xxxxxx	-0.426	0.253	-0.007	0.975	-0.419	0.376	0.09	0.669	xxxxxx	0.033	0.959	-0.343	0.053	0.366	0.54	-0.351	0.057	xxxxxx	0.105	0.851	-0.031	0.895	0.135	0.85	-0.055	0.818	xxxxxx	0.563	0.206	-0.368	0.064	0.92	0.143	-0.496	0.048
100042165	Thoc2l	NA	protein-coding	E9Q5E2	Click_here	-0.081	0.729	0.012	0.962	-0.09	0.601	0.078	0.569	xxxxxx	0.166	0.28	0.057	0.705	0.12	0.376	-0.08	0.461	xxxxxx	0.211	0.217	-0.194	0.186	0.369	0.016	-0.368	0.009	translation	0.247	0.188	0.045	0.805	0.21	0.127	-0.158	0.228	xxxxxx	0.291	0.107	-0.206	0.204	0.46	0.011	-0.446	0.009
78816	Gmip	ENSMUSG00000036246	protein-coding	Q6PGG2	Click_here	-0.039	0.849	0.131	0.475	-0.107	0.607	0.158	0.356	xxxxxx	0.274	0.039	0.425	0.006	0.053	0.871	0.235	0.173	abundance	0.317	0.023	0.174	0.223	0.227	0.154	-0.046	0.832	xxxxxx	0.313	0.056	0.294	0.072	0.161	0.486	0.077	0.741	xxxxxx	0.356	0.022	0.042	0.824	0.334	0.04	-0.205	0.358
12525	Cd8a	ENSMUSG00000053977	protein-coding	P01731,Q8CAX3	Click_here	0.436	0.498	0.028	0.977	0.421	0.524	-0.278	0.706	xxxxxx	1.641	0.002	1.575	0.005	0.813	0.315	0.424	0.63	abundance	1.75	0.001	0.617	0.237	1.426	0.017	-0.612	0.493	translation	1.204	0.043	1.547	0.02	0.392	0.722	0.701	0.358	abundance	1.313	0.019	0.589	0.308	1.004	0.094	-0.334	0.712
14957	H1f3	ENSMUSG00000052565	protein-coding	P43277,Q149Z9	Click_here	1.177	0.196	-0.794	0.068	1.898	0.16	-1.061	0.071	xxxxxx	0.79	0.254	0.056	0.88	0.739	0.411	-0.123	0.772	xxxxxx	0.362	0.693	-0.838	0.017	1.123	0.351	-0.92	0.02	buffering	-0.387	0.677	0.85	0.039	-1.159	0.427	0.938	0.04	buffering	-0.816	0.341	-0.044	0.928	-0.776	0.418	0.141	0.776
406219	Krt87	ENSMUSG00000047641	protein-coding	Q6IMF0	Click_here	0.273	0.58	-0.757	0.039	0.391	0.679	-0.785	0.083	xxxxxx	0.142	0.725	0.333	0.187	0.09	0.91	0.318	0.304	xxxxxx	-0.046	0.934	-0.724	0.012	0.067	0.945	-0.72	0.031	buffering	-0.13	0.793	1.089	0.005	-0.301	0.821	1.103	0.012	buffering	-0.319	0.482	0.032	0.936	-0.324	0.568	0.065	0.892
100502973	Gm12996	NA	ncRNA	NA	Click_here	-0.629	0.368	-1.066	0.042	-0.685	0.625	-1.086	0.11	xxxxxx	-0.531	0.313	0.162	0.683	-0.523	0.513	0.145	0.794	xxxxxx	-0.137	0.857	-0.941	0.021	-0.186	0.883	-0.945	0.046	buffering	0.097	0.904	1.228	0.016	0.162	0.935	1.231	0.037	buffering	0.492	0.467	0.125	0.81	0.498	0.563	0.141	0.829
12829	Col4a4	ENSMUSG00000067158	protein-coding	Q9QZR9	Click_here	0.693	0.366	0.675	0.259	0.006	0.993	0.143	0.742	xxxxxx	0.69	0.224	1.604	0.003	-0.941	0.125	1.074	0.007	buffering	-0.173	0.836	0.042	0.947	-0.216	0.583	0.175	0.516	xxxxxx	-0.002	0.998	0.929	0.088	-0.947	0.066	0.931	0.012	buffering	-0.866	0.205	-0.633	0.234	-0.222	0.687	0.032	0.948
666532	Zfp991	ENSMUSG00000067916	protein-coding	Q8R1N3	Click_here	0.095	0.869	0.027	0.935	0.078	0.918	0.006	0.991	xxxxxx	0.197	0.623	0.782	0.001	-0.294	0.795	0.739	0.011	buffering	-0.036	0.952	0.174	0.416	-0.146	0.802	0.182	0.405	xxxxxx	0.102	0.849	0.755	0.007	-0.373	0.753	0.733	0.017	buffering	-0.132	0.824	0.148	0.535	-0.225	0.726	0.176	0.486
23993	Klk7	ENSMUSG00000030713	protein-coding	A0A0B6VPC4,Q91VE3	Click_here	0.058	0.906	-0.043	0.939	0.083	0.856	-0.094	0.845	xxxxxx	0.075	0.841	0.713	0.038	-0.334	0.394	0.648	0.04	buffering	0.033	0.948	-0.025	0.956	0.047	0.902	-0.054	0.876	xxxxxx	0.017	0.973	0.757	0.065	-0.416	0.351	0.742	0.044	buffering	-0.025	0.966	0.018	0.975	-0.036	0.949	0.04	0.927
100504397	Gm20205	NA	ncRNA	NA	Click_here	-0.285	0.608	-0.195	0.696	-0.383	0.541	-0.323	0.515	xxxxxx	0.104	0.831	0.864	0.016	0.537	0.443	0.91	0.027	buffering	-0.362	0.425	-0.423	0.233	-0.574	0.265	-0.586	0.121	xxxxxx	0.389	0.415	1.059	0.02	0.92	0.254	1.233	0.021	buffering	-0.077	0.916	-0.228	0.582	-0.191	0.771	-0.262	0.522
12817	Col13a1	ENSMUSG00000058806	protein-coding	D3Z7B8,Q9R1N9	Click_here	-0.23	0.719	-0.613	0.019	0.25	0.852	-0.574	0.06	xxxxxx	0.06	0.915	0.138	0.452	-0.048	0.959	0.128	0.548	xxxxxx	0.308	0.56	-0.326	0.089	0.563	0.399	-0.378	0.078	xxxxxx	0.29	0.603	0.75	0.005	-0.297	0.854	0.702	0.018	buffering	0.538	0.301	0.287	0.175	0.314	0.712	0.197	0.449
85029	Rpph1	ENSMUSG00000092837	ncRNA	NA	Click_here	-0.064	0.953	1.241	0.068	-0.626	0.656	1.264	0.098	xxxxxx	0.16	0.834	-0.891	0.073	0.563	0.593	-0.949	0.095	xxxxxx	-0.205	0.813	0.341	0.549	-0.359	0.682	0.416	0.46	xxxxxx	0.224	0.797	-2.132	0.005	1.189	0.514	-2.213	0.008	buffering	-0.141	0.899	-0.9	0.123	0.266	0.844	-0.849	0.17
75939	4930579G24Rik	ENSMUSG00000027811	protein-coding	Q3UUX7	Click_here	-0.051	0.878	0.204	0.236	-0.139	0.75	0.215	0.279	xxxxxx	-0.099	0.67	-0.186	0.151	-0.019	0.971	-0.164	0.282	xxxxxx	-0.1	0.714	0.132	0.355	-0.157	0.606	0.154	0.312	xxxxxx	-0.049	0.877	-0.39	0.026	0.12	0.848	-0.379	0.049	buffering	-0.049	0.895	-0.072	0.671	-0.018	0.973	-0.061	0.751
69769	Tnfaip8l2	ENSMUSG00000013707	protein-coding	Q9D8Y7	Click_here	0.414	0.001	0.532	0.059	0.335	0.043	0.019	0.987	xxxxxx	0.466	0	0.184	0.363	0.439	0.001	-0.394	0.522	translation	0.405	0	0.756	0.002	0.293	0.08	0.255	0.659	abundance	0.053	0.635	-0.347	0.136	0.104	0.499	-0.413	0.124	xxxxxx	-0.009	0.959	0.224	0.352	-0.042	0.791	0.235	0.345
319272	A130077B15Rik	ENSMUSG00000112095	ncRNA	NA	Click_here	0.414	0.153	0.593	0.113	0.553	0.192	0.783	0.136	xxxxxx	0.329	0.132	0.162	0.577	0.367	0.214	0.314	0.404	xxxxxx	0.609	0.01	0.874	0.007	0.814	0.06	1.154	0.029	abundance	-0.086	0.786	-0.431	0.173	-0.186	0.676	-0.47	0.193	xxxxxx	0.195	0.502	0.281	0.399	0.261	0.45	0.371	0.33
69397	1700019A02Rik	ENSMUSG00000060715	protein-coding	Q9DA74	Click_here	0.322	0.638	-0.885	0.182	0.748	0.322	-1.097	0.117	xxxxxx	-0.215	0.689	-0.217	0.688	-0.111	0.893	-0.075	0.909	xxxxxx	0.375	0.51	-1.116	0.04	0.912	0.184	-1.363	0.022	buffering	-0.537	0.353	0.668	0.236	-0.859	0.186	1.022	0.116	xxxxxx	0.053	0.954	-0.231	0.728	0.164	0.836	-0.266	0.665
226356	Cfap221	ENSMUSG00000036962	protein-coding	A9Q751	Click_here	0.612	0.242	0.19	0.747	0.48	0.273	-0.293	0.56	xxxxxx	0.092	0.856	0.415	0.28	-0.197	0.689	0.343	0.276	xxxxxx	0.33	0.492	-0.423	0.312	0.624	0.111	-0.684	0.049	buffering	-0.52	0.284	0.225	0.63	-0.677	0.097	0.636	0.127	xxxxxx	-0.282	0.615	-0.613	0.176	0.144	0.815	-0.391	0.285
67303	3110045C21Rik	ENSMUSG00000097503	ncRNA	NA	Click_here	0.178	0.546	-0.136	0.678	0.109	0.748	-0.014	0.975	xxxxxx	0.062	0.813	0.12	0.605	0.122	0.675	0.162	0.462	xxxxxx	0.115	0.674	-0.559	0.021	-0.167	0.624	-0.481	0.041	buffering	-0.116	0.677	0.255	0.302	0.013	0.977	0.176	0.483	xxxxxx	-0.063	0.86	-0.424	0.103	-0.277	0.383	-0.467	0.069
100503237	Gm19605	NA	ncRNA	NA	Click_here	0.166	0.649	-0.233	0.403	0.177	0.734	-0.239	0.489	xxxxxx	0.183	0.49	0.16	0.445	0.176	0.689	0.153	0.574	xxxxxx	0.026	0.951	-0.519	0.023	0.049	0.941	-0.52	0.047	buffering	0.017	0.968	0.393	0.106	0	1	0.393	0.163	xxxxxx	-0.141	0.706	-0.286	0.239	-0.128	0.817	-0.281	0.328
100041986	Gm3609	NA	pseudo	NA	Click_here	-0.214	0.722	0.358	0.242	-0.089	0.931	0.327	0.37	xxxxxx	-0.615	0.121	0.042	0.877	-0.6	0.264	-0.045	0.915	xxxxxx	-0.225	0.666	0.945	0.001	0.107	0.937	0.913	0.009	buffering	-0.4	0.419	-0.315	0.227	-0.511	0.492	-0.372	0.259	xxxxxx	-0.011	0.989	0.587	0.037	0.196	0.859	0.586	0.07
78102	8430426J06Rik	ENSMUSG00000115970	ncRNA	NA	Click_here	0.314	0.631	-0.08	0.762	0.331	0.706	-0.091	0.786	xxxxxx	0.032	0.959	0	1	0.032	0.976	-0.001	0.997	xxxxxx	0.026	0.973	-0.447	0.019	0.12	0.919	-0.448	0.042	buffering	-0.281	0.638	0.08	0.706	-0.298	0.739	0.09	0.738	xxxxxx	-0.288	0.658	-0.367	0.073	-0.21	0.859	-0.356	0.142
329366	Ccdc187	ENSMUSG00000048038	protein-coding	Q8C5V8	Click_here	0.319	0.585	-0.276	0.323	0.358	0.675	-0.29	0.402	xxxxxx	0.493	0.223	0.071	0.763	0.483	0.42	0.048	0.892	xxxxxx	0.288	0.571	-0.609	0.01	0.376	0.684	-0.622	0.03	buffering	0.175	0.757	0.346	0.149	0.125	0.908	0.338	0.24	xxxxxx	-0.03	0.97	-0.333	0.176	0.018	0.988	-0.332	0.239
99100	Cep152	ENSMUSG00000068394	protein-coding	A2AUM9	Click_here	-0.102	0.758	-0.254	0.113	0.136	0.759	-0.219	0.171	xxxxxx	0.018	0.953	0.096	0.426	-0.072	0.846	0.09	0.461	xxxxxx	0.264	0.276	-0.24	0.06	0.488	0.106	-0.33	0.026	buffering	0.119	0.679	0.349	0.028	-0.207	0.672	0.309	0.049	xxxxxx	0.365	0.149	0.013	0.944	0.353	0.178	-0.111	0.506
21939	Cd40	ENSMUSG00000017652	protein-coding	P27512	Click_here	-0.665	0.176	0.358	0.455	-0.724	0.252	0.473	0.486	xxxxxx	0.179	0.677	0.186	0.612	0.148	0.842	0.155	0.741	xxxxxx	-0.526	0.206	1.271	0.002	-0.737	0.393	1.362	0.015	buffering	0.843	0.071	-0.171	0.69	0.872	0.115	-0.317	0.643	xxxxxx	0.138	0.822	0.913	0.033	-0.013	0.992	0.889	0.073
100042355	Gm10705	NA	pseudo	NA	Click_here	-0.183	0.605	0.174	0.187	-0.316	0.518	0.201	0.196	xxxxxx	-0.085	0.773	-0.006	0.96	-0.08	0.865	0.006	0.968	xxxxxx	-0.101	0.764	0.28	0.013	-0.314	0.509	0.295	0.023	buffering	0.098	0.779	-0.181	0.121	0.235	0.645	-0.195	0.141	xxxxxx	0.082	0.842	0.106	0.377	0.001	0.998	0.093	0.479
230872	Crocc	ENSMUSG00000040860	protein-coding	Q8CJ40	Click_here	-0.143	0.535	-0.289	0.041	0.049	0.919	-0.247	0.114	xxxxxx	0.056	0.777	-0.057	0.584	0.094	0.721	-0.073	0.514	xxxxxx	0.19	0.304	-0.342	0.003	0.418	0.198	-0.398	0.008	buffering	0.198	0.319	0.232	0.059	0.044	0.921	0.173	0.199	xxxxxx	0.333	0.083	-0.054	0.674	0.368	0.095	-0.152	0.336
63830	Kcnq1ot1	ENSMUSG00000101609	ncRNA	NA	Click_here	-0.159	0.674	-0.54	0.015	0.161	0.84	-0.499	0.053	xxxxxx	0.049	0.881	-0.121	0.434	0.121	0.79	-0.133	0.441	xxxxxx	0.088	0.81	-0.512	0.004	0.391	0.464	-0.534	0.011	buffering	0.208	0.524	0.419	0.036	-0.04	0.96	0.366	0.089	xxxxxx	0.246	0.454	0.028	0.903	0.23	0.549	-0.035	0.897
668829	Gm9385	NA	pseudo	NA	Click_here	0.059	0.848	0.233	0.337	0.039	0.937	0.227	0.434	xxxxxx	0.117	0.58	-0.09	0.644	0.125	0.713	-0.1	0.684	xxxxxx	0.06	0.832	0.502	0.014	0.018	0.975	0.496	0.037	buffering	0.059	0.838	-0.322	0.127	0.086	0.866	-0.328	0.187	xxxxxx	0.001	0.998	0.269	0.208	-0.021	0.971	0.269	0.269
209737	Kif15	ENSMUSG00000036768	protein-coding	Q6P9L6	Click_here	0.28	0.663	-0.541	0.227	0.527	0.524	-0.635	0.214	xxxxxx	-0.332	0.47	-0.378	0.262	-0.159	0.856	-0.266	0.514	xxxxxx	0.003	0.997	-1.355	0.001	0.622	0.544	-1.356	0.006	buffering	-0.612	0.244	0.163	0.697	-0.687	0.276	0.369	0.456	xxxxxx	-0.277	0.66	-0.814	0.048	0.095	0.946	-0.72	0.11
100504564	Gm20289	NA	ncRNA	NA	Click_here	-0.31	0.418	-0.401	0.138	-0.158	0.812	-0.326	0.326	xxxxxx	-0.294	0.296	0.048	0.837	-0.312	0.428	0.119	0.666	xxxxxx	0.071	0.863	-0.565	0.013	0.285	0.614	-0.582	0.026	buffering	0.016	0.973	0.449	0.072	-0.154	0.831	0.445	0.108	xxxxxx	0.38	0.258	-0.164	0.509	0.442	0.287	-0.256	0.398
100034726	Gm15772	ENSMUSG00000062353	pseudo	NA	Click_here	-0.326	0.128	0.101	0.703	-0.361	0.14	0.264	0.417	xxxxxx	-0.362	0.029	-0.162	0.356	-0.307	0.157	0.019	0.959	xxxxxx	-0.406	0.02	0.27	0.147	-0.499	0.036	0.474	0.093	translation	-0.036	0.887	-0.263	0.186	0.054	0.887	-0.245	0.259	xxxxxx	-0.08	0.747	0.169	0.423	-0.138	0.601	0.209	0.346
433297	Gm5526	NA	pseudo	NA	Click_here	-0.056	0.845	-0.225	0.418	-0.088	0.826	-0.238	0.47	xxxxxx	-0.397	0.033	-0.49	0.024	-0.465	0.16	-0.578	0.092	abundance	-0.289	0.146	0.11	0.653	-0.274	0.277	0.047	0.899	xxxxxx	-0.341	0.128	-0.265	0.252	-0.378	0.203	-0.34	0.323	xxxxxx	-0.233	0.296	0.336	0.164	-0.186	0.597	0.284	0.364
665903	Gm7846	NA	pseudo	NA	Click_here	0.191	0.603	0.133	0.644	0.198	0.692	0.14	0.698	xxxxxx	-0.068	0.83	0.589	0.008	-0.036	0.967	0.586	0.032	buffering	0.372	0.182	-0.108	0.643	0.366	0.303	-0.093	0.769	xxxxxx	-0.259	0.408	0.456	0.061	-0.234	0.715	0.446	0.132	xxxxxx	0.181	0.61	-0.24	0.299	0.168	0.744	-0.233	0.402
21952	Tnni1	ENSMUSG00000026418	protein-coding	Q9WUZ5	Click_here	0.189	0.363	-0.054	0.77	0.224	0.296	-0.144	0.415	xxxxxx	0.208	0.174	-0.227	0.06	0.355	0.106	-0.326	0.037	buffering	0.256	0.127	0.188	0.138	0.134	0.531	0.066	0.681	xxxxxx	0.019	0.938	-0.173	0.201	0.131	0.626	-0.182	0.182	xxxxxx	0.067	0.782	0.242	0.088	-0.09	0.765	0.21	0.132
100861855	Gm16170	NA	ncRNA	NA	Click_here	0.062	0.87	-0.788	0.069	-0.012	0.99	-0.775	0.128	xxxxxx	-0.464	0.051	-0.999	0.006	-0.557	0.257	-1.096	0.042	buffering	-0.182	0.524	0.009	0.983	-0.182	0.594	-0.029	0.958	xxxxxx	-0.525	0.072	-0.211	0.573	-0.545	0.122	-0.32	0.599	xxxxxx	-0.244	0.414	0.797	0.038	-0.169	0.779	0.747	0.114
100862001	LOC100862001	NA	ncRNA	NA	Click_here	0.738	0.247	-0.022	0.977	0.721	0.224	0.41	0.445	xxxxxx	0.293	0.58	0.819	0.04	0.918	0.15	0.99	0.023	buffering	0.448	0.432	-0.219	0.632	0.281	0.604	0.043	0.927	xxxxxx	-0.445	0.461	0.841	0.075	0.197	0.842	0.581	0.166	xxxxxx	-0.29	0.684	-0.197	0.698	-0.44	0.441	-0.366	0.365
58185	Rsad2	ENSMUSG00000020641	protein-coding	Q8CBB9	Click_here	0.087	0.881	0.316	0.322	-0.277	0.46	0.263	0.209	xxxxxx	0.416	0.247	0.815	0.004	-0.521	0.228	0.558	0.012	buffering	0.483	0.23	0.328	0.201	0.106	0.765	0.03	0.893	xxxxxx	0.329	0.464	0.498	0.086	-0.244	0.584	0.295	0.131	xxxxxx	0.396	0.382	0.011	0.978	0.383	0.181	-0.233	0.229
73270	1700024F13Rik	ENSMUSG00000097709	ncRNA	NA	Click_here	-0.198	0.638	0.194	0.694	-0.153	0.787	0.122	0.854	xxxxxx	0.565	0.053	0.838	0.017	0.761	0.149	1.045	0.049	buffering	0.159	0.674	-0.031	0.946	0.152	0.727	0.027	0.959	xxxxxx	0.764	0.041	0.644	0.098	0.914	0.081	0.923	0.15	xxxxxx	0.357	0.314	-0.225	0.583	0.304	0.502	-0.095	0.879
252967	Ropn1l	ENSMUSG00000022236	protein-coding	Q9EQ00	Click_here	0.412	0.268	0.439	0.262	0.192	0.704	0.163	0.752	xxxxxx	-0.134	0.679	0.814	0.012	-0.543	0.231	0.904	0.015	buffering	-0.105	0.792	0.218	0.52	-0.214	0.531	0.288	0.326	xxxxxx	-0.546	0.117	0.375	0.258	-0.734	0.063	0.741	0.097	xxxxxx	-0.517	0.12	-0.221	0.544	-0.406	0.252	0.125	0.798
74369	Mei1	ENSMUSG00000068117	protein-coding	Q9D4I2	Click_here	0.338	0.401	-0.549	0.156	0.637	0.171	-0.766	0.082	xxxxxx	0.418	0.154	-0.625	0.038	0.758	0.082	-0.892	0.023	buffering	0.665	0.036	0.362	0.246	0.468	0.192	-0.064	0.895	xxxxxx	0.079	0.858	-0.075	0.849	0.121	0.808	-0.126	0.725	xxxxxx	0.326	0.38	0.911	0.014	-0.17	0.814	0.702	0.061
73600	1700120C14Rik	ENSMUSG00000100599	ncRNA	NA	Click_here	-0.563	0.121	-0.418	0.219	-0.547	0.28	-0.396	0.457	xxxxxx	-0.361	0.184	-0.927	0.003	-0.327	0.668	-0.912	0.027	buffering	-0.407	0.175	0.044	0.899	-0.409	0.277	0.06	0.894	xxxxxx	0.202	0.568	-0.509	0.097	0.221	0.741	-0.517	0.16	xxxxxx	0.155	0.704	0.462	0.128	0.138	0.834	0.456	0.203
78445	C330013E15Rik	ENSMUSG00000097093	ncRNA	NA	Click_here	-0.162	0.733	-0.383	0.117	0.038	0.967	-0.348	0.209	xxxxxx	-0.061	0.88	-0.507	0.011	0.204	0.799	-0.494	0.036	buffering	0.171	0.676	0.139	0.501	0.099	0.85	0.103	0.656	xxxxxx	0.101	0.826	-0.124	0.561	0.167	0.786	-0.146	0.544	xxxxxx	0.334	0.399	0.521	0.021	0.061	0.958	0.451	0.087
110542	Amhr2	ENSMUSG00000023047	protein-coding	Q8K592	Click_here	-0.016	0.973	-0.542	0.082	0.061	0.943	-0.54	0.138	xxxxxx	-0.054	0.879	-0.718	0.006	0.048	0.959	-0.712	0.027	buffering	-0.28	0.379	0.103	0.71	-0.295	0.447	0.137	0.675	xxxxxx	-0.037	0.933	-0.176	0.508	-0.012	0.987	-0.172	0.595	xxxxxx	-0.264	0.456	0.645	0.023	-0.355	0.589	0.677	0.057
71738	Mamdc2	ENSMUSG00000033207	protein-coding	A0A0R4J0J7,Q8CG85	Click_here	-0.017	0.968	0.251	0.45	-0.198	0.491	0.266	0.267	xxxxxx	0.077	0.797	0.47	0.056	-0.262	0.322	0.404	0.045	buffering	0.062	0.863	-0.05	0.881	0.098	0.675	-0.104	0.593	xxxxxx	0.094	0.789	0.219	0.432	-0.064	0.857	0.138	0.511	xxxxxx	0.079	0.849	-0.301	0.296	0.297	0.231	-0.369	0.085
67432	Hoga1	ENSMUSG00000025176	protein-coding	Q9DCU9	Click_here	0.083	0.784	-0.101	0.638	0.071	0.878	-0.094	0.726	xxxxxx	-0.095	0.677	-0.461	0.006	-0.154	0.784	-0.469	0.026	buffering	0.112	0.666	0.155	0.33	0.132	0.687	0.165	0.362	xxxxxx	-0.179	0.471	-0.36	0.051	-0.224	0.646	-0.375	0.096	xxxxxx	0.029	0.941	0.256	0.137	0.061	0.908	0.259	0.192
12427	Ccna1	ENSMUSG00000027793	protein-coding	Q61456	Click_here	0.199	0.634	0.075	0.833	0.152	0.753	-0.013	0.977	xxxxxx	-0.357	0.211	0.389	0.079	-0.598	0.14	0.547	0.049	buffering	0.088	0.834	-0.035	0.906	0.11	0.783	-0.074	0.778	xxxxxx	-0.555	0.117	0.314	0.209	-0.75	0.077	0.561	0.105	xxxxxx	-0.111	0.812	-0.11	0.704	-0.042	0.949	-0.061	0.85
17306	Sypl2	ENSMUSG00000027887	protein-coding	O89104	Click_here	0.153	0.574	-0.282	0.105	0.311	0.404	-0.329	0.11	xxxxxx	0.069	0.766	-0.407	0.006	0.297	0.462	-0.428	0.016	buffering	0.08	0.761	-0.079	0.601	0.124	0.641	-0.103	0.486	xxxxxx	-0.085	0.75	-0.126	0.39	-0.014	0.975	-0.1	0.549	xxxxxx	-0.073	0.813	0.203	0.178	-0.187	0.583	0.225	0.165
414108	9230114K14Rik	ENSMUSG00000097145	ncRNA	NA	Click_here	0.066	0.884	0.118	0.6	-0.022	0.974	0.099	0.686	xxxxxx	-0.056	0.878	0.422	0.013	-0.37	0.488	0.437	0.027	buffering	0.005	0.992	0.015	0.946	-0.006	0.991	0.013	0.952	xxxxxx	-0.122	0.753	0.304	0.101	-0.349	0.516	0.338	0.098	xxxxxx	-0.061	0.906	-0.103	0.602	0.016	0.983	-0.086	0.681
100503334	Gm15728	NA	ncRNA	NA	Click_here	0.163	0.516	-0.253	0.196	0.226	0.54	-0.287	0.232	xxxxxx	0.061	0.78	-0.428	0.009	0.167	0.704	-0.441	0.03	buffering	0.199	0.333	0.074	0.674	0.181	0.472	0.033	0.89	xxxxxx	-0.103	0.669	-0.175	0.292	-0.059	0.89	-0.154	0.446	xxxxxx	0.036	0.915	0.327	0.064	-0.046	0.935	0.32	0.111
233836	Slc5a11	ENSMUSG00000030769	protein-coding	Q8K0E3	Click_here	0.401	0.384	-0.194	0.609	0.536	0.247	-0.391	0.289	xxxxxx	0.576	0.091	-0.395	0.129	0.85	0.063	-0.678	0.047	buffering	0.161	0.726	0.219	0.457	0.009	0.988	0.139	0.621	xxxxxx	0.174	0.71	-0.201	0.511	0.314	0.532	-0.287	0.325	xxxxxx	-0.24	0.619	0.412	0.179	-0.526	0.274	0.531	0.09
102132	E230013L22Rik	ENSMUSG00000096957	ncRNA	NA	Click_here	0.292	0.792	0.676	0.464	-0.27	0.73	0.423	0.465	xxxxxx	1.048	0.142	2.148	0.006	-0.736	0.391	1.239	0.032	buffering	0.038	0.976	0.057	0.95	-0.01	0.99	0.025	0.966	xxxxxx	0.756	0.396	1.471	0.073	-0.466	0.605	0.816	0.132	xxxxxx	-0.254	0.831	-0.619	0.445	0.26	0.725	-0.399	0.417
234684	Lrrc29	ENSMUSG00000041679	protein-coding	F6SF53,Q3UG51,A0A1B0GQY9	Click_here	-0.173	0.563	-0.573	0.035	-0.181	0.769	-0.576	0.087	xxxxxx	-0.322	0.125	-0.844	0.001	-0.335	0.608	-0.849	0.013	buffering	-0.109	0.697	-0.175	0.402	-0.112	0.754	-0.177	0.457	xxxxxx	-0.15	0.585	-0.271	0.205	-0.154	0.747	-0.273	0.302	xxxxxx	0.064	0.861	0.398	0.076	0.07	0.909	0.399	0.128
260408	Prss45	ENSMUSG00000047257	protein-coding	Q8K4I7	Click_here	0.511	0.29	-0.397	0.257	0.602	0.375	-0.472	0.313	xxxxxx	0.353	0.341	-1.1	0.001	0.606	0.554	-1.151	0.01	buffering	0.069	0.903	-0.282	0.329	0.134	0.836	-0.292	0.355	xxxxxx	-0.158	0.755	-0.703	0.04	0.004	0.998	-0.68	0.082	xxxxxx	-0.442	0.324	0.115	0.744	-0.469	0.4	0.18	0.679
277328	Trpa1	ENSMUSG00000032769	protein-coding	Q8BLA8,V5TCP9	Click_here	-0.575	0.342	-0.478	0.389	-0.285	0.704	-0.127	0.867	xxxxxx	0.226	0.66	-0.319	0.446	0.419	0.45	-0.457	0.256	xxxxxx	-0.346	0.53	0.596	0.175	-0.707	0.199	0.808	0.06	xxxxxx	0.801	0.144	0.159	0.763	0.704	0.193	-0.33	0.561	xxxxxx	0.229	0.74	1.074	0.033	-0.422	0.624	0.934	0.055
12964	Cryga	ENSMUSG00000044429	protein-coding	P04345	Click_here	-0.117	0.805	-0.02	0.974	-0.114	0.863	0.001	0.999	xxxxxx	-0.255	0.425	-0.424	0.159	-0.192	0.753	-0.379	0.323	xxxxxx	-0.085	0.851	0.445	0.17	-0.151	0.788	0.46	0.202	xxxxxx	-0.138	0.746	-0.405	0.238	-0.078	0.918	-0.38	0.357	xxxxxx	0.032	0.958	0.465	0.194	-0.037	0.97	0.459	0.258
241116	Cfap65	ENSMUSG00000047021	protein-coding	Q3V0B4	Click_here	0.344	0.539	0.229	0.548	0.087	0.857	0.012	0.974	xxxxxx	0.751	0.059	0.83	0.007	-0.176	0.767	0.355	0.121	xxxxxx	0.177	0.741	-0.027	0.943	0.208	0.497	-0.139	0.451	xxxxxx	0.408	0.403	0.6	0.072	-0.263	0.607	0.343	0.129	xxxxxx	-0.166	0.789	-0.257	0.429	0.121	0.782	-0.152	0.463
22625	Map3k19	ENSMUSG00000051590	protein-coding	E9Q3S4,A0A140LHL6	Click_here	0.325	0.187	0.168	0.297	0.169	0.556	0.016	0.947	xxxxxx	0.119	0.558	0.344	0.011	-0.198	0.532	0.288	0.031	xxxxxx	0.158	0.484	0.077	0.584	0.087	0.702	0.003	0.986	xxxxxx	-0.206	0.376	0.176	0.202	-0.367	0.123	0.272	0.073	xxxxxx	-0.167	0.501	-0.091	0.544	-0.083	0.764	-0.013	0.948
114668	5033404E19Rik	ENSMUSG00000102185	pseudo	NA	Click_here	-0.087	0.869	-0.238	0.556	-0.088	0.91	-0.238	0.623	xxxxxx	0.24	0.494	-0.472	0.097	0.239	0.723	-0.471	0.191	xxxxxx	0.305	0.431	0.266	0.401	0.306	0.539	0.267	0.483	xxxxxx	0.327	0.423	-0.234	0.479	0.327	0.602	-0.233	0.596	xxxxxx	0.392	0.333	0.504	0.134	0.393	0.54	0.505	0.24
74717	Spata17	ENSMUSG00000026611	protein-coding	Q9D552	Click_here	0.186	0.656	0.087	0.844	0.174	0.754	0.057	0.924	xxxxxx	0.432	0.126	0.699	0.017	0.332	0.591	0.63	0.107	xxxxxx	-0.015	0.976	-0.279	0.347	0.025	0.966	-0.276	0.395	xxxxxx	0.246	0.492	0.612	0.068	0.158	0.839	0.573	0.145	xxxxxx	-0.201	0.616	-0.365	0.252	-0.149	0.809	-0.333	0.38
73075	Ppil6	ENSMUSG00000078451	protein-coding	B2RWF7	Click_here	-0.004	0.989	-0.175	0.534	0.072	0.812	-0.172	0.526	xxxxxx	0.039	0.859	0.049	0.833	0.018	0.955	0.02	0.942	xxxxxx	0.083	0.719	-0.343	0.108	0.232	0.317	-0.404	0.057	xxxxxx	0.043	0.871	0.224	0.323	-0.055	0.873	0.192	0.392	xxxxxx	0.087	0.741	-0.167	0.494	0.16	0.501	-0.232	0.31
27403	Abca7	ENSMUSG00000035722	protein-coding	E9Q6G4,Q91V24	Click_here	-0.068	0.802	-0.105	0.343	0.073	0.798	-0.081	0.417	xxxxxx	-0.008	0.975	0.078	0.349	-0.112	0.609	0.081	0.28	xxxxxx	0.13	0.547	-0.208	0.024	0.408	0.086	-0.254	0.009	xxxxxx	0.06	0.812	0.183	0.073	-0.185	0.524	0.162	0.08	xxxxxx	0.198	0.366	-0.103	0.298	0.335	0.108	-0.173	0.075
97640	C78653	NA	ncRNA	NA	Click_here	-0.165	0.634	-0.014	0.971	-0.159	0.706	0.046	0.908	xxxxxx	0.127	0.637	-0.363	0.065	0.288	0.47	-0.409	0.079	xxxxxx	-0.07	0.842	0.179	0.408	-0.149	0.673	0.204	0.347	xxxxxx	0.292	0.318	-0.349	0.124	0.447	0.271	-0.455	0.112	xxxxxx	0.096	0.802	0.193	0.41	0.01	0.987	0.158	0.535
320116	Fndc9	ENSMUSG00000048721	protein-coding	Q8BJN4	Click_here	-0.172	0.718	-0.166	0.612	-0.05	0.937	-0.087	0.812	xxxxxx	-0.569	0.074	-0.761	0.004	-0.006	0.996	-0.503	0.082	xxxxxx	-0.439	0.213	-0.073	0.8	-0.385	0.283	0.126	0.653	xxxxxx	-0.397	0.308	-0.595	0.041	0.044	0.959	-0.416	0.147	xxxxxx	-0.267	0.53	0.092	0.762	-0.335	0.406	0.213	0.425
620678	Gm12174	ENSMUSG00000080776	pseudo	NA	Click_here	-0.072	0.865	0.048	0.879	-0.058	0.922	0.034	0.935	xxxxxx	-0.09	0.78	-0.451	0.029	-0.226	0.695	-0.469	0.059	xxxxxx	0.143	0.682	0.11	0.633	0.177	0.654	0.139	0.575	xxxxxx	-0.017	0.969	-0.5	0.046	-0.168	0.818	-0.503	0.076	xxxxxx	0.216	0.547	0.062	0.826	0.234	0.589	0.105	0.732
100526467	Mir3061	NA	ncRNA	NA	Click_here	0.056	0.87	0.017	0.936	0.053	0.913	0.012	0.966	xxxxxx	-0.125	0.599	-0.265	0.037	-0.07	0.903	-0.255	0.1	xxxxxx	-0.14	0.608	0.19	0.145	-0.179	0.62	0.201	0.179	xxxxxx	-0.181	0.507	-0.282	0.063	-0.123	0.837	-0.268	0.134	xxxxxx	-0.196	0.488	0.173	0.23	-0.232	0.556	0.189	0.28
327954	Dnah2	ENSMUSG00000005237	protein-coding	D3Z667	Click_here	-0.208	0.53	-0.063	0.731	-0.177	0.687	-0.03	0.908	xxxxxx	0.052	0.864	0.128	0.284	-0.012	0.984	0.12	0.396	xxxxxx	0.051	0.887	-0.24	0.063	0.171	0.695	-0.248	0.082	xxxxxx	0.26	0.373	0.191	0.165	0.165	0.754	0.151	0.38	xxxxxx	0.26	0.38	-0.177	0.211	0.348	0.377	-0.218	0.206
217069	Trim25	ENSMUSG00000000275	protein-coding	Q61510,Q3TU94	Click_here	0.125	0.6	0.046	0.841	0.089	0.683	-0.042	0.835	xxxxxx	0.197	0.23	0.307	0.036	-0.043	0.885	0.169	0.19	xxxxxx	0.327	0.066	0.104	0.518	0.246	0.124	-0.125	0.406	xxxxxx	0.072	0.752	0.261	0.114	-0.133	0.596	0.211	0.125	xxxxxx	0.202	0.32	0.058	0.758	0.156	0.375	-0.083	0.588
100502779	Gm12356	NA	ncRNA	NA	Click_here	0.1	0.868	-0.471	0.111	0.056	0.962	-0.468	0.182	xxxxxx	0.235	0.569	-0.467	0.039	0.191	0.841	-0.458	0.101	xxxxxx	0.384	0.38	0.148	0.557	0.398	0.468	0.163	0.593	xxxxxx	0.134	0.805	0.004	0.99	0.135	0.871	0.009	0.984	xxxxxx	0.284	0.585	0.62	0.023	0.342	0.736	0.631	0.058
76972	Snhg20	ENSMUSG00000086859	ncRNA	NA	Click_here	0.136	0.546	-0.132	0.5	0.142	0.654	-0.139	0.577	xxxxxx	0.076	0.675	0.094	0.516	0.071	0.819	0.091	0.622	xxxxxx	0.053	0.816	-0.284	0.06	0.067	0.841	-0.287	0.097	xxxxxx	-0.059	0.795	0.226	0.159	-0.07	0.864	0.229	0.237	xxxxxx	-0.083	0.73	-0.152	0.367	-0.075	0.824	-0.148	0.455
665155	Srp54b	ENSMUSG00000112449	protein-coding	P14576	Click_here	-0.115	0.661	0.05	0.677	-0.174	0.518	0.082	0.457	xxxxxx	-0.147	0.427	0.122	0.126	-0.292	0.214	0.163	0.07	xxxxxx	-0.047	0.858	-0.163	0.058	0.147	0.587	-0.15	0.071	xxxxxx	-0.032	0.907	0.072	0.433	-0.118	0.685	0.081	0.369	xxxxxx	0.068	0.812	-0.212	0.031	0.321	0.305	-0.232	0.026
72338	Wdr89	ENSMUSG00000045690	protein-coding	Q9D0R9	Click_here	-0.105	0.608	0.102	0.505	-0.131	0.636	0.121	0.506	xxxxxx	-0.166	0.242	-0.123	0.261	-0.135	0.564	-0.092	0.541	xxxxxx	-0.26	0.093	0.158	0.178	-0.299	0.161	0.206	0.2	xxxxxx	-0.06	0.759	-0.224	0.089	-0.004	0.994	-0.213	0.155	xxxxxx	-0.154	0.387	0.056	0.697	-0.168	0.442	0.085	0.62
665931	Rplp2-ps1	NA	pseudo	NA	Click_here	-0.001	0.996	0.162	0.433	0.085	0.85	0.161	0.47	xxxxxx	-0.189	0.394	-0.162	0.284	-0.275	0.361	-0.224	0.208	xxxxxx	-0.311	0.19	0.252	0.119	-0.177	0.601	0.151	0.446	xxxxxx	-0.187	0.488	-0.324	0.079	-0.36	0.376	-0.385	0.078	xxxxxx	-0.31	0.228	0.09	0.645	-0.261	0.396	-0.01	0.977
100861863	LOC100861863	NA	ncRNA	NA	Click_here	0.368	0.41	-0.493	0.334	0.371	0.573	-0.497	0.462	xxxxxx	0.548	0.092	0.452	0.235	0.545	0.267	0.446	0.434	xxxxxx	0.451	0.215	-0.537	0.189	0.454	0.375	-0.542	0.305	xxxxxx	0.181	0.681	0.945	0.05	0.175	0.858	0.943	0.097	xxxxxx	0.083	0.888	-0.043	0.944	0.083	0.91	-0.044	0.954
53314	Batf	ENSMUSG00000034266	protein-coding	O35284	Click_here	0.382	0.439	0.554	0.399	0.104	0.853	0.132	0.854	xxxxxx	0.553	0.123	1.351	0.012	-0.126	0.858	0.74	0.117	xxxxxx	0.677	0.084	0.65	0.21	0.35	0.35	-0.096	0.873	xxxxxx	0.171	0.733	0.797	0.152	-0.23	0.656	0.608	0.177	xxxxxx	0.294	0.546	0.096	0.894	0.246	0.533	-0.228	0.651
74413	Tc2n	ENSMUSG00000021187	protein-coding	Q91XT6	Click_here	0.351	0.802	0.421	0.685	-0.08	0.944	0.169	0.81	xxxxxx	1.341	0.137	1.732	0.02	-0.431	0.691	0.769	0.13	xxxxxx	0.381	0.76	-0.014	0.988	0.395	0.559	-0.287	0.53	xxxxxx	0.99	0.379	1.311	0.108	-0.351	0.759	0.6	0.258	xxxxxx	0.03	0.987	-0.435	0.623	0.475	0.544	-0.456	0.348
109181	Trip11	ENSMUSG00000021188	protein-coding	E9Q512	Click_here	-0.108	0.636	-0.029	0.871	-0.105	0.729	-0.023	0.925	xxxxxx	0.086	0.623	0.084	0.451	0.078	0.798	0.079	0.576	xxxxxx	0.076	0.717	-0.209	0.074	0.095	0.755	-0.213	0.113	xxxxxx	0.193	0.313	0.113	0.364	0.183	0.529	0.102	0.551	xxxxxx	0.183	0.342	-0.18	0.16	0.2	0.488	-0.19	0.246
723937	Mir433	NA	ncRNA	NA	Click_here	-0.106	0.873	0.427	0.274	-0.329	0.683	0.46	0.282	xxxxxx	-0.283	0.526	-0.22	0.463	-0.168	0.823	-0.13	0.73	xxxxxx	-0.44	0.358	0.504	0.108	-0.703	0.253	0.644	0.075	xxxxxx	-0.177	0.758	-0.646	0.073	0.161	0.882	-0.59	0.125	xxxxxx	-0.333	0.552	0.077	0.857	-0.374	0.545	0.183	0.661
76044	Ncapg2	ENSMUSG00000042029	protein-coding	Q3UT55,Q3UU24,Q6DFV1	Click_here	0.124	0.619	-0.24	0.024	0.152	0.774	-0.243	0.068	xxxxxx	-0.062	0.766	0.014	0.868	-0.063	0.857	0.016	0.888	xxxxxx	0.013	0.966	-0.256	0.003	0.043	0.938	-0.256	0.014	xxxxxx	-0.186	0.384	0.254	0.013	-0.215	0.686	0.259	0.04	xxxxxx	-0.111	0.654	-0.016	0.885	-0.109	0.73	-0.013	0.924
319149	H3c4	ENSMUSG00000099583	protein-coding	B9EI85,P84228	Click_here	0.02	0.977	0.447	0.36	-0.124	0.896	0.441	0.425	xxxxxx	-0.417	0.31	0.239	0.526	-0.495	0.389	0.37	0.419	xxxxxx	-0.406	0.391	-0.706	0.071	-0.178	0.822	-0.578	0.195	xxxxxx	-0.438	0.386	-0.208	0.636	-0.37	0.607	-0.071	0.917	xxxxxx	-0.426	0.409	-1.153	0.013	-0.053	0.974	-1.019	0.062
380836	Mrs2	ENSMUSG00000021339	protein-coding	Q5NCE8	Click_here	0.042	0.827	0.037	0.818	0.034	0.902	0.029	0.89	xxxxxx	0.032	0.835	0.13	0.189	0.003	0.993	0.124	0.298	xxxxxx	0.048	0.779	-0.135	0.208	0.079	0.703	-0.144	0.225	xxxxxx	-0.01	0.961	0.093	0.416	-0.031	0.915	0.095	0.48	xxxxxx	0.006	0.981	-0.171	0.146	0.045	0.882	-0.173	0.194
751556	Mir682	NA	ncRNA	NA	Click_here	0.419	0.265	-0.009	0.975	0.417	0.377	0.03	0.936	xxxxxx	0.128	0.698	-0.335	0.036	0.037	0.965	-0.323	0.094	xxxxxx	0.038	0.933	0.084	0.644	0.061	0.908	0.088	0.662	xxxxxx	-0.291	0.408	-0.325	0.08	-0.38	0.548	-0.353	0.129	xxxxxx	-0.381	0.269	0.093	0.636	-0.356	0.428	0.057	0.843
328309	Gm9776	ENSMUSG00000042857	ncRNA	NA	Click_here	-0.191	0.321	-0.103	0.54	-0.168	0.527	-0.066	0.789	xxxxxx	-0.151	0.301	-0.254	0.039	-0.094	0.776	-0.225	0.143	xxxxxx	-0.11	0.536	0.103	0.441	-0.133	0.531	0.123	0.406	xxxxxx	0.04	0.853	-0.151	0.257	0.074	0.818	-0.159	0.316	xxxxxx	0.081	0.707	0.205	0.142	0.035	0.932	0.19	0.239
218630	Ccno	ENSMUSG00000042417	protein-coding	B2RWG0,P0C242	Click_here	-0.123	0.662	-0.2	0.293	-0.021	0.966	-0.157	0.468	xxxxxx	-0.046	0.85	-0.2	0.158	0.057	0.888	-0.184	0.244	xxxxxx	0.079	0.764	0.212	0.163	-0.03	0.937	0.184	0.239	xxxxxx	0.077	0.775	0	1	0.077	0.832	-0.027	0.907	xxxxxx	0.202	0.403	0.412	0.021	-0.009	0.989	0.341	0.088
19256	Ptpn20	ENSMUSG00000021940	protein-coding	O55082	Click_here	-0.366	0.21	-0.342	0.156	-0.43	0.322	-0.398	0.236	xxxxxx	-0.053	0.851	-0.333	0.069	-0.115	0.82	-0.341	0.122	xxxxxx	0.018	0.962	0.293	0.128	0.073	0.87	0.296	0.165	xxxxxx	0.313	0.245	0.01	0.97	0.314	0.38	0.057	0.872	xxxxxx	0.384	0.142	0.636	0.007	0.503	0.36	0.694	0.039
16197	Il7r	ENSMUSG00000003882	protein-coding	P16872,Q5FW78,Q8C9W4	Click_here	0.529	0.492	-0.431	0.167	0.296	0.824	-0.37	0.336	xxxxxx	0.346	0.568	0.223	0.342	0.467	0.61	0.263	0.355	xxxxxx	0.747	0.229	-0.512	0.043	0.47	0.651	-0.426	0.168	xxxxxx	-0.183	0.823	0.654	0.034	0.171	0.924	0.633	0.066	xxxxxx	0.218	0.807	-0.081	0.806	0.174	0.881	-0.056	0.891
239337	Adamts12	ENSMUSG00000047497	protein-coding	Q3UXR3,Q811B3,Q8BMS3	Click_here	-0.209	0.811	0.019	0.965	-0.19	0.862	-0.025	0.957	xxxxxx	0.616	0.275	0.141	0.573	0.754	0.289	0.272	0.334	xxxxxx	0.371	0.603	-0.395	0.12	-0.018	0.988	-0.316	0.229	xxxxxx	0.824	0.225	0.122	0.676	0.944	0.221	0.297	0.375	xxxxxx	0.579	0.42	-0.413	0.141	0.172	0.896	-0.29	0.355
100316684	Mir1898	NA	ncRNA	NA	Click_here	-0.011	0.989	-0.083	0.866	-0.016	0.991	-0.083	0.895	xxxxxx	0.095	0.9	0.715	0.025	0.135	0.933	0.717	0.066	xxxxxx	0.75	0.243	-0.225	0.513	0.737	0.373	-0.211	0.638	xxxxxx	0.106	0.905	0.798	0.041	0.151	0.938	0.8	0.076	xxxxxx	0.761	0.276	-0.142	0.723	0.753	0.4	-0.128	0.822
100862061	LOC100862061	NA	ncRNA	NA	Click_here	0.401	0.433	0.321	0.46	0.295	0.682	0.206	0.729	xxxxxx	0.505	0.173	0.299	0.345	0.406	0.473	0.154	0.739	xxxxxx	0.435	0.307	-0.5	0.137	0.601	0.289	-0.625	0.121	xxxxxx	0.104	0.852	-0.023	0.961	0.111	0.889	-0.052	0.924	xxxxxx	0.034	0.963	-0.821	0.034	0.307	0.737	-0.831	0.058
433004	B830017H08Rik	NA	ncRNA	NA	Click_here	-0.097	0.747	-0.16	0.526	-0.099	0.814	-0.161	0.602	xxxxxx	-0.168	0.409	-0.469	0.016	-0.174	0.713	-0.471	0.056	xxxxxx	-0.061	0.833	0.141	0.49	-0.059	0.868	0.14	0.539	xxxxxx	-0.071	0.801	-0.31	0.136	-0.075	0.885	-0.311	0.207	xxxxxx	0.036	0.922	0.3	0.154	0.04	0.947	0.301	0.217
212517	Cfap44	ENSMUSG00000071550	protein-coding	E9Q5M6	Click_here	0.214	0.48	-0.135	0.527	0.292	0.407	-0.206	0.375	xxxxxx	0.491	0.03	0.197	0.19	0.379	0.216	0.035	0.905	xxxxxx	0.31	0.205	-0.273	0.092	0.466	0.15	-0.376	0.059	xxxxxx	0.277	0.304	0.333	0.074	0.087	0.878	0.241	0.252	xxxxxx	0.096	0.781	-0.138	0.454	0.175	0.631	-0.17	0.371
240034	Zfp760	ENSMUSG00000067928	protein-coding	E9QAF5,Q5U4A6	Click_here	-0.008	0.956	-0.026	0.855	-0.014	0.938	-0.029	0.865	xxxxxx	-0.031	0.739	0.223	0.016	0.023	0.912	0.21	0.053	xxxxxx	-0.09	0.312	-0.153	0.096	-0.127	0.289	-0.191	0.088	xxxxxx	-0.023	0.842	0.249	0.03	0.037	0.873	0.239	0.058	xxxxxx	-0.083	0.404	-0.128	0.209	-0.114	0.374	-0.163	0.187
52009	Jpt2	ENSMUSG00000024165	protein-coding	Q3TM10,Q6PGH2	Click_here	0.098	0.353	0.178	0.221	0.083	0.617	0.154	0.436	xxxxxx	0.195	0.018	-0.028	0.822	0.198	0.08	-0.076	0.73	xxxxxx	0.167	0.049	0.256	0.033	0.145	0.29	0.215	0.233	xxxxxx	0.097	0.315	-0.207	0.112	0.115	0.464	-0.231	0.176	xxxxxx	0.068	0.516	0.078	0.573	0.062	0.671	0.061	0.735
328795	Ubash3a	ENSMUSG00000042345	protein-coding	Q3V3E1	Click_here	0.27	0.619	-0.521	0.117	0.234	0.806	-0.512	0.209	xxxxxx	-0.055	0.912	-0.607	0.021	-0.097	0.927	-0.609	0.057	xxxxxx	0.067	0.908	0.114	0.704	0.074	0.917	0.116	0.731	xxxxxx	-0.325	0.491	-0.086	0.79	-0.331	0.632	-0.098	0.818	xxxxxx	-0.203	0.719	0.635	0.035	-0.16	0.886	0.628	0.08
620292	Cntnap5c	ENSMUSG00000038048	protein-coding	Q0V8T7	Click_here	-0.025	0.956	-0.119	0.515	-0.03	0.964	-0.119	0.587	xxxxxx	0.083	0.795	0.153	0.237	0.09	0.878	0.154	0.333	xxxxxx	0.072	0.85	-0.232	0.095	0.062	0.916	-0.232	0.14	xxxxxx	0.108	0.768	0.272	0.085	0.12	0.869	0.273	0.137	xxxxxx	0.097	0.82	-0.114	0.473	0.092	0.875	-0.112	0.547
320784	C230072F16Rik	ENSMUSG00000112121	ncRNA	NA	Click_here	0.583	0.429	0.344	0.441	0.241	0.778	0.087	0.876	xxxxxx	0.841	0.116	1.056	0.005	-0.208	0.872	0.684	0.068	xxxxxx	0.418	0.525	-0.124	0.761	0.541	0.336	-0.309	0.318	xxxxxx	0.258	0.73	0.711	0.075	-0.449	0.636	0.597	0.098	xxxxxx	-0.165	0.858	-0.469	0.225	0.3	0.721	-0.396	0.237
225030	Kcng3	ENSMUSG00000045053	protein-coding	P59053	Click_here	-0.023	0.976	0.03	0.922	-0.037	0.972	0.033	0.935	xxxxxx	-0.018	0.976	0.237	0.197	-0.124	0.899	0.239	0.274	xxxxxx	-0.07	0.917	-0.265	0.182	0.048	0.959	-0.258	0.235	xxxxxx	0.005	0.994	0.207	0.324	-0.087	0.936	0.207	0.399	xxxxxx	-0.047	0.957	-0.295	0.176	0.085	0.947	-0.291	0.236
13511	Dsg2	ENSMUSG00000044393	protein-coding	O55111	Click_here	0.076	0.885	0.266	0.265	-0.174	0.774	0.24	0.308	xxxxxx	-0.036	0.936	0.367	0.046	-0.381	0.449	0.38	0.051	xxxxxx	-0.24	0.551	-0.21	0.279	-0.043	0.939	-0.127	0.514	xxxxxx	-0.112	0.813	0.102	0.641	-0.208	0.687	0.14	0.499	xxxxxx	-0.317	0.452	-0.476	0.032	0.131	0.869	-0.367	0.102
240505	Cdc42bpg	ENSMUSG00000024769	protein-coding	Q80UW5	Click_here	0.1	0.742	0.009	0.965	0.093	0.787	-0.024	0.912	xxxxxx	0.281	0.154	0.309	0.014	0.03	0.955	0.216	0.124	xxxxxx	0.165	0.491	-0.157	0.205	0.293	0.265	-0.211	0.098	xxxxxx	0.181	0.464	0.3	0.044	-0.063	0.908	0.24	0.113	xxxxxx	0.065	0.845	-0.166	0.224	0.2	0.523	-0.187	0.172
67329	1700018L02Rik	NA	ncRNA	NA	Click_here	-0.075	0.874	0.211	0.327	-0.12	0.863	0.217	0.395	xxxxxx	-0.3	0.308	-0.252	0.117	-0.246	0.655	-0.228	0.276	xxxxxx	-0.099	0.812	0.261	0.128	-0.156	0.776	0.269	0.163	xxxxxx	-0.225	0.548	-0.463	0.03	-0.125	0.894	-0.445	0.076	xxxxxx	-0.024	0.967	0.05	0.829	-0.035	0.967	0.052	0.847
100048534	Cfap43	ENSMUSG00000044948	protein-coding	E9Q7R9	Click_here	0.277	0.43	0.269	0.295	0.148	0.777	0.177	0.584	xxxxxx	0.123	0.675	0.467	0.023	-0.101	0.875	0.426	0.066	xxxxxx	-0.136	0.688	-0.25	0.227	-0.016	0.977	-0.205	0.35	xxxxxx	-0.154	0.653	0.199	0.365	-0.249	0.582	0.25	0.311	xxxxxx	-0.413	0.174	-0.518	0.029	-0.164	0.797	-0.382	0.187
70645	Oip5	ENSMUSG00000072980	protein-coding	A2AQ14	Click_here	-0.253	0.451	-0.175	0.559	-0.204	0.662	-0.11	0.793	xxxxxx	-0.243	0.328	-0.488	0.029	-0.106	0.868	-0.426	0.117	xxxxxx	-0.217	0.458	0.084	0.748	-0.241	0.476	0.14	0.622	xxxxxx	0.01	0.981	-0.313	0.194	0.098	0.868	-0.316	0.255	xxxxxx	0.036	0.94	0.259	0.304	-0.037	0.958	0.25	0.371
77799	Sla2	ENSMUSG00000027636	protein-coding	Q8R4L0	Click_here	0.286	0.571	0.042	0.861	0.278	0.681	0.031	0.925	xxxxxx	0.37	0.302	-0.119	0.42	0.393	0.479	-0.133	0.497	xxxxxx	0.372	0.367	0.272	0.081	0.32	0.615	0.258	0.171	xxxxxx	0.084	0.879	-0.161	0.33	0.115	0.893	-0.164	0.407	xxxxxx	0.085	0.896	0.23	0.179	0.042	0.971	0.227	0.251
72282	1810062G17Rik	ENSMUSG00000027713	protein-coding	G3X8Y2,Q9D8K9	Click_here	0.167	0.817	0.016	0.986	0.158	0.85	-0.072	0.924	xxxxxx	-0.334	0.502	-1.041	0.018	0.25	0.806	-0.866	0.061	xxxxxx	0.001	0.998	0.557	0.202	-0.311	0.63	0.557	0.174	xxxxxx	-0.501	0.384	-1.056	0.044	0.091	0.943	-0.794	0.131	xxxxxx	-0.165	0.829	0.542	0.261	-0.469	0.498	0.628	0.184
242022	Frem2	ENSMUSG00000037016	protein-coding	Q6NVD0	Click_here	0.06	0.845	0.017	0.933	0.064	0.883	0.023	0.929	xxxxxx	0.135	0.52	0.3	0.019	0.203	0.637	0.314	0.052	xxxxxx	0.129	0.599	-0.144	0.264	0.097	0.777	-0.131	0.38	xxxxxx	0.075	0.789	0.283	0.058	0.139	0.79	0.291	0.094	xxxxxx	0.069	0.83	-0.161	0.255	0.033	0.954	-0.154	0.345
12814	Col11a1	ENSMUSG00000027966	protein-coding	Q3UST0,Q61245	Click_here	0.167	0.623	0.051	0.885	0.167	0.712	0.052	0.914	xxxxxx	-0.42	0.074	0.019	0.944	-0.419	0.195	0.016	0.973	xxxxxx	-0.368	0.149	-0.56	0.02	-0.372	0.411	-0.563	0.077	xxxxxx	-0.586	0.049	-0.032	0.92	-0.586	0.094	-0.037	0.951	xxxxxx	-0.534	0.053	-0.611	0.024	-0.539	0.286	-0.615	0.136
353204	Aldoart1	ENSMUSG00000059343	protein-coding	A6ZI46	Click_here	-0.26	0.439	0.089	0.835	-0.259	0.565	0.085	0.886	xxxxxx	-0.237	0.343	-0.014	0.967	-0.237	0.528	-0.018	0.971	xxxxxx	-0.319	0.244	0.735	0.014	-0.31	0.537	0.73	0.054	xxxxxx	0.023	0.953	-0.103	0.761	0.022	0.973	-0.103	0.811	xxxxxx	-0.059	0.896	0.646	0.045	-0.052	0.952	0.645	0.086
68625	Cfap57	ENSMUSG00000028730	protein-coding	Q9D180	Click_here	-0.259	0.628	0.076	0.874	-0.255	0.722	0.065	0.921	xxxxxx	-0.35	0.352	0.561	0.061	-0.319	0.673	0.546	0.155	xxxxxx	-0.318	0.473	-0.188	0.584	-0.329	0.544	-0.202	0.62	xxxxxx	-0.091	0.873	0.485	0.152	-0.064	0.951	0.481	0.233	xxxxxx	-0.059	0.934	-0.264	0.462	-0.074	0.94	-0.267	0.519
329934	Foxo6	ENSMUSG00000052135	protein-coding	Q70KY4	Click_here	0.267	0.431	0.227	0.324	0.016	0.965	0.053	0.779	xxxxxx	0.037	0.91	0.087	0.635	-0.059	0.821	0.063	0.598	xxxxxx	0.118	0.725	-0.126	0.527	0.256	0.179	-0.202	0.083	xxxxxx	-0.23	0.456	-0.14	0.485	-0.075	0.792	0.01	0.96	xxxxxx	-0.15	0.681	-0.353	0.086	0.24	0.349	-0.255	0.065
442834	D830031N03Rik	NA	protein-coding	NA	Click_here	-0.202	0.669	0.033	0.902	-0.214	0.724	0.057	0.869	xxxxxx	-0.079	0.845	0.342	0.045	-0.202	0.779	0.351	0.088	xxxxxx	0.294	0.435	-0.087	0.66	0.325	0.47	-0.122	0.584	xxxxxx	0.123	0.788	0.308	0.115	0.012	0.991	0.294	0.191	xxxxxx	0.496	0.191	-0.121	0.561	0.539	0.26	-0.179	0.507
230848	Zbtb40	ENSMUSG00000060862	protein-coding	Q6PCS8	Click_here	0.256	0.365	0.21	0.193	0.21	0.652	0.188	0.373	xxxxxx	0.334	0.11	0.372	0.007	0.252	0.621	0.343	0.064	xxxxxx	0.298	0.202	0.055	0.71	0.286	0.325	0.029	0.891	xxxxxx	0.078	0.797	0.162	0.236	0.042	0.94	0.155	0.343	xxxxxx	0.042	0.916	-0.155	0.281	0.076	0.876	-0.159	0.333
15530	Hspg2	ENSMUSG00000028763	protein-coding	E9PZ16,Q05793,Q2XQV0,Q3UHH3,Q52KG8	Click_here	-0.468	0.185	-0.207	0.392	-0.343	0.444	-0.055	0.891	xxxxxx	0.139	0.648	0.24	0.176	-0.006	0.992	0.195	0.326	xxxxxx	0.042	0.92	-0.213	0.27	0.17	0.673	-0.226	0.239	xxxxxx	0.607	0.071	0.447	0.049	0.337	0.563	0.251	0.396	xxxxxx	0.51	0.108	-0.006	0.986	0.513	0.146	-0.171	0.553
100040000	Gm2545	NA	unknown	NA	Click_here	-0.085	0.857	-0.162	0.704	-0.107	0.872	-0.175	0.736	xxxxxx	0.046	0.906	-0.489	0.085	-0.02	0.982	-0.482	0.156	xxxxxx	0.068	0.88	0.254	0.419	0.103	0.844	0.265	0.445	xxxxxx	0.131	0.75	-0.326	0.308	0.087	0.906	-0.306	0.43	xxxxxx	0.153	0.735	0.417	0.211	0.209	0.735	0.44	0.255
14772	Grk4	ENSMUSG00000052783	protein-coding	O70291,Q8BP13	Click_here	0.006	0.989	-0.117	0.569	-0.052	0.938	-0.116	0.623	xxxxxx	-0.034	0.93	0.14	0.335	0.036	0.956	0.135	0.43	xxxxxx	0.134	0.729	-0.259	0.096	0.005	0.996	-0.238	0.161	xxxxxx	-0.041	0.93	0.258	0.128	0.087	0.907	0.252	0.188	xxxxxx	0.127	0.776	-0.142	0.418	0.057	0.939	-0.122	0.543
12182	Bst1	ENSMUSG00000029082	protein-coding	A0A0R4J190,Q64277	Click_here	-0.718	0.21	0.128	0.825	-0.716	0.323	0.118	0.896	xxxxxx	-0.159	0.761	-0.175	0.651	-0.162	0.857	-0.177	0.719	xxxxxx	-0.462	0.361	0.953	0.018	-0.445	0.621	0.946	0.056	xxxxxx	0.559	0.294	-0.303	0.468	0.554	0.474	-0.295	0.616	xxxxxx	0.256	0.691	0.825	0.058	0.271	0.809	0.829	0.11
231287	Atp10d	ENSMUSG00000046808	protein-coding	Q8K2X1	Click_here	0.26	0.275	-0.294	0.219	0.34	0.289	-0.382	0.223	xxxxxx	0.143	0.453	0.161	0.377	0.099	0.764	0.113	0.63	xxxxxx	0.095	0.69	-0.359	0.065	0.193	0.527	-0.391	0.074	xxxxxx	-0.118	0.622	0.455	0.048	-0.241	0.561	0.495	0.066	xxxxxx	-0.165	0.489	-0.065	0.799	-0.147	0.623	-0.009	0.982
21682	Tec	ENSMUSG00000029217	protein-coding	P24604,Q3TH41,Q3U436,Q8CFK4	Click_here	0.177	0.576	0.221	0.353	0.01	0.985	0.116	0.622	xxxxxx	0.349	0.115	0.525	0.009	-0.049	0.923	0.319	0.105	xxxxxx	0.526	0.028	0.233	0.223	0.349	0.167	-0.078	0.761	xxxxxx	0.171	0.551	0.304	0.14	-0.059	0.893	0.203	0.281	xxxxxx	0.348	0.189	0.012	0.969	0.339	0.167	-0.194	0.368
100504779	LOC100504779	NA	ncRNA	NA	Click_here	-0.487	0.132	0.108	0.711	-0.547	0.118	0.315	0.357	xxxxxx	0.2	0.433	0.448	0.028	-0.05	0.933	0.363	0.101	xxxxxx	-0.011	0.979	-0.184	0.391	0.091	0.807	-0.179	0.383	xxxxxx	0.686	0.031	0.34	0.13	0.497	0.193	0.048	0.917	xxxxxx	0.476	0.098	-0.292	0.2	0.638	0.082	-0.494	0.105
69004	6330418K02Rik	ENSMUSG00000085227	ncRNA	NA	Click_here	-0.152	0.189	-0.131	0.49	-0.117	0.402	0.009	0.98	xxxxxx	-0.045	0.655	-0.314	0.029	0.041	0.837	-0.273	0.078	xxxxxx	-0.115	0.246	-0.037	0.842	-0.105	0.337	0.069	0.711	xxxxxx	0.108	0.32	-0.184	0.233	0.157	0.231	-0.282	0.133	xxxxxx	0.038	0.786	0.094	0.582	0.012	0.955	0.06	0.75
243780	Dennd11	ENSMUSG00000037172	protein-coding	NA	Click_here	-0.035	0.894	0.075	0.717	-0.056	0.878	0.084	0.733	xxxxxx	-0.077	0.682	0.172	0.207	-0.123	0.674	0.19	0.247	xxxxxx	0.029	0.907	-0.171	0.248	0.075	0.791	-0.178	0.265	xxxxxx	-0.041	0.869	0.096	0.553	-0.067	0.848	0.106	0.576	xxxxxx	0.065	0.806	-0.246	0.129	0.131	0.708	-0.261	0.159
12723	Clcn1	ENSMUSG00000029862	protein-coding	Q64347	Click_here	-0.491	0.434	-0.16	0.628	-0.645	0.337	-0.297	0.371	xxxxxx	-0.742	0.105	-0.514	0.03	-1.238	0.088	-0.721	0.027	xxxxxx	-0.528	0.314	0.02	0.949	-0.509	0.35	-0.127	0.652	xxxxxx	-0.251	0.685	-0.354	0.169	-0.593	0.437	-0.424	0.129	xxxxxx	-0.037	0.968	0.18	0.517	0.136	0.875	0.17	0.533
71093	Atoh8	ENSMUSG00000037621	protein-coding	Q99NA2	Click_here	0.22	0.631	0.367	0.165	0.105	0.9	0.334	0.292	xxxxxx	0.38	0.225	0.55	0.012	0.208	0.804	0.493	0.074	xxxxxx	0.257	0.5	0.019	0.947	0.252	0.574	-0.02	0.952	xxxxxx	0.16	0.712	0.183	0.419	0.102	0.888	0.16	0.567	xxxxxx	0.037	0.952	-0.348	0.136	0.146	0.844	-0.353	0.18
208111	Zfp976	ENSMUSG00000074158	protein-coding	E9Q981	Click_here	0.296	0.344	0.002	0.994	0.296	0.462	0.01	0.974	xxxxxx	0.052	0.861	0.246	0.033	0.076	0.905	0.247	0.08	xxxxxx	0.154	0.599	-0.214	0.071	0.134	0.773	-0.21	0.127	xxxxxx	-0.243	0.399	0.244	0.073	-0.22	0.701	0.237	0.152	xxxxxx	-0.141	0.679	-0.216	0.1	-0.162	0.762	-0.219	0.16
52480	Snhg14	NA	ncRNA	NA	Click_here	-0.028	0.945	0.008	0.977	-0.025	0.962	0.003	0.994	xxxxxx	0.108	0.669	0.131	0.366	0.156	0.684	0.151	0.382	xxxxxx	0.064	0.844	-0.23	0.134	-0.02	0.967	-0.218	0.192	xxxxxx	0.136	0.645	0.122	0.462	0.181	0.659	0.148	0.453	xxxxxx	0.091	0.794	-0.238	0.159	0.004	0.993	-0.221	0.247
75985	Rab30	ENSMUSG00000030643	protein-coding	Q0PD24,Q923S9	Click_here	-0.036	0.822	0.039	0.765	-0.056	0.757	0.055	0.673	xxxxxx	-0.146	0.147	0.049	0.582	-0.172	0.184	0.116	0.266	xxxxxx	0.025	0.871	-0.186	0.041	0.122	0.454	-0.197	0.04	xxxxxx	-0.111	0.381	0.01	0.936	-0.116	0.444	0.061	0.603	xxxxxx	0.06	0.687	-0.225	0.03	0.178	0.353	-0.252	0.031
78552	E130201H02Rik	ENSMUSG00000044141	pseudo	NA	Click_here	0.057	0.931	0.292	0.535	-0.027	0.978	0.276	0.611	xxxxxx	0.294	0.446	-0.229	0.505	0.359	0.516	-0.314	0.448	xxxxxx	-0.043	0.944	0.654	0.068	-0.23	0.739	0.667	0.088	xxxxxx	0.237	0.626	-0.522	0.171	0.387	0.603	-0.59	0.191	xxxxxx	-0.099	0.878	0.362	0.366	-0.203	0.777	0.391	0.373
233919	Gpr26	ENSMUSG00000040125	protein-coding	Q0VBG4,Q8BZA7	Click_here	-0.04	0.833	-0.074	0.569	-0.011	0.97	-0.062	0.685	xxxxxx	-0.21	0.081	-0.031	0.762	-0.198	0.215	0.03	0.848	xxxxxx	-0.062	0.699	-0.324	0.003	0.066	0.831	-0.306	0.015	xxxxxx	-0.17	0.242	0.043	0.706	-0.187	0.302	0.092	0.509	xxxxxx	-0.022	0.924	-0.249	0.028	0.077	0.803	-0.243	0.056
100502619	AW046200	NA	ncRNA	NA	Click_here	0.18	0.768	-0.288	0.297	0.41	0.571	-0.336	0.263	xxxxxx	0.291	0.493	-0.34	0.102	0.562	0.338	-0.416	0.088	xxxxxx	-0.389	0.403	0.085	0.739	-0.457	0.359	0.187	0.446	xxxxxx	0.11	0.852	-0.052	0.856	0.152	0.841	-0.081	0.783	xxxxxx	-0.569	0.231	0.374	0.128	-0.867	0.166	0.523	0.086
100861650	LOC100861650	NA	ncRNA	NA	Click_here	-0.315	0.347	0.222	0.387	-0.283	0.562	0.191	0.59	xxxxxx	-0.364	0.143	-0.27	0.153	-0.402	0.308	-0.306	0.252	xxxxxx	-0.353	0.205	0.273	0.179	-0.315	0.427	0.238	0.369	xxxxxx	-0.049	0.9	-0.492	0.044	-0.118	0.877	-0.497	0.078	xxxxxx	-0.038	0.937	0.051	0.854	-0.031	0.965	0.047	0.889
75747	Sesn3	ENSMUSG00000032009	protein-coding	A2RSF4,Q9CYP7	Click_here	-0.045	0.843	0.049	0.786	-0.07	0.787	0.067	0.718	xxxxxx	0.12	0.422	0.086	0.457	0.075	0.753	0.038	0.802	xxxxxx	0.153	0.357	-0.178	0.141	0.245	0.225	-0.24	0.079	xxxxxx	0.165	0.351	0.038	0.802	0.146	0.52	-0.029	0.882	xxxxxx	0.199	0.251	-0.227	0.094	0.316	0.177	-0.307	0.069
72614	Pih1d2	ENSMUSG00000000167	protein-coding	Q8CHR9	Click_here	-0.06	0.885	0.041	0.89	-0.05	0.933	0.032	0.936	xxxxxx	0.094	0.76	0.385	0.04	0.19	0.736	0.399	0.08	xxxxxx	-0.077	0.838	-0.169	0.403	-0.119	0.784	-0.18	0.41	xxxxxx	0.154	0.653	0.344	0.108	0.24	0.676	0.367	0.147	xxxxxx	-0.017	0.974	-0.209	0.333	-0.069	0.912	-0.212	0.382
71819	Kif23	ENSMUSG00000032254	protein-coding	E9Q5G3	Click_here	-0.149	0.772	-0.21	0.573	-0.17	0.809	-0.221	0.622	xxxxxx	-0.196	0.591	0.329	0.205	-0.164	0.813	0.315	0.333	xxxxxx	-0.165	0.71	-0.419	0.133	-0.207	0.733	-0.432	0.175	xxxxxx	-0.047	0.93	0.539	0.088	0.006	0.996	0.535	0.141	xxxxxx	-0.016	0.981	-0.21	0.515	-0.037	0.969	-0.211	0.57
100039681	Zcwpw2	NA	protein-coding	NA	Click_here	-0.165	0.816	0.014	0.976	-0.161	0.872	-0.003	0.996	xxxxxx	0.213	0.686	-0.477	0.043	0.052	0.969	-0.456	0.108	xxxxxx	0.385	0.484	0.126	0.643	0.428	0.508	0.165	0.59	xxxxxx	0.378	0.519	-0.491	0.078	0.213	0.867	-0.453	0.163	xxxxxx	0.551	0.328	0.112	0.709	0.588	0.401	0.168	0.65
74052	Ttc21a	ENSMUSG00000032514	protein-coding	Q8C0S4	Click_here	0.188	0.737	0.331	0.505	-0.08	0.85	0.158	0.613	xxxxxx	0.409	0.267	0.81	0.03	-0.246	0.509	0.432	0.085	xxxxxx	0.172	0.728	0.011	0.982	0.164	0.543	-0.148	0.523	xxxxxx	0.221	0.653	0.479	0.235	-0.166	0.666	0.275	0.274	xxxxxx	-0.015	0.983	-0.32	0.461	0.243	0.43	-0.306	0.213
17709	COX2	NA	protein-coding	P00405,Q7JCZ1	Click_here	-0.142	0.904	0.211	0.607	-0.211	0.899	0.22	0.647	xxxxxx	-0.61	0.409	-0.349	0.215	-0.497	0.711	-0.312	0.391	xxxxxx	-0.389	0.678	0.45	0.136	-0.535	0.668	0.474	0.168	xxxxxx	-0.468	0.618	-0.56	0.097	-0.286	0.883	-0.531	0.181	xxxxxx	-0.247	0.834	0.239	0.491	-0.324	0.826	0.254	0.523
17705	ATP6	NA	protein-coding	P00848,Q7JCY9	Click_here	0.125	0.917	0.174	0.679	0.107	0.95	0.172	0.743	xxxxxx	-0.58	0.436	-0.424	0.131	-0.537	0.701	-0.413	0.252	xxxxxx	-0.252	0.804	0.352	0.246	-0.289	0.826	0.357	0.294	xxxxxx	-0.706	0.426	-0.598	0.081	-0.644	0.71	-0.585	0.161	xxxxxx	-0.378	0.726	0.178	0.623	-0.396	0.773	0.185	0.665
17720	ND4L	NA	protein-coding	P03903,Q9MD77	Click_here	-0.24	0.789	0.065	0.78	-0.335	0.753	0.092	0.712	xxxxxx	-0.411	0.514	-0.185	0.214	-0.143	0.909	-0.138	0.428	xxxxxx	-0.341	0.654	0.197	0.22	-0.627	0.458	0.235	0.162	xxxxxx	-0.172	0.844	-0.25	0.147	0.192	0.892	-0.23	0.22	xxxxxx	-0.101	0.927	0.131	0.47	-0.292	0.784	0.143	0.45
236285	Lancl3	ENSMUSG00000047344	protein-coding	Q8CD19	Click_here	-0.043	0.935	-0.123	0.432	0.125	0.81	-0.113	0.462	xxxxxx	0.062	0.871	0.123	0.283	-0.107	0.833	0.108	0.349	xxxxxx	0.063	0.89	-0.15	0.225	0.267	0.479	-0.166	0.144	xxxxxx	0.104	0.806	0.246	0.079	-0.232	0.687	0.22	0.108	xxxxxx	0.105	0.828	-0.027	0.876	0.142	0.751	-0.053	0.714
70489	5730405O15Rik	ENSMUSG00000087424	ncRNA	NA	Click_here	0.043	0.945	0.051	0.846	0.039	0.962	0.051	0.881	xxxxxx	0.737	0.032	0.072	0.681	0.732	0.118	0.058	0.856	xxxxxx	0.61	0.094	-0.424	0.019	0.639	0.322	-0.436	0.079	xxxxxx	0.695	0.094	0.021	0.932	0.693	0.167	0.007	0.987	xxxxxx	0.568	0.151	-0.475	0.019	0.6	0.437	-0.486	0.082
320247	C030023E24Rik	NA	ncRNA	NA	Click_here	0.018	0.984	-0.236	0.478	0.028	0.985	-0.236	0.553	xxxxxx	-0.088	0.892	0.376	0.116	-0.105	0.931	0.377	0.195	xxxxxx	0.285	0.66	-0.303	0.241	0.298	0.73	-0.307	0.299	xxxxxx	-0.106	0.891	0.612	0.046	-0.133	0.935	0.614	0.083	xxxxxx	0.267	0.721	-0.067	0.847	0.27	0.773	-0.071	0.869
192176	Flna	ENSMUSG00000031328	protein-coding	B7FAU9,Q8BTM8	Click_here	-0.22	0.4	-0.128	0.628	-0.118	0.569	0.064	0.757	xxxxxx	-0.055	0.819	0.088	0.651	-0.125	0.457	0.136	0.272	xxxxxx	0.085	0.746	-0.113	0.594	0.175	0.262	-0.187	0.133	xxxxxx	0.165	0.495	0.216	0.291	-0.006	0.984	0.072	0.651	xxxxxx	0.305	0.18	0.015	0.959	0.293	0.081	-0.251	0.135
382236	Brwd3	ENSMUSG00000063663	protein-coding	A2AHJ4	Click_here	-0.091	0.689	0.009	0.97	-0.094	0.734	0.038	0.88	xxxxxx	0.07	0.688	0.286	0.03	-0.038	0.921	0.264	0.082	xxxxxx	-0.023	0.924	-0.289	0.034	0.086	0.776	-0.281	0.057	xxxxxx	0.16	0.394	0.277	0.072	0.056	0.892	0.226	0.196	xxxxxx	0.068	0.775	-0.297	0.05	0.18	0.564	-0.319	0.064
382252	Bclaf3	ENSMUSG00000044150	protein-coding	A2AG58	Click_here	-0.012	0.969	0.034	0.851	-0.027	0.945	0.037	0.868	xxxxxx	0.057	0.796	0.187	0.098	-0.027	0.95	0.174	0.185	xxxxxx	0.094	0.689	-0.156	0.198	0.164	0.548	-0.176	0.179	xxxxxx	0.069	0.788	0.152	0.233	0	1	0.137	0.351	xxxxxx	0.106	0.686	-0.19	0.153	0.191	0.559	-0.213	0.16
268697	Ccnb1	ENSMUSG00000041431	protein-coding	P24860,Q3TQW9	Click_here	0.563	0.047	-0.268	0.656	0.546	0.115	-0.1	0.937	xxxxxx	0.023	0.938	-1.682	0.001	-0.086	0.914	-1.675	0.01	buffering	-0.957	0	-2.177	0	-1.098	0.078	-2.463	0.031	abundance	-0.541	0.045	-1.413	0.013	-0.632	0.216	-1.575	0.075	abundance	-1.52	0	-1.909	0.001	-1.644	0.014	-2.364	0.176
12526	Cd8b1	ENSMUSG00000053044	protein-coding	P10300,Q3TEK8	Click_here	-0.179	0.797	0.408	0.271	-0.528	0.459	0.479	0.191	xxxxxx	0.661	0.139	1.271	0.001	-0.427	0.736	1.008	0.013	buffering	1.602	0.002	1.189	0.001	0.584	0.555	0.552	0.25	abundance	0.839	0.129	0.863	0.023	0.101	0.94	0.529	0.175	xxxxxx	1.78	0.003	0.781	0.024	1.111	0.149	0.073	0.928
638247	9530082P21Rik	ENSMUSG00000097006	ncRNA	NA	Click_here	-0.205	0.382	-0.394	0.119	-0.296	0.399	-0.463	0.148	xxxxxx	-0.319	0.067	-0.032	0.883	-0.327	0.159	-0.141	0.631	xxxxxx	0.32	0.09	0.053	0.833	0.332	0.145	0.161	0.58	xxxxxx	-0.115	0.615	0.362	0.103	-0.031	0.95	0.323	0.204	xxxxxx	0.524	0.013	0.447	0.05	0.628	0.063	0.624	0.119
16440	Itpr3	ENSMUSG00000042644	protein-coding	P70227	Click_here	-0.228	0.476	-0.32	0.18	0.022	0.966	-0.19	0.407	xxxxxx	-0.004	0.991	0.113	0.543	-0.092	0.779	0.116	0.488	xxxxxx	0.488	0.05	0.143	0.482	0.376	0.126	-0.134	0.552	xxxxxx	0.224	0.439	0.433	0.054	-0.114	0.811	0.306	0.132	xxxxxx	0.715	0.012	0.463	0.035	0.354	0.333	0.056	0.884
17087	Ly96	ENSMUSG00000025779	protein-coding	A0A087WQZ9,Q64HC9,Q9JHF9,Q14AM4	Click_here	0.224	0.315	0.002	0.996	0.223	0.32	-0.113	0.566	xxxxxx	0.37	0.031	0.087	0.515	0.31	0.109	-0.103	0.566	xxxxxx	0.067	0.773	0.474	0.002	-0.262	0.41	0.439	0.007	buffering	0.146	0.485	0.085	0.581	0.087	0.755	0.01	0.963	xxxxxx	-0.157	0.472	0.472	0.005	-0.485	0.143	0.553	0.004
22412	Wnt9b	ENSMUSG00000018486	protein-coding	O35468,Q2TBA6,Q8C718	Click_here	0.036	0.935	-0.28	0.528	0.195	0.482	-0.32	0.286	xxxxxx	0.297	0.227	-0.195	0.551	0.408	0.066	-0.532	0.054	xxxxxx	0.033	0.934	0.282	0.423	-0.128	0.58	0.245	0.279	xxxxxx	0.262	0.394	0.085	0.843	0.214	0.392	-0.212	0.455	xxxxxx	-0.003	0.996	0.562	0.131	-0.322	0.219	0.565	0.044
545391	Catspere2	ENSMUSG00000091476	protein-coding	A0A0A6YXX9	Click_here	0.014	0.973	-0.042	0.905	0.009	0.99	-0.04	0.932	xxxxxx	0.154	0.554	0.064	0.79	0.162	0.691	0.083	0.785	xxxxxx	0.903	0.001	-0.078	0.77	0.894	0.014	0.028	0.965	translation	0.14	0.663	0.106	0.688	0.153	0.751	0.122	0.709	xxxxxx	0.889	0.004	-0.037	0.909	0.884	0.016	0.068	0.924
74704	4930518I15Rik	NA	unknown	NA	Click_here	-0.102	0.803	-0.011	0.983	-0.096	0.831	0.048	0.907	xxxxxx	-0.153	0.605	0.102	0.691	-0.214	0.525	0.19	0.43	xxxxxx	0.62	0.03	0.003	0.992	0.618	0.04	-0.354	0.263	translation	-0.05	0.904	0.112	0.7	-0.118	0.791	0.141	0.608	xxxxxx	0.722	0.023	0.014	0.974	0.714	0.032	-0.403	0.298
54153	Rasa4	ENSMUSG00000004952	protein-coding	Q6PFQ7	Click_here	-0.081	0.729	-0.035	0.883	-0.078	0.804	-0.026	0.936	xxxxxx	0.021	0.918	0.178	0.223	0.003	0.993	0.175	0.322	xxxxxx	0.535	0.002	0.26	0.098	0.51	0.043	0.2	0.539	translation	0.102	0.614	0.213	0.201	0.081	0.82	0.201	0.322	xxxxxx	0.616	0.002	0.295	0.091	0.587	0.042	0.226	0.579
545253	Gm5820	NA	protein-coding	Q3ULQ8	Click_here	0.183	0.347	0.626	0.01	0.181	0.694	0.625	0.056	xxxxxx	0.117	0.441	0.563	0.004	0.115	0.788	0.563	0.024	buffering	-0.286	0.068	0.507	0.007	-0.287	0.34	0.508	0.058	xxxxxx	-0.066	0.741	-0.063	0.764	-0.066	0.828	-0.063	0.817	xxxxxx	-0.469	0.009	-0.12	0.559	-0.469	0.04	-0.117	0.792
19090	Prkdc	ENSMUSG00000022672	protein-coding	P97313	Click_here	-0.197	0.208	-0.159	0.245	-0.122	0.583	-0.069	0.731	xxxxxx	-0.259	0.034	-0.036	0.754	-0.242	0.106	0.081	0.609	xxxxxx	0.184	0.158	-0.157	0.153	0.258	0.116	-0.24	0.075	xxxxxx	-0.061	0.706	0.123	0.292	-0.12	0.559	0.15	0.24	xxxxxx	0.381	0.01	0.002	0.994	0.381	0.02	-0.171	0.418
100503101	Gm17388	NA	ncRNA	NA	Click_here	-0.713	0.057	-0.59	0.137	-0.528	0.308	-0.281	0.681	xxxxxx	-0.422	0.127	-0.242	0.419	-0.346	0.375	-0.06	0.906	xxxxxx	0.296	0.357	-0.422	0.182	0.429	0.287	-0.55	0.128	xxxxxx	0.291	0.398	0.348	0.299	0.182	0.746	0.222	0.606	xxxxxx	1.01	0.004	0.169	0.66	0.957	0.018	-0.268	0.723
207618	Zfp804b	ENSMUSG00000092094	protein-coding	A0A0G2JGH6	Click_here	-0.337	0.515	0.03	0.942	-0.316	0.595	-0.091	0.837	xxxxxx	-0.313	0.415	0.139	0.578	-0.214	0.704	0.027	0.939	xxxxxx	0.59	0.143	0.124	0.663	0.679	0.122	0.335	0.254	xxxxxx	0.025	0.968	0.109	0.71	0.102	0.887	0.118	0.702	xxxxxx	0.928	0.034	0.094	0.771	0.995	0.042	0.425	0.285
320118	Fbxl13	ENSMUSG00000048520	protein-coding	B7ZNK1,B7ZNK2,Q8CDU4	Click_here	0.272	0.459	-0.824	0.137	0.292	0.636	-0.843	0.229	xxxxxx	0.511	0.06	-0.352	0.399	0.519	0.183	-0.388	0.561	xxxxxx	-0.616	0.032	-0.516	0.246	-0.603	0.13	-0.472	0.51	xxxxxx	0.238	0.477	0.472	0.313	0.227	0.675	0.455	0.452	xxxxxx	-0.888	0.008	0.308	0.548	-0.896	0.035	0.371	0.729
436230	BC065397	ENSMUSG00000087368	ncRNA	NA	Click_here	0.227	0.168	-0.372	0.139	0.196	0.447	-0.318	0.384	xxxxxx	0.142	0.257	-0.262	0.16	0.121	0.583	-0.228	0.365	xxxxxx	-0.262	0.051	-0.238	0.238	-0.282	0.127	-0.301	0.315	xxxxxx	-0.084	0.61	0.11	0.629	-0.075	0.768	0.09	0.766	xxxxxx	-0.489	0.003	0.134	0.571	-0.478	0.016	0.017	0.982
223272	Itgbl1	ENSMUSG00000032925	protein-coding	Q8VDV0	Click_here	-0.137	0.505	-0.345	0.041	0.176	0.407	-0.246	0.065	xxxxxx	-0.249	0.089	-0.15	0.199	-0.113	0.443	0.031	0.794	xxxxxx	0.053	0.798	-0.281	0.03	0.308	0.055	-0.32	0.006	buffering	-0.112	0.553	0.195	0.149	-0.289	0.069	0.277	0.024	buffering	0.19	0.287	0.065	0.673	0.132	0.349	-0.074	0.51
100503827	Tnfsf13os	NA	ncRNA	NA	Click_here	-0.096	0.892	-0.651	0.137	0.357	0.669	-0.606	0.161	xxxxxx	-0.746	0.088	0.008	0.984	-0.751	0.13	0.359	0.369	xxxxxx	0.29	0.6	-0.379	0.284	0.554	0.304	-0.515	0.125	xxxxxx	-0.65	0.22	0.659	0.093	-1.109	0.096	0.964	0.048	buffering	0.386	0.505	0.272	0.499	0.197	0.784	0.091	0.853
208908	Ccdc62	ENSMUSG00000061882	protein-coding	E9PVD1	Click_here	-0.028	0.949	-0.377	0.061	0.337	0.462	-0.366	0.067	xxxxxx	-0.2	0.44	-0.006	0.973	-0.194	0.513	0.074	0.634	xxxxxx	0.277	0.329	-0.112	0.496	0.385	0.162	-0.222	0.138	xxxxxx	-0.172	0.595	0.371	0.045	-0.531	0.188	0.439	0.024	buffering	0.305	0.314	0.265	0.121	0.048	0.935	0.143	0.413
240726	Slco5a1	ENSMUSG00000025938	protein-coding	E9PVD9,Q8BY69	Click_here	-0.318	0.181	-0.37	0.039	0.01	0.987	-0.207	0.248	xxxxxx	-0.878	0	-0.434	0.003	-0.493	0.106	0.016	0.964	abundance	-0.529	0.007	-0.463	0.002	-0.119	0.744	-0.192	0.268	abundance	-0.56	0.02	-0.064	0.673	-0.503	0.021	0.223	0.272	translation	-0.211	0.346	-0.093	0.546	-0.129	0.586	0.015	0.939
102920	Cenpi	ENSMUSG00000031262	protein-coding	Q3TTB0,Q8K1K4	Click_here	0.307	0.439	-0.33	0.428	0.532	0.085	-0.615	0.078	xxxxxx	-0.467	0.106	-0.491	0.108	-0.132	0.713	-0.059	0.857	xxxxxx	0.262	0.447	-0.262	0.447	0.44	0.08	-0.504	0.047	buffering	-0.774	0.04	-0.161	0.667	-0.664	0.021	0.556	0.147	translation	-0.045	0.936	0.068	0.882	-0.092	0.786	0.11	0.695
17912	Myo1b	ENSMUSG00000018417	protein-coding	Q7TQD7,E9QNH6,Q3TTZ3,P46735	Click_here	-0.214	0.062	-0.273	0.036	-0.21	0.278	-0.268	0.199	xxxxxx	-0.591	0	-0.349	0.002	-0.585	0.007	-0.336	0.341	abundance	-0.25	0.007	-0.295	0.005	-0.246	0.162	-0.29	0.107	xxxxxx	-0.377	0.003	-0.076	0.47	-0.376	0.011	-0.067	0.837	translation	-0.037	0.785	-0.022	0.87	-0.036	0.833	-0.021	0.898
266632	Irak4	ENSMUSG00000059883	protein-coding	Q8R4K2	Click_here	0.038	0.873	-0.089	0.727	0.01	0.978	-0.07	0.821	xxxxxx	0.648	0	0.06	0.749	0.667	0.002	0.398	0.311	translation	0.067	0.737	0.011	0.963	0.07	0.745	0.046	0.841	xxxxxx	0.61	0.003	0.15	0.442	0.657	0.011	0.468	0.266	translation	0.029	0.917	0.1	0.648	0.06	0.828	0.115	0.609
13835	Epha1	ENSMUSG00000029859	protein-coding	Q60750	Click_here	0.029	0.956	0.444	0.3	-0.121	0.851	0.43	0.359	xxxxxx	1	0.003	0.051	0.894	0.983	0.014	-0.436	0.486	translation	-0.255	0.473	-0.592	0.085	-0.055	0.931	-0.468	0.209	xxxxxx	0.972	0.015	-0.393	0.277	1.104	0.02	-0.866	0.199	translation	-0.283	0.46	-1.035	0.012	0.066	0.952	-0.898	0.052
23900	Hcst	ENSMUSG00000064109	protein-coding	Q9QUJ0	Click_here	0.492	0.121	0.677	0.192	0.37	0.412	0.389	0.628	xxxxxx	1.208	0	0.343	0.383	1.146	0.002	-0.364	0.752	translation	0.366	0.164	0.384	0.37	0.296	0.378	0.17	0.779	xxxxxx	0.716	0.024	-0.334	0.457	0.777	0.032	-0.753	0.34	translation	-0.126	0.728	-0.293	0.543	-0.073	0.885	-0.219	0.701
240816	Rgsl1	ENSMUSG00000042641	protein-coding	H3BL40,Q8CDT4	Click_here	0.144	0.693	-0.363	0.24	0.345	0.364	-0.452	0.149	xxxxxx	-0.509	0.041	-0.213	0.363	-0.392	0.181	0.1	0.771	xxxxxx	-0.038	0.921	-0.402	0.106	0.184	0.598	-0.379	0.102	xxxxxx	-0.654	0.04	0.15	0.59	-0.736	0.021	0.552	0.156	translation	-0.182	0.591	-0.039	0.912	-0.16	0.651	0.073	0.826
195209	Zfp469	ENSMUSG00000043903	protein-coding	NA	Click_here	0.021	0.951	-0.14	0.399	0.175	0.429	-0.152	0.218	xxxxxx	-0.449	0.022	-0.178	0.144	-0.254	0.178	0.075	0.585	xxxxxx	-0.191	0.384	-0.335	0.015	0.176	0.461	-0.228	0.037	xxxxxx	-0.47	0.051	-0.038	0.817	-0.428	0.021	0.227	0.138	translation	-0.212	0.371	-0.195	0.177	0.002	0.996	-0.076	0.528
68794	Flnc	ENSMUSG00000068699	protein-coding	Q8VHX6	Click_here	0.678	0.091	0.82	0.011	-0.12	0.857	0.393	0.176	xxxxxx	0.676	0.028	1.213	0	-0.503	0.422	0.787	0.009	abundance	1.314	0	1.183	0	0.164	0.814	0.355	0.292	abundance	-0.002	0.997	0.393	0.124	-0.383	0.271	0.394	0.06	xxxxxx	0.637	0.072	0.363	0.158	0.284	0.401	-0.039	0.907
210808	Lacc1	ENSMUSG00000044350	protein-coding	Q8BZT9	Click_here	0.082	0.641	0.24	0.212	0.067	0.812	0.23	0.333	xxxxxx	0.081	0.537	0.352	0.023	0.059	0.857	0.342	0.075	xxxxxx	0.41	0.002	0.393	0.016	0.385	0.09	0.345	0.256	abundance	-0.002	0.993	0.112	0.51	-0.008	0.978	0.112	0.586	xxxxxx	0.328	0.023	0.153	0.38	0.318	0.095	0.115	0.735
12815	Col11a2	ENSMUSG00000024330	protein-coding	Q64739,I7HJS8	Click_here	-0.078	0.812	-0.314	0.054	0.206	0.662	-0.288	0.087	xxxxxx	-0.29	0.168	-0.261	0.031	-0.054	0.913	-0.167	0.215	xxxxxx	0.21	0.395	-0.271	0.032	0.455	0.16	-0.339	0.02	buffering	-0.212	0.42	0.053	0.713	-0.259	0.386	0.121	0.396	xxxxxx	0.288	0.259	0.042	0.791	0.249	0.366	-0.05	0.775
100503311	Pifo	ENSMUSG00000010136	protein-coding	Q9D9W1	Click_here	0.412	0.507	0.501	0.297	-0.066	0.91	0.186	0.581	xxxxxx	0.838	0.062	0.654	0.072	0.214	0.639	0.013	0.975	xxxxxx	-0.115	0.86	0.395	0.314	-0.492	0.148	0.483	0.046	buffering	0.426	0.441	0.154	0.737	0.28	0.485	-0.173	0.541	xxxxxx	-0.527	0.336	-0.105	0.841	-0.426	0.211	0.298	0.293
211535	Ccdc114	ENSMUSG00000040189	protein-coding	NA	Click_here	-0.091	0.675	-0.053	0.846	-0.056	0.726	0.047	0.786	xxxxxx	0.233	0.109	0.133	0.434	0.145	0.22	-0.124	0.339	xxxxxx	-0.247	0.119	0.019	0.938	-0.259	0.028	0.291	0.039	buffering	0.324	0.076	0.186	0.328	0.201	0.122	-0.171	0.293	xxxxxx	-0.156	0.398	0.071	0.751	-0.203	0.097	0.244	0.079
12021	Bard1	ENSMUSG00000026196	protein-coding	O70445	Click_here	0.567	0.115	-0.191	0.668	0.518	0.224	0.029	0.974	xxxxxx	0.243	0.385	-0.405	0.174	0.137	0.799	-0.311	0.402	xxxxxx	0.943	0.002	-0.315	0.337	0.861	0.028	0.051	0.948	translation	-0.325	0.327	-0.214	0.546	-0.38	0.384	-0.34	0.433	xxxxxx	0.376	0.249	-0.124	0.759	0.343	0.389	0.022	0.975
75209	Sv2c	ENSMUSG00000051111	protein-coding	Q69ZS6	Click_here	0.049	0.83	0.128	0.365	0.052	0.883	0.129	0.449	xxxxxx	-0.002	0.993	0.082	0.441	0	1	0.082	0.534	xxxxxx	0.409	0.01	0.064	0.607	0.41	0.046	0.069	0.755	translation	-0.051	0.808	-0.046	0.729	-0.052	0.873	-0.047	0.781	xxxxxx	0.359	0.038	-0.065	0.634	0.358	0.105	-0.06	0.807
665119	Sec14l5	ENSMUSG00000091712	protein-coding	B2RXM5	Click_here	0.22	0.382	0.085	0.813	0.171	0.404	-0.146	0.583	xxxxxx	0.355	0.06	0.472	0.043	0.084	0.757	0.099	0.683	xxxxxx	0.658	0.002	0.374	0.122	0.443	0.028	-0.318	0.295	translation	0.135	0.579	0.386	0.14	-0.087	0.758	0.245	0.231	xxxxxx	0.437	0.048	0.288	0.285	0.272	0.163	-0.172	0.543
77996	Cutal	ENSMUSG00000026870	protein-coding	A0A0J9YUN0,Q9D1U5	Click_here	0.015	0.963	0.074	0.932	0.004	0.993	0.052	0.958	xxxxxx	0.45	0.018	0.417	0.425	0.39	0.098	-0.249	0.785	xxxxxx	-0.467	0.017	0.083	0.905	-0.479	0.035	0.774	0.34	translation	0.436	0.056	0.343	0.576	0.386	0.115	-0.301	0.766	xxxxxx	-0.482	0.026	0.009	0.992	-0.483	0.052	0.722	0.444
621427	Gm10244	ENSMUSG00000068601	ncRNA	NA	Click_here	0.159	0.624	0.026	0.943	0.15	0.71	-0.035	0.938	xxxxxx	-0.244	0.279	0.093	0.687	-0.276	0.363	0.187	0.49	xxxxxx	0.673	0.006	-0.03	0.921	0.683	0.024	-0.288	0.464	translation	-0.403	0.142	0.067	0.813	-0.426	0.176	0.222	0.522	xxxxxx	0.514	0.053	-0.056	0.858	0.533	0.091	-0.253	0.51
20733	Spint2	ENSMUSG00000074227	protein-coding	Q9D8Q8,Q9WU03	Click_here	0.166	0.735	0.273	0.476	-0.11	0.544	0.121	0.346	xxxxxx	0.422	0.185	0.403	0.143	0.015	0.948	0.017	0.903	xxxxxx	-0.261	0.501	0.015	0.968	-0.276	0.038	0.254	0.025	translation	0.256	0.532	0.13	0.703	0.125	0.438	-0.104	0.354	xxxxxx	-0.426	0.273	-0.257	0.443	-0.166	0.262	0.132	0.275
50778	Rgs1	ENSMUSG00000026358	protein-coding	Q9JL25	Click_here	1.3	0.065	0.764	0.18	0.79	0.339	0.068	0.947	xxxxxx	2	0.001	0.97	0.031	1.352	0.083	-0.101	0.921	abundance	1.002	0.079	1.514	0.003	-0.009	0.996	0.978	0.071	xxxxxx	0.7	0.272	0.206	0.697	0.562	0.432	-0.169	0.786	xxxxxx	-0.298	0.705	0.75	0.138	-0.799	0.29	0.91	0.072
69772	Bdh2	ENSMUSG00000028167	protein-coding	G3UWD3,Q8JZV9	Click_here	0.226	0.352	0.541	0.064	-0.015	0.978	0.372	0.221	xxxxxx	0.53	0.007	0.433	0.045	0.337	0.194	0.038	0.931	abundance	0.027	0.925	0.355	0.113	-0.132	0.61	0.336	0.109	xxxxxx	0.303	0.171	-0.108	0.676	0.351	0.119	-0.334	0.243	xxxxxx	-0.2	0.381	-0.186	0.469	-0.117	0.681	-0.037	0.916
72556	Zfp566	ENSMUSG00000078768	protein-coding	Q8VCI1	Click_here	-0.075	0.702	-0.155	0.303	0.012	0.968	-0.115	0.467	xxxxxx	-0.349	0.013	-0.308	0.013	-0.174	0.456	-0.123	0.483	abundance	0.195	0.176	-0.051	0.711	0.224	0.143	-0.154	0.249	xxxxxx	-0.273	0.092	-0.153	0.231	-0.186	0.352	-0.008	0.973	xxxxxx	0.271	0.081	0.104	0.449	0.212	0.217	-0.04	0.853
328417	Parp4	ENSMUSG00000054509	protein-coding	E9PYK3,Q6A0B1,Q8BW82	Click_here	-0.047	0.879	0.104	0.538	-0.168	0.434	0.129	0.277	xxxxxx	0.131	0.526	0.429	0.003	-0.368	0.18	0.358	0.007	buffering	0.329	0.114	0.187	0.14	0.111	0.582	0.009	0.95	xxxxxx	0.179	0.454	0.326	0.036	-0.2	0.487	0.229	0.059	xxxxxx	0.376	0.097	0.084	0.576	0.279	0.128	-0.12	0.351
100503881	Gm10343	NA	pseudo	NA	Click_here	-0.633	0.353	-0.067	0.891	-0.553	0.3	0.25	0.468	xxxxxx	-0.538	0.294	0.279	0.356	-0.87	0.077	0.549	0.047	buffering	0.33	0.61	-0.071	0.863	0.414	0.362	-0.236	0.324	xxxxxx	0.094	0.905	0.346	0.31	-0.317	0.624	0.299	0.254	xxxxxx	0.963	0.109	-0.003	0.996	0.967	0.054	-0.486	0.146
246709	Rgs13	ENSMUSG00000051079	protein-coding	Q8K443	Click_here	-0.474	0.095	0.277	0.24	-0.624	0.071	0.495	0.132	xxxxxx	-0.594	0.01	0.189	0.286	-0.697	0.016	0.463	0.111	translation	-0.065	0.836	0.085	0.692	-0.111	0.704	0.115	0.562	xxxxxx	-0.121	0.674	-0.088	0.69	-0.073	0.862	-0.032	0.91	xxxxxx	0.409	0.105	-0.192	0.369	0.513	0.088	-0.38	0.16
100529077	Snord42b	NA	snoRNA	NA	Click_here	-0.175	0.417	-0.328	0.062	-0.316	0.328	-0.389	0.078	xxxxxx	-0.566	0.002	-0.12	0.343	-0.618	0.008	-0.316	0.212	translation	0.011	0.969	0.058	0.707	0.036	0.892	0.061	0.697	xxxxxx	-0.391	0.051	0.208	0.151	-0.301	0.248	0.073	0.783	xxxxxx	0.185	0.34	0.386	0.016	0.352	0.281	0.45	0.025
26380	Esrrb	ENSMUSG00000021255	protein-coding	E9QKA2,Q61539,Q80VS1,G5E8P8,Q8CCV5	Click_here	0.168	0.556	0.166	0.55	0.074	0.832	0.055	0.873	xxxxxx	0.537	0.013	0.082	0.701	0.491	0.035	-0.274	0.329	translation	0.035	0.911	0.019	0.945	0.024	0.938	-0.004	0.989	xxxxxx	0.369	0.137	-0.084	0.735	0.417	0.091	-0.328	0.216	xxxxxx	-0.134	0.644	-0.147	0.545	-0.05	0.889	-0.058	0.827
268759	9930012K11Rik	ENSMUSG00000044551	protein-coding	Q66JV7	Click_here	-0.644	0.055	-0.266	0.139	-0.382	0.352	-0.042	0.899	xxxxxx	-0.673	0.012	-0.029	0.855	-0.645	0.027	0.205	0.299	translation	-0.06	0.871	-0.027	0.883	-0.033	0.931	-0.006	0.972	xxxxxx	-0.03	0.94	0.237	0.13	-0.263	0.532	0.247	0.115	xxxxxx	0.583	0.048	0.238	0.134	0.349	0.347	0.035	0.897
52020	Umodl1	ENSMUSG00000054134	protein-coding	Q5DID3	Click_here	-0.202	0.384	-0.212	0.443	-0.122	0.691	-0.081	0.837	xxxxxx	-0.468	0.011	-0.1	0.642	-0.431	0.047	0.206	0.541	translation	0.266	0.157	0.009	0.975	0.263	0.197	-0.165	0.532	xxxxxx	-0.267	0.201	0.112	0.649	-0.309	0.176	0.286	0.313	xxxxxx	0.467	0.023	0.221	0.362	0.384	0.105	-0.085	0.852
98878	Ehd4	ENSMUSG00000027293	protein-coding	Q3TM70,Q9EQP2	Click_here	0.106	0.513	-0.03	0.837	0.124	0.474	-0.079	0.552	xxxxxx	0.446	0.001	0.142	0.111	0.357	0.027	-0.068	0.724	translation	0.192	0.126	0.16	0.094	0.092	0.592	0.069	0.556	xxxxxx	0.34	0.026	0.172	0.104	0.233	0.194	0.011	0.962	xxxxxx	0.086	0.59	0.189	0.075	-0.032	0.91	0.148	0.172
70370	Fbln7	ENSMUSG00000027386	protein-coding	Q501P1	Click_here	0.182	0.408	0.049	0.873	0.17	0.54	-0.028	0.947	xxxxxx	0.616	0.001	0.31	0.098	0.539	0.035	0.05	0.926	translation	0.106	0.605	0.176	0.399	0.062	0.818	0.131	0.577	xxxxxx	0.433	0.039	0.261	0.219	0.369	0.149	0.078	0.863	xxxxxx	-0.077	0.758	0.127	0.592	-0.108	0.708	0.159	0.532
100043911	Ppp4r1l-ps	ENSMUSG00000055897	pseudo	NA	Click_here	-0.172	0.157	-0.011	0.96	-0.167	0.138	0.186	0.292	xxxxxx	-0.337	0.002	0.015	0.923	-0.343	0.002	0.401	0.062	translation	-0.014	0.925	0.004	0.982	-0.015	0.903	0.02	0.882	xxxxxx	-0.164	0.144	0.026	0.884	-0.176	0.094	0.215	0.162	xxxxxx	0.159	0.145	0.015	0.938	0.152	0.139	-0.167	0.264
381534	Ube2u	ENSMUSG00000069733	protein-coding	B1AUC4,B7ZWG1,Q3V081	Click_here	0.328	0.424	-0.279	0.69	0.389	0.421	-0.49	0.525	xxxxxx	0.906	0.006	-0.154	0.768	0.939	0.021	-0.736	0.381	translation	-0.044	0.925	-0.548	0.274	0.076	0.888	-0.52	0.316	xxxxxx	0.578	0.117	0.125	0.843	0.55	0.188	-0.246	0.777	xxxxxx	-0.372	0.311	-0.269	0.655	-0.313	0.485	-0.03	0.977
319982	5930430L01Rik	ENSMUSG00000106951	ncRNA	NA	Click_here	-0.703	0.008	-0.302	0.147	-0.488	0.09	0.111	0.779	xxxxxx	-0.496	0.014	-0.049	0.783	-0.461	0.029	0.243	0.254	translation	-0.139	0.557	-0.126	0.479	-0.05	0.849	-0.044	0.804	xxxxxx	0.207	0.382	0.253	0.157	0.027	0.948	0.132	0.466	xxxxxx	0.564	0.015	0.176	0.347	0.439	0.071	-0.155	0.563
666528	Zfp541	ENSMUSG00000078796	protein-coding	Q0GGX2	Click_here	-0.112	0.799	-0.145	0.79	-0.135	0.813	-0.178	0.785	xxxxxx	-0.855	0.006	-0.127	0.742	-0.875	0.027	-0.381	0.579	translation	0.243	0.478	0.177	0.672	0.272	0.497	0.249	0.591	xxxxxx	-0.743	0.043	0.018	0.971	-0.74	0.081	-0.203	0.801	xxxxxx	0.355	0.31	0.322	0.446	0.407	0.363	0.428	0.416
100124438	Mir343	NA	ncRNA	NA	Click_here	-0.021	0.976	0.268	0.268	0.344	0.543	0.26	0.212	xxxxxx	0.815	0.039	0.22	0.226	1.114	0.014	0.515	0.032	translation	0.102	0.857	0.179	0.373	0.346	0.399	0.216	0.168	xxxxxx	0.836	0.085	-0.049	0.845	0.77	0.069	0.254	0.279	xxxxxx	0.123	0.852	-0.089	0.713	0.003	0.997	-0.044	0.842
382089	Ripply2	ENSMUSG00000047897	protein-coding	Q2WG76	Click_here	-0.079	0.727	-0.156	0.647	-0.013	0.961	-0.053	0.872	xxxxxx	-0.269	0.072	0.063	0.809	-0.296	0.047	0.411	0.094	translation	0.11	0.552	-0.114	0.68	0.158	0.273	-0.256	0.188	xxxxxx	-0.19	0.295	0.218	0.407	-0.283	0.089	0.464	0.077	xxxxxx	0.189	0.301	0.041	0.906	0.171	0.268	-0.203	0.401
75135	4930526I15Rik	NA	ncRNA	NA	Click_here	-0.143	0.487	-0.151	0.558	-0.081	0.75	-0.039	0.909	xxxxxx	-0.396	0.012	0.145	0.432	-0.456	0.015	0.453	0.104	translation	0.079	0.688	0.17	0.399	0.008	0.975	0.108	0.58	xxxxxx	-0.253	0.162	0.295	0.155	-0.375	0.086	0.493	0.075	xxxxxx	0.222	0.212	0.321	0.134	0.089	0.744	0.148	0.554
100502999	Gm19497	NA	protein-coding	NA	Click_here	0.031	0.962	-0.261	0.716	0.071	0.936	-0.27	0.754	xxxxxx	-0.374	0.327	0.056	0.922	-0.383	0.49	0.166	0.816	xxxxxx	0.686	0.094	0.104	0.872	0.67	0.182	-0.098	0.913	xxxxxx	-0.405	0.386	0.317	0.574	-0.454	0.483	0.436	0.539	xxxxxx	0.655	0.14	0.365	0.535	0.599	0.297	0.173	0.861
70454	Cenpl	ENSMUSG00000026708	protein-coding	Q14A61	Click_here	-0.195	0.492	-0.019	0.922	-0.176	0.548	0.056	0.76	xxxxxx	0.037	0.891	-0.219	0.062	0.254	0.375	-0.233	0.054	xxxxxx	-0.431	0.049	-0.092	0.484	-0.34	0.14	0.073	0.649	xxxxxx	0.232	0.359	-0.2	0.136	0.431	0.133	-0.289	0.061	xxxxxx	-0.236	0.355	-0.073	0.622	-0.164	0.549	0.017	0.928
69962	Mettl18	ENSMUSG00000041396	protein-coding	Q9CZ09	Click_here	-0.146	0.342	-0.125	0.319	-0.098	0.661	-0.077	0.652	xxxxxx	0.183	0.108	-0.076	0.429	0.212	0.173	-0.136	0.29	xxxxxx	-0.119	0.373	-0.093	0.369	-0.083	0.622	-0.054	0.674	xxxxxx	0.329	0.029	0.049	0.668	0.31	0.065	-0.06	0.786	xxxxxx	0.027	0.896	0.032	0.814	0.015	0.958	0.023	0.886
68481	Mpzl1	ENSMUSG00000026566	protein-coding	A0A0R4J0V2,Q3TEW6,A0A0A6YXW1	Click_here	-0.147	0.117	-0.057	0.56	-0.128	0.245	0.013	0.946	xxxxxx	-0.129	0.069	-0.18	0.017	-0.07	0.617	-0.119	0.245	xxxxxx	-0.404	0	-0.162	0.034	-0.351	0.008	0.031	0.91	xxxxxx	0.018	0.871	-0.123	0.13	0.058	0.688	-0.131	0.145	xxxxxx	-0.257	0.004	-0.105	0.204	-0.223	0.049	0.019	0.938
240916	Vsig8	ENSMUSG00000049598	protein-coding	Q6P3A4	Click_here	0.275	0.619	0.169	0.801	0.365	0.473	0.39	0.469	xxxxxx	-0.422	0.27	-0.334	0.438	-0.6	0.15	-0.673	0.12	xxxxxx	0.533	0.207	-0.012	0.983	0.527	0.18	0.417	0.352	xxxxxx	-0.696	0.137	-0.503	0.294	-0.965	0.044	-1.063	0.076	xxxxxx	0.259	0.634	-0.181	0.75	0.162	0.764	0.027	0.969
98736	1700034H15Rik	ENSMUSG00000055833	ncRNA	NA	Click_here	0.025	0.952	-0.153	0.524	0.114	0.788	-0.163	0.507	xxxxxx	-0.389	0.089	-0.197	0.243	-0.274	0.388	-0.044	0.871	xxxxxx	0.269	0.299	-0.071	0.735	0.31	0.266	-0.177	0.382	xxxxxx	-0.413	0.14	-0.045	0.847	-0.387	0.202	0.118	0.67	xxxxxx	0.244	0.398	0.082	0.715	0.197	0.557	-0.014	0.967
268288	Samd3	ENSMUSG00000051354	protein-coding	Q8C4H2,E9Q3G4,B9EKF8	Click_here	-0.56	0.5	-0.284	0.73	-0.411	0.675	0.011	0.994	xxxxxx	-1.302	0.033	-0.516	0.343	-1.032	0.163	0.17	0.851	xxxxxx	0.178	0.838	-0.51	0.398	0.445	0.568	-0.604	0.277	xxxxxx	-0.742	0.309	-0.232	0.734	-0.621	0.474	0.159	0.856	xxxxxx	0.738	0.312	-0.226	0.758	0.856	0.26	-0.615	0.385
75299	4930547M16Rik	NA	unknown	NA	Click_here	0.265	0.481	-0.079	0.81	0.31	0.459	-0.185	0.569	xxxxxx	-0.315	0.248	-0.189	0.363	-0.207	0.611	-0.063	0.828	xxxxxx	0.394	0.191	-0.149	0.533	0.479	0.157	-0.306	0.227	xxxxxx	-0.58	0.087	-0.11	0.665	-0.517	0.155	0.122	0.741	xxxxxx	0.129	0.759	-0.069	0.814	0.168	0.706	-0.121	0.66
103080	Septin10	ENSMUSG00000019917	protein-coding	A0A1W2P6J7,Q8C650,A0A0R4J233	Click_here	0.059	0.852	0.109	0.654	-0.016	0.967	0.075	0.754	xxxxxx	0.269	0.175	0.055	0.762	0.23	0.298	-0.098	0.601	xxxxxx	-0.161	0.508	0.107	0.571	-0.236	0.288	0.199	0.216	xxxxxx	0.21	0.398	-0.053	0.806	0.246	0.325	-0.173	0.358	xxxxxx	-0.22	0.381	-0.001	0.998	-0.219	0.359	0.124	0.527
327762	Dna2	ENSMUSG00000036875	protein-coding	Q6ZQJ5	Click_here	-0.403	0.254	0.358	0.035	-0.335	0.655	0.341	0.125	xxxxxx	-0.635	0.023	0.323	0.013	-0.573	0.283	0.295	0.137	xxxxxx	0.191	0.569	0.305	0.02	0.249	0.657	0.314	0.045	xxxxxx	-0.231	0.495	-0.036	0.822	-0.238	0.629	-0.046	0.822	xxxxxx	0.595	0.063	-0.053	0.735	0.585	0.143	-0.027	0.925
414101	E130317F20Rik	ENSMUSG00000091994	ncRNA	NA	Click_here	-0.136	0.531	-0.183	0.248	-0.127	0.706	-0.178	0.376	xxxxxx	-0.258	0.092	-0.135	0.256	-0.252	0.274	-0.126	0.486	xxxxxx	0.27	0.104	-0.124	0.345	0.276	0.217	-0.133	0.467	xxxxxx	-0.123	0.533	0.048	0.756	-0.125	0.659	0.052	0.797	xxxxxx	0.406	0.026	0.059	0.708	0.403	0.085	0.045	0.888
331188	Zfp781	ENSMUSG00000096718	protein-coding	Q0P5U5	Click_here	-0.03	0.948	-0.025	0.942	-0.044	0.929	-0.039	0.917	xxxxxx	-0.197	0.442	-0.098	0.651	-0.252	0.425	-0.19	0.399	xxxxxx	0.339	0.213	0.024	0.933	0.353	0.222	0.181	0.467	xxxxxx	-0.168	0.602	-0.073	0.783	-0.208	0.59	-0.151	0.554	xxxxxx	0.369	0.208	0.049	0.869	0.396	0.202	0.221	0.434
14786	Grb7	ENSMUSG00000019312	protein-coding	Q03160	Click_here	0.051	0.917	0.092	0.87	0.008	0.99	0.051	0.932	xxxxxx	0.381	0.179	0.219	0.541	0.281	0.41	-0.091	0.84	xxxxxx	-0.411	0.192	0.157	0.707	-0.483	0.121	0.491	0.196	xxxxxx	0.33	0.347	0.126	0.777	0.272	0.486	-0.142	0.763	xxxxxx	-0.462	0.172	0.065	0.899	-0.491	0.143	0.44	0.325
69847	Wnk4	ENSMUSG00000035112	protein-coding	Q80UE6	Click_here	-0.002	0.993	0.145	0.553	-0.055	0.871	0.146	0.576	xxxxxx	-0.225	0.165	0.018	0.93	-0.231	0.255	0.134	0.558	xxxxxx	0.419	0.017	0.285	0.121	0.315	0.18	0.07	0.829	xxxxxx	-0.222	0.26	-0.127	0.532	-0.176	0.505	-0.013	0.972	xxxxxx	0.422	0.029	0.14	0.509	0.37	0.105	-0.076	0.844
217351	Tnrc6c	ENSMUSG00000025571	protein-coding	B1ATC3,Q3UHC0	Click_here	-0.027	0.89	-0.071	0.473	0.039	0.859	-0.06	0.529	xxxxxx	-0.222	0.065	-0.151	0.041	-0.082	0.692	-0.061	0.499	xxxxxx	0.081	0.59	-0.132	0.085	0.202	0.198	-0.164	0.036	xxxxxx	-0.195	0.179	-0.08	0.324	-0.121	0.498	-0.001	0.996	xxxxxx	0.107	0.494	-0.061	0.489	0.163	0.278	-0.104	0.214
238257	Tmem30b	ENSMUSG00000034435	protein-coding	Q0VEI2,Q8BHG3	Click_here	-0.228	0.779	-0.206	0.767	-0.118	0.91	-0.1	0.906	xxxxxx	-0.357	0.531	0.529	0.234	-0.64	0.373	0.695	0.155	xxxxxx	0.714	0.226	-0.025	0.967	0.727	0.244	-0.357	0.523	xxxxxx	-0.129	0.874	0.735	0.152	-0.522	0.591	0.795	0.143	xxxxxx	0.941	0.13	0.18	0.766	0.845	0.211	-0.258	0.727
286940	Flnb	ENSMUSG00000025278	protein-coding	Q80X90	Click_here	-0.025	0.907	-0.05	0.771	-0.006	0.988	-0.041	0.844	xxxxxx	0.051	0.743	0.216	0.056	-0.034	0.915	0.198	0.124	xxxxxx	0.406	0.005	0.163	0.17	0.342	0.072	0.021	0.938	xxxxxx	0.077	0.663	0.266	0.055	-0.028	0.942	0.239	0.115	xxxxxx	0.431	0.009	0.213	0.106	0.347	0.116	0.062	0.83
16391	Irf9	ENSMUSG00000002325	protein-coding	E9PZJ2,Q61179,E9Q8M6,Q3UKQ7	Click_here	0.309	0.157	0.152	0.374	0.195	0.412	-0.016	0.952	xxxxxx	0.611	0.001	0.262	0.045	0.414	0.074	-0.071	0.773	xxxxxx	0.243	0.183	0.335	0.018	-0.009	0.982	0.203	0.141	xxxxxx	0.302	0.138	0.11	0.455	0.22	0.303	-0.055	0.779	xxxxxx	-0.066	0.805	0.183	0.222	-0.203	0.361	0.219	0.114
57746	Piwil2	ENSMUSG00000033644	protein-coding	Q8CDG1	Click_here	-0.276	0.459	-0.12	0.811	-0.24	0.615	0.016	0.984	xxxxxx	0.502	0.067	0.152	0.652	0.457	0.198	-0.095	0.861	xxxxxx	-0.423	0.155	-0.14	0.714	-0.381	0.278	0.067	0.897	xxxxxx	0.779	0.029	0.272	0.455	0.697	0.085	-0.111	0.886	xxxxxx	-0.147	0.72	-0.021	0.969	-0.141	0.763	0.051	0.926
239647	Pced1b	ENSMUSG00000044250	protein-coding	Q8BGX1	Click_here	-0.118	0.377	-0.075	0.668	-0.121	0.5	-0.084	0.724	xxxxxx	-0.252	0.016	-0.175	0.135	-0.259	0.098	-0.195	0.362	xxxxxx	0.154	0.153	-0.072	0.604	0.151	0.275	-0.06	0.762	xxxxxx	-0.135	0.259	-0.1	0.461	-0.139	0.417	-0.111	0.565	xxxxxx	0.272	0.021	0.003	0.989	0.272	0.071	0.024	0.947
106347	Ildr1	ENSMUSG00000022900	protein-coding	Q8CBR1	Click_here	0.132	0.735	-0.133	0.803	0.097	0.849	-0.06	0.932	xxxxxx	0.288	0.262	0.311	0.357	0.37	0.288	0.471	0.256	xxxxxx	-0.407	0.145	-0.04	0.933	-0.418	0.195	-0.266	0.575	xxxxxx	0.156	0.647	0.444	0.241	0.273	0.558	0.53	0.224	xxxxxx	-0.54	0.075	0.092	0.85	-0.515	0.143	-0.206	0.745
21826	Thbs2	ENSMUSG00000023885	protein-coding	Q03350	Click_here	-0.286	0.194	-0.136	0.611	-0.229	0.356	0.045	0.914	xxxxxx	-0.246	0.139	-0.006	0.981	-0.244	0.224	0.15	0.52	xxxxxx	0.157	0.427	0.023	0.932	0.147	0.472	-0.077	0.744	xxxxxx	0.04	0.877	0.131	0.551	-0.014	0.97	0.105	0.655	xxxxxx	0.443	0.026	0.159	0.481	0.377	0.094	-0.122	0.739
545207	E130008D07Rik	ENSMUSG00000117011	ncRNA	NA	Click_here	-0.077	0.787	-0.196	0.298	-0.147	0.699	-0.216	0.319	xxxxxx	-0.481	0.015	-0.195	0.167	-0.551	0.052	-0.317	0.186	xxxxxx	0	0.999	0.022	0.91	0.008	0.982	0.022	0.917	xxxxxx	-0.404	0.083	0.002	0.994	-0.403	0.124	-0.101	0.712	xxxxxx	0.077	0.792	0.218	0.192	0.155	0.674	0.238	0.202
328971	Spink10	ENSMUSG00000044176	protein-coding	Q8CAC8,E0CXN2	Click_here	0.286	0.288	0.125	0.712	0.24	0.453	-0.035	0.941	xxxxxx	0.444	0.033	0.089	0.715	0.411	0.106	-0.159	0.648	xxxxxx	-0.15	0.551	-0.095	0.726	-0.114	0.687	-0.012	0.973	xxxxxx	0.158	0.548	-0.035	0.914	0.171	0.607	-0.123	0.692	xxxxxx	-0.437	0.071	-0.22	0.413	-0.354	0.21	0.024	0.966
240354	Malt1	ENSMUSG00000032688	protein-coding	Q2TBA3	Click_here	-0.073	0.521	-0.153	0.291	-0.08	0.633	-0.161	0.381	xxxxxx	-0.131	0.103	0.095	0.389	-0.127	0.28	0.079	0.649	xxxxxx	0.147	0.093	-0.009	0.953	0.147	0.18	0.008	0.972	xxxxxx	-0.058	0.579	0.248	0.067	-0.047	0.823	0.241	0.132	xxxxxx	0.22	0.022	0.144	0.263	0.227	0.087	0.17	0.479
18175	Nrap	ENSMUSG00000049134	protein-coding	Q80XB4	Click_here	-0.075	0.852	0.155	0.773	-0.101	0.85	0.183	0.771	xxxxxx	-0.175	0.522	-0.215	0.547	-0.139	0.759	-0.15	0.749	xxxxxx	0.656	0.017	0.228	0.568	0.618	0.072	-0.019	0.983	xxxxxx	-0.1	0.782	-0.37	0.344	-0.039	0.951	-0.332	0.474	xxxxxx	0.731	0.017	0.073	0.887	0.719	0.057	-0.201	0.811
68236	Gtsf1l	ENSMUSG00000070708	protein-coding	Q9CWD0	Click_here	-0.075	0.95	0.271	0.809	-0.233	0.817	0.33	0.726	xxxxxx	1.15	0.084	0.576	0.42	0.813	0.245	-0.339	0.686	xxxxxx	-0.224	0.813	0.592	0.457	-0.57	0.426	0.771	0.216	xxxxxx	1.225	0.133	0.306	0.73	1.046	0.154	-0.669	0.452	xxxxxx	-0.149	0.903	0.322	0.732	-0.337	0.71	0.441	0.548
17932	Myt1	ENSMUSG00000010505	protein-coding	B0R0C1,Q8CFC2	Click_here	-0.132	0.492	-0.075	0.635	-0.074	0.724	0.002	0.993	xxxxxx	-0.206	0.134	-0.094	0.39	-0.133	0.406	0.028	0.84	xxxxxx	0.113	0.5	-0.174	0.131	0.248	0.129	-0.24	0.032	xxxxxx	-0.074	0.693	-0.019	0.906	-0.06	0.778	0.025	0.857	xxxxxx	0.245	0.134	-0.098	0.454	0.322	0.057	-0.243	0.086
71643	Zgrf1	ENSMUSG00000051278	protein-coding	Q0VGT4,Q8BQU5	Click_here	-0.061	0.818	-0.16	0.23	0.074	0.829	-0.138	0.307	xxxxxx	-0.397	0.025	-0.113	0.261	-0.302	0.163	0.029	0.869	xxxxxx	0.214	0.264	0.01	0.946	0.206	0.299	-0.067	0.586	xxxxxx	-0.336	0.111	0.047	0.703	-0.376	0.09	0.167	0.258	xxxxxx	0.275	0.174	0.17	0.153	0.131	0.668	0.072	0.629
230676	Szt2	ENSMUSG00000033253	protein-coding	A2A9C3	Click_here	-0.05	0.802	-0.139	0.263	0.047	0.859	-0.116	0.358	xxxxxx	-0.087	0.53	-0.055	0.576	-0.049	0.817	-0.015	0.905	xxxxxx	0.227	0.104	-0.152	0.128	0.333	0.052	-0.255	0.041	xxxxxx	-0.037	0.846	0.084	0.436	-0.096	0.645	0.101	0.343	xxxxxx	0.278	0.07	-0.013	0.93	0.287	0.081	-0.139	0.326
100504491	Dcdc2b	ENSMUSG00000078552	protein-coding	J3KML0	Click_here	-0.109	0.601	-0.092	0.674	-0.142	0.564	-0.143	0.532	xxxxxx	-0.466	0.004	-0.221	0.13	-0.546	0.014	-0.439	0.114	xxxxxx	0.074	0.699	0.006	0.977	0.076	0.711	0.04	0.836	xxxxxx	-0.357	0.052	-0.129	0.444	-0.403	0.059	-0.296	0.257	xxxxxx	0.183	0.299	0.098	0.598	0.218	0.283	0.183	0.374
56874	Rnf32	ENSMUSG00000029130	protein-coding	Q9JIT1	Click_here	0.058	0.758	0.163	0.141	-0.083	0.71	0.135	0.201	xxxxxx	0.191	0.119	0.075	0.374	0.126	0.391	-0.019	0.868	xxxxxx	-0.152	0.273	0.037	0.714	-0.184	0.166	0.112	0.197	xxxxxx	0.133	0.386	-0.088	0.353	0.209	0.176	-0.153	0.125	xxxxxx	-0.21	0.147	-0.126	0.201	-0.101	0.58	-0.023	0.868
320411	A730089K16Rik	NA	unknown	NA	Click_here	-0.177	0.465	-0.082	0.785	-0.152	0.628	-0.003	0.996	xxxxxx	-0.417	0.023	-0.214	0.263	-0.352	0.152	-0.027	0.947	xxxxxx	0.035	0.898	-0.24	0.243	0.108	0.699	-0.256	0.231	xxxxxx	-0.24	0.261	-0.131	0.563	-0.2	0.489	-0.024	0.951	xxxxxx	0.212	0.329	-0.158	0.502	0.26	0.317	-0.253	0.353
232816	Zfp628	ENSMUSG00000074406	protein-coding	Q8CJ78	Click_here	-0.049	0.839	-0.076	0.431	0.053	0.834	-0.059	0.506	xxxxxx	-0.045	0.811	-0.028	0.722	-0.008	0.977	-0.012	0.882	xxxxxx	0.169	0.329	-0.137	0.072	0.351	0.063	-0.195	0.018	xxxxxx	0.004	0.988	0.048	0.567	-0.061	0.799	0.047	0.534	xxxxxx	0.217	0.228	-0.061	0.484	0.298	0.092	-0.136	0.115
68352	Aspdh	ENSMUSG00000038704	protein-coding	Q9DCQ2	Click_here	0.256	0.605	0.039	0.937	0.219	0.448	-0.168	0.471	xxxxxx	-0.346	0.319	-0.24	0.408	-0.117	0.694	0.04	0.857	xxxxxx	0.121	0.804	-0.251	0.435	0.36	0.13	-0.348	0.05	xxxxxx	-0.602	0.149	-0.278	0.394	-0.336	0.207	0.208	0.369	xxxxxx	-0.135	0.807	-0.289	0.401	0.141	0.661	-0.18	0.347
18442	P2ry2	ENSMUSG00000032860	protein-coding	A0A0R4J289,P35383	Click_here	-0.253	0.598	0.139	0.789	-0.313	0.563	0.269	0.6	xxxxxx	-0.454	0.171	0.249	0.46	-0.561	0.187	0.484	0.231	xxxxxx	0.594	0.101	0.53	0.133	0.365	0.449	0.223	0.64	xxxxxx	-0.2	0.653	0.111	0.799	-0.248	0.647	0.214	0.622	xxxxxx	0.847	0.032	0.391	0.319	0.678	0.148	-0.047	0.956
57373	Akip1	ENSMUSG00000031023	protein-coding	Q9JJR5	Click_here	-0.016	0.938	-0.108	0.57	-0.037	0.887	-0.114	0.607	xxxxxx	0.312	0.012	-0.122	0.365	0.288	0.087	-0.016	0.962	xxxxxx	-0.048	0.765	-0.089	0.569	-0.065	0.718	-0.105	0.528	xxxxxx	0.328	0.031	-0.014	0.944	0.325	0.063	0.097	0.756	xxxxxx	-0.032	0.877	0.019	0.926	-0.028	0.915	0.009	0.976
234839	Piezo1	ENSMUSG00000014444	protein-coding	E9PUQ9	Click_here	0.227	0.761	0.262	0.548	-0.132	0.636	0.11	0.454	xxxxxx	0.631	0.19	0.822	0.014	-0.495	0.079	0.399	0.012	xxxxxx	0.1	0.893	0.016	0.971	0.079	0.722	-0.052	0.666	xxxxxx	0.405	0.511	0.56	0.121	-0.363	0.151	0.289	0.049	xxxxxx	-0.126	0.884	-0.246	0.516	0.211	0.349	-0.162	0.19
57810	Cdon	ENSMUSG00000038119	protein-coding	Q32MD9	Click_here	-0.071	0.558	-0.144	0.204	-0.047	0.81	-0.128	0.364	xxxxxx	-0.29	0.003	-0.072	0.404	-0.278	0.027	-0.006	0.98	xxxxxx	0.106	0.269	-0.048	0.635	0.114	0.334	-0.072	0.552	xxxxxx	-0.219	0.046	0.072	0.466	-0.231	0.086	0.122	0.484	xxxxxx	0.177	0.08	0.096	0.347	0.161	0.222	0.056	0.75
552913	Gm14634	ENSMUSG00000085891	ncRNA	NA	Click_here	0.178	0.608	0.133	0.69	0.262	0.406	0.252	0.366	xxxxxx	-0.211	0.392	-0.133	0.566	-0.296	0.251	-0.274	0.206	xxxxxx	0.289	0.286	0.08	0.775	0.34	0.178	0.273	0.226	xxxxxx	-0.389	0.185	-0.267	0.288	-0.558	0.067	-0.526	0.08	xxxxxx	0.111	0.765	-0.053	0.872	0.077	0.834	0.021	0.95
18675	Phex	ENSMUSG00000057457	protein-coding	P70669,Q3TYM9	Click_here	-0.149	0.737	-0.064	0.895	-0.14	0.812	-0.036	0.957	xxxxxx	-0.515	0.078	-0.205	0.506	-0.485	0.235	-0.108	0.838	xxxxxx	0.429	0.182	-0.062	0.881	0.438	0.268	-0.142	0.766	xxxxxx	-0.365	0.307	-0.141	0.702	-0.345	0.489	-0.072	0.901	xxxxxx	0.578	0.093	0.002	0.998	0.577	0.171	-0.106	0.874
17085	Ly9	ENSMUSG00000004707	protein-coding	E9PX73,Q01965	Click_here	0.883	0.088	1.025	0.012	0.659	0.56	0.904	0.129	xxxxxx	1.97	0	1.736	0	1.592	0.226	1.465	0.073	abundance	2.743	0	2.278	0	2.247	0.177	1.901	0.071	abundance	1.087	0.03	0.711	0.045	0.932	0.245	0.561	0.32	abundance	1.861	0.001	1.253	0.001	1.588	0.143	0.997	0.226
217258	Abca8a	ENSMUSG00000041828	protein-coding	A4PBQ7,F8WGE3,Q8K442	Click_here	0.007	0.97	0.154	0.207	-0.054	0.831	0.152	0.268	xxxxxx	0.429	0.001	0.519	0	0.223	0.548	0.374	0.073	abundance	0.604	0	0.656	0	0.342	0.398	0.452	0.082	abundance	0.422	0.007	0.365	0.007	0.277	0.352	0.222	0.306	abundance	0.596	0	0.502	0	0.396	0.251	0.3	0.29
21928	Tnfaip2	ENSMUSG00000021281	protein-coding	Q61333	Click_here	0.326	0.391	0.416	0.202	0.349	0.556	0.433	0.308	xxxxxx	1.27	0	1.453	0	1.351	0.15	1.519	0.034	abundance	1.111	0.001	1.108	0	1.173	0.113	1.165	0.05	abundance	0.944	0.013	1.037	0.005	1.002	0.202	1.086	0.08	abundance	0.785	0.021	0.692	0.024	0.823	0.167	0.732	0.154
102402	AA414992	ENSMUSG00000113342	unknown	NA	Click_here	0.579	0.378	0.623	0.202	0.121	0.905	0.329	0.533	xxxxxx	2.013	0.001	2.566	0	0.126	0.958	1.544	0.044	abundance	2.256	0	2.658	0	0.301	0.878	1.512	0.055	abundance	1.434	0.026	1.943	0.002	0.005	0.998	1.214	0.076	abundance	1.676	0.006	2.035	0	0.18	0.934	1.183	0.097
22268	Upk1b	ENSMUSG00000049436	protein-coding	Q9Z2C6	Click_here	0.062	0.852	0.038	0.913	0.049	0.913	0.012	0.98	xxxxxx	0.737	0.002	0.741	0.003	0.478	0.28	0.427	0.301	abundance	1.035	0	0.942	0	0.706	0.169	0.501	0.344	abundance	0.675	0.017	0.703	0.016	0.43	0.4	0.415	0.339	abundance	0.973	0.001	0.904	0.002	0.657	0.218	0.489	0.392
16912	Psmb9	ENSMUSG00000096727	protein-coding	A0A0R4J256,P28076	Click_here	0.103	0.533	0.392	0.016	-0.003	0.995	0.359	0.069	xxxxxx	0.553	0	0.832	0	0.327	0.504	0.657	0.04	abundance	0.609	0	0.954	0	0.35	0.497	0.761	0.028	abundance	0.45	0.006	0.44	0.007	0.33	0.276	0.298	0.279	abundance	0.506	0.001	0.562	0.001	0.353	0.317	0.402	0.184
192212	Prom2	ENSMUSG00000027376	protein-coding	Q3UUY6	Click_here	0.871	0.242	0.436	0.485	0.652	0.493	0.103	0.92	xxxxxx	2.423	0	1.741	0.002	1.552	0.21	0.815	0.416	abundance	2.362	0	2.043	0	1.341	0.331	1.14	0.235	abundance	1.552	0.034	1.304	0.03	0.9	0.48	0.711	0.388	abundance	1.492	0.026	1.607	0.006	0.688	0.645	1.037	0.2
272031	Plppr1	ENSMUSG00000063446	protein-coding	Q8BFZ2	Click_here	-0.049	0.705	-0.007	0.969	-0.047	0.774	0.012	0.955	xxxxxx	-0.348	0.001	-0.374	0.002	-0.266	0.166	-0.242	0.285	abundance	-0.392	0	-0.303	0.006	-0.325	0.052	-0.155	0.553	abundance	-0.299	0.01	-0.367	0.008	-0.218	0.315	-0.254	0.264	abundance	-0.343	0.003	-0.296	0.015	-0.278	0.12	-0.166	0.522
15945	Cxcl10	ENSMUSG00000034855	protein-coding	P17515,Q548V9	Click_here	0.257	0.681	0.406	0.444	0.131	0.892	0.323	0.613	xxxxxx	1.634	0.001	1.438	0.002	1.184	0.212	0.917	0.27	abundance	1.562	0.001	1.809	0	0.996	0.373	1.311	0.107	abundance	1.376	0.016	1.032	0.04	1.053	0.216	0.594	0.483	abundance	1.305	0.012	1.404	0.005	0.865	0.402	0.988	0.22
15170	Ptpn6	ENSMUSG00000004266	protein-coding	P29351,Q3UB72,Q3UCJ0	Click_here	0.248	0.275	0.139	0.341	0.195	0.556	0.092	0.655	xxxxxx	0.711	0.001	0.555	0	0.497	0.321	0.422	0.101	abundance	0.81	0	0.605	0	0.577	0.27	0.454	0.103	abundance	0.463	0.039	0.416	0.008	0.302	0.552	0.329	0.132	abundance	0.562	0.009	0.467	0.002	0.382	0.432	0.362	0.136
52855	Lair1	ENSMUSG00000055541	protein-coding	Q8BG84	Click_here	-0.071	0.72	0.169	0.23	-0.101	0.724	0.18	0.291	xxxxxx	0.368	0.01	0.45	0.001	0.289	0.406	0.396	0.059	abundance	0.318	0.025	0.488	0	0.232	0.52	0.442	0.027	abundance	0.439	0.014	0.28	0.042	0.39	0.147	0.217	0.375	abundance	0.389	0.015	0.319	0.017	0.333	0.243	0.263	0.246
209086	Samd9l	ENSMUSG00000047735	protein-coding	E9PX59,Q8BZG4	Click_here	-0.136	0.729	-0.02	0.943	-0.116	0.747	0.047	0.841	xxxxxx	0.618	0.022	0.5	0.007	0.098	0.862	0.195	0.311	abundance	0.475	0.092	0.625	0.002	-0.176	0.723	0.391	0.035	xxxxxx	0.755	0.027	0.52	0.02	0.213	0.687	0.147	0.553	abundance	0.611	0.046	0.645	0.003	-0.06	0.942	0.344	0.116
74190	Exoc3l4	ENSMUSG00000021280	protein-coding	A0A0R4J0W9,Q6DIA2	Click_here	0.192	0.48	0.112	0.555	0.1	0.756	0.023	0.926	xxxxxx	0.433	0.032	0.666	0	-0.115	0.862	0.465	0.024	abundance	0.921	0	0.942	0	0.146	0.842	0.514	0.071	abundance	0.241	0.318	0.554	0.006	-0.215	0.687	0.442	0.024	buffering	0.729	0.004	0.83	0	0.046	0.967	0.492	0.075
21338	Tacr3	ENSMUSG00000028172	protein-coding	P47937	Click_here	0.167	0.507	0.399	0.012	-0.156	0.753	0.341	0.052	xxxxxx	0.028	0.908	-0.196	0.071	0.186	0.509	-0.206	0.08	xxxxxx	-0.539	0.006	-0.341	0.006	-0.263	0.43	-0.152	0.387	abundance	-0.139	0.549	-0.595	0.002	0.343	0.589	-0.547	0.004	buffering	-0.706	0.003	-0.74	0	-0.107	0.911	-0.493	0.052
13813	Eomes	ENSMUSG00000032446	protein-coding	O54839	Click_here	0.398	0.718	0.693	0.227	-0.208	0.894	0.546	0.347	xxxxxx	-0.949	0.193	-1.271	0.009	0.162	0.931	-0.919	0.075	xxxxxx	-1.639	0.037	-1.71	0.001	-0.144	0.945	-1.103	0.067	abundance	-1.347	0.134	-1.964	0.004	0.37	0.889	-1.465	0.039	buffering	-2.037	0.021	-2.403	0	0.064	0.985	-1.648	0.043
56847	Aldh1a3	ENSMUSG00000015134	protein-coding	Q3UIA4,Q9JHW9	Click_here	0.092	0.858	-0.282	0.227	0.107	0.898	-0.283	0.31	xxxxxx	0.248	0.465	0.391	0.034	0.226	0.766	0.386	0.095	xxxxxx	0.852	0.015	0.181	0.351	0.842	0.072	0.163	0.631	xxxxxx	0.157	0.725	0.673	0.008	0.119	0.927	0.669	0.024	buffering	0.761	0.047	0.462	0.033	0.735	0.276	0.447	0.181
93873	Pcdhb2	ENSMUSG00000051599	protein-coding	Q91Y00	Click_here	-0.101	0.757	0.407	0.018	-0.094	0.903	0.406	0.057	xxxxxx	1.088	0	0.795	0	1.103	0.166	0.803	0.033	abundance	0.547	0.018	0.729	0	0.561	0.461	0.733	0.006	abundance	1.189	0	0.389	0.017	1.197	0.021	0.397	0.318	translation	0.649	0.013	0.322	0.028	0.655	0.143	0.327	0.201
238447	Igha	IGHA	other	NA	Click_here	-0.82	0.227	-0.516	0.629	-0.593	0.363	0.353	0.761	xxxxxx	2.181	0	1.729	0.025	1.418	0.048	-0.58	0.68	translation	1.584	0.005	1.755	0.029	0.81	0.243	0.077	0.956	abundance	3.001	0	2.245	0.024	2.011	0.022	-0.932	0.644	translation	2.405	0.001	2.271	0.014	1.403	0.103	-0.275	0.893
20684	Sp100	ENSMUSG00000026222	protein-coding	O35892,Q8BNW8,Q3U876,Q6NTA3,E9Q4Y0,Q3UKD8,Q8C405	Click_here	0.079	0.776	0.007	0.986	0.08	0.828	0.023	0.951	xxxxxx	0.424	0.023	0.35	0.045	0.489	0.109	0.437	0.126	abundance	0.562	0.004	0.446	0.018	0.644	0.054	0.561	0.092	abundance	0.345	0.118	0.343	0.092	0.409	0.218	0.414	0.157	xxxxxx	0.483	0.024	0.439	0.034	0.564	0.115	0.538	0.12
81879	Tfcp2l1	ENSMUSG00000026380	protein-coding	Q3UNW5	Click_here	0.294	0.094	0.103	0.658	0.23	0.081	-0.227	0.225	xxxxxx	0.59	0	0.491	0.007	0.288	0.08	-0.172	0.457	abundance	0.717	0	0.542	0.004	0.384	0.028	-0.265	0.317	abundance	0.296	0.071	0.388	0.051	0.058	0.781	0.055	0.775	xxxxxx	0.424	0.009	0.439	0.025	0.154	0.354	-0.038	0.887
98365	Slamf9	ENSMUSG00000026548	protein-coding	A0A0R4J072,Q9D780	Click_here	0.4	0.176	0.519	0.231	0.393	0.357	0.505	0.43	xxxxxx	0.922	0.001	1.159	0.003	0.907	0.083	1.127	0.151	abundance	1.251	0	1.302	0.001	1.234	0.03	1.259	0.201	abundance	0.522	0.062	0.641	0.1	0.514	0.223	0.622	0.311	xxxxxx	0.851	0.003	0.784	0.049	0.841	0.067	0.754	0.365
378431	Txlnb	ENSMUSG00000039891	protein-coding	Q8VBT1	Click_here	0.272	0.272	-0.16	0.243	0.25	0.51	-0.146	0.438	xxxxxx	0.565	0.006	0.282	0.013	0.603	0.104	0.309	0.124	abundance	1.004	0	0.524	0	1.074	0.05	0.573	0.065	abundance	0.294	0.197	0.441	0.005	0.353	0.573	0.456	0.024	xxxxxx	0.732	0.003	0.684	0	0.823	0.267	0.719	0.018
103140	Gstt3	ENSMUSG00000001665	protein-coding	G3UX05,Q99L20	Click_here	0.22	0.24	0.189	0.287	0.192	0.483	0.153	0.549	xxxxxx	0.493	0.002	0.394	0.009	0.436	0.125	0.315	0.262	abundance	0.734	0	0.824	0	0.615	0.191	0.706	0.071	abundance	0.273	0.117	0.205	0.176	0.244	0.344	0.161	0.491	xxxxxx	0.515	0.004	0.636	0.001	0.423	0.321	0.553	0.102
171285	Havcr2	ENSMUSG00000020399	protein-coding	Q8VIM0	Click_here	0.305	0.01	0.205	0.031	0.326	0.114	0.228	0.208	xxxxxx	0.445	0	0.375	0	0.482	0.086	0.408	0.049	abundance	0.649	0	0.686	0	0.717	0.115	0.733	0.017	abundance	0.139	0.19	0.17	0.044	0.156	0.427	0.18	0.112	xxxxxx	0.344	0.003	0.48	0	0.392	0.282	0.506	0.015
18858	Pmp22	ENSMUSG00000018217	protein-coding	P16646,Q5SXS3	Click_here	0.053	0.754	0.135	0.243	-0.012	0.965	0.115	0.372	xxxxxx	0.274	0.019	0.343	0.002	0.107	0.724	0.237	0.098	abundance	0.421	0.001	0.583	0	0.138	0.74	0.421	0.032	abundance	0.221	0.108	0.207	0.059	0.12	0.623	0.122	0.382	xxxxxx	0.368	0.008	0.447	0.001	0.15	0.699	0.306	0.108
20296	Ccl2	ENSMUSG00000035385	protein-coding	P10148,Q5SVU3	Click_here	0.708	0.225	0.233	0.679	0.531	0.319	-0.233	0.669	xxxxxx	1.576	0.002	1.587	0.001	0.367	0.72	0.551	0.332	abundance	2.297	0	1.582	0.001	1.092	0.172	0.072	0.941	abundance	0.868	0.114	1.354	0.011	-0.164	0.889	0.784	0.11	xxxxxx	1.589	0.005	1.35	0.006	0.561	0.504	0.305	0.663
18094	Nkx2-9	ENSMUSG00000058669	protein-coding	O70584	Click_here	0.334	0.422	0.077	0.903	0.343	0.525	0.149	0.862	xxxxxx	1.022	0.003	1.254	0.005	1.159	0.082	1.474	0.076	abundance	1.442	0	1.955	0	1.656	0.058	2.266	0.038	abundance	0.687	0.07	1.177	0.025	0.816	0.238	1.325	0.083	xxxxxx	1.108	0.004	1.877	0.001	1.314	0.147	2.117	0.042
18826	Lcp1	ENSMUSG00000021998	protein-coding	Q61233	Click_here	0.207	0.223	0.237	0.017	0.105	0.798	0.208	0.109	xxxxxx	0.362	0.01	0.536	0	0.131	0.871	0.485	0.005	abundance	0.6	0	0.692	0	0.301	0.695	0.608	0.006	abundance	0.155	0.329	0.298	0.004	0.026	0.966	0.277	0.024	xxxxxx	0.393	0.013	0.454	0	0.197	0.757	0.399	0.018
18414	Osmr	ENSMUSG00000022146	protein-coding	A0A0R4J268,O70458,Q3TRK8,G3X8V6	Click_here	0.282	0.256	0.39	0.081	0.113	0.805	0.277	0.308	xxxxxx	0.815	0	0.593	0.003	0.558	0.163	0.269	0.474	abundance	0.746	0.001	0.818	0	0.391	0.445	0.521	0.128	abundance	0.533	0.031	0.204	0.268	0.444	0.115	-0.008	0.986	xxxxxx	0.463	0.039	0.428	0.033	0.277	0.459	0.244	0.401
19354	Rac2	ENSMUSG00000033220	protein-coding	Q05144	Click_here	0.29	0.041	0.201	0.194	0.388	0.025	0.43	0.076	xxxxxx	0.58	0	0.428	0.003	0.787	0.001	0.885	0.014	abundance	0.792	0	0.853	0	1.205	0.002	1.477	0.004	abundance	0.29	0.034	0.227	0.101	0.399	0.015	0.455	0.042	xxxxxx	0.502	0.001	0.652	0	0.817	0.011	1.047	0.003
11815	Apod	ENSMUSG00000022548	protein-coding	P51910	Click_here	0.411	0.094	0.388	0.065	0.028	0.913	0.05	0.763	xxxxxx	0.837	0	0.791	0	0.054	0.882	0.104	0.56	abundance	0.889	0	0.952	0	-0.052	0.886	0.222	0.21	abundance	0.425	0.064	0.403	0.04	0.026	0.922	0.054	0.696	xxxxxx	0.478	0.029	0.564	0.005	-0.08	0.76	0.171	0.199
22042	Tfrc	ENSMUSG00000022797	protein-coding	Q542D9,Q62351	Click_here	-0.241	0.104	-0.109	0.2	-0.159	0.427	-0.038	0.79	xxxxxx	-0.43	0.001	-0.361	0	-0.157	0.69	-0.233	0.081	abundance	-0.583	0	-0.502	0	-0.202	0.662	-0.33	0.05	abundance	-0.188	0.168	-0.252	0.007	0.002	0.997	-0.196	0.062	xxxxxx	-0.341	0.013	-0.394	0	-0.044	0.946	-0.292	0.036
15163	Hcls1	ENSMUSG00000022831	protein-coding	P49710,Q8CA06	Click_here	0.301	0.04	0.223	0.298	0.262	0.157	0.063	0.899	xxxxxx	0.59	0	0.593	0.003	0.485	0.045	0.28	0.575	abundance	0.652	0	0.667	0.001	0.534	0.037	0.321	0.555	abundance	0.289	0.039	0.371	0.064	0.223	0.277	0.217	0.502	xxxxxx	0.351	0.009	0.444	0.026	0.272	0.196	0.259	0.483
17916	Myo1f	ENSMUSG00000024300	protein-coding	Q8CG29	Click_here	0.49	0.117	0.506	0.012	0.424	0.544	0.479	0.103	xxxxxx	0.591	0.017	0.809	0	0.484	0.591	0.777	0.011	abundance	1.056	0	1.119	0	0.908	0.384	1.062	0.011	abundance	0.101	0.758	0.303	0.072	0.061	0.933	0.298	0.129	xxxxxx	0.566	0.043	0.613	0.001	0.485	0.508	0.583	0.043
14972	H2-K1	ENSMUSG00000061232	protein-coding	P01901,Q7JJ15,Q3TH01	Click_here	0.254	0.132	0.304	0.102	0.071	0.748	0.077	0.722	xxxxxx	0.613	0	0.602	0.001	0.248	0.28	0.057	0.852	abundance	0.697	0	0.682	0	0.284	0.253	0.062	0.856	abundance	0.358	0.031	0.298	0.075	0.178	0.325	-0.02	0.941	xxxxxx	0.442	0.006	0.378	0.026	0.214	0.251	-0.015	0.964
16913	Psmb8	ENSMUSG00000024338	protein-coding	P28063	Click_here	0.325	0.153	0.385	0.053	0.393	0.309	0.433	0.126	xxxxxx	0.676	0.001	0.731	0	0.805	0.112	0.83	0.027	abundance	0.747	0	0.863	0	0.9	0.113	0.972	0.016	abundance	0.351	0.099	0.346	0.051	0.412	0.241	0.398	0.124	xxxxxx	0.422	0.039	0.477	0.008	0.506	0.203	0.539	0.061
14962	Cfb	ENSMUSG00000090231	protein-coding	B8JJM6,B8JJM5,Q3UEG8	Click_here	0.054	0.92	0.173	0.613	0.087	0.904	0.18	0.652	xxxxxx	0.79	0.018	0.792	0.004	0.942	0.173	0.894	0.045	abundance	1.277	0	1.197	0	1.506	0.095	1.361	0.026	abundance	0.736	0.062	0.619	0.042	0.854	0.192	0.714	0.119	xxxxxx	1.223	0.003	1.024	0.002	1.419	0.105	1.181	0.062
11629	Aif1	ENSMUSG00000024397	protein-coding	O70200,Q4FJL9	Click_here	0.27	0.181	0.143	0.464	0.179	0.401	-0.039	0.887	xxxxxx	0.503	0.003	0.517	0.003	0.175	0.568	0.179	0.421	abundance	0.663	0	0.62	0.001	0.27	0.381	0.174	0.532	abundance	0.233	0.21	0.374	0.04	-0.005	0.992	0.217	0.209	xxxxxx	0.394	0.03	0.478	0.008	0.091	0.801	0.213	0.318
14964	H2-D1	ENSMUSG00000073411	protein-coding	P01899,Q792Z7	Click_here	0.408	0.009	0.314	0.1	0.234	0.117	-0.141	0.588	xxxxxx	0.678	0	0.579	0.001	0.357	0.051	-0.177	0.559	abundance	0.8	0	0.775	0	0.371	0.082	-0.117	0.76	abundance	0.27	0.058	0.265	0.111	0.123	0.405	-0.036	0.866	xxxxxx	0.392	0.006	0.461	0.011	0.136	0.434	0.024	0.935
15018	H2-Q7	ENSMUSG00000060550	protein-coding	E9PWT4,L7N260,P14429	Click_here	0.364	0.347	0.328	0.392	0.196	0.695	0.109	0.838	xxxxxx	1.022	0.002	0.7	0.021	0.664	0.14	0.084	0.896	abundance	1.676	0	1.289	0	1.017	0.11	0.278	0.741	abundance	0.658	0.068	0.372	0.245	0.468	0.252	-0.025	0.969	xxxxxx	1.312	0.001	0.96	0.008	0.821	0.146	0.169	0.842
22324	Vav1	ENSMUSG00000034116	protein-coding	E9PXI0,Q3U9E2,Q3UAV5,Q8VDU4,P27870	Click_here	0.296	0.06	0.441	0.004	0.241	0.525	0.407	0.091	xxxxxx	0.529	0	0.653	0	0.449	0.28	0.592	0.04	abundance	0.606	0	0.836	0	0.502	0.326	0.766	0.02	abundance	0.233	0.107	0.212	0.08	0.207	0.391	0.185	0.29	xxxxxx	0.31	0.026	0.395	0.003	0.261	0.402	0.359	0.088
240216	E230025N22Rik	ENSMUSG00000044719	protein-coding	G5E8S3,Q8BU60	Click_here	0.445	0.317	0.139	0.803	0.414	0.463	0.007	0.996	xxxxxx	0.948	0.009	1.173	0.004	0.69	0.343	0.89	0.161	abundance	1.677	0	1.595	0	1.326	0.12	1.095	0.241	abundance	0.504	0.213	1.034	0.028	0.276	0.776	0.884	0.121	xxxxxx	1.232	0.004	1.456	0.002	0.912	0.308	1.088	0.196
54445	Unc93b1	ENSMUSG00000036908	protein-coding	E9Q8P6,Q8VCW4,E9PYK0	Click_here	0.199	0.164	0.159	0.242	0.165	0.42	0.11	0.601	xxxxxx	0.411	0.001	0.328	0.006	0.341	0.127	0.226	0.324	abundance	0.503	0	0.432	0.001	0.411	0.113	0.307	0.246	abundance	0.212	0.115	0.169	0.152	0.176	0.387	0.116	0.521	xxxxxx	0.305	0.02	0.272	0.032	0.246	0.256	0.197	0.355
77125	Il33	ENSMUSG00000024810	protein-coding	Q8BVZ5	Click_here	0.139	0.407	0.144	0.088	-0.054	0.813	0.088	0.254	xxxxxx	0.299	0.02	0.28	0.001	-0.079	0.806	0.162	0.046	abundance	0.521	0	0.515	0	-0.173	0.687	0.308	0.012	abundance	0.159	0.289	0.137	0.073	-0.025	0.924	0.073	0.278	xxxxxx	0.381	0.012	0.371	0	-0.119	0.761	0.22	0.038
14594	Ggta1	ENSMUSG00000035778	protein-coding	P23336,Q3TXW0,Q9DBU1,Q8C2H7,Q91W00	Click_here	0.361	0.104	0.306	0.077	0.167	0.639	0.147	0.524	xxxxxx	0.617	0.001	0.527	0.001	0.283	0.473	0.256	0.277	abundance	0.824	0	0.782	0	0.329	0.517	0.42	0.148	abundance	0.256	0.207	0.221	0.13	0.116	0.726	0.109	0.539	xxxxxx	0.463	0.021	0.476	0.004	0.162	0.72	0.273	0.218
73940	Hapln2	ENSMUSG00000004894	protein-coding	B2RRU7,Q9ESM3	Click_here	0.212	0.267	0.112	0.463	0.096	0.499	-0.046	0.683	xxxxxx	0.524	0.002	0.518	0	-0.012	0.973	0.128	0.276	abundance	0.651	0	0.541	0	0.091	0.687	0.057	0.714	abundance	0.312	0.085	0.407	0.01	-0.108	0.626	0.174	0.1	xxxxxx	0.439	0.013	0.43	0.003	-0.005	0.988	0.103	0.389
16792	Laptm5	ENSMUSG00000028581	protein-coding	Q544S4,Q61168	Click_here	0.376	0.014	0.263	0.021	0.3	0.264	0.196	0.333	xxxxxx	0.392	0.002	0.382	0	0.281	0.382	0.312	0.072	abundance	0.644	0	0.579	0	0.477	0.269	0.465	0.062	abundance	0.016	0.932	0.119	0.182	-0.019	0.95	0.116	0.262	xxxxxx	0.268	0.044	0.316	0.003	0.177	0.589	0.269	0.08
11745	Anxa3	ENSMUSG00000029484	protein-coding	O35639	Click_here	0.125	0.477	0.122	0.461	0.039	0.844	0.024	0.899	xxxxxx	0.497	0.001	0.293	0.022	0.291	0.082	-0.098	0.622	abundance	0.502	0.001	0.542	0	0.122	0.617	0.147	0.446	abundance	0.372	0.027	0.172	0.205	0.252	0.094	-0.121	0.492	xxxxxx	0.378	0.015	0.42	0.007	0.083	0.751	0.123	0.495
13406	Dmp1	ENSMUSG00000029307	protein-coding	O55188	Click_here	0.088	0.767	-0.054	0.72	0.129	0.71	-0.074	0.632	xxxxxx	0.431	0.03	0.318	0.005	0.189	0.685	0.217	0.141	abundance	0.594	0.005	0.512	0	0.205	0.735	0.372	0.044	abundance	0.343	0.144	0.372	0.009	0.06	0.934	0.291	0.077	xxxxxx	0.506	0.027	0.566	0	0.076	0.944	0.447	0.027
231633	Tmem119	ENSMUSG00000054675	protein-coding	Q8R138	Click_here	0.145	0.382	0.147	0.15	0.125	0.655	0.138	0.301	xxxxxx	0.356	0.008	0.347	0.001	0.31	0.363	0.324	0.042	abundance	0.475	0.001	0.432	0	0.418	0.281	0.402	0.033	abundance	0.211	0.157	0.2	0.043	0.185	0.532	0.187	0.151	xxxxxx	0.331	0.024	0.285	0.005	0.293	0.358	0.264	0.101
246728	Oas2	ENSMUSG00000032690	protein-coding	E9Q9A9	Click_here	0.28	0.44	0.316	0.315	0.107	0.836	0.168	0.65	xxxxxx	0.876	0.003	0.812	0.004	0.433	0.411	0.347	0.401	abundance	1.293	0	1.021	0.001	0.736	0.198	0.334	0.558	abundance	0.596	0.071	0.496	0.084	0.326	0.505	0.179	0.656	xxxxxx	1.013	0.003	0.705	0.018	0.629	0.196	0.167	0.778
80885	Hcar2	ENSMUSG00000045502	protein-coding	Q0VBA6,Q9EP66	Click_here	1.214	0.096	1.372	0.024	0.615	0.68	1.002	0.218	xxxxxx	2.273	0.001	1.718	0.001	1.523	0.237	1.025	0.267	abundance	2.704	0	2.626	0	1.559	0.388	1.802	0.092	abundance	1.059	0.118	0.346	0.476	0.909	0.272	0.023	0.982	xxxxxx	1.491	0.023	1.254	0.017	0.944	0.431	0.8	0.311
22177	Tyrobp	ENSMUSG00000030579	protein-coding	O54885,Q3U419	Click_here	0.414	0.104	0.519	0	-0.243	0.785	0.428	0.011	xxxxxx	0.719	0.001	0.753	0	-0.237	0.858	0.596	0.003	abundance	0.869	0	0.924	0	-0.303	0.818	0.734	0.001	abundance	0.304	0.195	0.235	0.021	0.006	0.993	0.168	0.12	xxxxxx	0.454	0.046	0.405	0	-0.06	0.952	0.306	0.025
12483	Cd22	ENSMUSG00000030577	protein-coding	P35329,Q3UP36	Click_here	0.9	0.196	0.963	0.058	0.558	0.675	0.782	0.237	xxxxxx	2.072	0.001	1.482	0.001	1.546	0.225	1.065	0.184	abundance	2.458	0	2.294	0	1.643	0.366	1.799	0.057	abundance	1.172	0.076	0.519	0.207	0.988	0.268	0.283	0.688	xxxxxx	1.559	0.015	1.331	0.005	1.086	0.418	1.017	0.174
12493	Cd37	ENSMUSG00000030798	protein-coding	Q3U429,Q4FK35,Q61470	Click_here	0.248	0.268	0.314	0.051	0.199	0.656	0.292	0.161	xxxxxx	0.613	0.002	0.535	0	0.528	0.257	0.482	0.066	abundance	0.751	0	0.865	0	0.613	0.382	0.799	0.016	abundance	0.365	0.085	0.221	0.101	0.33	0.317	0.189	0.354	xxxxxx	0.502	0.015	0.551	0.001	0.415	0.442	0.507	0.052
100504230	AU020206	NA	unknown	NA	Click_here	0.706	0.033	0.204	0.302	0.701	0.112	0.197	0.603	xxxxxx	1.004	0.001	0.59	0.002	0.991	0.103	0.58	0.108	abundance	1.356	0	0.756	0	1.339	0.06	0.743	0.099	abundance	0.298	0.318	0.386	0.043	0.289	0.64	0.384	0.108	xxxxxx	0.65	0.025	0.553	0.004	0.638	0.312	0.546	0.081
209387	Trim30d	ENSMUSG00000057596	protein-coding	Q3TNW3,E9PWL0	Click_here	0.259	0.44	0.256	0.403	0.129	0.774	0.119	0.76	xxxxxx	0.683	0.01	0.663	0.009	0.347	0.454	0.302	0.402	abundance	0.972	0.001	1.207	0	0.36	0.599	0.694	0.122	abundance	0.424	0.156	0.407	0.124	0.218	0.637	0.183	0.589	xxxxxx	0.713	0.017	0.951	0.002	0.231	0.749	0.574	0.167
13106	Cyp2e1	ENSMUSG00000025479	protein-coding	Q05421	Click_here	0.904	0.071	0.594	0.37	1.013	0.112	0.944	0.364	xxxxxx	1.48	0.001	1.774	0.003	1.804	0.036	2.346	0.05	abundance	2.353	0	2.807	0	2.866	0.02	3.716	0.032	abundance	0.576	0.204	1.18	0.056	0.791	0.294	1.402	0.088	xxxxxx	1.449	0.003	2.213	0.001	1.854	0.081	2.773	0.042
69165	Cd209b	ENSMUSG00000065987	protein-coding	Q3UTX5,Q8CJ85,Q8CJ91	Click_here	0.569	0.273	0.615	0.186	0.357	0.665	0.426	0.488	xxxxxx	1.065	0.012	0.825	0.026	0.779	0.25	0.473	0.433	abundance	1.526	0.001	1.666	0	0.95	0.365	1.16	0.121	abundance	0.495	0.305	0.211	0.618	0.422	0.522	0.047	0.947	xxxxxx	0.957	0.04	1.051	0.017	0.593	0.503	0.734	0.244
69142	Cd209f	ENSMUSG00000051906	protein-coding	G3UVT9,Q4KL16	Click_here	0.367	0.459	-0.093	0.888	0.398	0.494	-0.284	0.684	xxxxxx	0.987	0.011	1.053	0.017	0.631	0.325	0.538	0.429	abundance	1.516	0	1.265	0.007	1.087	0.11	0.475	0.621	abundance	0.62	0.159	1.146	0.033	0.233	0.811	0.822	0.183	xxxxxx	1.149	0.01	1.358	0.009	0.689	0.391	0.759	0.361
330863	Trim67	ENSMUSG00000036913	protein-coding	Q505D9,Q8BQ60	Click_here	0.027	0.886	-0.248	0.268	0.081	0.732	-0.265	0.292	xxxxxx	-0.293	0.017	-0.343	0.048	-0.219	0.237	-0.165	0.576	abundance	-0.42	0.001	-0.709	0.001	-0.266	0.322	-0.454	0.192	abundance	-0.32	0.034	-0.095	0.644	-0.3	0.078	0.1	0.8	xxxxxx	-0.447	0.003	-0.461	0.028	-0.347	0.121	-0.19	0.677
13051	Cx3cr1	ENSMUSG00000052336	protein-coding	Q543X3,Q9Z0D9	Click_here	0.101	0.491	0.07	0.559	0.037	0.789	-0.005	0.966	xxxxxx	0.31	0.007	0.289	0.004	0.048	0.799	0.056	0.573	abundance	0.383	0.001	0.404	0	0.016	0.945	0.116	0.277	abundance	0.209	0.108	0.219	0.044	0.011	0.958	0.061	0.493	xxxxxx	0.282	0.025	0.333	0.003	-0.021	0.94	0.121	0.227
23890	Gpr34	ENSMUSG00000040229	protein-coding	Q3YL73,Q9R1K6	Click_here	0.176	0.39	0.139	0.158	0.216	0.501	0.153	0.224	xxxxxx	0.53	0.002	0.484	0	0.671	0.224	0.526	0.009	abundance	0.6	0.001	0.652	0	0.79	0.271	0.701	0.002	abundance	0.354	0.061	0.345	0.003	0.454	0.356	0.373	0.024	xxxxxx	0.424	0.02	0.513	0	0.574	0.374	0.548	0.003
100504487	Gm20251	NA	ncRNA	NA	Click_here	-0.302	0.657	0.636	0.201	-0.459	0.647	0.695	0.247	xxxxxx	0.807	0.081	1.607	0.001	0.412	0.795	1.449	0.025	buffering	1.295	0.01	1.906	0	0.826	0.553	1.654	0.027	abundance	1.11	0.056	0.971	0.044	0.871	0.4	0.754	0.275	xxxxxx	1.598	0.006	1.271	0.008	1.285	0.228	0.959	0.264
12506	Cd48	ENSMUSG00000015355	protein-coding	P18181	Click_here	0.734	0.021	0.292	0.347	0.684	0.091	0.139	0.849	xxxxxx	1.359	0	0.613	0.015	1.254	0.009	0.331	0.672	translation	1.457	0	1.176	0	1.257	0.058	0.874	0.247	abundance	0.625	0.039	0.321	0.221	0.57	0.136	0.192	0.709	xxxxxx	0.724	0.012	0.885	0.004	0.573	0.343	0.735	0.15
328833	Treml2	ENSMUSG00000071068	protein-coding	Q2LA85	Click_here	0.306	0.438	0.112	0.825	0.318	0.543	0.158	0.811	xxxxxx	1.032	0.002	0.506	0.109	1.084	0.024	0.661	0.328	translation	0.988	0.002	0.979	0.007	1.089	0.065	1.127	0.088	abundance	0.726	0.049	0.394	0.267	0.766	0.1	0.503	0.413	xxxxxx	0.682	0.046	0.867	0.027	0.771	0.196	0.969	0.112
226652	Arhgap30	ENSMUSG00000048865	protein-coding	E9QMX7,Q640N3	Click_here	0.062	0.843	0.038	0.877	0.062	0.888	0.038	0.906	xxxxxx	0.238	0.221	0.452	0.008	0.242	0.606	0.453	0.044	xxxxxx	0.644	0.003	0.493	0.005	0.648	0.119	0.497	0.107	abundance	0.176	0.47	0.414	0.036	0.18	0.747	0.415	0.08	xxxxxx	0.582	0.015	0.456	0.016	0.586	0.174	0.459	0.161
20203	S100b	ENSMUSG00000033208	protein-coding	P50114,Q3UY00	Click_here	0.092	0.422	0.162	0.074	0.022	0.924	0.129	0.222	xxxxxx	0.213	0.016	0.239	0.003	0.109	0.583	0.163	0.138	xxxxxx	0.372	0	0.434	0	0.185	0.501	0.3	0.067	abundance	0.121	0.23	0.078	0.295	0.088	0.555	0.034	0.758	xxxxxx	0.281	0.007	0.272	0.002	0.163	0.442	0.171	0.236
15478	Hs3st3a1	ENSMUSG00000047759	protein-coding	Q52KJ0,Q8BKN6	Click_here	0.066	0.921	-0.239	0.522	0.143	0.868	-0.251	0.556	xxxxxx	0.658	0.087	0.26	0.328	0.574	0.302	0.136	0.748	xxxxxx	1.135	0.007	0.728	0.015	0.899	0.216	0.515	0.285	abundance	0.593	0.204	0.498	0.111	0.431	0.605	0.388	0.345	xxxxxx	1.07	0.021	0.967	0.005	0.755	0.441	0.767	0.154
11684	Alox12	ENSMUSG00000000320	protein-coding	P39655,A2CF85	Click_here	-0.025	0.953	0.265	0.338	-0.002	0.997	0.263	0.426	xxxxxx	0.239	0.325	0.5	0.023	0.281	0.576	0.519	0.07	xxxxxx	0.688	0.008	1.197	0	0.789	0.313	1.25	0.01	abundance	0.264	0.374	0.235	0.314	0.284	0.529	0.256	0.405	xxxxxx	0.713	0.015	0.932	0.001	0.791	0.251	0.987	0.043
100038732	Gm11681	ENSMUSG00000075437	ncRNA	NA	Click_here	0.177	0.418	0.202	0.436	0.075	0.768	0.042	0.896	xxxxxx	0.486	0.006	0.345	0.073	0.312	0.116	-0.093	0.764	xxxxxx	0.762	0	0.684	0.003	0.418	0.115	-0.003	0.995	abundance	0.309	0.117	0.143	0.523	0.237	0.206	-0.136	0.602	xxxxxx	0.585	0.004	0.482	0.039	0.342	0.148	-0.046	0.924
58222	Rab37	ENSMUSG00000020732	protein-coding	Q8BQX0,Q544E8,Q9JKM7	Click_here	0.142	0.431	-0.024	0.919	0.146	0.526	-0.062	0.837	xxxxxx	0.206	0.114	0.37	0.016	0.138	0.629	0.314	0.122	xxxxxx	0.509	0.001	0.43	0.008	0.43	0.095	0.291	0.362	abundance	0.065	0.72	0.394	0.034	-0.008	0.988	0.377	0.075	xxxxxx	0.368	0.02	0.454	0.012	0.284	0.343	0.354	0.22
195208	Dcdc2a	ENSMUSG00000035910	protein-coding	Q5DU00,R4GML1	Click_here	0.1	0.588	0.003	0.983	0.097	0.663	-0.021	0.881	xxxxxx	0.387	0.006	0.22	0.007	0.24	0.348	0.124	0.328	xxxxxx	0.409	0.004	0.288	0.001	0.216	0.472	0.186	0.148	abundance	0.288	0.073	0.217	0.026	0.143	0.663	0.145	0.232	xxxxxx	0.31	0.043	0.285	0.003	0.119	0.762	0.208	0.108
633640	Tmem267	ENSMUSG00000074634	protein-coding	H3BJ86,Q8VDR5	Click_here	-0.15	0.702	-0.258	0.304	0.156	0.339	-0.145	0.165	xxxxxx	0.254	0.337	0.192	0.31	0.027	0.895	0	0.996	xxxxxx	0.626	0.025	0.546	0.011	-0.021	0.932	0.072	0.516	abundance	0.404	0.201	0.451	0.057	-0.13	0.524	0.144	0.158	xxxxxx	0.776	0.015	0.805	0.002	-0.177	0.485	0.217	0.113
56838	Ccl28	ENSMUSG00000074715	protein-coding	Q9JIL2	Click_here	-0.264	0.503	-0.366	0.303	0.031	0.94	-0.133	0.611	xxxxxx	0.257	0.375	0.568	0.04	-0.201	0.498	0.342	0.081	xxxxxx	0.68	0.025	0.669	0.023	0.14	0.655	0.07	0.806	abundance	0.521	0.133	0.934	0.013	-0.232	0.612	0.475	0.078	xxxxxx	0.944	0.007	1.035	0.003	0.11	0.839	0.203	0.56
100041546	Ly6c2	ENSMUSG00000022584	protein-coding	P0CW03	Click_here	-0.269	0.734	-0.341	0.464	-0.242	0.833	-0.33	0.564	xxxxxx	0.48	0.367	0.323	0.339	0.454	0.606	0.304	0.497	xxxxxx	1.414	0.012	0.725	0.047	1.357	0.13	0.668	0.269	abundance	0.748	0.234	0.665	0.098	0.696	0.533	0.635	0.235	xxxxxx	1.683	0.009	1.066	0.013	1.598	0.174	0.998	0.192
64099	Parvg	ENSMUSG00000022439	protein-coding	E9PYG5,Q9ERD8,Q8CEF2	Click_here	0.095	0.531	0.051	0.779	0.075	0.683	-0.009	0.971	xxxxxx	0.251	0.025	0.147	0.202	0.19	0.189	-0.011	0.964	xxxxxx	0.409	0.001	0.404	0.004	0.243	0.232	0.146	0.549	abundance	0.155	0.235	0.096	0.475	0.116	0.493	-0.001	0.995	xxxxxx	0.314	0.017	0.353	0.016	0.168	0.434	0.155	0.489
240168	Rasgrp3	ENSMUSG00000071042	protein-coding	Q6NZH9	Click_here	-0.014	0.936	0.088	0.503	-0.036	0.867	0.093	0.535	xxxxxx	0.24	0.019	0.172	0.071	0.197	0.207	0.095	0.571	xxxxxx	0.303	0.005	0.385	0.001	0.206	0.369	0.288	0.116	abundance	0.254	0.043	0.083	0.443	0.233	0.11	0.003	0.992	xxxxxx	0.317	0.009	0.297	0.014	0.242	0.243	0.196	0.359
574402	Gpr17	ENSMUSG00000052229	protein-coding	Q6NS65	Click_here	0.063	0.779	0.119	0.232	-0.044	0.891	0.101	0.342	xxxxxx	-0.291	0.047	-0.249	0.005	-0.067	0.869	-0.165	0.114	xxxxxx	-0.5	0.002	-0.498	0	-0.051	0.936	-0.354	0.021	abundance	-0.354	0.054	-0.367	0.002	-0.023	0.973	-0.265	0.058	xxxxxx	-0.562	0.003	-0.617	0	-0.007	0.994	-0.455	0.018
93875	Pcdhb4	ENSMUSG00000045689	protein-coding	Q8CBE8,Q8CE07,Q91XZ6	Click_here	-0.003	0.989	0.145	0.451	-0.036	0.925	0.146	0.515	xxxxxx	0.176	0.268	0.351	0.02	0.098	0.806	0.312	0.097	xxxxxx	0.435	0.011	0.52	0.002	0.319	0.382	0.426	0.092	abundance	0.18	0.36	0.206	0.195	0.133	0.686	0.167	0.416	xxxxxx	0.439	0.021	0.375	0.03	0.354	0.276	0.28	0.321
54519	Apbb1ip	ENSMUSG00000026786	protein-coding	B1AYC9,Q8R5A3	Click_here	0.104	0.607	0.015	0.875	0.094	0.718	0.002	0.991	xxxxxx	0.397	0.009	0.231	0.002	0.251	0.493	0.181	0.094	xxxxxx	0.437	0.004	0.403	0	0.183	0.761	0.347	0.01	abundance	0.293	0.09	0.216	0.01	0.157	0.727	0.179	0.096	xxxxxx	0.333	0.044	0.388	0	0.089	0.915	0.345	0.009
20272	Scn7a	ENSMUSG00000034810	protein-coding	B1AYL1,Q62467	Click_here	-0.477	0.109	0.006	0.986	-0.479	0.164	0.125	0.708	xxxxxx	0.218	0.338	0.168	0.266	0.143	0.719	0.114	0.561	xxxxxx	0.649	0.008	0.466	0.008	0.441	0.319	0.304	0.255	abundance	0.695	0.02	0.162	0.348	0.622	0.072	-0.011	0.98	xxxxxx	1.125	0	0.46	0.017	0.92	0.058	0.178	0.723
67092	Gatm	ENSMUSG00000027199	protein-coding	Q9D964	Click_here	-0.032	0.865	0.016	0.869	-0.05	0.789	0.028	0.762	xxxxxx	0.19	0.102	0.18	0.008	-0.014	0.966	0.114	0.112	xxxxxx	0.304	0.016	0.338	0	-0.077	0.83	0.23	0.017	abundance	0.222	0.122	0.164	0.037	0.036	0.904	0.086	0.292	xxxxxx	0.336	0.017	0.321	0	-0.027	0.963	0.203	0.057
319951	A230001M10Rik	ENSMUSG00000105891	ncRNA	NA	Click_here	-0.164	0.541	-0.073	0.716	-0.117	0.721	-0.011	0.971	xxxxxx	0.194	0.309	0.436	0.005	-0.084	0.874	0.362	0.036	xxxxxx	0.516	0.012	0.45	0.004	0.229	0.548	0.253	0.222	abundance	0.358	0.124	0.509	0.008	0.033	0.96	0.372	0.083	xxxxxx	0.68	0.005	0.523	0.003	0.346	0.447	0.264	0.347
384071	Slc25a34	ENSMUSG00000040740	protein-coding	A2ADF7	Click_here	-0.017	0.951	0.143	0.323	-0.131	0.618	0.151	0.277	xxxxxx	0.213	0.171	0.324	0.008	-0.045	0.909	0.225	0.076	xxxxxx	0.463	0.007	0.602	0	-0.015	0.979	0.387	0.032	abundance	0.23	0.224	0.182	0.145	0.086	0.776	0.075	0.606	xxxxxx	0.481	0.013	0.459	0.002	0.115	0.796	0.236	0.212
14747	Cmklr1	ENSMUSG00000042190	protein-coding	P97468,Q497D3	Click_here	0.062	0.839	0.243	0.184	-0.125	0.718	0.213	0.222	xxxxxx	0.344	0.073	0.517	0.002	-0.053	0.921	0.35	0.051	xxxxxx	0.607	0.004	0.674	0	0.088	0.874	0.379	0.085	abundance	0.283	0.222	0.274	0.096	0.072	0.864	0.136	0.436	xxxxxx	0.545	0.018	0.431	0.014	0.213	0.586	0.166	0.479
213573	Cracr2b	ENSMUSG00000048200	protein-coding	Q80ZJ8	Click_here	-0.086	0.661	-0.004	0.994	-0.086	0.739	-0.007	0.99	xxxxxx	0.109	0.432	0.381	0.049	0.115	0.677	0.386	0.118	xxxxxx	0.549	0	0.562	0.009	0.558	0.039	0.585	0.2	abundance	0.195	0.224	0.385	0.091	0.201	0.471	0.393	0.195	xxxxxx	0.635	0.001	0.566	0.017	0.644	0.032	0.592	0.305
170786	Cd209a	ENSMUSG00000031494	protein-coding	Q91ZX1	Click_here	-0.193	0.599	0.058	0.925	-0.224	0.317	0.321	0.308	xxxxxx	0.281	0.272	0.398	0.275	0.067	0.808	0.016	0.964	xxxxxx	0.989	0.001	1.163	0.006	0.365	0.194	-0.183	0.708	abundance	0.474	0.13	0.34	0.418	0.292	0.175	-0.305	0.349	xxxxxx	1.183	0.001	1.105	0.017	0.59	0.055	-0.504	0.372
77119	7630403G23Rik	ENSMUSG00000098758	ncRNA	NA	Click_here	-0.016	0.978	-0.129	0.785	0.063	0.92	-0.12	0.795	xxxxxx	-0.027	0.955	0.353	0.24	-0.243	0.609	0.369	0.207	xxxxxx	0.968	0.009	0.997	0.005	0.357	0.568	0.427	0.342	abundance	-0.011	0.986	0.482	0.163	-0.306	0.595	0.489	0.145	xxxxxx	0.984	0.017	1.126	0.004	0.294	0.732	0.547	0.283
78500	1700063D05Rik	ENSMUSG00000100837	ncRNA	NA	Click_here	0.022	0.963	-0.019	0.972	0.032	0.95	-0.033	0.944	xxxxxx	0.371	0.166	0.279	0.313	0.224	0.53	0.029	0.945	xxxxxx	0.733	0.012	0.723	0.019	0.352	0.405	0.229	0.594	abundance	0.349	0.289	0.297	0.343	0.192	0.652	0.062	0.886	xxxxxx	0.711	0.026	0.741	0.03	0.32	0.516	0.262	0.575
68026	Pclaf	ENSMUSG00000040204	protein-coding	Q9CQX4	Click_here	-0.041	0.965	0.271	0.632	-0.048	0.973	0.272	0.692	xxxxxx	-0.785	0.149	-0.544	0.156	-0.771	0.389	-0.532	0.328	xxxxxx	-1.683	0.005	-1.373	0.003	-1.647	0.183	-1.346	0.078	abundance	-0.744	0.261	-0.816	0.082	-0.723	0.557	-0.804	0.183	xxxxxx	-1.643	0.014	-1.644	0.002	-1.599	0.301	-1.618	0.067
74131	Sash3	ENSMUSG00000031101	protein-coding	Q8K352	Click_here	0.084	0.794	0.351	0.063	-0.202	0.645	0.316	0.097	xxxxxx	0.363	0.082	0.535	0.002	-0.072	0.909	0.383	0.038	xxxxxx	0.689	0.003	0.729	0	0.097	0.884	0.439	0.061	abundance	0.279	0.268	0.184	0.231	0.13	0.724	0.067	0.73	xxxxxx	0.605	0.017	0.378	0.025	0.299	0.432	0.123	0.623
73748	Gadl1	ENSMUSG00000056880	protein-coding	E9QP13,Q80WP8	Click_here	-0.239	0.647	0.093	0.835	-0.315	0.485	0.236	0.473	xxxxxx	0.188	0.64	0.532	0.058	-0.25	0.62	0.42	0.097	xxxxxx	0.736	0.054	1.118	0.001	-0.184	0.809	0.678	0.042	buffering	0.426	0.327	0.439	0.165	0.066	0.923	0.184	0.551	xxxxxx	0.975	0.022	1.025	0.005	0.132	0.888	0.442	0.269
104816	Aspg	ENSMUSG00000037686	protein-coding	A0JNU3	Click_here	0.374	0.121	0.191	0.556	0.305	0.248	-0.077	0.885	xxxxxx	0.804	0	0.677	0.009	0.559	0.087	0.101	0.87	abundance	1.214	0	0.84	0.002	0.911	0.018	-0.03	0.975	translation	0.43	0.058	0.486	0.08	0.255	0.443	0.178	0.665	xxxxxx	0.841	0.001	0.649	0.023	0.606	0.079	0.047	0.957
22349	Vil1	ENSMUSG00000026175	protein-coding	Q62468,Q8CEJ4	Click_here	0.196	0.515	-0.594	0.161	0.034	0.949	-0.449	0.353	xxxxxx	0.441	0.043	0.157	0.644	0.483	0.082	0.484	0.284	xxxxxx	0.796	0.001	0.253	0.484	0.865	0.008	0.844	0.177	translation	0.245	0.354	0.751	0.059	0.449	0.249	0.933	0.054	xxxxxx	0.601	0.02	0.847	0.031	0.831	0.042	1.293	0.045
100034251	Wfdc17	ENSMUSG00000069792	protein-coding	Q5SSJ1	Click_here	0.044	0.952	-0.12	0.834	0.031	0.977	-0.115	0.875	xxxxxx	0.599	0.138	0.469	0.182	0.65	0.302	0.53	0.288	xxxxxx	1.5	0.001	1.011	0.012	1.61	0.046	1.163	0.131	translation	0.555	0.259	0.589	0.149	0.619	0.435	0.645	0.242	xxxxxx	1.456	0.005	1.131	0.012	1.58	0.091	1.278	0.14
23961	Oas1b	ENSMUSG00000029605	protein-coding	Q60856	Click_here	0.038	0.963	-0.524	0.152	-0.139	0.91	-0.519	0.221	xxxxxx	1.016	0.033	-0.089	0.773	0.986	0.118	0.056	0.924	xxxxxx	1.266	0.012	0.432	0.14	1.412	0.05	0.612	0.203	translation	0.978	0.089	0.435	0.166	1.125	0.151	0.574	0.235	xxxxxx	1.229	0.026	0.956	0.007	1.551	0.153	1.131	0.051
54486	Hpgds	ENSMUSG00000029919	protein-coding	Q9JHF7	Click_here	0.064	0.712	-0.042	0.705	0.058	0.806	-0.038	0.791	xxxxxx	0.255	0.029	0.18	0.021	0.28	0.189	0.198	0.109	xxxxxx	0.547	0	0.28	0.002	0.585	0.034	0.318	0.107	translation	0.192	0.167	0.222	0.025	0.222	0.435	0.236	0.076	xxxxxx	0.483	0.001	0.322	0.002	0.528	0.097	0.356	0.088
215243	Traf3ip3	ENSMUSG00000037318	protein-coding	B2RPU5,G3X949,Q8C0G2	Click_here	-0.006	0.987	-0.403	0.192	0.076	0.888	-0.401	0.263	xxxxxx	0.444	0.04	0.546	0.026	0.333	0.401	0.413	0.251	abundance	0.502	0.028	0.29	0.244	0.443	0.15	0.14	0.746	xxxxxx	0.45	0.087	0.948	0.006	0.257	0.721	0.814	0.07	xxxxxx	0.508	0.044	0.692	0.017	0.367	0.442	0.541	0.207
22695	Zfp36	ENSMUSG00000044786	protein-coding	P22893,Q3U3D2	Click_here	-0.046	0.773	-0.024	0.922	-0.043	0.841	-0.006	0.988	xxxxxx	0.393	0.001	0.335	0.03	0.345	0.063	0.182	0.608	abundance	0.261	0.019	0.347	0.032	0.211	0.237	0.245	0.339	xxxxxx	0.439	0.003	0.36	0.052	0.388	0.058	0.188	0.674	xxxxxx	0.307	0.015	0.371	0.039	0.254	0.196	0.251	0.433
68180	Hyi	ENSMUSG00000006395	protein-coding	Q8R1F5	Click_here	-0.104	0.628	-0.373	0.087	-0.089	0.821	-0.366	0.167	xxxxxx	0.036	0.85	-0.456	0.01	0.055	0.902	-0.458	0.037	buffering	0.31	0.052	0.009	0.969	0.309	0.122	-0.01	0.976	xxxxxx	0.14	0.447	-0.083	0.671	0.144	0.601	-0.092	0.725	xxxxxx	0.414	0.021	0.382	0.05	0.398	0.167	0.356	0.285
12778	Ackr3	ENSMUSG00000044337	protein-coding	P56485	Click_here	0.225	0.207	0.111	0.4	0.152	0.491	0.016	0.94	xxxxxx	-0.043	0.797	0.012	0.92	-0.051	0.821	0.03	0.801	xxxxxx	-0.157	0.309	-0.164	0.116	-0.049	0.828	-0.098	0.387	xxxxxx	-0.268	0.11	-0.099	0.372	-0.203	0.295	0.014	0.946	xxxxxx	-0.382	0.02	-0.275	0.024	-0.202	0.436	-0.114	0.529
215748	Cnksr3	ENSMUSG00000015202	protein-coding	Q8BMA3	Click_here	0.363	0.07	0.054	0.818	0.349	0.137	-0.06	0.881	xxxxxx	0.16	0.286	-0.112	0.453	0.189	0.379	-0.162	0.388	xxxxxx	-0.067	0.744	-0.348	0.03	0.024	0.95	-0.327	0.065	xxxxxx	-0.203	0.26	-0.165	0.317	-0.16	0.558	-0.102	0.671	xxxxxx	-0.429	0.017	-0.402	0.027	-0.325	0.284	-0.267	0.373
12484	Cd24a	ENSMUSG00000047139	protein-coding	P24807,Q3THW4,Q8CEU3	Click_here	0.192	0.427	0.165	0.174	-0.049	0.856	0.077	0.418	xxxxxx	0.105	0.586	0.036	0.715	0.052	0.793	-0.012	0.888	xxxxxx	-0.272	0.159	-0.305	0.004	0.174	0.458	-0.181	0.032	xxxxxx	-0.087	0.722	-0.129	0.212	0.101	0.64	-0.089	0.244	xxxxxx	-0.464	0.027	-0.471	0	0.223	0.541	-0.257	0.034
23943	Esyt1	ENSMUSG00000025366	protein-coding	Q3U7R1	Click_here	-0.06	0.805	-0.113	0.558	-0.003	0.994	-0.085	0.691	xxxxxx	0.219	0.163	0.233	0.088	0.101	0.726	0.131	0.44	xxxxxx	0.344	0.043	0.254	0.081	0.214	0.361	0.093	0.661	xxxxxx	0.279	0.146	0.347	0.047	0.103	0.787	0.216	0.28	xxxxxx	0.404	0.031	0.368	0.029	0.217	0.48	0.179	0.458
18423	Otx1	ENSMUSG00000005917	protein-coding	P80205,Q5SS54	Click_here	0.185	0.3	0.111	0.425	0.145	0.563	0.062	0.761	xxxxxx	-0.209	0.119	-0.012	0.925	-0.205	0.249	0.043	0.79	xxxxxx	-0.177	0.24	-0.189	0.084	-0.108	0.64	-0.143	0.281	xxxxxx	-0.394	0.027	-0.122	0.289	-0.35	0.095	-0.02	0.946	xxxxxx	-0.362	0.024	-0.299	0.019	-0.253	0.38	-0.205	0.297
216616	Efemp1	ENSMUSG00000020467	protein-coding	Q8BPB5	Click_here	-0.129	0.644	-0.149	0.507	0.016	0.937	-0.039	0.768	xxxxxx	0.12	0.565	0.248	0.122	-0.122	0.384	0.146	0.101	xxxxxx	0.374	0.071	0.46	0.012	-0.076	0.679	0.143	0.172	xxxxxx	0.249	0.286	0.397	0.05	-0.139	0.464	0.186	0.099	xxxxxx	0.503	0.027	0.609	0.004	-0.092	0.719	0.182	0.181
20606	Sstr2	ENSMUSG00000047904	protein-coding	P30875	Click_here	0.252	0.115	0.248	0.139	0.176	0.454	0.139	0.588	xxxxxx	-0.038	0.794	-0.055	0.682	-0.021	0.928	-0.039	0.817	xxxxxx	-0.135	0.329	-0.158	0.242	-0.086	0.64	-0.1	0.542	xxxxxx	-0.291	0.056	-0.303	0.054	-0.197	0.428	-0.178	0.436	xxxxxx	-0.387	0.009	-0.406	0.011	-0.262	0.317	-0.239	0.374
218121	Mboat1	ENSMUSG00000038732	protein-coding	Q8BH98	Click_here	0.092	0.81	-0.283	0.3	0.136	0.807	-0.295	0.365	xxxxxx	0.291	0.24	-0.016	0.95	0.294	0.413	-0.053	0.876	xxxxxx	0.751	0.006	0.409	0.064	0.688	0.096	0.312	0.435	xxxxxx	0.199	0.532	0.268	0.247	0.157	0.776	0.242	0.404	xxxxxx	0.659	0.026	0.693	0.009	0.551	0.359	0.608	0.143
100038577	Gm10790	ENSMUSG00000113856	ncRNA	NA	Click_here	-0.313	0.288	-0.293	0.309	-0.143	0.703	-0.083	0.831	xxxxxx	0.003	0.993	-0.137	0.544	0.082	0.811	-0.138	0.514	xxxxxx	0.224	0.387	0.336	0.145	0.03	0.939	0.185	0.409	xxxxxx	0.316	0.242	0.157	0.54	0.225	0.464	-0.056	0.868	xxxxxx	0.537	0.042	0.629	0.02	0.173	0.714	0.268	0.415
13614	Edn1	ENSMUSG00000021367	protein-coding	P22387,Q544E0	Click_here	-0.447	0.191	-0.295	0.368	-0.27	0.492	-0.008	0.991	xxxxxx	-0.091	0.772	0.103	0.696	-0.153	0.654	0.162	0.501	xxxxxx	0.212	0.5	0.423	0.104	-0.041	0.929	0.287	0.236	xxxxxx	0.356	0.258	0.399	0.153	0.117	0.811	0.17	0.587	xxxxxx	0.658	0.032	0.719	0.019	0.228	0.676	0.294	0.439
69146	Gsdmd	ENSMUSG00000022575	protein-coding	Q9D8T2	Click_here	-0.004	0.985	-0.396	0.122	-0.026	0.938	-0.397	0.187	xxxxxx	0.009	0.959	0.051	0.811	0.011	0.967	0.053	0.847	xxxxxx	0.367	0.005	0.355	0.08	0.387	0.048	0.424	0.257	xxxxxx	0.013	0.948	0.447	0.059	0.038	0.915	0.45	0.099	xxxxxx	0.371	0.011	0.751	0.003	0.414	0.17	0.821	0.07
213556	Plekhh2	ENSMUSG00000040852	protein-coding	Q8C115	Click_here	-0.161	0.371	-0.182	0.219	-0.106	0.71	-0.139	0.469	xxxxxx	0.076	0.606	0.133	0.229	0.036	0.902	0.113	0.401	xxxxxx	0.254	0.078	0.191	0.109	0.197	0.348	0.123	0.468	xxxxxx	0.237	0.144	0.315	0.032	0.142	0.679	0.252	0.167	xxxxxx	0.416	0.011	0.372	0.009	0.303	0.323	0.262	0.269
19348	Kif20a	ENSMUSG00000003779	protein-coding	P97329	Click_here	0.293	0.322	0.241	0.354	0.229	0.601	0.168	0.642	xxxxxx	-0.158	0.509	-0.152	0.443	-0.118	0.773	-0.113	0.659	xxxxxx	-0.469	0.049	-0.331	0.111	-0.381	0.275	-0.215	0.49	xxxxxx	-0.451	0.101	-0.393	0.093	-0.347	0.438	-0.281	0.396	xxxxxx	-0.761	0.006	-0.571	0.019	-0.61	0.189	-0.383	0.39
13830	Stom	ENSMUSG00000026880	protein-coding	P54116	Click_here	-0.015	0.926	-0.038	0.744	0.001	0.995	-0.032	0.813	xxxxxx	0.186	0.051	0.116	0.126	0.135	0.336	0.046	0.706	xxxxxx	0.287	0.005	0.258	0.004	0.174	0.359	0.15	0.272	xxxxxx	0.201	0.086	0.154	0.092	0.134	0.459	0.079	0.554	xxxxxx	0.302	0.009	0.296	0.003	0.173	0.457	0.183	0.253
70997	Spef1	ENSMUSG00000027329	protein-coding	Q99JL1	Click_here	0.209	0.151	0.155	0.306	0.19	0.341	0.119	0.622	xxxxxx	-0.059	0.632	0.041	0.743	-0.064	0.741	0.052	0.74	xxxxxx	-0.116	0.364	-0.197	0.105	-0.091	0.629	-0.177	0.231	xxxxxx	-0.268	0.054	-0.113	0.382	-0.254	0.143	-0.067	0.797	xxxxxx	-0.325	0.015	-0.352	0.015	-0.281	0.243	-0.295	0.227
107869	Cth	ENSMUSG00000028179	protein-coding	Q8VCN5	Click_here	0.225	0.284	0.437	0.026	0.178	0.699	0.415	0.108	xxxxxx	0.306	0.057	0.145	0.279	0.29	0.217	0.116	0.599	xxxxxx	-0.161	0.382	-0.055	0.739	-0.155	0.493	-0.04	0.851	xxxxxx	0.081	0.709	-0.291	0.077	0.113	0.781	-0.299	0.124	xxxxxx	-0.386	0.04	-0.492	0.005	-0.333	0.417	-0.454	0.093
230163	Aldob	ENSMUSG00000028307	protein-coding	Q3TJ66,Q3UER1,Q91Y97	Click_here	-0.165	0.773	-0.572	0.134	-0.163	0.871	-0.572	0.214	xxxxxx	0.15	0.732	-0.194	0.509	0.151	0.842	-0.195	0.599	xxxxxx	0.799	0.045	0.233	0.471	0.798	0.128	0.23	0.647	xxxxxx	0.316	0.503	0.378	0.24	0.314	0.686	0.377	0.356	xxxxxx	0.965	0.028	0.805	0.024	0.961	0.224	0.802	0.161
16071	Igkc	IGKC	other	NA	Click_here	-0.999	0.401	-0.718	0.516	-0.41	0.688	0.088	0.936	xxxxxx	0.522	0.586	0.47	0.57	0.137	0.901	0.048	0.951	xxxxxx	1.278	0.185	1.337	0.112	0.181	0.862	0.306	0.667	xxxxxx	1.522	0.152	1.188	0.186	0.547	0.608	-0.04	0.972	xxxxxx	2.278	0.028	2.056	0.034	0.591	0.632	0.218	0.848
22371	Vwf	ENSMUSG00000001930	protein-coding	E9QPU1,Q8CIZ8	Click_here	-0.311	0.45	-0.286	0.368	-0.07	0.891	-0.09	0.786	xxxxxx	0.27	0.384	0.276	0.239	0.037	0.94	0.106	0.635	xxxxxx	0.498	0.128	0.331	0.189	0.218	0.507	0.017	0.957	xxxxxx	0.581	0.117	0.561	0.057	0.106	0.863	0.196	0.493	xxxxxx	0.809	0.024	0.617	0.033	0.288	0.54	0.107	0.779
233328	Lrrk1	ENSMUSG00000015133	protein-coding	Q3UHC2	Click_here	-0.096	0.715	-0.148	0.484	-0.02	0.959	-0.101	0.668	xxxxxx	0.08	0.688	0.065	0.693	0.047	0.882	0.026	0.901	xxxxxx	0.42	0.024	0.313	0.057	0.261	0.317	0.106	0.672	xxxxxx	0.175	0.413	0.214	0.218	0.067	0.859	0.127	0.525	xxxxxx	0.516	0.015	0.461	0.017	0.281	0.421	0.207	0.48
68867	Rnf122	ENSMUSG00000039328	protein-coding	A0A0R4J0G8,Q8BP31	Click_here	0.209	0.207	0.542	0.019	0.115	0.754	0.466	0.125	xxxxxx	-0.055	0.705	0.039	0.831	-0.062	0.784	0.059	0.785	xxxxxx	-0.247	0.069	-0.043	0.842	-0.239	0.15	0.047	0.874	xxxxxx	-0.264	0.089	-0.503	0.021	-0.177	0.597	-0.406	0.155	xxxxxx	-0.455	0.004	-0.585	0.005	-0.354	0.232	-0.419	0.276
12502	Cd3g	ENSMUSG00000002033	protein-coding	P11942,Q3U4Y3	Click_here	-0.442	0.477	-0.479	0.517	-0.205	0.778	-0.117	0.899	xxxxxx	1.221	0.012	0.648	0.216	0.901	0.092	-0.351	0.657	xxxxxx	0.641	0.201	0.939	0.095	0.175	0.798	0.415	0.478	xxxxxx	1.663	0.007	1.127	0.079	1.105	0.096	-0.234	0.85	xxxxxx	1.083	0.043	1.418	0.029	0.38	0.67	0.533	0.505
69430	1700048O20Rik	ENSMUSG00000043773	ncRNA	NA	Click_here	0.293	0.41	0.423	0.295	-0.011	0.97	0.073	0.756	xxxxxx	-0.421	0.104	-0.237	0.441	-0.25	0.1	0.264	0.123	xxxxxx	-0.567	0.042	-0.44	0.175	-0.251	0.111	0.237	0.203	xxxxxx	-0.713	0.034	-0.66	0.075	-0.239	0.228	0.191	0.422	xxxxxx	-0.86	0.008	-0.862	0.023	-0.241	0.274	0.164	0.553
100862004	LOC100862004	NA	pseudo	NA	Click_here	-1.344	0.042	-0.765	0.241	-0.932	0.203	0.124	0.921	xxxxxx	0.389	0.449	0.436	0.381	0.154	0.854	0.179	0.751	xxxxxx	0.403	0.496	0.64	0.227	0.059	0.945	0.373	0.472	xxxxxx	1.733	0.009	1.201	0.052	1.086	0.172	0.055	0.968	xxxxxx	1.747	0.005	1.405	0.022	0.991	0.242	0.249	0.831
69732	2410018L13Rik	ENSMUSG00000073164	ncRNA	NA	Click_here	-0.266	0.344	0.213	0.335	-0.312	0.417	0.256	0.374	xxxxxx	-0.836	0.001	-0.583	0.003	-0.712	0.127	-0.448	0.238	abundance	-0.516	0.022	-0.552	0.005	-0.4	0.379	-0.468	0.098	abundance	-0.569	0.036	-0.796	0.002	-0.401	0.601	-0.704	0.059	abundance	-0.25	0.332	-0.765	0.001	-0.088	0.929	-0.724	0.015
217648	Gm527	ENSMUSG00000047227	protein-coding	Q4KL13	Click_here	0.112	0.304	0.287	0.023	0.145	0.49	0.307	0.076	xxxxxx	-0.229	0.01	-0.111	0.197	-0.242	0.058	-0.154	0.356	xxxxxx	0.095	0.312	-0.045	0.667	0.089	0.444	-0.027	0.844	xxxxxx	-0.341	0.003	-0.398	0.004	-0.387	0.091	-0.461	0.083	abundance	-0.017	0.911	-0.332	0.004	-0.056	0.836	-0.335	0.018
72560	Naalad2	ENSMUSG00000043943	protein-coding	Q3UZV6,Q9CZR2	Click_here	0.236	0.447	-0.072	0.815	0.278	0.391	-0.193	0.496	xxxxxx	0.518	0.027	0.629	0.005	0.152	0.783	0.362	0.177	abundance	0.6	0.014	0.687	0.003	0.2	0.679	0.378	0.186	abundance	0.282	0.309	0.701	0.01	-0.127	0.857	0.555	0.049	buffering	0.364	0.176	0.759	0.003	-0.079	0.921	0.571	0.045
76206	Gpr165	ENSMUSG00000031210	protein-coding	Q3V3A3	Click_here	-0.35	0.309	0.028	0.89	-0.395	0.09	0.18	0.147	xxxxxx	-0.527	0.045	-0.453	0.003	0.208	0.585	-0.223	0.053	abundance	-0.694	0.013	-0.584	0	0.255	0.536	-0.281	0.032	abundance	-0.177	0.602	-0.48	0.008	0.603	0.103	-0.403	0.004	buffering	-0.344	0.274	-0.611	0.001	0.65	0.141	-0.462	0.002
217203	Tmem106a	ENSMUSG00000034947	protein-coding	Q8VC04	Click_here	0.448	0.18	-0.06	0.807	0.492	0.177	-0.206	0.436	xxxxxx	0.482	0.061	0.558	0.003	0.08	0.919	0.401	0.07	xxxxxx	0.656	0.017	0.539	0.003	0.267	0.617	0.326	0.168	abundance	0.034	0.934	0.618	0.007	-0.412	0.558	0.607	0.011	buffering	0.207	0.546	0.599	0.004	-0.225	0.757	0.532	0.018
100038514	Gm11837	NA	protein-coding	NA	Click_here	0.358	0.365	-0.204	0.307	0.399	0.485	-0.227	0.386	xxxxxx	0.251	0.411	0.314	0.043	0.189	0.783	0.299	0.124	xxxxxx	0.675	0.032	0.452	0.009	0.585	0.335	0.41	0.101	abundance	-0.107	0.801	0.519	0.014	-0.21	0.836	0.525	0.031	buffering	0.317	0.393	0.656	0.002	0.186	0.875	0.636	0.017
71864	Fam217a	ENSMUSG00000021414	protein-coding	F8WGE0,Q3UT29,Q9D9W6,A0A286YD65	Click_here	0.142	0.85	-0.045	0.881	0.205	0.787	-0.081	0.769	xxxxxx	-0.317	0.534	0.457	0.02	-0.965	0.176	0.538	0.017	buffering	0.181	0.783	0.415	0.038	-0.407	0.57	0.368	0.051	xxxxxx	-0.459	0.437	0.501	0.037	-1.171	0.146	0.619	0.021	buffering	0.04	0.967	0.459	0.041	-0.613	0.446	0.449	0.043
319922	Vwc2	ENSMUSG00000050830	protein-coding	Q8C8N3	Click_here	-0.249	0.241	0.086	0.638	-0.201	0.421	-0.016	0.952	xxxxxx	-0.283	0.08	-0.29	0.028	-0.445	0.091	-0.407	0.032	xxxxxx	-0.308	0.078	-0.264	0.051	-0.455	0.063	-0.39	0.033	xxxxxx	-0.033	0.894	-0.377	0.026	-0.244	0.508	-0.39	0.029	buffering	-0.058	0.826	-0.35	0.024	-0.254	0.425	-0.374	0.029
320513	3222401L13Rik	NA	ncRNA	NA	Click_here	0.187	0.577	-0.028	0.876	0.198	0.653	-0.047	0.837	xxxxxx	0.328	0.159	0.506	0.001	0.129	0.895	0.473	0.012	xxxxxx	0.321	0.221	0.57	0	0.097	0.92	0.538	0.006	xxxxxx	0.141	0.653	0.534	0.002	-0.069	0.953	0.52	0.009	buffering	0.134	0.703	0.598	0	-0.101	0.94	0.584	0.003
14675	Gna14	ENSMUSG00000024697	protein-coding	P30677,Q8C3M7,Q8CBT5	Click_here	0.459	0.134	-0.231	0.112	0.362	0.466	-0.181	0.386	xxxxxx	0.431	0.066	0.139	0.193	0.49	0.161	0.185	0.246	xxxxxx	0.109	0.728	0.172	0.132	0.182	0.645	0.184	0.15	xxxxxx	-0.028	0.94	0.369	0.014	0.128	0.875	0.366	0.031	buffering	-0.35	0.206	0.403	0.004	-0.18	0.816	0.365	0.044
16551	Kif11	ENSMUSG00000012443	protein-coding	Q6P9P6	Click_here	-0.19	0.631	0.307	0.154	-0.312	0.598	0.34	0.188	xxxxxx	-0.022	0.953	-0.186	0.248	0.051	0.932	-0.182	0.338	xxxxxx	-0.549	0.06	-0.54	0.005	-0.334	0.585	-0.446	0.075	xxxxxx	0.167	0.645	-0.493	0.025	0.363	0.619	-0.522	0.04	buffering	-0.359	0.276	-0.847	0	-0.022	0.988	-0.786	0.009
408064	BC064078	NA	ncRNA	NA	Click_here	0.075	0.712	0.252	0.055	-0.049	0.9	0.23	0.116	xxxxxx	0.291	0.035	-0.048	0.632	0.314	0.083	-0.133	0.347	xxxxxx	0.135	0.391	-0.016	0.899	0.143	0.418	-0.056	0.655	xxxxxx	0.216	0.19	-0.3	0.02	0.363	0.212	-0.364	0.031	buffering	0.059	0.779	-0.269	0.022	0.191	0.512	-0.286	0.036
665268	1600029O15Rik	ENSMUSG00000057818	pseudo	NA	Click_here	-0.303	0.21	0.001	0.999	-0.303	0.176	0.185	0.383	xxxxxx	-0.051	0.825	-0.279	0.066	0.156	0.548	-0.248	0.083	xxxxxx	-0.225	0.277	-0.388	0.02	0.063	0.845	-0.251	0.101	xxxxxx	0.252	0.258	-0.28	0.114	0.459	0.072	-0.433	0.037	buffering	0.078	0.789	-0.389	0.035	0.366	0.188	-0.436	0.018
16414	Itgb2	ENSMUSG00000000290	protein-coding	P11835,Q542I8	Click_here	0.45	0.082	0.337	0.019	0.26	0.633	0.257	0.204	xxxxxx	0.643	0.003	0.781	0	0.202	0.863	0.667	0.009	abundance	0.627	0.003	0.961	0	0.085	0.951	0.849	0.002	abundance	0.193	0.42	0.445	0.004	-0.058	0.945	0.41	0.018	xxxxxx	0.177	0.484	0.624	0	-0.175	0.856	0.593	0.002
11727	Ang	ENSMUSG00000072115	protein-coding	P21570,Q3TBG7	Click_here	0.338	0.039	0.298	0.102	0.226	0.3	0.092	0.787	xxxxxx	0.568	0	0.521	0.002	0.371	0.14	0.175	0.605	abundance	0.423	0.002	0.758	0	0.138	0.712	0.5	0.061	abundance	0.229	0.12	0.223	0.147	0.145	0.493	0.084	0.716	xxxxxx	0.085	0.615	0.46	0.008	-0.088	0.783	0.408	0.031
236451	Phf11b	ENSMUSG00000091649	protein-coding	B4XVQ1	Click_here	1.004	0.027	0.275	0.278	0.875	0.134	0.09	0.877	xxxxxx	1.256	0.001	0.499	0.016	1.021	0.102	0.267	0.523	abundance	1.312	0.001	0.917	0	0.88	0.332	0.676	0.107	abundance	0.251	0.561	0.223	0.3	0.146	0.844	0.177	0.502	xxxxxx	0.308	0.485	0.642	0.009	0.005	0.997	0.585	0.044
68774	Ms4a6d	ENSMUSG00000024679	protein-coding	Q2TVW7,Q99N07	Click_here	0.607	0.12	0.221	0.579	0.503	0.242	-0.096	0.884	xxxxxx	1.062	0.002	0.86	0.007	0.658	0.218	0.305	0.583	abundance	0.771	0.015	1.031	0.002	0.286	0.661	0.629	0.143	abundance	0.455	0.201	0.638	0.067	0.155	0.823	0.401	0.304	xxxxxx	0.164	0.709	0.81	0.021	-0.217	0.756	0.724	0.048
19703	Renbp	ENSMUSG00000031387	protein-coding	P82343	Click_here	0.425	0.152	-0.012	0.963	0.436	0.114	-0.218	0.324	xxxxxx	0.674	0.006	0.391	0.016	0.321	0.337	0.064	0.799	abundance	0.564	0.02	0.415	0.014	0.189	0.598	0.141	0.484	abundance	0.249	0.372	0.403	0.039	-0.115	0.815	0.282	0.112	xxxxxx	0.139	0.671	0.427	0.022	-0.247	0.54	0.36	0.042
12524	Cd86	ENSMUSG00000022901	protein-coding	P42082,Q549Q9,Q61238	Click_here	0.449	0.057	-0.022	0.932	0.445	0.112	0.066	0.884	xxxxxx	0.634	0.002	0.341	0.036	0.702	0.027	0.466	0.163	translation	0.533	0.006	0.459	0.01	0.625	0.07	0.564	0.066	abundance	0.184	0.397	0.363	0.062	0.257	0.514	0.4	0.098	xxxxxx	0.084	0.758	0.482	0.015	0.18	0.707	0.498	0.038
434484	Sp140	ENSMUSG00000070031	protein-coding	Q6NSQ5	Click_here	0.594	0.223	0.143	0.735	0.534	0.369	-0.022	0.976	xxxxxx	0.609	0.1	0.803	0.01	0.277	0.768	0.633	0.105	xxxxxx	0.824	0.039	1.042	0.002	0.393	0.668	0.812	0.065	abundance	0.016	0.98	0.659	0.057	-0.257	0.785	0.655	0.086	xxxxxx	0.231	0.67	0.899	0.011	-0.141	0.909	0.834	0.042
12824	Col2a1	ENSMUSG00000022483	protein-coding	P28481	Click_here	0.248	0.474	-0.265	0.28	0.186	0.729	-0.228	0.468	xxxxxx	0.246	0.335	0.21	0.251	0.295	0.462	0.248	0.294	xxxxxx	0.799	0.004	0.556	0.009	0.928	0.065	0.677	0.067	abundance	-0.002	0.996	0.475	0.044	0.109	0.887	0.475	0.078	xxxxxx	0.551	0.065	0.821	0.001	0.742	0.304	0.904	0.018
11542	Adora3	ENSMUSG00000000562	protein-coding	Q3U4C5	Click_here	0.322	0.248	0.214	0.517	0.31	0.412	0.184	0.706	xxxxxx	0.438	0.043	0.427	0.071	0.412	0.241	0.387	0.298	xxxxxx	0.456	0.045	1.011	0.001	0.395	0.484	0.97	0.023	abundance	0.115	0.687	0.213	0.43	0.103	0.825	0.203	0.545	xxxxxx	0.134	0.664	0.798	0.008	0.086	0.912	0.786	0.036
12501	Cd3e	ENSMUSG00000032093	protein-coding	A6H6M1,P22646	Click_here	0.555	0.552	-0.1	0.865	0.662	0.453	-0.312	0.514	xxxxxx	1.247	0.062	0.944	0.016	0.24	0.869	0.468	0.267	xxxxxx	1.681	0.019	1.3	0.003	0.294	0.838	0.659	0.168	abundance	0.692	0.398	1.044	0.03	-0.421	0.78	0.78	0.08	xxxxxx	1.126	0.147	1.4	0.003	-0.367	0.84	0.97	0.05
22712	Zfp54	ENSMUSG00000023882	protein-coding	E9PW05	Click_here	0.337	0.249	0.116	0.6	0.358	0.343	0.151	0.611	xxxxxx	0.521	0.024	0.403	0.015	0.595	0.163	0.458	0.084	abundance	0.275	0.272	0.589	0.002	0.383	0.483	0.618	0.012	buffering	0.184	0.52	0.288	0.11	0.237	0.63	0.307	0.16	xxxxxx	-0.062	0.871	0.473	0.015	0.025	0.979	0.467	0.042
19253	Ptpn18	ENSMUSG00000026126	protein-coding	Q61152	Click_here	0.018	0.972	0.11	0.697	-0.037	0.952	0.105	0.744	xxxxxx	0.49	0.081	0.546	0.009	0.219	0.751	0.415	0.117	xxxxxx	0.358	0.253	0.856	0	-0.067	0.947	0.76	0.01	buffering	0.472	0.167	0.436	0.061	0.256	0.695	0.309	0.279	xxxxxx	0.341	0.322	0.746	0.003	-0.03	0.982	0.655	0.029
19258	Ptpn4	ENSMUSG00000026384	protein-coding	Q8BQQ4,Q9WU22	Click_here	-0.104	0.757	0.03	0.866	-0.123	0.764	0.049	0.806	xxxxxx	0.165	0.478	0.038	0.752	0.14	0.691	0.007	0.967	xxxxxx	0.046	0.892	-0.265	0.025	0.217	0.599	-0.274	0.038	buffering	0.269	0.317	0.008	0.96	0.264	0.443	-0.042	0.821	xxxxxx	0.15	0.631	-0.295	0.027	0.341	0.461	-0.322	0.042
53311	Mybph	ENSMUSG00000042451	protein-coding	P70402	Click_here	0.385	0.251	0.148	0.518	0.294	0.491	0.03	0.936	xxxxxx	0.437	0.087	0.355	0.036	0.216	0.661	0.222	0.307	xxxxxx	0.205	0.509	0.541	0.005	-0.131	0.83	0.478	0.023	buffering	0.051	0.897	0.208	0.257	-0.078	0.892	0.192	0.334	xxxxxx	-0.181	0.615	0.393	0.047	-0.425	0.369	0.448	0.046
12316	Aspm	ENSMUSG00000033952	protein-coding	Q8CJ27	Click_here	0.113	0.859	0.027	0.96	0.12	0.891	0.048	0.94	xxxxxx	-0.417	0.302	-0.301	0.326	-0.494	0.415	-0.377	0.339	xxxxxx	-0.515	0.25	-0.89	0.01	-0.743	0.351	-0.984	0.029	buffering	-0.529	0.275	-0.328	0.345	-0.614	0.367	-0.425	0.356	xxxxxx	-0.627	0.187	-0.918	0.017	-0.863	0.332	-1.032	0.048
215031	Vgll2	ENSMUSG00000049641	protein-coding	A0A0R4J0M3,Q8BGW8	Click_here	0.128	0.84	-0.285	0.643	0.253	0.71	-0.359	0.548	xxxxxx	0.093	0.854	0.583	0.159	-0.163	0.827	0.528	0.226	xxxxxx	-0.052	0.935	1.002	0.029	-0.493	0.448	1.032	0.03	buffering	-0.034	0.957	0.867	0.085	-0.416	0.598	0.887	0.089	xxxxxx	-0.179	0.774	1.287	0.015	-0.746	0.351	1.392	0.018
100862303	LOC100862303	NA	protein-coding	NA	Click_here	0.284	0.547	0.048	0.926	0.266	0.652	-0.063	0.922	xxxxxx	-0.39	0.242	0.449	0.139	-0.562	0.246	0.601	0.119	xxxxxx	-0.135	0.77	0.815	0.017	-0.446	0.467	0.867	0.025	buffering	-0.674	0.102	0.402	0.243	-0.828	0.102	0.664	0.184	xxxxxx	-0.419	0.305	0.767	0.04	-0.712	0.254	0.93	0.046
637515	Nlrp1b	ENSMUSG00000070390	protein-coding	A1Z198	Click_here	-0.29	0.566	-0.232	0.563	-0.282	0.691	-0.225	0.663	xxxxxx	0.234	0.543	0.156	0.603	0.229	0.716	0.15	0.703	xxxxxx	0.35	0.4	0.854	0.009	0.321	0.697	0.845	0.035	buffering	0.524	0.223	0.389	0.227	0.511	0.443	0.375	0.405	xxxxxx	0.64	0.128	1.086	0.004	0.603	0.55	1.07	0.043
100502811	Gm19389	NA	ncRNA	NA	Click_here	0.125	0.731	0.094	0.654	0.076	0.885	0.066	0.802	xxxxxx	0.072	0.808	-0.251	0.078	0.205	0.641	-0.268	0.109	xxxxxx	-0.031	0.936	-0.402	0.012	0.182	0.723	-0.395	0.027	buffering	-0.053	0.888	-0.345	0.052	0.13	0.841	-0.333	0.088	xxxxxx	-0.156	0.651	-0.496	0.007	0.106	0.896	-0.461	0.03
22326	Vax1	ENSMUSG00000006270	protein-coding	Q2NKI2	Click_here	-0.307	0.539	0.135	0.688	-0.407	0.444	0.246	0.449	xxxxxx	0.028	0.955	-0.284	0.201	0.239	0.669	-0.294	0.204	xxxxxx	0.337	0.416	-0.616	0.014	0.795	0.179	-0.738	0.013	buffering	0.335	0.445	-0.419	0.112	0.646	0.251	-0.54	0.078	xxxxxx	0.644	0.122	-0.751	0.009	1.202	0.094	-0.984	0.012
208164	Fam180a	ENSMUSG00000047420	protein-coding	Q8BR21	Click_here	-0.373	0.669	-0.354	0.577	0.033	0.938	-0.057	0.837	xxxxxx	-0.044	0.957	0.199	0.68	-0.272	0.269	0.234	0.145	xxxxxx	0.089	0.923	0.49	0.313	-0.472	0.065	0.419	0.021	buffering	0.328	0.677	0.553	0.272	-0.305	0.317	0.291	0.129	xxxxxx	0.461	0.567	0.844	0.111	-0.505	0.107	0.476	0.027
243407	Qrfprl	ENSMUSG00000029917	protein-coding	G3UWA8,Q8BHH0	Click_here	0.23	0.563	-0.147	0.752	0.211	0.697	-0.106	0.872	xxxxxx	0.425	0.128	-0.882	0.009	0.314	0.637	-0.806	0.074	xxxxxx	0.013	0.979	-1.031	0.004	-0.117	0.882	-1.028	0.015	buffering	0.195	0.595	-0.735	0.053	0.103	0.904	-0.7	0.115	xxxxxx	-0.217	0.574	-0.884	0.02	-0.329	0.65	-0.923	0.046
110958	M1ap	ENSMUSG00000030041	protein-coding	Q9Z0E1	Click_here	-0.311	0.709	0.22	0.638	-0.417	0.687	0.28	0.592	xxxxxx	-0.079	0.915	-0.43	0.173	0.128	0.918	-0.415	0.258	xxxxxx	0.025	0.978	-0.916	0.011	0.465	0.697	-0.921	0.025	buffering	0.232	0.763	-0.65	0.09	0.544	0.652	-0.695	0.114	xxxxxx	0.336	0.678	-1.137	0.006	0.881	0.538	-1.201	0.018
319734	Cacna2d4	ENSMUSG00000041460	protein-coding	F8VPL1,Q5RJF7,A0A087WQH4	Click_here	-0.014	0.964	0.052	0.771	-0.031	0.941	0.054	0.802	xxxxxx	-0.332	0.071	-0.374	0.005	-0.21	0.646	-0.323	0.072	xxxxxx	-0.098	0.685	-0.371	0.006	0.023	0.967	-0.356	0.023	buffering	-0.317	0.153	-0.427	0.009	-0.179	0.771	-0.377	0.069	xxxxxx	-0.084	0.769	-0.423	0.005	0.054	0.945	-0.41	0.022
100038516	Gm10640	ENSMUSG00000100985	ncRNA	NA	Click_here	0.105	0.874	0.077	0.816	0.124	0.894	0.085	0.839	xxxxxx	0.269	0.547	-0.486	0.027	0.149	0.896	-0.466	0.084	xxxxxx	-0.031	0.965	-0.622	0.009	-0.184	0.863	-0.624	0.025	buffering	0.164	0.781	-0.563	0.037	0.025	0.987	-0.551	0.076	xxxxxx	-0.136	0.844	-0.699	0.009	-0.308	0.811	-0.709	0.027
333315	Frem3	ENSMUSG00000042353	protein-coding	F8WHZ0	Click_here	-0.302	0.573	-0.345	0.145	-0.239	0.794	-0.33	0.266	xxxxxx	-0.307	0.437	0.147	0.414	-0.333	0.591	0.162	0.483	xxxxxx	0.223	0.649	0.752	0.001	0.086	0.951	0.741	0.008	buffering	-0.005	0.993	0.492	0.036	-0.094	0.942	0.493	0.066	xxxxxx	0.525	0.246	1.097	0	0.326	0.869	1.071	0.003
331493	Gm5127	ENSMUSG00000073010	protein-coding	Q3UQH6	Click_here	0.144	0.764	0.065	0.881	0.153	0.809	0.081	0.884	xxxxxx	0.32	0.312	0.575	0.037	0.396	0.513	0.612	0.088	xxxxxx	0.645	0.054	1.257	0	0.812	0.351	1.332	0.01	buffering	0.175	0.675	0.51	0.104	0.243	0.749	0.53	0.155	xxxxxx	0.501	0.177	1.192	0.001	0.659	0.492	1.25	0.015
72119	Tpx2	ENSMUSG00000027469	protein-coding	A2APB8,Q8BTJ3	Click_here	-0.221	0.225	0.333	0.107	-0.179	0.572	0.29	0.304	xxxxxx	-0.52	0.001	0.097	0.541	-0.508	0.014	-0.004	0.992	translation	-0.4	0.008	-0.129	0.451	-0.416	0.038	-0.207	0.482	translation	-0.299	0.085	-0.236	0.174	-0.329	0.161	-0.294	0.282	xxxxxx	-0.179	0.292	-0.462	0.016	-0.238	0.458	-0.497	0.047
59006	Myoz2	ENSMUSG00000028116	protein-coding	Q9JJW5	Click_here	0.573	0.214	-0.426	0.398	0.43	0.483	-0.163	0.844	xxxxxx	0.927	0.013	-0.089	0.836	0.897	0.052	0.337	0.603	xxxxxx	1.392	0.001	0.683	0.087	1.621	0.008	1.323	0.098	translation	0.353	0.418	0.337	0.432	0.467	0.407	0.5	0.318	xxxxxx	0.818	0.05	1.109	0.018	1.191	0.095	1.486	0.04
100503871	4833432E10Rik	NA	unknown	NA	Click_here	-0.297	0.283	-0.385	0.125	0.008	0.987	-0.156	0.47	xxxxxx	-0.593	0.009	-0.474	0.018	-0.217	0.413	-0.018	0.952	abundance	-0.25	0.291	-0.003	0.991	-0.248	0.175	0.19	0.226	xxxxxx	-0.296	0.244	-0.089	0.699	-0.225	0.288	0.138	0.457	xxxxxx	0.047	0.904	0.382	0.085	-0.256	0.309	0.346	0.046
77619	Prelid2	ENSMUSG00000056671	protein-coding	Q0VBB0	Click_here	0.083	0.93	-0.197	0.624	0.242	0.808	-0.219	0.599	xxxxxx	1.362	0.016	0.707	0.017	0.793	0.405	0.352	0.418	abundance	0.447	0.487	0.67	0.027	-0.093	0.939	0.554	0.082	xxxxxx	1.279	0.056	0.905	0.017	0.55	0.697	0.571	0.223	xxxxxx	0.363	0.631	0.867	0.014	-0.335	0.816	0.773	0.043
69774	Ms4a6b	ENSMUSG00000024677	protein-coding	Q99N09	Click_here	0.404	0.243	0.182	0.351	0.492	0.266	0.253	0.323	xxxxxx	0.553	0.04	0.393	0.013	0.743	0.133	0.491	0.045	abundance	0.407	0.158	0.609	0.001	0.701	0.277	0.682	0.007	xxxxxx	0.149	0.674	0.212	0.201	0.251	0.633	0.238	0.222	xxxxxx	0.003	0.996	0.428	0.019	0.209	0.764	0.428	0.042
12615	Cenpa	ENSMUSG00000029177	protein-coding	O35216	Click_here	-0.334	0.134	-0.217	0.234	-0.22	0.452	-0.072	0.81	xxxxxx	-0.407	0.021	-0.32	0.028	-0.239	0.4	-0.143	0.504	abundance	-0.351	0.052	-0.592	0.001	-0.04	0.939	-0.44	0.036	xxxxxx	-0.073	0.755	-0.102	0.526	-0.019	0.959	-0.071	0.702	xxxxxx	-0.017	0.96	-0.375	0.028	0.18	0.616	-0.367	0.043
330660	Btbd16	ENSMUSG00000040298	protein-coding	E9Q173,A0A140LIJ9	Click_here	-0.238	0.51	-0.04	0.867	-0.229	0.637	-0.021	0.951	xxxxxx	-0.792	0.006	-0.42	0.01	-0.703	0.176	-0.355	0.207	abundance	-0.469	0.095	-0.604	0.001	-0.341	0.622	-0.565	0.023	xxxxxx	-0.554	0.085	-0.38	0.044	-0.473	0.425	-0.334	0.204	xxxxxx	-0.231	0.498	-0.563	0.004	-0.111	0.914	-0.544	0.024
73884	Zdbf2	ENSMUSG00000027520	protein-coding	Q5SS00	Click_here	-0.037	0.86	0.099	0.479	-0.118	0.5	0.122	0.287	xxxxxx	-0.168	0.193	-0.014	0.91	-0.156	0.228	0.091	0.355	xxxxxx	-0.02	0.92	-0.178	0.098	0.127	0.411	-0.166	0.065	xxxxxx	-0.131	0.414	-0.112	0.325	-0.038	0.865	-0.031	0.81	xxxxxx	0.016	0.949	-0.277	0.027	0.245	0.198	-0.287	0.015
56489	Ikbke	ENSMUSG00000042349	protein-coding	Q9R0T8	Click_here	0.184	0.708	-0.441	0.214	0.389	0.526	-0.511	0.199	xxxxxx	-0.049	0.909	-0.15	0.597	0.02	0.978	-0.131	0.684	xxxxxx	0.117	0.801	0.487	0.09	-0.109	0.859	0.442	0.134	xxxxxx	-0.234	0.581	0.291	0.339	-0.369	0.503	0.38	0.268	xxxxxx	-0.067	0.913	0.928	0.007	-0.498	0.522	0.953	0.017
170484	Nphs2	ENSMUSG00000026602	protein-coding	C0LL94,Q91X05	Click_here	-1.085	0.301	-1.279	0.079	0.205	0.896	-0.682	0.285	xxxxxx	-0.299	0.751	-0.434	0.421	0.138	0.905	-0.269	0.554	xxxxxx	0.003	0.998	0.524	0.371	-0.526	0.506	0.523	0.218	xxxxxx	0.786	0.423	0.846	0.164	-0.067	0.964	0.413	0.429	xxxxxx	1.088	0.253	1.803	0.008	-0.731	0.614	1.205	0.045
22295	Cdh23	ENSMUSG00000012819	protein-coding	K4DI74,Q99PF4	Click_here	0.2	0.678	-0.253	0.182	0.136	0.872	-0.242	0.294	xxxxxx	0.237	0.493	0.15	0.294	0.275	0.621	0.163	0.364	xxxxxx	0.525	0.137	0.353	0.025	0.614	0.312	0.384	0.069	xxxxxx	0.038	0.942	0.403	0.032	0.139	0.894	0.405	0.061	xxxxxx	0.326	0.433	0.607	0.002	0.478	0.66	0.626	0.012
69181	Dyrk2	ENSMUSG00000028630	protein-coding	Q5U4C9	Click_here	-0.172	0.434	-0.003	0.986	-0.171	0.547	0.019	0.92	xxxxxx	-0.185	0.25	-0.029	0.751	-0.173	0.466	-0.006	0.971	xxxxxx	-0.111	0.582	-0.259	0.007	-0.006	0.991	-0.244	0.029	xxxxxx	-0.013	0.961	-0.026	0.812	-0.002	0.996	-0.024	0.857	xxxxxx	0.061	0.815	-0.256	0.015	0.165	0.709	-0.263	0.036
20528	Slc2a4	ENSMUSG00000018566	protein-coding	P14142	Click_here	0.184	0.673	-0.22	0.518	0.215	0.717	-0.242	0.556	xxxxxx	0.415	0.155	0.119	0.648	0.399	0.344	0.07	0.865	xxxxxx	0.564	0.077	0.653	0.016	0.472	0.414	0.588	0.114	xxxxxx	0.231	0.541	0.339	0.218	0.183	0.782	0.312	0.362	xxxxxx	0.38	0.29	0.874	0.006	0.257	0.781	0.829	0.043
14841	Haspin	ENSMUSG00000050107	protein-coding	A0A0R4J0P2,Q9Z0R0	Click_here	-0.717	0.169	0.177	0.635	-0.742	0.258	0.227	0.674	xxxxxx	-0.446	0.263	-0.385	0.128	-0.391	0.586	-0.353	0.293	xxxxxx	-0.509	0.253	-0.56	0.042	-0.429	0.563	-0.524	0.127	xxxxxx	0.271	0.603	-0.562	0.072	0.351	0.723	-0.581	0.12	xxxxxx	0.208	0.729	-0.737	0.02	0.314	0.775	-0.751	0.047
76408	Abcc3	ENSMUSG00000020865	protein-coding	A0A0R4J015,B2RX12	Click_here	0.215	0.574	0.002	0.997	0.216	0.648	0.059	0.861	xxxxxx	0.213	0.45	0.338	0.051	0.402	0.363	0.396	0.064	xxxxxx	0.411	0.162	0.534	0.007	0.709	0.175	0.645	0.014	xxxxxx	-0.002	0.997	0.337	0.097	0.186	0.763	0.336	0.129	xxxxxx	0.196	0.602	0.533	0.014	0.493	0.4	0.585	0.023
14230	Fkbp10	ENSMUSG00000001555	protein-coding	Q3UNJ3,Q61576	Click_here	-0.021	0.916	-0.056	0.681	0.006	0.985	-0.049	0.755	xxxxxx	-0.114	0.353	-0.028	0.785	-0.1	0.564	0.013	0.931	xxxxxx	-0.039	0.823	0.201	0.043	-0.138	0.49	0.215	0.046	xxxxxx	-0.093	0.551	0.028	0.818	-0.106	0.598	0.061	0.631	xxxxxx	-0.018	0.941	0.257	0.024	-0.144	0.586	0.263	0.04
100504512	4930426I24Rik	NA	ncRNA	NA	Click_here	0.409	0.561	-0.361	0.174	0.123	0.923	-0.299	0.339	xxxxxx	-0.243	0.669	0.038	0.871	-0.212	0.811	0.001	0.996	xxxxxx	0.175	0.804	0.242	0.259	0.366	0.626	0.269	0.234	xxxxxx	-0.651	0.282	0.4	0.094	-0.335	0.776	0.301	0.293	xxxxxx	-0.233	0.76	0.603	0.016	0.243	0.869	0.568	0.044
442803	A830005F24Rik	ENSMUSG00000053181	protein-coding	Q8BRT5	Click_here	-0.043	0.942	0.145	0.502	0.067	0.926	0.136	0.567	xxxxxx	0.05	0.907	-0.145	0.352	-0.059	0.928	-0.134	0.443	xxxxxx	-0.143	0.748	-0.295	0.075	-0.367	0.481	-0.324	0.071	xxxxxx	0.093	0.848	-0.29	0.112	-0.127	0.875	-0.271	0.167	xxxxxx	-0.1	0.858	-0.44	0.023	-0.434	0.542	-0.46	0.037
100861722	LOC100861722	NA	protein-coding	NA	Click_here	0.066	0.68	-0.138	0.347	0.098	0.651	-0.158	0.361	xxxxxx	0.155	0.149	0.223	0.047	0.103	0.622	0.175	0.245	xxxxxx	0.131	0.281	0.201	0.086	0.084	0.653	0.16	0.259	xxxxxx	0.089	0.522	0.361	0.017	0.005	0.992	0.333	0.053	xxxxxx	0.065	0.682	0.339	0.015	-0.014	0.974	0.318	0.047
545030	Wdfy4	ENSMUSG00000051506	protein-coding	E9PV60	Click_here	0.264	0.389	0.066	0.756	0.252	0.542	0.044	0.89	xxxxxx	0.671	0.007	0.253	0.07	0.624	0.102	0.197	0.461	xxxxxx	0.271	0.29	0.531	0.002	0.172	0.787	0.508	0.018	xxxxxx	0.407	0.142	0.187	0.232	0.372	0.362	0.153	0.521	xxxxxx	0.007	0.987	0.465	0.009	-0.08	0.926	0.465	0.028
214254	Nudt15	ENSMUSG00000033405	protein-coding	Q8BG93	Click_here	-0.179	0.497	-0.23	0.14	-0.047	0.923	-0.183	0.314	xxxxxx	-0.162	0.41	-0.064	0.604	-0.125	0.677	-0.022	0.903	xxxxxx	-0.127	0.596	0.101	0.439	-0.185	0.477	0.135	0.316	xxxxxx	0.017	0.955	0.166	0.211	-0.078	0.859	0.161	0.269	xxxxxx	0.052	0.874	0.331	0.023	-0.138	0.774	0.317	0.047
72049	Tnfrsf13c	ENSMUSG00000068105	protein-coding	Q3SXS6,Q9D8D0	Click_here	-0.131	0.799	-0.138	0.688	-0.212	0.718	-0.182	0.602	xxxxxx	0.221	0.539	0.167	0.475	0.319	0.491	0.242	0.347	xxxxxx	0.088	0.856	0.445	0.07	0.351	0.498	0.475	0.065	xxxxxx	0.351	0.394	0.305	0.237	0.531	0.31	0.424	0.164	xxxxxx	0.218	0.647	0.583	0.037	0.563	0.369	0.657	0.042
21935	Tnfrsf17	ENSMUSG00000022496	protein-coding	O88472	Click_here	0.306	0.541	-0.444	0.301	0.142	0.857	-0.329	0.527	xxxxxx	0.305	0.405	0.117	0.743	0.348	0.484	0.231	0.566	xxxxxx	0.261	0.549	0.619	0.074	0.49	0.381	0.717	0.066	xxxxxx	-0.001	0.998	0.561	0.134	0.206	0.795	0.56	0.17	xxxxxx	-0.045	0.948	1.063	0.01	0.348	0.714	1.046	0.025
319487	A230028O05Rik	ENSMUSG00000096960	ncRNA	NA	Click_here	0.252	0.619	0.842	0.062	0.517	0.522	0.925	0.088	xxxxxx	0.249	0.508	0.021	0.96	0.255	0.634	0.102	0.823	xxxxxx	-0.038	0.948	-0.028	0.95	-0.047	0.941	-0.041	0.932	xxxxxx	-0.003	0.995	-0.821	0.047	-0.261	0.776	-0.823	0.075	xxxxxx	-0.29	0.537	-0.871	0.03	-0.564	0.438	-0.966	0.044
21354	Tap1	ENSMUSG00000037321	protein-coding	Q3TBA3,Q3U6V4,P21958	Click_here	0.142	0.683	-0.076	0.712	0.177	0.682	-0.103	0.653	xxxxxx	0.352	0.131	0.294	0.038	0.215	0.645	0.226	0.223	xxxxxx	0.415	0.102	0.475	0.003	0.194	0.738	0.396	0.053	xxxxxx	0.21	0.472	0.37	0.038	0.038	0.96	0.33	0.1	xxxxxx	0.273	0.347	0.552	0.003	0.016	0.988	0.499	0.026
53871	Pkd2l2	ENSMUSG00000014503	protein-coding	Q3V056,Q9JLG4	Click_here	0.21	0.608	0.588	0.081	0.544	0.276	0.698	0.066	xxxxxx	0.253	0.385	-0.022	0.943	0.241	0.506	0.111	0.708	xxxxxx	0.21	0.549	-0.194	0.489	0.1	0.808	-0.084	0.78	xxxxxx	0.043	0.924	-0.61	0.05	-0.303	0.607	-0.587	0.062	xxxxxx	0	1	-0.783	0.013	-0.444	0.437	-0.783	0.018
211896	Depdc7	ENSMUSG00000027173	protein-coding	Q91WS7	Click_here	0.36	0.115	0.097	0.696	0.291	0.131	-0.192	0.392	xxxxxx	0.436	0.017	0.3	0.071	0.224	0.242	-0.051	0.823	xxxxxx	0.263	0.163	0.354	0.047	0.014	0.962	0.142	0.367	xxxxxx	0.076	0.751	0.202	0.275	-0.067	0.795	0.141	0.346	xxxxxx	-0.096	0.708	0.256	0.186	-0.278	0.153	0.334	0.044
100043424	Morrbid	NA	ncRNA	NA	Click_here	0.443	0.338	-0.711	0.047	0.336	0.72	-0.668	0.137	xxxxxx	0.412	0.229	-0.036	0.903	0.407	0.416	0.003	0.994	xxxxxx	0.169	0.715	0.102	0.743	0.184	0.736	0.118	0.735	xxxxxx	-0.031	0.955	0.674	0.039	0.07	0.952	0.671	0.074	xxxxxx	-0.274	0.56	0.813	0.011	-0.152	0.897	0.786	0.044
329581	Birc7	ENSMUSG00000038840	protein-coding	A2AWP0	Click_here	0.201	0.749	-0.426	0.315	0.107	0.916	-0.394	0.439	xxxxxx	0.261	0.559	0.014	0.973	0.264	0.704	0.055	0.914	xxxxxx	0.386	0.424	0.5	0.14	0.496	0.452	0.562	0.161	xxxxxx	0.059	0.928	0.439	0.222	0.156	0.876	0.449	0.288	xxxxxx	0.185	0.774	0.925	0.02	0.389	0.722	0.955	0.044
433638	I830077J02Rik	ENSMUSG00000074342	protein-coding	Q3U7U4	Click_here	-0.639	0.054	-0.198	0.397	-0.644	0.135	-0.208	0.62	xxxxxx	-0.246	0.324	0.307	0.077	-0.238	0.615	0.304	0.179	xxxxxx	-0.551	0.036	0.472	0.015	-0.539	0.261	0.464	0.105	xxxxxx	0.394	0.19	0.506	0.029	0.406	0.521	0.512	0.089	xxxxxx	0.088	0.827	0.67	0.003	0.105	0.916	0.671	0.018
11924	Neurog2	ENSMUSG00000027967	protein-coding	P70447,Q6GTH9	Click_here	0.027	0.953	0.371	0.175	-0.025	0.974	0.368	0.258	xxxxxx	-0.058	0.856	-0.21	0.306	-0.029	0.962	-0.203	0.415	xxxxxx	-0.254	0.383	-0.346	0.113	-0.206	0.635	-0.318	0.229	xxxxxx	-0.085	0.817	-0.581	0.032	-0.004	0.997	-0.571	0.066	xxxxxx	-0.281	0.373	-0.717	0.007	-0.182	0.823	-0.685	0.043
14408	Gabrr1	ENSMUSG00000028280	protein-coding	P56475	Click_here	0.137	0.818	0.437	0.373	0.252	0.748	0.477	0.395	xxxxxx	-0.253	0.54	-0.216	0.572	-0.31	0.607	-0.289	0.526	xxxxxx	0.04	0.951	-0.649	0.095	-0.13	0.865	-0.637	0.13	xxxxxx	-0.391	0.408	-0.653	0.124	-0.562	0.447	-0.765	0.145	xxxxxx	-0.097	0.888	-1.086	0.018	-0.381	0.707	-1.114	0.039
68394	Ccdc163	ENSMUSG00000028689	protein-coding	A2AGD7	Click_here	0.111	0.844	-0.293	0.134	-0.035	0.975	-0.282	0.214	xxxxxx	0.274	0.463	0.059	0.708	0.304	0.583	0.087	0.654	xxxxxx	0.155	0.75	0.19	0.223	0.249	0.672	0.205	0.233	xxxxxx	0.164	0.74	0.352	0.053	0.338	0.703	0.368	0.083	xxxxxx	0.044	0.949	0.483	0.009	0.284	0.787	0.487	0.027
242662	Rims3	ENSMUSG00000032890	protein-coding	Q14BY7,Q80U57	Click_here	0	0.999	0.188	0.245	-0.228	0.356	0.188	0.132	xxxxxx	0.025	0.93	0.006	0.97	0.018	0.951	-0.007	0.959	xxxxxx	-0.008	0.98	-0.11	0.421	0.125	0.525	-0.106	0.254	xxxxxx	0.024	0.941	-0.183	0.191	0.246	0.291	-0.195	0.085	xxxxxx	-0.009	0.983	-0.299	0.046	0.353	0.17	-0.294	0.018
14823	Grm8	ENSMUSG00000024211	protein-coding	B7ZMR4,P47743,Q05BD6	Click_here	0.182	0.436	0.251	0.206	-0.029	0.911	0.105	0.494	xxxxxx	0.315	0.067	0.241	0.108	0.112	0.536	-0.012	0.948	xxxxxx	0.297	0.108	0.076	0.673	0.233	0.095	-0.162	0.203	xxxxxx	0.133	0.545	-0.01	0.964	0.141	0.4	-0.116	0.344	xxxxxx	0.115	0.635	-0.175	0.326	0.263	0.105	-0.267	0.044
74925	4930479D17Rik	ENSMUSG00000085238	ncRNA	NA	Click_here	0.005	0.983	0.275	0.163	0.086	0.789	0.277	0.212	xxxxxx	0.087	0.58	0.225	0.127	0.153	0.516	0.259	0.138	xxxxxx	-0.023	0.919	-0.134	0.415	-0.062	0.788	-0.143	0.4	xxxxxx	0.081	0.671	-0.05	0.798	0.067	0.811	-0.018	0.947	xxxxxx	-0.028	0.917	-0.409	0.026	-0.148	0.668	-0.42	0.044
19227	Pthlh	ENSMUSG00000048776	protein-coding	Q540C1,Q924X4	Click_here	0.021	0.945	-0.193	0.486	0.118	0.636	-0.212	0.366	xxxxxx	-0.238	0.15	0.028	0.907	-0.252	0.147	0.243	0.243	xxxxxx	-0.172	0.374	0.119	0.611	-0.232	0.183	0.275	0.152	xxxxxx	-0.259	0.201	0.221	0.329	-0.37	0.072	0.455	0.08	xxxxxx	-0.193	0.351	0.312	0.183	-0.35	0.097	0.487	0.044
26367	Ceacam2	ENSMUSG00000054385	protein-coding	Q925P2	Click_here	0.501	0.222	-0.074	0.869	0.543	0.213	-0.339	0.439	xxxxxx	0.727	0.025	0.121	0.687	0.659	0.083	-0.263	0.513	xxxxxx	0.575	0.093	0.636	0.035	0.219	0.681	0.333	0.343	xxxxxx	0.225	0.581	0.195	0.551	0.116	0.841	0.076	0.851	xxxxxx	0.073	0.9	0.71	0.036	-0.324	0.597	0.672	0.049
17130	Smad6	ENSMUSG00000036867	protein-coding	O35182	Click_here	-0.058	0.908	-0.106	0.795	0.032	0.943	-0.062	0.845	xxxxxx	0.143	0.682	0.36	0.162	-0.164	0.624	0.253	0.19	xxxxxx	-0.098	0.824	0.316	0.256	-0.367	0.182	0.39	0.051	xxxxxx	0.201	0.615	0.466	0.124	-0.196	0.628	0.315	0.157	xxxxxx	-0.04	0.946	0.422	0.166	-0.399	0.204	0.452	0.048
235435	Lctl	ENSMUSG00000032401	protein-coding	Q8K1F9	Click_here	-0.642	0.327	-0.252	0.468	-0.794	0.326	-0.374	0.374	xxxxxx	-0.649	0.183	0.091	0.744	-0.595	0.376	-0.033	0.941	xxxxxx	-0.324	0.603	0.535	0.049	-0.001	1	0.474	0.111	xxxxxx	-0.007	0.993	0.343	0.228	0.2	0.863	0.341	0.285	xxxxxx	0.318	0.654	0.787	0.014	0.793	0.48	0.847	0.025
216445	Arhgap9	ENSMUSG00000040345	protein-coding	Q1HDU4,Q8QZW8,Q78T58	Click_here	-0.141	0.588	0.305	0.38	-0.093	0.812	0.248	0.567	xxxxxx	0.606	0.003	0.946	0.003	0.757	0.074	1.186	0.039	abundance	0.641	0.002	0.801	0.007	0.769	0.039	1.056	0.058	abundance	0.747	0.004	0.641	0.05	0.849	0.021	0.938	0.165	abundance	0.783	0.001	0.497	0.103	0.862	0.014	0.808	0.243
17075	Epcam	ENSMUSG00000045394	protein-coding	Q99JW5	Click_here	-0.223	0.365	0.446	0.279	-0.402	0.069	0.767	0.054	xxxxxx	0.024	0.922	-0.287	0.356	0.139	0.468	-0.322	0.188	xxxxxx	0.123	0.593	-0.38	0.254	0.276	0.124	-0.558	0.04	buffering	0.247	0.265	-0.733	0.058	0.542	0.026	-1.089	0.009	translation	0.346	0.108	-0.826	0.03	0.678	0.014	-1.325	0.003
72310	Nkg7	ENSMUSG00000004612	protein-coding	Q9CY55	Click_here	-0.161	0.778	0.221	0.699	-0.25	0.701	0.303	0.6	xxxxxx	1.172	0.004	0.558	0.137	0.948	0.078	-0.04	0.966	xxxxxx	1.675	0	0.81	0.048	1.35	0.027	-0.045	0.971	translation	1.333	0.009	0.337	0.437	1.197	0.024	-0.343	0.705	translation	1.836	0	0.589	0.185	1.599	0.012	-0.348	0.774
723864	Mir425	NA	ncRNA	NA	Click_here	0.077	0.814	-0.231	0.57	0.167	0.615	-0.3	0.422	xxxxxx	-0.553	0.013	-0.339	0.234	-0.42	0.104	0.161	0.727	xxxxxx	-0.527	0.02	-0.148	0.666	-0.468	0.049	0.328	0.422	translation	-0.629	0.024	-0.108	0.769	-0.587	0.026	0.461	0.355	translation	-0.603	0.017	0.082	0.844	-0.635	0.016	0.628	0.198
21819	Tg	ENSMUSG00000053469	protein-coding	O08710	Click_here	0.736	0.174	0.06	0.955	0.759	0.153	0.794	0.389	xxxxxx	-0.317	0.467	-0.379	0.548	-0.461	0.327	-0.695	0.252	xxxxxx	-0.428	0.373	-0.063	0.942	-0.452	0.317	-0.489	0.445	xxxxxx	-1.054	0.046	-0.439	0.54	-1.22	0.021	-1.489	0.129	translation	-1.164	0.02	-0.123	0.892	-1.211	0.016	-1.283	0.197
271508	Brd8dc	ENSMUSG00000049357	protein-coding	G3X9B4	Click_here	-0.532	0.219	0.271	0.586	-0.562	0.315	0.35	0.612	xxxxxx	0.546	0.098	0.102	0.795	0.535	0.239	0.021	0.977	xxxxxx	0.694	0.05	-0.418	0.265	0.74	0.127	-0.521	0.344	xxxxxx	1.078	0.016	-0.169	0.693	1.096	0.03	-0.33	0.704	translation	1.226	0.004	-0.689	0.095	1.302	0.036	-0.871	0.306
23937	Mab21l2	ENSMUSG00000057777	protein-coding	Q8BPP1	Click_here	-0.803	0.064	-0.195	0.825	-0.761	0.115	0.417	0.749	xxxxxx	0.546	0.091	0.096	0.883	0.526	0.203	-0.32	0.694	xxxxxx	0.761	0.029	0.723	0.22	0.604	0.179	0.144	0.892	xxxxxx	1.35	0.003	0.291	0.666	1.287	0.011	-0.738	0.606	translation	1.564	0.001	0.918	0.156	1.365	0.014	-0.274	0.891
77866	E130102H24Rik	ENSMUSG00000086782	ncRNA	NA	Click_here	-0.369	0.042	-0.343	0.054	-0.473	0.092	-0.471	0.113	xxxxxx	0.092	0.522	-0.169	0.179	0.041	0.89	-0.137	0.368	xxxxxx	0.245	0.092	-0.169	0.213	0.194	0.32	-0.084	0.678	xxxxxx	0.461	0.011	0.174	0.226	0.514	0.021	0.334	0.247	translation	0.614	0.001	0.174	0.244	0.667	0.009	0.387	0.272
67934	1700124L16Rik	ENSMUSG00000099354	ncRNA	NA	Click_here	0.506	0.081	0.047	0.888	0.524	0.102	0.26	0.531	xxxxxx	-0.216	0.323	0.077	0.733	-0.187	0.546	-0.015	0.966	xxxxxx	-0.258	0.291	0.111	0.648	-0.215	0.45	0.002	0.996	xxxxxx	-0.722	0.014	0.03	0.92	-0.71	0.021	-0.275	0.536	translation	-0.763	0.005	0.064	0.827	-0.739	0.016	-0.258	0.585
74249	Lrrc2	ENSMUSG00000032495	protein-coding	A0A0R4J0F2,Q8VDB8	Click_here	0.156	0.21	0.058	0.83	0.151	0.328	0.001	0.998	xxxxxx	-0.246	0.014	-0.075	0.677	-0.24	0.077	0.014	0.974	xxxxxx	-0.208	0.039	-0.032	0.889	-0.206	0.103	0.044	0.902	xxxxxx	-0.402	0.003	-0.133	0.495	-0.391	0.013	0.013	0.986	translation	-0.364	0.003	-0.09	0.681	-0.356	0.016	0.042	0.948
214854	Neurl3	ENSMUSG00000047180	protein-coding	Q8CJC5	Click_here	0.489	0.04	0.596	0.063	0.439	0.243	0.508	0.352	xxxxxx	0.665	0.001	0.806	0.004	0.598	0.125	0.686	0.187	abundance	1.11	0	0.893	0.002	1.036	0.019	0.694	0.378	abundance	0.176	0.419	0.21	0.43	0.159	0.636	0.178	0.62	xxxxxx	0.621	0.005	0.297	0.279	0.596	0.042	0.186	0.774
17970	Ncf2	ENSMUSG00000026480	protein-coding	O70145	Click_here	0.269	0.183	0.519	0.008	0.034	0.95	0.406	0.099	xxxxxx	0.507	0.003	0.451	0.004	0.302	0.337	0.238	0.331	abundance	0.766	0	0.581	0.001	0.502	0.161	0.259	0.444	abundance	0.238	0.202	-0.067	0.678	0.268	0.207	-0.167	0.384	xxxxxx	0.496	0.009	0.062	0.724	0.468	0.032	-0.146	0.615
15024	H2-T10	ENSMUSG00000079491	protein-coding	Q8WLM9	Click_here	-0.222	0.306	0.298	0.3	-0.187	0.566	0.241	0.548	xxxxxx	0.41	0.017	0.685	0.006	0.491	0.151	0.791	0.051	abundance	0.744	0	0.749	0.004	0.832	0.027	0.941	0.092	abundance	0.632	0.005	0.387	0.126	0.678	0.021	0.55	0.316	xxxxxx	0.966	0	0.451	0.081	1.019	0.006	0.7	0.367
635668	Fbxw23	NA	protein-coding	NA	Click_here	-0.301	0.711	0.477	0.291	-0.023	0.989	0.392	0.44	xxxxxx	1.011	0.063	0.921	0.013	1.549	0.108	1.206	0.029	xxxxxx	1.548	0.008	1.572	0	2.466	0.063	2.008	0.007	abundance	1.312	0.054	0.445	0.245	1.571	0.063	0.814	0.174	xxxxxx	1.849	0.006	1.095	0.012	2.488	0.034	1.616	0.044
226438	Igfn1	ENSMUSG00000051985	protein-coding	Q3KNY0	Click_here	0.479	0.588	0.306	0.772	0.232	0.328	-0.258	0.306	xxxxxx	1.147	0.066	1.339	0.053	0.068	0.846	-0.013	0.968	xxxxxx	-0.22	0.802	0.151	0.87	-0.342	0.076	0.41	0.04	buffering	0.668	0.383	1.033	0.182	-0.164	0.568	0.245	0.277	xxxxxx	-0.699	0.366	-0.155	0.879	-0.573	0.014	0.668	0.015
69563	Mrln	ENSMUSG00000019933	protein-coding	Q9CV60	Click_here	0.464	0.356	0.16	0.816	0.396	0.477	-0.16	0.845	xxxxxx	0.248	0.541	0.771	0.076	-0.081	0.919	0.6	0.189	xxxxxx	-0.415	0.335	0.804	0.082	-0.759	0.145	1.091	0.036	buffering	-0.216	0.667	0.611	0.214	-0.477	0.421	0.76	0.143	xxxxxx	-0.88	0.048	0.644	0.206	-1.155	0.036	1.25	0.081
12578	Cdkn2a	ENSMUSG00000044303	protein-coding	P51480,Q64364	Click_here	0.262	0.715	0.832	0.157	0.725	0.356	0.984	0.113	xxxxxx	0.944	0.051	0.58	0.185	1.266	0.043	1.124	0.064	translation	1.67	0.002	1.219	0.014	2.347	0.008	2.181	0.015	translation	0.681	0.237	-0.252	0.636	0.541	0.418	0.14	0.841	xxxxxx	1.408	0.015	0.387	0.471	1.623	0.014	1.198	0.129
100503677	Gm19826	NA	ncRNA	NA	Click_here	0.019	0.952	0.094	0.899	0.034	0.923	0.121	0.885	xxxxxx	0.318	0.071	0.429	0.348	0.387	0.091	0.871	0.155	xxxxxx	0.508	0.008	0.12	0.846	0.528	0.02	0.826	0.274	translation	0.299	0.161	0.335	0.532	0.353	0.139	0.75	0.262	xxxxxx	0.489	0.02	0.026	0.974	0.494	0.036	0.706	0.405
19011	Endou	ENSMUSG00000022468	protein-coding	Q3V188	Click_here	0.211	0.525	0.318	0.326	0.141	0.777	0.257	0.53	xxxxxx	0.577	0.019	0.178	0.473	0.538	0.103	0.012	0.983	xxxxxx	1.206	0	0.567	0.032	1.081	0.016	0.22	0.774	translation	0.366	0.201	-0.14	0.633	0.397	0.271	-0.245	0.528	xxxxxx	0.995	0.001	0.249	0.391	0.94	0.015	-0.037	0.971
224833	AI661453	ENSMUSG00000034382	protein-coding	Q91Z58	Click_here	-0.302	0.577	-0.25	0.603	-0.336	0.651	-0.289	0.622	xxxxxx	0.376	0.33	0.01	0.981	0.377	0.51	0.058	0.918	xxxxxx	1.05	0.011	0.308	0.405	1.093	0.046	0.442	0.475	translation	0.677	0.144	0.26	0.502	0.713	0.232	0.347	0.544	xxxxxx	1.352	0.005	0.558	0.154	1.429	0.036	0.731	0.359
723904	Mir219a-2	NA	ncRNA	NA	Click_here	0.002	0.997	-0.43	0.332	-0.144	0.84	-0.429	0.377	xxxxxx	0.219	0.54	0.256	0.449	0.306	0.533	0.347	0.371	xxxxxx	1.311	0.001	-0.271	0.47	1.219	0.012	0.273	0.735	translation	0.218	0.618	0.686	0.087	0.451	0.497	0.776	0.093	xxxxxx	1.309	0.003	0.159	0.717	1.364	0.011	0.702	0.381
381489	Rxfp1	ENSMUSG00000034009	protein-coding	Q6R6I7	Click_here	0.006	0.991	0.087	0.892	-0.055	0.889	0.081	0.838	xxxxxx	0.423	0.223	0.057	0.904	0.384	0.113	-0.4	0.132	xxxxxx	0.633	0.096	-0.086	0.872	0.693	0.011	-0.77	0.021	translation	0.418	0.328	-0.03	0.959	0.439	0.094	-0.481	0.12	xxxxxx	0.627	0.129	-0.173	0.742	0.749	0.012	-0.85	0.024
71607	Snx20	ENSMUSG00000031662	protein-coding	A0A0R4J0D0,Q9D2Y5	Click_here	0.196	0.494	0.418	0.112	0.192	0.7	0.416	0.209	xxxxxx	0.398	0.057	0.416	0.039	0.394	0.28	0.412	0.169	xxxxxx	0.821	0.001	0.375	0.072	0.818	0.026	0.367	0.423	translation	0.202	0.432	-0.002	0.995	0.202	0.589	-0.003	0.994	xxxxxx	0.625	0.013	-0.043	0.884	0.625	0.049	-0.048	0.935
170706	Tmem37	ENSMUSG00000050777	protein-coding	Q9JJV3	Click_here	0.055	0.844	0.337	0.333	-0.093	0.721	0.271	0.346	xxxxxx	0.494	0.01	0.818	0.006	0.135	0.662	0.22	0.523	abundance	0.45	0.018	0.366	0.189	0.289	0.121	-0.178	0.598	xxxxxx	0.439	0.05	0.481	0.116	0.228	0.332	-0.05	0.913	xxxxxx	0.395	0.058	0.029	0.945	0.382	0.042	-0.449	0.18
70450	Unc13d	ENSMUSG00000057948	protein-coding	B2RUP2,Q80UG7	Click_here	-0.185	0.461	-0.011	0.98	-0.185	0.584	0.007	0.991	xxxxxx	0.453	0.019	0.436	0.041	0.426	0.186	0.391	0.271	abundance	0.539	0.007	0.295	0.182	0.521	0.063	0.242	0.56	xxxxxx	0.638	0.01	0.447	0.076	0.61	0.086	0.384	0.438	xxxxxx	0.725	0.003	0.306	0.21	0.706	0.029	0.234	0.695
78895	Pus7l	ENSMUSG00000033356	protein-coding	Q8CE46	Click_here	-0.065	0.641	-0.217	0.202	0.011	0.962	-0.161	0.364	xxxxxx	-0.269	0.01	-0.357	0.011	-0.143	0.387	-0.127	0.554	abundance	-0.323	0.003	-0.179	0.191	-0.26	0.041	0.097	0.706	xxxxxx	-0.204	0.087	-0.14	0.333	-0.154	0.253	0.034	0.894	xxxxxx	-0.258	0.025	0.038	0.837	-0.271	0.033	0.258	0.248
75317	Parpbp	ENSMUSG00000035365	protein-coding	A0A0R4J0G5,Q6IRT3	Click_here	-0.74	0.088	0.268	0.467	-0.657	0.224	0.079	0.915	xxxxxx	-0.23	0.506	-0.008	0.982	-0.233	0.644	-0.067	0.867	xxxxxx	0.49	0.165	-0.08	0.821	0.466	0.276	0.046	0.922	xxxxxx	0.509	0.194	-0.276	0.363	0.425	0.443	-0.145	0.758	xxxxxx	1.23	0.003	-0.347	0.271	1.123	0.033	-0.033	0.974
17152	Mak	ENSMUSG00000021363	protein-coding	Q04859,A0A286YD80	Click_here	0.422	0.162	0.204	0.469	0.301	0.366	-0.036	0.936	xxxxxx	0.281	0.219	0.48	0.026	-0.004	0.995	0.321	0.155	xxxxxx	-0.209	0.442	0.215	0.335	-0.336	0.222	0.333	0.12	xxxxxx	-0.141	0.646	0.277	0.229	-0.305	0.374	0.357	0.135	xxxxxx	-0.631	0.022	0.011	0.975	-0.637	0.029	0.369	0.276
16475	Ajuba	ENSMUSG00000022178	protein-coding	Q91XC0	Click_here	0.292	0.183	-0.129	0.708	0.293	0.283	-0.135	0.8	xxxxxx	0.171	0.309	-0.006	0.982	0.171	0.497	-0.01	0.98	xxxxxx	-0.213	0.253	-0.182	0.481	-0.211	0.381	-0.177	0.594	xxxxxx	-0.121	0.575	0.122	0.66	-0.122	0.705	0.125	0.73	xxxxxx	-0.505	0.013	-0.053	0.876	-0.505	0.049	-0.042	0.954
223773	Zbed4	ENSMUSG00000034333	protein-coding	Q80WQ9	Click_here	0.242	0.125	-0.079	0.691	0.274	0.113	-0.234	0.313	xxxxxx	-0.098	0.432	-0.141	0.283	-0.041	0.857	-0.078	0.613	xxxxxx	-0.1	0.486	-0.073	0.644	-0.071	0.658	-0.008	0.966	xxxxxx	-0.34	0.03	-0.062	0.702	-0.315	0.05	0.156	0.533	xxxxxx	-0.342	0.017	0.006	0.978	-0.344	0.032	0.226	0.357
59083	Fetub	ENSMUSG00000022871	protein-coding	Q6YJU1,Q9QXC1,Q8CB17,Q6YJU2	Click_here	0.418	0.115	0.259	0.544	0.478	0.12	0.538	0.35	xxxxxx	0.03	0.909	0.018	0.961	0.034	0.928	0.039	0.932	xxxxxx	-0.261	0.239	0.12	0.749	-0.234	0.365	-0.055	0.91	xxxxxx	-0.388	0.114	-0.241	0.493	-0.444	0.115	-0.5	0.3	xxxxxx	-0.679	0.006	-0.14	0.728	-0.712	0.015	-0.593	0.368
381072	Abca17	ENSMUSG00000035435	protein-coding	E9PX95	Click_here	0.251	0.499	-0.015	0.976	0.255	0.594	-0.079	0.877	xxxxxx	-0.205	0.466	0.048	0.865	-0.217	0.596	0.101	0.759	xxxxxx	-0.534	0.063	0.129	0.649	-0.568	0.11	0.267	0.471	xxxxxx	-0.456	0.161	0.062	0.848	-0.473	0.227	0.18	0.667	xxxxxx	-0.786	0.015	0.144	0.641	-0.823	0.04	0.346	0.495
768271	BE949265	NA	unknown	NA	Click_here	-0.123	0.702	0.407	0.49	-0.194	0.621	0.513	0.425	xxxxxx	0.268	0.208	0.351	0.414	0.206	0.512	0.121	0.851	xxxxxx	0.549	0.018	0.596	0.189	0.444	0.14	0.124	0.885	xxxxxx	0.39	0.137	-0.056	0.93	0.4	0.176	-0.392	0.573	xxxxxx	0.671	0.011	0.189	0.739	0.638	0.036	-0.389	0.688
71085	Arhgap19	ENSMUSG00000025154	protein-coding	E9Q4T1,Q8BRH3	Click_here	-0.171	0.219	0.113	0.416	-0.159	0.403	0.09	0.668	xxxxxx	0.057	0.629	0.095	0.354	0.068	0.729	0.103	0.42	xxxxxx	0.167	0.151	0.086	0.454	0.176	0.243	0.108	0.477	xxxxxx	0.229	0.085	-0.018	0.906	0.227	0.15	0.012	0.963	xxxxxx	0.338	0.01	-0.026	0.859	0.335	0.038	0.018	0.958
100038999	Gm13552	NA	pseudo	NA	Click_here	0.902	0.024	-0.09	0.868	0.905	0.057	-0.149	0.89	xxxxxx	0.406	0.162	-0.016	0.97	0.407	0.322	-0.043	0.945	xxxxxx	-0.334	0.318	-0.071	0.876	-0.331	0.42	-0.049	0.931	xxxxxx	-0.495	0.166	0.074	0.874	-0.498	0.271	0.106	0.879	xxxxxx	-1.236	0.001	0.019	0.974	-1.236	0.012	0.1	0.938
11695	Alx4	ENSMUSG00000040310	protein-coding	O35137	Click_here	-0.493	0.183	-0.309	0.499	-0.291	0.269	0.223	0.53	xxxxxx	0.169	0.584	0.186	0.591	0.048	0.884	0.003	0.991	xxxxxx	0.476	0.12	0.236	0.533	0.323	0.14	-0.279	0.285	xxxxxx	0.663	0.06	0.496	0.185	0.339	0.203	-0.22	0.526	xxxxxx	0.97	0.006	0.545	0.158	0.614	0.03	-0.502	0.232
77288	9430021M05Rik	NA	ncRNA	NA	Click_here	0.159	0.377	-0.002	0.995	0.16	0.301	-0.12	0.417	xxxxxx	-0.096	0.501	-0.082	0.511	-0.037	0.849	-0.01	0.942	xxxxxx	-0.074	0.671	0.141	0.276	-0.175	0.206	0.196	0.067	xxxxxx	-0.254	0.12	-0.08	0.579	-0.197	0.175	0.11	0.455	xxxxxx	-0.232	0.138	0.143	0.316	-0.335	0.033	0.316	0.043
99377	Sall4	ENSMUSG00000027547	protein-coding	Q8BX22,Q9CYI8	Click_here	-0.403	0.321	0.232	0.525	-0.338	0.544	0.132	0.81	xxxxxx	-0.269	0.391	0.086	0.768	-0.245	0.604	0.019	0.966	xxxxxx	0.51	0.123	0.516	0.064	0.655	0.187	0.643	0.084	xxxxxx	0.134	0.75	-0.146	0.641	0.093	0.889	-0.113	0.779	xxxxxx	0.913	0.014	0.285	0.359	0.993	0.04	0.511	0.345
16196	Il7	ENSMUSG00000040329	protein-coding	Q3UT18,P10168,Q544C8	Click_here	-0.166	0.8	0.448	0.478	-0.387	0.555	0.564	0.343	xxxxxx	0.531	0.206	0.107	0.84	0.478	0.322	-0.265	0.62	xxxxxx	0.909	0.045	0.315	0.549	0.753	0.115	-0.321	0.617	xxxxxx	0.697	0.177	-0.341	0.523	0.866	0.099	-0.828	0.173	xxxxxx	1.074	0.032	-0.133	0.841	1.14	0.032	-0.884	0.221
195522	Zfp691	ENSMUSG00000045268	protein-coding	A2A7P4,Q3TDE8	Click_here	0.229	0.121	-0.125	0.359	0.273	0.138	-0.212	0.281	xxxxxx	-0.03	0.833	0.017	0.891	-0.035	0.869	0.028	0.841	xxxxxx	-0.088	0.518	0.001	0.995	-0.088	0.56	0.034	0.81	xxxxxx	-0.258	0.062	0.142	0.219	-0.308	0.085	0.24	0.188	xxxxxx	-0.317	0.018	0.126	0.297	-0.361	0.038	0.246	0.224
75860	Tex26	ENSMUSG00000029660	protein-coding	A0A0M3HEP4,Q8C314,A0A0J9YTV2,Q9D4N8,Q0VB26	Click_here	0.812	0.03	-0.252	0.709	0.836	0.061	-0.494	0.674	xxxxxx	0.104	0.75	0.063	0.905	0.099	0.858	0.032	0.966	xxxxxx	-0.546	0.065	0.457	0.35	-0.589	0.132	0.619	0.369	xxxxxx	-0.708	0.045	0.315	0.549	-0.737	0.086	0.526	0.56	xxxxxx	-1.359	0	0.708	0.176	-1.424	0.011	1.113	0.417
246694	Hps5	ENSMUSG00000014418	protein-coding	P59438,Q640Q9,E9Q3X4	Click_here	-0.052	0.588	0.033	0.779	-0.061	0.606	0.061	0.62	xxxxxx	0.139	0.042	0.066	0.381	0.12	0.193	-0.01	0.947	xxxxxx	0.203	0.006	-0.005	0.961	0.205	0.026	-0.116	0.425	xxxxxx	0.191	0.03	0.033	0.723	0.182	0.065	-0.071	0.673	xxxxxx	0.255	0.003	-0.038	0.701	0.266	0.012	-0.177	0.353
13524	Adam18	ENSMUSG00000031552	protein-coding	Q9R157	Click_here	0.375	0.297	-0.29	0.636	0.477	0.196	-0.67	0.27	xxxxxx	0.207	0.471	-0.054	0.914	0.226	0.498	-0.263	0.555	xxxxxx	-0.214	0.518	0.138	0.796	-0.262	0.392	0.355	0.411	xxxxxx	-0.169	0.641	0.236	0.64	-0.251	0.52	0.407	0.386	xxxxxx	-0.589	0.067	0.428	0.393	-0.739	0.039	1.025	0.106
234199	Fgl1	ENSMUSG00000031594	protein-coding	A0A0R4J0E1,Q71KU9	Click_here	-0.28	0.583	-0.065	0.898	-0.224	0.539	0.159	0.608	xxxxxx	0.351	0.331	0.225	0.48	0.157	0.644	-0.055	0.839	xxxxxx	0.392	0.336	-0.15	0.689	0.522	0.06	-0.464	0.055	xxxxxx	0.63	0.145	0.29	0.417	0.381	0.241	-0.214	0.47	xxxxxx	0.672	0.109	-0.085	0.85	0.746	0.016	-0.622	0.054
244666	Sprtn	ENSMUSG00000031986	protein-coding	G3X912	Click_here	-0.25	0.125	0.072	0.515	-0.297	0.114	0.154	0.283	xxxxxx	-0.136	0.272	0.092	0.242	-0.195	0.239	0.136	0.149	xxxxxx	0.106	0.475	-0.013	0.902	0.114	0.466	-0.048	0.627	xxxxxx	0.114	0.455	0.02	0.856	0.102	0.619	-0.018	0.893	xxxxxx	0.356	0.017	-0.086	0.367	0.411	0.025	-0.202	0.178
65972	Ifi30	NA	protein-coding	Q9ESY9	Click_here	0.406	0.054	0.182	0.446	0.362	0.163	0.029	0.955	xxxxxx	0.873	0	0.729	0.001	0.698	0.073	0.4	0.442	abundance	0.674	0	0.67	0.002	0.514	0.14	0.416	0.315	abundance	0.466	0.024	0.546	0.022	0.336	0.359	0.37	0.304	abundance	0.268	0.144	0.487	0.025	0.151	0.699	0.386	0.169
68743	Anln	ENSMUSG00000036777	protein-coding	Q8K298	Click_here	0.181	0.199	0.165	0.303	0.094	0.567	0.006	0.981	xxxxxx	0.518	0	0.519	0.001	0.245	0.224	0.065	0.825	abundance	0.473	0	0.438	0.002	0.242	0.177	0.024	0.935	abundance	0.338	0.018	0.354	0.028	0.151	0.438	0.058	0.81	abundance	0.292	0.022	0.274	0.059	0.148	0.353	0.018	0.947
85031	Pla1a	ENSMUSG00000002847	protein-coding	Q8VI78	Click_here	-0.014	0.972	0.16	0.571	-0.041	0.938	0.162	0.626	xxxxxx	0.846	0.001	0.84	0.001	0.701	0.212	0.696	0.123	abundance	0.32	0.192	0.834	0.001	0.176	0.788	0.78	0.015	buffering	0.86	0.005	0.681	0.015	0.743	0.155	0.534	0.286	abundance	0.333	0.209	0.675	0.008	0.217	0.737	0.618	0.064
14961	H2-Ab1	ENSMUSG00000073421	protein-coding	P14483,Q3TD53,Q8BPA0	Click_here	0.037	0.958	0.08	0.881	-0.037	0.945	0.053	0.892	xxxxxx	1.083	0.012	0.919	0.011	0.234	0.672	0.119	0.751	abundance	0.804	0.065	1.025	0.007	-0.142	0.805	0.43	0.135	xxxxxx	1.046	0.044	0.839	0.046	0.271	0.637	0.066	0.889	abundance	0.767	0.108	0.944	0.021	-0.105	0.884	0.377	0.236
93885	Pcdhb14	ENSMUSG00000044043	protein-coding	Q6PB90	Click_here	-0.03	0.898	0.098	0.548	-0.028	0.937	0.097	0.62	xxxxxx	0.379	0.013	0.404	0.003	0.387	0.226	0.41	0.064	abundance	0.281	0.069	0.303	0.018	0.287	0.294	0.308	0.09	xxxxxx	0.409	0.03	0.306	0.04	0.415	0.164	0.313	0.2	abundance	0.311	0.067	0.206	0.131	0.315	0.208	0.211	0.317
100503007	Gm19500	ENSMUSG00000117864	ncRNA	NA	Click_here	0.028	0.912	0.074	0.789	0.008	0.985	0.06	0.858	xxxxxx	0.62	0.001	0.63	0.003	0.443	0.175	0.341	0.387	abundance	0.274	0.1	0.33	0.08	0.182	0.461	0.202	0.423	xxxxxx	0.592	0.005	0.556	0.021	0.435	0.184	0.281	0.517	abundance	0.246	0.177	0.256	0.218	0.174	0.502	0.142	0.623
76367	Trp53rkb	ENSMUSG00000042854	protein-coding	Q543M9	Click_here	0.059	0.785	0.088	0.707	0.104	0.633	0.134	0.508	xxxxxx	-0.395	0.01	-0.312	0.049	-0.553	0.009	-0.615	0.023	abundance	-0.288	0.059	-0.14	0.42	-0.359	0.032	-0.361	0.07	xxxxxx	-0.454	0.017	-0.4	0.044	-0.657	0.011	-0.749	0.025	abundance	-0.348	0.039	-0.228	0.213	-0.463	0.018	-0.494	0.052
17357	Marcksl1	ENSMUSG00000047945	protein-coding	P28667	Click_here	-0.093	0.544	-0.028	0.825	-0.072	0.671	0.018	0.903	xxxxxx	-0.389	0.002	-0.337	0.001	-0.145	0.562	-0.143	0.307	abundance	-0.327	0.006	-0.232	0.01	-0.159	0.372	-0.07	0.604	xxxxxx	-0.296	0.034	-0.309	0.008	-0.073	0.814	-0.161	0.226	abundance	-0.234	0.067	-0.204	0.036	-0.086	0.694	-0.087	0.469
50908	C1s1	ENSMUSG00000038521	protein-coding	E9Q6C2,Q14DT6,Q8CG14	Click_here	-0.08	0.832	-0.023	0.963	-0.073	0.883	0.014	0.983	xxxxxx	1.031	0	0.782	0.011	0.809	0.079	0.304	0.657	abundance	0.386	0.137	0.444	0.13	0.261	0.476	0.264	0.494	xxxxxx	1.11	0.002	0.805	0.029	0.883	0.078	0.289	0.734	abundance	0.466	0.097	0.466	0.151	0.334	0.408	0.25	0.601
56460	Pkp3	ENSMUSG00000054065	protein-coding	Q9QY23	Click_here	-0.012	0.989	0.172	0.82	-0.06	0.955	0.176	0.847	xxxxxx	1.171	0.018	1.415	0.008	0.778	0.43	1.016	0.192	abundance	0.442	0.424	0.525	0.305	0.296	0.691	0.375	0.538	xxxxxx	1.183	0.049	1.243	0.042	0.838	0.421	0.84	0.335	abundance	0.454	0.454	0.353	0.545	0.355	0.671	0.199	0.799
11482	Acvrl1	ENSMUSG00000000530	protein-coding	Q61288	Click_here	-0.19	0.302	-0.312	0.034	0.072	0.813	-0.205	0.136	xxxxxx	0.179	0.193	-0.016	0.896	0.192	0.184	-0.117	0.256	xxxxxx	0.051	0.795	-0.067	0.569	0.107	0.474	-0.096	0.292	xxxxxx	0.368	0.04	0.296	0.03	0.12	0.658	0.088	0.579	abundance	0.24	0.14	0.245	0.049	0.035	0.909	0.109	0.39
239691	AU021092	ENSMUSG00000051669	protein-coding	Q3UST5	Click_here	-0.38	0.05	-0.294	0.192	-0.318	0.224	-0.151	0.725	xxxxxx	0.035	0.848	0.226	0.178	-0.013	0.972	0.213	0.28	xxxxxx	-0.08	0.672	0.231	0.202	-0.129	0.564	0.261	0.191	xxxxxx	0.415	0.028	0.52	0.024	0.305	0.362	0.364	0.291	abundance	0.301	0.077	0.525	0.015	0.189	0.588	0.412	0.165
224796	Clic5	ENSMUSG00000023959	protein-coding	Q8BXK9	Click_here	-0.191	0.363	-0.119	0.24	-0.133	0.688	-0.092	0.487	xxxxxx	0.276	0.078	0.448	0	0.055	0.945	0.41	0.008	xxxxxx	0.142	0.441	0.399	0	-0.054	0.932	0.379	0.004	xxxxxx	0.467	0.024	0.567	0	0.188	0.845	0.503	0.012	abundance	0.333	0.072	0.517	0	0.079	0.94	0.471	0.004
240328	F830016B08Rik	ENSMUSG00000090942	protein-coding	G3UWE2	Click_here	-0.226	0.638	-0.568	0.192	-0.002	0.998	-0.461	0.344	xxxxxx	0.639	0.055	0.722	0.034	0.355	0.551	0.421	0.36	xxxxxx	0.318	0.41	0.669	0.058	0.055	0.938	0.519	0.171	xxxxxx	0.865	0.042	1.29	0.007	0.358	0.726	0.882	0.144	abundance	0.543	0.162	1.236	0.004	0.057	0.969	0.98	0.06
16776	Lama5	ENSMUSG00000015647	protein-coding	Q3TZ05,Q61001	Click_here	-0.067	0.826	-0.155	0.476	0.028	0.945	-0.122	0.586	xxxxxx	0.566	0.008	0.268	0.088	0.402	0.134	-0.008	0.981	xxxxxx	0.203	0.37	-0.176	0.299	0.311	0.197	-0.275	0.113	xxxxxx	0.634	0.016	0.422	0.039	0.375	0.303	0.114	0.735	abundance	0.27	0.249	-0.022	0.929	0.283	0.243	-0.153	0.467
100039781	Hrct1	ENSMUSG00000071001	protein-coding	Q9D6B9	Click_here	-0.234	0.422	-0.272	0.198	-0.276	0.536	-0.296	0.277	xxxxxx	0.319	0.131	0.282	0.077	0.362	0.307	0.315	0.16	xxxxxx	0.236	0.334	0.362	0.036	0.292	0.455	0.387	0.071	xxxxxx	0.553	0.044	0.553	0.013	0.638	0.224	0.611	0.076	abundance	0.47	0.063	0.634	0.003	0.568	0.321	0.683	0.037
330485	Tmem145	ENSMUSG00000043843	protein-coding	E9PUE6,Q8C4U2	Click_here	0.033	0.843	0.091	0.409	0.014	0.959	0.086	0.517	xxxxxx	-0.284	0.012	-0.185	0.031	-0.246	0.186	-0.139	0.348	xxxxxx	-0.038	0.797	-0.091	0.304	-0.019	0.928	-0.085	0.391	xxxxxx	-0.317	0.023	-0.276	0.015	-0.26	0.315	-0.225	0.204	abundance	-0.071	0.634	-0.182	0.063	-0.033	0.913	-0.17	0.138
12768	Ccr1	ENSMUSG00000025804	protein-coding	P51675,Q8BMH9,Q8BVW4	Click_here	-0.841	0.076	-0.065	0.915	-0.804	0.073	0.537	0.373	xxxxxx	0.388	0.277	0.88	0.022	-0.112	0.883	0.602	0.111	xxxxxx	0.299	0.485	0.494	0.202	0.018	0.977	0.28	0.441	xxxxxx	1.229	0.011	0.945	0.043	0.693	0.233	0.066	0.943	abundance	1.14	0.009	0.559	0.189	0.823	0.083	-0.257	0.715
100861837	LOC100861837	NA	protein-coding	NA	Click_here	-0.809	0.315	-1.221	0.063	0.166	0.902	-0.741	0.225	xxxxxx	0.744	0.215	0.303	0.538	0.502	0.456	-0.138	0.798	xxxxxx	0.061	0.952	0.14	0.823	-0.051	0.953	0.104	0.833	xxxxxx	1.553	0.045	1.524	0.019	0.335	0.811	0.603	0.372	abundance	0.87	0.229	1.361	0.021	-0.217	0.874	0.845	0.125
74748	Slamf8	ENSMUSG00000053318	protein-coding	Q3UQA2,Q9D3G2	Click_here	1.099	0.034	1.03	0.052	1.514	0.051	1.549	0.078	xxxxxx	1.395	0.002	1.993	0	2.198	0.043	2.652	0.009	abundance	1.515	0.001	1.728	0	2.211	0.025	2.444	0.011	abundance	0.296	0.547	0.963	0.045	0.684	0.377	1.103	0.045	buffering	0.416	0.386	0.698	0.116	0.697	0.26	0.895	0.088
236312	Ifi209	ENSMUSG00000043263	protein-coding	Q8BV49	Click_here	0.934	0.116	0.01	0.992	0.931	0.166	-0.359	0.677	xxxxxx	1.437	0.004	1.589	0.002	0.83	0.435	1.021	0.182	abundance	1.52	0.002	1.17	0.012	1.074	0.187	0.569	0.486	abundance	0.502	0.364	1.579	0.008	-0.101	0.953	1.381	0.039	buffering	0.586	0.281	1.16	0.024	0.143	0.918	0.928	0.121
66961	Neat1	ENSMUSG00000092274	ncRNA	NA	Click_here	0.411	0.377	0.193	0.295	0.245	0.724	0.125	0.6	xxxxxx	0.738	0.036	0.862	0	-0.004	0.999	0.74	0.009	abundance	0.832	0.025	0.749	0	0.188	0.883	0.611	0.016	abundance	0.327	0.445	0.669	0.002	-0.249	0.865	0.614	0.011	buffering	0.421	0.321	0.555	0.003	-0.057	0.971	0.485	0.028
54204	Septin1	ENSMUSG00000000486	protein-coding	P42209,D3Z3V3	Click_here	0.29	0.128	0.051	0.877	0.291	0.22	0.071	0.898	xxxxxx	0.351	0.02	0.699	0.004	0.37	0.242	0.723	0.056	abundance	0.413	0.008	0.444	0.044	0.425	0.086	0.472	0.215	abundance	0.061	0.759	0.648	0.02	0.079	0.871	0.652	0.043	buffering	0.123	0.52	0.393	0.103	0.134	0.672	0.401	0.174
245297	Gm4983	NA	unknown	NA	Click_here	0.134	0.766	-0.134	0.644	0.118	0.856	-0.125	0.732	xxxxxx	0.008	0.985	-0.809	0.001	-0.089	0.937	-0.808	0.01	buffering	-0.088	0.838	-0.661	0.004	-0.167	0.831	-0.667	0.016	buffering	-0.126	0.757	-0.675	0.014	-0.207	0.837	-0.683	0.032	buffering	-0.222	0.584	-0.528	0.03	-0.285	0.708	-0.542	0.066
242484	D630039A03Rik	ENSMUSG00000052117	protein-coding	Q8K0M7	Click_here	0.697	0.347	-0.318	0.377	1.102	0.123	-0.568	0.116	xxxxxx	1.027	0.066	0.439	0.1	0.468	0.523	0.071	0.843	xxxxxx	0.157	0.847	-0.68	0.022	1.022	0.182	-0.737	0.012	buffering	0.33	0.654	0.758	0.032	-0.634	0.542	0.639	0.044	buffering	-0.54	0.45	-0.362	0.251	-0.079	0.947	-0.168	0.581
106512	Gpsm3	ENSMUSG00000034786	protein-coding	Q0VGT5,Q3U1Z5	Click_here	0.349	0.019	0.112	0.386	0.314	0.085	0.004	0.993	xxxxxx	0.342	0.004	0.434	0.001	0.209	0.484	0.328	0.088	abundance	0.562	0	0.283	0.01	0.475	0.028	0.109	0.716	translation	-0.006	0.973	0.322	0.016	-0.105	0.744	0.324	0.029	buffering	0.214	0.095	0.171	0.13	0.161	0.395	0.105	0.53
12363	Casp4	ENSMUSG00000033538	protein-coding	P70343	Click_here	0.524	0.388	0.225	0.559	0.706	0.266	0.412	0.301	xxxxxx	1.18	0.014	1.171	0.001	2.126	0.039	1.593	0.006	abundance	1.097	0.023	0.708	0.019	1.668	0.028	1.1	0.016	translation	0.656	0.227	0.946	0.013	1.42	0.122	1.181	0.012	buffering	0.573	0.296	0.483	0.133	0.963	0.147	0.687	0.066
53404	Atoh7	ENSMUSG00000036816	protein-coding	Q9Z2E5	Click_here	-0.473	0.363	0.209	0.595	-0.518	0.445	0.27	0.59	xxxxxx	-1.027	0.013	-0.983	0.003	-0.814	0.376	-0.849	0.089	abundance	-0.585	0.168	-0.535	0.068	-0.469	0.483	-0.458	0.226	xxxxxx	-0.555	0.236	-1.192	0.004	-0.296	0.852	-1.119	0.028	buffering	-0.112	0.866	-0.743	0.028	0.049	0.974	-0.729	0.063
69550	Bst2	ENSMUSG00000046718	protein-coding	Q8R2Q8	Click_here	0.342	0.502	0.322	0.335	-0.024	0.963	0.101	0.677	xxxxxx	0.848	0.025	1.11	0.001	-0.414	0.445	0.563	0.027	abundance	0.627	0.113	0.72	0.011	-0.192	0.643	0.315	0.103	xxxxxx	0.506	0.251	0.789	0.021	-0.39	0.422	0.462	0.046	buffering	0.285	0.569	0.398	0.175	-0.168	0.674	0.214	0.246
71562	Afmid	ENSMUSG00000017718	protein-coding	Q8K4H1	Click_here	-0.203	0.528	-0.093	0.607	-0.136	0.745	-0.04	0.871	xxxxxx	-0.194	0.415	-0.473	0.002	0.148	0.832	-0.423	0.017	buffering	-0.175	0.532	-0.196	0.14	-0.033	0.943	-0.151	0.285	xxxxxx	0.01	0.98	-0.38	0.025	0.284	0.621	-0.383	0.035	buffering	0.029	0.949	-0.103	0.501	0.103	0.806	-0.111	0.484
72350	Zc2hc1c	ENSMUSG00000045064	protein-coding	Q8CB75,Q8CCG1	Click_here	0.272	0.297	0.198	0.414	0.166	0.623	0.049	0.89	xxxxxx	0.022	0.937	0.669	0.002	-0.339	0.411	0.657	0.009	buffering	0.148	0.541	0.366	0.057	-0.049	0.895	0.285	0.132	xxxxxx	-0.251	0.298	0.471	0.042	-0.505	0.145	0.608	0.029	buffering	-0.124	0.663	0.168	0.437	-0.215	0.434	0.236	0.262
100042773	Tmed10-ps	NA	pseudo	NA	Click_here	0.112	0.776	-0.156	0.418	0.218	0.647	-0.185	0.376	xxxxxx	0.085	0.782	0.448	0.006	-0.218	0.73	0.427	0.024	buffering	-0.225	0.46	0.163	0.289	-0.335	0.337	0.22	0.182	xxxxxx	-0.026	0.949	0.605	0.005	-0.435	0.577	0.611	0.009	buffering	-0.337	0.277	0.32	0.062	-0.553	0.212	0.405	0.06
320484	Rasal3	ENSMUSG00000052142	protein-coding	Q8C2K5,Q8CAS7,D3Z6Z7	Click_here	0.37	0.34	0.213	0.137	0.474	0.428	0.242	0.194	xxxxxx	0.334	0.248	0.699	0	0.673	0.57	0.725	0.001	buffering	0.567	0.07	0.496	0	0.807	0.308	0.54	0.008	xxxxxx	-0.036	0.938	0.486	0.004	0.199	0.874	0.483	0.01	buffering	0.196	0.634	0.283	0.032	0.333	0.635	0.298	0.06
320106	Slc38a11	ENSMUSG00000061171	protein-coding	Q3USY0	Click_here	-0.329	0.286	-0.235	0.498	-0.265	0.525	-0.109	0.841	xxxxxx	-0.075	0.792	0.703	0.011	-0.266	0.601	0.731	0.029	buffering	-0.161	0.582	0.074	0.822	-0.181	0.575	0.135	0.678	xxxxxx	0.254	0.38	0.938	0.009	-0.001	0.999	0.841	0.04	buffering	0.168	0.608	0.309	0.296	0.084	0.869	0.245	0.475
20613	Snai1	ENSMUSG00000042821	protein-coding	Q02085,Q4FK48	Click_here	-0.315	0.683	-0.202	0.676	-0.111	0.9	-0.054	0.918	xxxxxx	-0.332	0.556	0.678	0.042	-1.017	0.124	0.834	0.02	buffering	-0.289	0.671	0.25	0.496	-0.542	0.318	0.386	0.178	xxxxxx	-0.018	0.985	0.879	0.037	-0.906	0.276	0.887	0.023	buffering	0.026	0.981	0.452	0.234	-0.431	0.533	0.44	0.17
76074	Gbp8	ENSMUSG00000034438	protein-coding	Q2V6D6	Click_here	0.157	0.868	0.096	0.891	0.081	0.94	0.016	0.986	xxxxxx	0.139	0.854	1.158	0.014	-0.772	0.41	1.087	0.025	buffering	-0.005	0.997	0.529	0.256	-0.421	0.562	0.531	0.184	xxxxxx	-0.019	0.986	1.061	0.051	-0.853	0.402	1.071	0.041	buffering	-0.162	0.874	0.432	0.407	-0.502	0.523	0.516	0.258
381836	Sbk2	ENSMUSG00000030433	protein-coding	P0C5K1	Click_here	0.409	0.623	0.007	0.994	0.408	0.712	-0.014	0.99	xxxxxx	0.719	0.207	1.238	0.004	0.593	0.706	1.201	0.036	buffering	0.156	0.852	0.366	0.37	0.119	0.917	0.358	0.434	xxxxxx	0.31	0.688	1.23	0.016	0.185	0.931	1.215	0.041	buffering	-0.252	0.78	0.359	0.421	-0.289	0.808	0.372	0.477
76415	Fam187b	ENSMUSG00000046826	protein-coding	Q0VAY3	Click_here	0.256	0.828	0.17	0.826	0.159	0.92	0.097	0.92	xxxxxx	0.182	0.848	1.685	0.003	-0.775	0.685	1.634	0.015	buffering	-0.437	0.653	0.604	0.243	-0.78	0.466	0.728	0.179	xxxxxx	-0.074	0.951	1.516	0.021	-0.935	0.629	1.537	0.031	buffering	-0.693	0.48	0.434	0.458	-0.939	0.398	0.63	0.326
270160	Rab39	ENSMUSG00000055069	protein-coding	Q0PD15,Q8BHD0	Click_here	0.212	0.552	0.142	0.44	0.131	0.798	0.101	0.662	xxxxxx	0.221	0.395	0.664	0	-0.156	0.878	0.621	0.007	buffering	0.132	0.693	0.344	0.021	-0.064	0.919	0.319	0.053	xxxxxx	0.009	0.984	0.522	0.008	-0.287	0.723	0.521	0.017	buffering	-0.08	0.851	0.202	0.202	-0.195	0.696	0.218	0.21
319997	A630001G21Rik	ENSMUSG00000052760	protein-coding	Q3UTB2	Click_here	0.113	0.736	-0.431	0.147	0.065	0.913	-0.415	0.25	xxxxxx	-0.093	0.718	0.392	0.081	-0.05	0.927	0.379	0.164	xxxxxx	0.532	0.025	0.117	0.662	0.545	0.072	0.192	0.642	xxxxxx	-0.206	0.452	0.823	0.01	-0.115	0.89	0.794	0.037	buffering	0.419	0.108	0.548	0.044	0.48	0.277	0.607	0.12
54140	Avpr1a	ENSMUSG00000020123	protein-coding	Q3U1H9,Q62463	Click_here	-0.643	0.259	0.228	0.687	-0.759	0.229	0.524	0.385	xxxxxx	-0.794	0.069	-0.871	0.028	-0.355	0.673	-0.506	0.311	xxxxxx	0.065	0.924	-0.501	0.213	0.318	0.61	-0.531	0.178	xxxxxx	-0.151	0.81	-1.099	0.029	0.404	0.705	-1.03	0.046	buffering	0.708	0.168	-0.729	0.103	1.076	0.12	-1.055	0.065
19075	Prim1	ENSMUSG00000025395	protein-coding	P20664,Q5FW94	Click_here	0.078	0.685	0.195	0.214	-0.049	0.833	0.141	0.33	xxxxxx	0.121	0.356	-0.107	0.368	0.191	0.185	-0.192	0.105	xxxxxx	-0.016	0.939	0.042	0.778	-0.044	0.786	0.053	0.649	xxxxxx	0.044	0.815	-0.302	0.046	0.24	0.232	-0.333	0.024	buffering	-0.094	0.604	-0.153	0.277	0.006	0.984	-0.087	0.5
20520	Slc22a5	ENSMUSG00000018900	protein-coding	Q5SX17,Q9Z0E8	Click_here	0.183	0.268	-0.022	0.786	0.203	0.277	-0.054	0.551	xxxxxx	0.137	0.273	0.237	0.001	-0.085	0.86	0.213	0.01	xxxxxx	0.018	0.925	-0.016	0.812	0.033	0.868	-0.019	0.775	xxxxxx	-0.045	0.801	0.259	0.002	-0.289	0.512	0.267	0.004	buffering	-0.164	0.279	0.006	0.943	-0.17	0.332	0.035	0.664
100502647	Gm11583	NA	ncRNA	NA	Click_here	0.321	0.631	0.31	0.154	0.567	0.553	0.348	0.175	xxxxxx	0.434	0.356	-0.182	0.263	0.289	0.727	-0.13	0.536	xxxxxx	0.79	0.113	0.327	0.063	1.05	0.16	0.421	0.073	xxxxxx	0.112	0.874	-0.492	0.026	-0.278	0.843	-0.478	0.049	buffering	0.469	0.424	0.017	0.949	0.483	0.486	0.073	0.788
192775	Kcnh6	ENSMUSG00000001901	protein-coding	Q32ME0,M0QW64	Click_here	-0.279	0.322	-0.125	0.609	-0.196	0.544	0.019	0.955	xxxxxx	-0.265	0.209	-0.533	0.006	0.091	0.868	-0.396	0.05	xxxxxx	-0.131	0.63	-0.146	0.439	-0.033	0.923	-0.079	0.675	xxxxxx	0.015	0.968	-0.408	0.053	0.287	0.465	-0.416	0.05	buffering	0.149	0.621	-0.022	0.935	0.163	0.57	-0.098	0.639
71213	Cage1	ENSMUSG00000044566	protein-coding	Q5IR70	Click_here	-0.009	0.973	-0.258	0.034	-0.151	0.706	-0.26	0.065	xxxxxx	-0.046	0.802	0.183	0.037	0.055	0.882	0.173	0.087	xxxxxx	0.053	0.802	-0.082	0.382	0.008	0.979	-0.07	0.483	xxxxxx	-0.037	0.871	0.441	0.002	0.206	0.731	0.433	0.004	buffering	0.062	0.792	0.176	0.08	0.16	0.594	0.189	0.097
16371	Irx1	ENSMUSG00000060969	protein-coding	P81068	Click_here	0.187	0.773	0.521	0.123	0.279	0.789	0.535	0.184	xxxxxx	0	1	-0.262	0.295	-0.046	0.965	-0.262	0.388	xxxxxx	0.002	0.998	-0.057	0.867	-0.008	0.993	-0.057	0.875	xxxxxx	-0.187	0.75	-0.783	0.022	-0.325	0.806	-0.797	0.044	buffering	-0.185	0.78	-0.578	0.057	-0.287	0.784	-0.592	0.098
68584	1110020C17Rik	NA	unknown	NA	Click_here	-0.456	0.548	-0.154	0.692	-0.46	0.659	-0.157	0.756	xxxxxx	-0.442	0.432	0.704	0.013	-0.425	0.758	0.702	0.05	xxxxxx	0.028	0.976	0.096	0.766	0.03	0.979	0.096	0.789	xxxxxx	0.015	0.987	0.859	0.016	0.035	0.988	0.859	0.038	buffering	0.484	0.495	0.251	0.421	0.49	0.615	0.254	0.511
70458	2610318N02Rik	ENSMUSG00000049916	protein-coding	Q80VT5	Click_here	0.305	0.53	-0.296	0.384	0.479	0.388	-0.412	0.27	xxxxxx	0.166	0.673	0.457	0.071	-0.102	0.895	0.394	0.151	xxxxxx	0.64	0.087	0.363	0.177	0.427	0.373	0.12	0.755	xxxxxx	-0.139	0.776	0.753	0.026	-0.581	0.444	0.806	0.028	buffering	0.334	0.452	0.659	0.033	-0.052	0.966	0.532	0.111
13876	Erg	ENSMUSG00000040732	protein-coding	B7ZND4,P81270,Q3UQJ4,D3YU51,E9PY05	Click_here	0.158	0.644	-0.165	0.175	0.271	0.582	-0.184	0.201	xxxxxx	0.012	0.972	0.125	0.167	-0.074	0.886	0.124	0.244	xxxxxx	0.087	0.791	-0.028	0.81	0.106	0.77	-0.039	0.748	xxxxxx	-0.146	0.638	0.29	0.02	-0.345	0.585	0.307	0.034	buffering	-0.071	0.86	0.136	0.205	-0.164	0.728	0.145	0.225
100862287	LOC100862287	NA	ncRNA	NA	Click_here	0.371	0.365	-0.511	0.294	0.469	0.401	-0.635	0.306	xxxxxx	0.419	0.167	0.655	0.075	0.294	0.603	0.515	0.296	xxxxxx	0.508	0.126	0.212	0.624	0.468	0.26	0.042	0.951	xxxxxx	0.048	0.921	1.166	0.02	-0.175	0.864	1.15	0.04	buffering	0.137	0.775	0.723	0.096	-0.001	0.999	0.677	0.169
414076	BC051537	ENSMUSG00000098197	ncRNA	NA	Click_here	0.381	0.505	-0.598	0.168	0.314	0.74	-0.565	0.299	xxxxxx	-0.269	0.543	0.85	0.016	-0.174	0.881	0.827	0.058	xxxxxx	-0.217	0.688	0.323	0.368	-0.181	0.8	0.304	0.457	xxxxxx	-0.65	0.193	1.448	0.004	-0.488	0.757	1.392	0.028	buffering	-0.598	0.222	0.921	0.023	-0.495	0.63	0.87	0.102
625018	C4a	ENSMUSG00000015451	protein-coding	V9GZG9	Click_here	0.09	0.913	-0.223	0.566	0.206	0.839	-0.241	0.583	xxxxxx	0.081	0.899	0.656	0.024	-0.261	0.827	0.64	0.059	xxxxxx	0.827	0.119	0.019	0.96	0.817	0.194	-0.145	0.737	xxxxxx	-0.009	0.991	0.879	0.02	-0.468	0.743	0.881	0.035	buffering	0.737	0.208	0.242	0.469	0.61	0.419	0.095	0.855
70274	Ly6g6e	ENSMUSG00000013766	protein-coding	Q8K1T6	Click_here	0	1	0.248	0.453	-0.2	0.486	0.247	0.266	xxxxxx	0.206	0.455	-0.037	0.898	0.235	0.269	-0.207	0.243	xxxxxx	-0.124	0.724	-0.183	0.503	0.024	0.938	-0.08	0.67	xxxxxx	0.205	0.541	-0.284	0.294	0.435	0.087	-0.454	0.045	buffering	-0.125	0.758	-0.431	0.128	0.224	0.434	-0.328	0.101
381101	Dnph1	ENSMUSG00000040658	protein-coding	Q80VJ3	Click_here	-0.025	0.842	0.166	0.201	-0.037	0.846	0.17	0.277	xxxxxx	-0.06	0.48	-0.166	0.09	-0.048	0.778	-0.157	0.205	xxxxxx	0.044	0.674	0.019	0.887	0.043	0.735	0.012	0.938	xxxxxx	-0.035	0.755	-0.332	0.015	-0.011	0.973	-0.327	0.039	buffering	0.07	0.514	-0.147	0.202	0.08	0.594	-0.158	0.263
332579	Card9	ENSMUSG00000026928	protein-coding	A2AIV8	Click_here	0.151	0.649	-0.258	0.322	0.313	0.346	-0.345	0.183	xxxxxx	0.319	0.155	0.584	0.008	-0.047	0.934	0.4	0.082	xxxxxx	0.495	0.041	0.36	0.086	0.27	0.376	0.075	0.801	xxxxxx	0.168	0.567	0.842	0.005	-0.359	0.549	0.746	0.011	buffering	0.344	0.203	0.618	0.013	-0.043	0.954	0.42	0.106
100504117	Chrna1os	NA	ncRNA	NA	Click_here	-0.364	0.305	0.449	0.198	-0.304	0.598	0.392	0.402	xxxxxx	-0.094	0.771	-0.457	0.083	-0.155	0.79	-0.472	0.139	xxxxxx	-0.307	0.315	0.131	0.677	-0.29	0.446	0.083	0.841	xxxxxx	0.27	0.415	-0.906	0.014	0.149	0.875	-0.864	0.048	buffering	0.057	0.909	-0.318	0.308	0.015	0.984	-0.309	0.385
13661	Ehf	ENSMUSG00000012350	protein-coding	O70273	Click_here	1.354	0.188	0.429	0.685	1.01	0.204	-0.634	0.444	xxxxxx	1.084	0.162	1.564	0.033	-0.171	0.896	0.712	0.231	xxxxxx	0.844	0.349	0.51	0.528	0.435	0.538	-0.152	0.819	xxxxxx	-0.269	0.813	1.135	0.158	-1.18	0.154	1.346	0.045	buffering	-0.509	0.652	0.082	0.943	-0.575	0.438	0.482	0.429
402728	Pax6os1	ENSMUSG00000086029	ncRNA	NA	Click_here	-0.481	0.127	0.677	0.072	-0.67	0.164	0.893	0.102	xxxxxx	0.031	0.923	-0.162	0.57	0.076	0.87	-0.176	0.589	xxxxxx	-0.209	0.462	0.417	0.151	-0.326	0.361	0.511	0.119	xxxxxx	0.512	0.085	-0.839	0.024	0.746	0.138	-1.069	0.045	buffering	0.272	0.362	-0.26	0.43	0.344	0.34	-0.382	0.318
22403	Ccn5	ENSMUSG00000027656	protein-coding	A2AHD1,Q9Z0G4	Click_here	1.073	0.091	1.367	0.002	0.261	0.892	1.084	0.076	xxxxxx	0.755	0.109	0.351	0.218	0.546	0.439	0.152	0.721	xxxxxx	0.856	0.096	0.771	0.016	0.398	0.672	0.545	0.165	xxxxxx	-0.318	0.61	-1.015	0.012	0.286	0.857	-0.932	0.034	buffering	-0.217	0.768	-0.596	0.082	0.137	0.913	-0.538	0.145
20811	Srms	ENSMUSG00000027579	protein-coding	Q0VBH4,Q8BQI4	Click_here	-0.563	0.21	-0.75	0.024	-0.446	0.652	-0.702	0.116	xxxxxx	-0.262	0.469	0.084	0.738	-0.275	0.617	0.107	0.74	xxxxxx	-0.416	0.281	-0.421	0.086	-0.351	0.555	-0.385	0.205	xxxxxx	0.301	0.483	0.834	0.01	0.171	0.894	0.809	0.037	buffering	0.147	0.785	0.329	0.223	0.096	0.915	0.317	0.311
18049	Ngf	ENSMUSG00000027859	protein-coding	P01139,Q6LDU8	Click_here	0.023	0.925	0.156	0.142	-0.037	0.922	0.152	0.217	xxxxxx	0.125	0.38	-0.16	0.05	0.186	0.459	-0.179	0.087	xxxxxx	0.013	0.954	0.076	0.391	-0.016	0.956	0.074	0.441	xxxxxx	0.102	0.568	-0.315	0.007	0.222	0.61	-0.331	0.017	buffering	-0.009	0.973	-0.08	0.407	0.021	0.955	-0.078	0.467
99899	Ifi44	ENSMUSG00000028037	protein-coding	Q8BV66	Click_here	0.479	0.322	0.033	0.933	0.451	0.353	-0.172	0.635	xxxxxx	0.233	0.556	0.528	0.033	-0.21	0.758	0.428	0.084	xxxxxx	0.088	0.872	0.127	0.652	-0.019	0.975	0.09	0.732	xxxxxx	-0.247	0.606	0.495	0.084	-0.661	0.242	0.6	0.049	buffering	-0.392	0.393	0.094	0.772	-0.47	0.287	0.262	0.355
73804	Kif2c	ENSMUSG00000028678	protein-coding	Q3TTL2,Q3UD72,Q922S8	Click_here	0.152	0.865	0.594	0.181	0.278	0.84	0.608	0.252	xxxxxx	0.175	0.798	-0.447	0.177	0.081	0.952	-0.431	0.284	xxxxxx	-0.46	0.495	-0.165	0.682	-0.494	0.537	-0.207	0.654	xxxxxx	0.023	0.981	-1.041	0.022	-0.196	0.918	-1.039	0.044	buffering	-0.612	0.382	-0.759	0.059	-0.772	0.503	-0.815	0.109
12491	Cd36	ENSMUSG00000002944	protein-coding	Q08857,Q3UAI3,Q8C6Z4,Q3UC79,Q3U6Y9	Click_here	-0.272	0.195	-0.54	0.018	-0.134	0.778	-0.455	0.125	xxxxxx	-0.187	0.239	0.036	0.847	-0.196	0.376	0.094	0.672	xxxxxx	-0.367	0.032	-0.302	0.073	-0.29	0.26	-0.188	0.468	xxxxxx	0.085	0.696	0.575	0.01	-0.063	0.915	0.549	0.029	buffering	-0.095	0.685	0.237	0.2	-0.156	0.596	0.267	0.207
17472	Gbp4	ENSMUSG00000079363	protein-coding	A4UUI3,B9EJ74,Q5DTF3	Click_here	0.388	0.25	-0.081	0.853	0.441	0.102	-0.429	0.184	xxxxxx	0.182	0.511	0.338	0.207	-0.041	0.915	0.176	0.429	xxxxxx	0.19	0.55	0.241	0.424	0.031	0.928	0.072	0.778	xxxxxx	-0.206	0.531	0.42	0.174	-0.483	0.094	0.604	0.039	buffering	-0.198	0.574	0.323	0.315	-0.411	0.127	0.5	0.06
735283	Mir702	NA	ncRNA	NA	Click_here	0.05	0.867	-0.175	0.236	-0.06	0.891	-0.162	0.319	xxxxxx	0.115	0.576	0.258	0.028	0.278	0.397	0.289	0.04	xxxxxx	0.02	0.95	0.057	0.673	0.056	0.851	0.062	0.646	xxxxxx	0.064	0.814	0.433	0.008	0.338	0.519	0.451	0.012	buffering	-0.03	0.932	0.232	0.082	0.116	0.776	0.224	0.114
231842	Amz1	ENSMUSG00000050022	protein-coding	A1L312,Q3UTF6,Q8BVF9	Click_here	0.079	0.631	0.185	0.247	-0.035	0.853	0.113	0.401	xxxxxx	0.146	0.193	-0.027	0.85	0.162	0.142	-0.162	0.151	xxxxxx	0.137	0.282	0.04	0.795	0.112	0.309	-0.086	0.445	xxxxxx	0.067	0.655	-0.212	0.131	0.197	0.15	-0.274	0.039	buffering	0.058	0.735	-0.145	0.314	0.147	0.243	-0.199	0.092
15451	Hpn	ENSMUSG00000001249	protein-coding	O35453,E9Q5P0,G3UWE8	Click_here	0.539	0.354	-0.54	0.322	0.431	0.627	-0.424	0.567	xxxxxx	0.784	0.073	0.968	0.025	0.978	0.214	1.136	0.074	xxxxxx	0.73	0.122	0.073	0.897	0.745	0.197	0.229	0.73	xxxxxx	0.245	0.674	1.507	0.01	0.547	0.686	1.56	0.023	buffering	0.191	0.78	0.612	0.204	0.314	0.726	0.653	0.234
319960	4930513N10Rik	ENSMUSG00000074136	ncRNA	NA	Click_here	-0.302	0.524	0.318	0.197	-0.277	0.717	0.309	0.318	xxxxxx	-0.101	0.809	-0.343	0.067	-0.128	0.878	-0.346	0.128	xxxxxx	0.19	0.666	-0.201	0.32	0.174	0.766	-0.195	0.399	xxxxxx	0.201	0.654	-0.661	0.011	0.149	0.907	-0.656	0.032	buffering	0.492	0.222	-0.519	0.024	0.451	0.579	-0.505	0.098
235130	Adamts15	ENSMUSG00000033453	protein-coding	P59384	Click_here	-0.055	0.863	-0.271	0.164	0.148	0.682	-0.244	0.192	xxxxxx	-0.107	0.63	0.109	0.465	-0.189	0.44	0.162	0.261	xxxxxx	0.17	0.478	-0.035	0.861	0.196	0.379	-0.119	0.437	xxxxxx	-0.052	0.863	0.38	0.044	-0.337	0.341	0.406	0.031	buffering	0.225	0.368	0.236	0.168	0.048	0.91	0.125	0.484
16571	Kif4	ENSMUSG00000034311	protein-coding	P33174	Click_here	-0.006	0.992	0.374	0.141	-0.018	0.99	0.374	0.216	xxxxxx	-0.292	0.471	-0.523	0.012	-0.275	0.786	-0.52	0.048	xxxxxx	-0.162	0.758	-0.088	0.702	-0.159	0.805	-0.087	0.743	xxxxxx	-0.286	0.564	-0.897	0.003	-0.256	0.883	-0.894	0.011	buffering	-0.157	0.798	-0.462	0.046	-0.141	0.903	-0.461	0.092
16175	Il1a	ENSMUSG00000027399	protein-coding	P01582,Q3U0Y6	Click_here	0.191	0.576	0.537	0.037	0.008	0.993	0.492	0.103	xxxxxx	1.193	0	0.582	0.005	0.994	0.052	0.305	0.537	abundance	0.873	0.001	0.912	0	0.562	0.415	0.71	0.066	abundance	1.002	0.003	0.046	0.852	0.986	0.011	-0.187	0.718	translation	0.682	0.018	0.376	0.078	0.554	0.195	0.217	0.563
14159	Fes	ENSMUSG00000053158	protein-coding	P16879,Q8CGG9	Click_here	-0.052	0.786	0.184	0.325	-0.13	0.544	0.22	0.254	xxxxxx	0.388	0.005	0.331	0.026	0.248	0.207	0.069	0.803	abundance	0.333	0.014	0.41	0.01	0.16	0.468	0.185	0.395	abundance	0.44	0.01	0.146	0.36	0.378	0.031	-0.151	0.623	translation	0.386	0.013	0.226	0.171	0.29	0.112	-0.035	0.923
68591	Mocos	ENSMUSG00000039616	protein-coding	Q14CH1	Click_here	-0.134	0.338	0.052	0.771	-0.138	0.447	0.067	0.785	xxxxxx	0.347	0.003	0.257	0.032	0.329	0.082	0.219	0.368	xxxxxx	0.355	0.002	0.283	0.026	0.336	0.073	0.244	0.318	abundance	0.481	0.002	0.205	0.126	0.467	0.018	0.152	0.688	translation	0.489	0.001	0.231	0.091	0.474	0.016	0.177	0.639
93673	Nat8f2	ENSMUSG00000033634	protein-coding	Q8CHQ9	Click_here	0.609	0.113	-0.63	0.082	0.858	0.122	-0.878	0.1	xxxxxx	-0.41	0.151	-0.332	0.207	-0.279	0.533	-0.164	0.653	xxxxxx	0.025	0.959	-0.6	0.038	0.262	0.604	-0.61	0.048	buffering	-1.019	0.009	0.298	0.32	-1.137	0.014	0.714	0.222	translation	-0.584	0.086	0.03	0.943	-0.596	0.128	0.269	0.548
73915	4833419F23Rik	ENSMUSG00000117401	ncRNA	NA	Click_here	-0.011	0.973	0.502	0.344	-0.06	0.893	0.508	0.409	xxxxxx	0.813	0	0.855	0.038	0.73	0.027	0.405	0.707	abundance	0.179	0.411	0.074	0.892	0.172	0.501	-0.025	0.972	xxxxxx	0.824	0.003	0.353	0.44	0.79	0.011	-0.103	0.946	translation	0.19	0.423	-0.428	0.369	0.232	0.444	-0.533	0.353
14843	Gsx2	ENSMUSG00000035946	protein-coding	P31316	Click_here	0.209	0.464	-0.529	0.186	0.054	0.911	-0.37	0.417	xxxxxx	-0.526	0.017	-0.814	0.013	-0.763	0.041	-1.213	0.027	abundance	0.066	0.828	-0.224	0.515	0	1	-0.175	0.617	xxxxxx	-0.734	0.009	-0.285	0.408	-0.818	0.011	-0.843	0.191	translation	-0.143	0.628	0.305	0.4	-0.054	0.901	0.196	0.628
66857	Plbd1	ENSMUSG00000030214	protein-coding	A0A0R4J0B2,Q8VCI0	Click_here	0.13	0.85	0.838	0.329	-0.253	0.677	0.68	0.318	xxxxxx	1.533	0.002	1.402	0.036	0.892	0.088	-0.465	0.634	abundance	0.762	0.105	0.857	0.213	0.37	0.414	-0.071	0.931	xxxxxx	1.403	0.016	0.564	0.446	1.145	0.018	-1.144	0.239	translation	0.632	0.224	0.019	0.988	0.624	0.143	-0.751	0.265
20416	Shc1	ENSMUSG00000042626	protein-coding	P98083	Click_here	0.099	0.563	0.153	0.358	0.002	0.993	0.068	0.661	xxxxxx	0.333	0.011	0.068	0.607	0.29	0.023	-0.218	0.164	translation	0.3	0.022	0.204	0.124	0.171	0.203	-0.054	0.748	xxxxxx	0.233	0.118	-0.086	0.562	0.288	0.032	-0.286	0.078	translation	0.201	0.161	0.05	0.765	0.169	0.182	-0.122	0.39
75802	4930458D05Rik	NA	ncRNA	NA	Click_here	-0.05	0.871	0.196	0.536	-0.129	0.693	0.231	0.456	xxxxxx	0.604	0.004	0.024	0.929	0.594	0.014	-0.395	0.3	translation	0.196	0.378	0.015	0.962	0.19	0.404	-0.122	0.658	xxxxxx	0.654	0.012	-0.172	0.513	0.723	0.011	-0.626	0.167	translation	0.246	0.292	-0.182	0.512	0.32	0.198	-0.352	0.229
54123	Irf7	ENSMUSG00000025498	protein-coding	Q3TW14,D3Z4U9,P70434,Q542T3	Click_here	0.139	0.651	0.264	0.407	0.072	0.88	0.21	0.59	xxxxxx	0.969	0	0.545	0.028	0.831	0.027	0.162	0.813	translation	0.556	0.014	0.428	0.089	0.448	0.172	0.209	0.632	xxxxxx	0.83	0.005	0.28	0.292	0.759	0.022	-0.047	0.954	translation	0.417	0.093	0.164	0.58	0.375	0.211	-0.001	0.999
170744	Tlr8	ENSMUSG00000040522	protein-coding	P58682	Click_here	-0.064	0.89	0.292	0.721	-0.057	0.934	0.285	0.779	xxxxxx	1.284	0	0.389	0.482	1.294	0.004	0.531	0.727	translation	0.701	0.024	0.22	0.741	0.707	0.073	0.298	0.78	xxxxxx	1.348	0.002	0.096	0.901	1.351	0.011	0.246	0.905	translation	0.765	0.026	-0.073	0.931	0.763	0.081	0.012	0.994
12839	Col9a1	ENSMUSG00000026147	protein-coding	Q8CEP0,Q9D0D2,G3X995,Q05722,Q8BSQ4,Q9CT83	Click_here	0.695	0.203	0.003	0.997	0.695	0.307	0.007	0.996	xxxxxx	-1.131	0.011	-0.471	0.142	-1.135	0.087	-0.477	0.422	xxxxxx	0.004	0.996	0.189	0.621	0.006	0.996	0.189	0.658	xxxxxx	-1.826	0.003	-0.474	0.197	-1.83	0.015	-0.484	0.616	translation	-0.691	0.157	0.186	0.657	-0.69	0.276	0.182	0.767
12747	Clk1	ENSMUSG00000026034	protein-coding	P22518	Click_here	0.179	0.561	-0.145	0.675	0.287	0.116	-0.329	0.102	xxxxxx	-0.255	0.24	-0.218	0.348	-0.094	0.619	0.045	0.801	xxxxxx	-0.152	0.578	-0.293	0.239	0.066	0.731	-0.137	0.339	xxxxxx	-0.435	0.107	-0.073	0.812	-0.38	0.026	0.374	0.083	translation	-0.331	0.203	-0.148	0.616	-0.221	0.181	0.192	0.289
241128	Fam124b	ENSMUSG00000043230	protein-coding	Q8BLQ0	Click_here	0.916	0.098	-0.138	0.827	0.927	0.172	-0.213	0.838	xxxxxx	-0.466	0.267	-0.175	0.679	-0.452	0.474	-0.137	0.825	xxxxxx	0.193	0.733	-0.673	0.108	0.245	0.756	-0.689	0.147	xxxxxx	-1.382	0.015	-0.037	0.95	-1.379	0.029	0.076	0.951	translation	-0.723	0.142	-0.535	0.248	-0.682	0.339	-0.476	0.476
100041294	Supt4b	NA	protein-coding	Q9Z199	Click_here	-0.322	0.493	0.884	0.112	-0.68	0.241	1.118	0.078	xxxxxx	0.411	0.222	0.365	0.379	0.263	0.576	0.067	0.914	xxxxxx	0.466	0.217	0.789	0.074	0.147	0.798	0.45	0.349	xxxxxx	0.734	0.084	-0.519	0.262	0.944	0.049	-1.052	0.113	translation	0.788	0.05	-0.096	0.877	0.827	0.058	-0.668	0.301
76880	6430411K18Rik	NA	ncRNA	NA	Click_here	0.426	0.095	-0.148	0.509	0.476	0.123	-0.272	0.396	xxxxxx	-0.2	0.3	-0.261	0.103	-0.112	0.773	-0.203	0.313	xxxxxx	0.41	0.046	-0.038	0.86	0.423	0.087	-0.158	0.539	xxxxxx	-0.627	0.016	-0.113	0.55	-0.588	0.039	0.069	0.875	translation	-0.016	0.966	0.109	0.587	-0.054	0.897	0.114	0.604
20677	Sox4	ENSMUSG00000076431	protein-coding	Q06831	Click_here	0.198	0.277	-0.084	0.674	0.234	0.252	-0.183	0.401	xxxxxx	-0.248	0.073	-0.108	0.426	-0.203	0.253	0.016	0.947	xxxxxx	-0.271	0.068	-0.356	0.017	-0.122	0.63	-0.22	0.235	xxxxxx	-0.446	0.016	-0.024	0.901	-0.436	0.021	0.2	0.468	translation	-0.469	0.006	-0.271	0.089	-0.355	0.115	-0.036	0.925
74843	Mss51	ENSMUSG00000021815	protein-coding	Q9D5Z5	Click_here	0.369	0.379	-0.461	0.38	0.295	0.636	-0.347	0.625	xxxxxx	-0.647	0.041	-0.155	0.717	-0.672	0.111	-0.355	0.577	xxxxxx	-0.017	0.974	-0.294	0.509	-0.065	0.912	-0.3	0.532	xxxxxx	-1.016	0.016	0.307	0.499	-0.967	0.043	-0.008	0.995	translation	-0.386	0.311	0.167	0.75	-0.359	0.453	0.047	0.956
75568	Capsl	ENSMUSG00000039676	protein-coding	Q6P8Y1	Click_here	0.061	0.869	0.339	0.31	-0.183	0.409	0.275	0.174	xxxxxx	0.383	0.097	0.281	0.261	0.18	0.32	-0.118	0.538	xxxxxx	-0.122	0.69	-0.017	0.961	-0.11	0.518	0.11	0.495	xxxxxx	0.322	0.25	-0.058	0.867	0.364	0.046	-0.393	0.072	translation	-0.183	0.563	-0.355	0.229	0.074	0.767	-0.165	0.363
654469	Gm17753	NA	ncRNA	NA	Click_here	-0.25	0.157	0.302	0.3	-0.27	0.257	0.358	0.407	xxxxxx	0.237	0.079	-0.111	0.634	0.244	0.196	-0.164	0.639	xxxxxx	0.084	0.622	-0.124	0.632	0.093	0.649	-0.143	0.627	xxxxxx	0.487	0.009	-0.412	0.11	0.514	0.036	-0.522	0.329	translation	0.334	0.036	-0.425	0.101	0.363	0.132	-0.501	0.24
224008	Spidr	ENSMUSG00000041974	protein-coding	Q8BGX7	Click_here	0.022	0.919	0.202	0.103	-0.14	0.544	0.191	0.112	xxxxxx	0.386	0.006	0.142	0.121	0.273	0.094	-0.054	0.724	xxxxxx	0.145	0.324	0.113	0.25	0.054	0.762	0.04	0.709	xxxxxx	0.364	0.03	-0.061	0.577	0.412	0.014	-0.245	0.118	translation	0.122	0.462	-0.089	0.42	0.194	0.217	-0.151	0.155
27762	Vwa7	ENSMUSG00000007030	protein-coding	B9EJA5,B2RQ76,Q9JHA8	Click_here	-0.561	0.407	-0.296	0.692	-0.449	0.601	-0.036	0.975	xxxxxx	0.887	0.074	-0.078	0.894	0.916	0.14	-0.488	0.481	xxxxxx	-0.178	0.8	0.326	0.57	-0.302	0.667	0.409	0.47	xxxxxx	1.447	0.027	0.217	0.727	1.365	0.049	-0.452	0.666	translation	0.383	0.573	0.622	0.292	0.147	0.891	0.445	0.501
329065	Scd4	ENSMUSG00000050195	protein-coding	Q6T707	Click_here	0.366	0.221	0.103	0.758	0.346	0.358	0.023	0.969	xxxxxx	-0.402	0.079	0.06	0.807	-0.413	0.186	0.147	0.67	xxxxxx	0.118	0.697	-0.137	0.589	0.145	0.681	-0.163	0.556	xxxxxx	-0.768	0.013	-0.043	0.889	-0.759	0.026	0.124	0.836	translation	-0.248	0.39	-0.24	0.357	-0.201	0.634	-0.186	0.576
228482	Arhgap11a	ENSMUSG00000041219	protein-coding	Q80Y19	Click_here	0.413	0.103	0.124	0.484	0.323	0.243	-0.038	0.9	xxxxxx	-0.131	0.523	0.057	0.678	-0.173	0.488	0.108	0.432	xxxxxx	-0.083	0.752	0.029	0.868	-0.103	0.679	0.061	0.677	xxxxxx	-0.544	0.03	-0.067	0.669	-0.496	0.049	0.146	0.529	translation	-0.495	0.028	-0.095	0.548	-0.427	0.091	0.099	0.675
320558	Sycp2	ENSMUSG00000060445	protein-coding	Q9CUU3	Click_here	0.87	0.121	-0.069	0.901	0.882	0.2	-0.188	0.826	xxxxxx	-0.84	0.051	0.308	0.369	-0.894	0.142	0.423	0.426	xxxxxx	0.131	0.833	-0.152	0.714	0.158	0.825	-0.17	0.712	xxxxxx	-1.709	0.004	0.377	0.329	-1.775	0.015	0.611	0.498	translation	-0.738	0.14	-0.083	0.87	-0.724	0.244	0.018	0.983
72147	Zbtb46	ENSMUSG00000027583	protein-coding	Q8BID6	Click_here	-0.304	0.038	-0.097	0.703	-0.319	0.061	-0.258	0.524	xxxxxx	0.012	0.937	-0.078	0.664	-0.001	0.997	-0.072	0.739	xxxxxx	0.036	0.816	0.117	0.545	0.055	0.746	0.136	0.503	xxxxxx	0.315	0.027	0.019	0.941	0.318	0.042	0.186	0.621	translation	0.34	0.011	0.214	0.283	0.374	0.032	0.394	0.284
19218	Ptger3	ENSMUSG00000040016	protein-coding	Q6PDF2	Click_here	-0.278	0.543	0.003	0.997	-0.28	0.371	0.258	0.418	xxxxxx	0.231	0.506	-0.136	0.704	0.33	0.21	-0.348	0.146	xxxxxx	0.147	0.737	-0.175	0.655	0.274	0.296	-0.31	0.177	xxxxxx	0.509	0.195	-0.138	0.739	0.61	0.034	-0.606	0.074	translation	0.425	0.279	-0.178	0.679	0.554	0.058	-0.568	0.067
192656	Ripk2	ENSMUSG00000041135	protein-coding	P58801,Q547H1	Click_here	0.117	0.338	-0.067	0.688	0.122	0.441	-0.085	0.704	xxxxxx	-0.225	0.019	-0.126	0.252	-0.215	0.111	-0.091	0.669	xxxxxx	0.025	0.851	-0.126	0.294	0.035	0.831	-0.13	0.332	xxxxxx	-0.342	0.006	-0.059	0.663	-0.337	0.021	-0.006	0.989	translation	-0.092	0.429	-0.059	0.684	-0.087	0.564	-0.045	0.823
78174	Cox7b2	ENSMUSG00000049387	protein-coding	Q9D2H1	Click_here	-1.116	0.009	-0.866	0.097	-1.143	0.075	-0.93	0.376	xxxxxx	-0.159	0.65	-0.718	0.065	-0.181	0.798	-0.727	0.129	xxxxxx	-0.507	0.132	-0.717	0.081	-0.529	0.308	-0.746	0.178	xxxxxx	0.957	0.02	0.148	0.764	0.962	0.042	0.203	0.844	translation	0.609	0.096	0.149	0.777	0.614	0.18	0.184	0.823
114643	Oas1c	ENSMUSG00000001166	protein-coding	Q924S2	Click_here	-0.366	0.073	0.218	0.746	-0.372	0.137	0.317	0.783	xxxxxx	0.136	0.383	-0.127	0.798	0.14	0.556	-0.164	0.804	xxxxxx	-0.016	0.949	0.447	0.354	-0.028	0.929	0.452	0.398	xxxxxx	0.503	0.015	-0.345	0.5	0.511	0.032	-0.481	0.666	translation	0.35	0.052	0.229	0.692	0.344	0.131	0.135	0.902
381673	A330070K13Rik	ENSMUSG00000052014	protein-coding	Q8CA53	Click_here	-0.513	0.019	-0.198	0.609	-0.489	0.062	0.018	0.987	xxxxxx	-0.036	0.863	-0.182	0.509	-0.014	0.972	-0.167	0.619	xxxxxx	-0.362	0.036	0.119	0.715	-0.376	0.08	0.271	0.55	xxxxxx	0.477	0.026	0.016	0.968	0.475	0.048	-0.185	0.777	translation	0.151	0.472	0.316	0.318	0.113	0.72	0.253	0.519
100041339	Gm3279	ENSMUSG00000108063	ncRNA	NA	Click_here	0.412	0.363	-0.429	0.505	0.318	0.613	-0.222	0.813	xxxxxx	-0.612	0.071	-0.335	0.479	-0.685	0.132	-0.642	0.33	xxxxxx	-0.116	0.81	0.39	0.454	-0.031	0.963	0.332	0.553	xxxxxx	-1.024	0.023	0.094	0.885	-1.004	0.038	-0.419	0.687	translation	-0.528	0.187	0.819	0.133	-0.349	0.585	0.554	0.436
232966	Zfp114	ENSMUSG00000068962	protein-coding	Q3UGQ0,Q3UTF4	Click_here	-0.482	0.121	0.361	0.406	-0.507	0.218	0.439	0.514	xxxxxx	0.384	0.1	0.127	0.718	0.375	0.247	0.064	0.916	xxxxxx	-0.009	0.982	0.123	0.759	-0.017	0.971	0.124	0.78	xxxxxx	0.866	0.007	-0.234	0.537	0.882	0.021	-0.375	0.665	translation	0.473	0.087	-0.238	0.55	0.49	0.167	-0.315	0.601
103968	Plin1	ENSMUSG00000030546	protein-coding	Q8CGN5	Click_here	0.76	0.024	-0.067	0.904	0.761	0.057	-0.09	0.937	xxxxxx	-0.304	0.214	-0.565	0.094	-0.296	0.498	-0.555	0.226	xxxxxx	0.274	0.333	-0.449	0.213	0.28	0.471	-0.458	0.303	xxxxxx	-1.064	0.003	-0.498	0.194	-1.057	0.018	-0.465	0.647	translation	-0.486	0.095	-0.383	0.343	-0.481	0.217	-0.367	0.551
234700	Nrn1l	ENSMUSG00000044287	protein-coding	Q8C4W3	Click_here	0.585	0.04	0.213	0.636	0.571	0.098	0.111	0.909	xxxxxx	-0.083	0.735	0.057	0.876	-0.087	0.83	0.071	0.88	xxxxxx	0.217	0.373	0.153	0.677	0.207	0.49	0.116	0.804	xxxxxx	-0.668	0.017	-0.156	0.677	-0.658	0.04	-0.04	0.968	translation	-0.368	0.137	-0.059	0.896	-0.364	0.236	0.004	0.996
629557	Gm6981	NA	pseudo	NA	Click_here	0.391	0.288	-0.432	0.206	0.638	0.133	-0.667	0.098	xxxxxx	-0.345	0.211	-0.388	0.13	-0.123	0.8	-0.18	0.544	xxxxxx	-0.096	0.809	-0.206	0.48	0.023	0.961	-0.149	0.582	xxxxxx	-0.736	0.041	0.044	0.907	-0.761	0.027	0.487	0.248	translation	-0.487	0.138	0.225	0.472	-0.616	0.083	0.518	0.144
13143	Dapk2	ENSMUSG00000032380	protein-coding	Q8VDF3	Click_here	-0.389	0.297	0.077	0.893	-0.432	0.138	0.496	0.215	xxxxxx	0.282	0.322	0.187	0.616	0.177	0.526	-0.117	0.717	xxxxxx	0.026	0.956	0.46	0.224	-0.233	0.399	0.432	0.108	xxxxxx	0.671	0.057	0.11	0.814	0.609	0.026	-0.613	0.153	translation	0.415	0.218	0.383	0.365	0.2	0.521	-0.064	0.889
15983	Ifrd2	ENSMUSG00000010048	protein-coding	Q9D8U0	Click_here	0.264	0.071	0.125	0.368	0.167	0.147	-0.115	0.368	xxxxxx	-0.035	0.796	0.108	0.297	-0.118	0.225	0.139	0.069	xxxxxx	0.117	0.354	0.11	0.332	0.031	0.784	0.004	0.973	xxxxxx	-0.299	0.034	-0.018	0.906	-0.285	0.011	0.254	0.058	translation	-0.148	0.261	-0.016	0.922	-0.136	0.166	0.119	0.194
20675	Sox3	ENSMUSG00000045179	protein-coding	A2AM37,Q5RKW0	Click_here	0.429	0.095	-0.001	0.999	0.43	0.164	-0.163	0.814	xxxxxx	-0.311	0.108	-0.403	0.14	-0.25	0.43	-0.286	0.469	xxxxxx	-0.047	0.871	-0.022	0.953	-0.044	0.897	-0.005	0.992	xxxxxx	-0.74	0.006	-0.402	0.199	-0.679	0.037	-0.123	0.886	translation	-0.477	0.039	-0.021	0.962	-0.474	0.092	0.158	0.798
245650	Gucy2f	ENSMUSG00000042282	protein-coding	Q5SDA5	Click_here	-0.708	0.028	0.184	0.417	-0.77	0.052	0.329	0.405	xxxxxx	-0.012	0.971	-0.042	0.826	0.002	0.998	-0.04	0.87	xxxxxx	-0.06	0.865	-0.061	0.772	-0.039	0.929	-0.049	0.833	xxxxxx	0.695	0.027	-0.226	0.232	0.771	0.048	-0.368	0.281	translation	0.648	0.022	-0.245	0.213	0.73	0.067	-0.377	0.252
72160	Tmem163	ENSMUSG00000026347	protein-coding	Q8C996	Click_here	-0.001	0.996	-0.038	0.861	0.005	0.988	-0.038	0.889	xxxxxx	-0.385	0.004	-0.305	0.029	-0.338	0.106	-0.208	0.446	abundance	-0.471	0.001	-0.347	0.019	-0.417	0.055	-0.228	0.471	abundance	-0.384	0.016	-0.266	0.093	-0.343	0.107	-0.17	0.59	xxxxxx	-0.47	0.003	-0.308	0.054	-0.422	0.069	-0.19	0.606
14130	Fcgr2b	ENSMUSG00000026656	protein-coding	A0A0B4J1E6,A0A0B4J1G1,P08101	Click_here	0.45	0.06	0.342	0.166	0.39	0.243	0.235	0.584	xxxxxx	0.593	0.003	0.772	0.001	0.457	0.308	0.631	0.101	abundance	0.769	0	1.001	0	0.593	0.266	0.819	0.075	abundance	0.143	0.532	0.43	0.063	0.067	0.896	0.396	0.137	xxxxxx	0.319	0.129	0.659	0.006	0.203	0.702	0.584	0.072
15951	Ifi204	ENSMUSG00000073489	protein-coding	E9QKL6,P0DOV2	Click_here	1.32	0.026	0.873	0.112	0.794	0.251	0.031	0.979	xxxxxx	2.022	0	1.271	0.006	1.257	0.088	-0.019	0.987	abundance	1.361	0.004	1.286	0.006	0.587	0.429	0.418	0.524	abundance	0.703	0.187	0.398	0.39	0.463	0.446	-0.05	0.945	xxxxxx	0.041	0.962	0.413	0.398	-0.207	0.76	0.387	0.374
11910	Atf3	ENSMUSG00000026628	protein-coding	Q4FJW1,Q60765	Click_here	0.425	0.157	0.33	0.355	0.465	0.242	0.417	0.425	xxxxxx	0.581	0.016	0.642	0.024	0.659	0.113	0.761	0.109	abundance	0.525	0.032	0.831	0.007	0.626	0.181	0.939	0.044	abundance	0.156	0.602	0.312	0.301	0.194	0.668	0.344	0.353	xxxxxx	0.1	0.78	0.501	0.113	0.161	0.751	0.522	0.157
67844	Rab32	ENSMUSG00000019832	protein-coding	Q0PD23,Q9CZE3	Click_here	0.261	0.135	0.302	0.072	0.202	0.507	0.247	0.306	xxxxxx	0.362	0.011	0.358	0.009	0.291	0.267	0.281	0.2	abundance	0.318	0.025	0.382	0.007	0.242	0.375	0.315	0.124	abundance	0.1	0.556	0.056	0.71	0.089	0.726	0.035	0.871	xxxxxx	0.056	0.786	0.08	0.606	0.041	0.887	0.068	0.712
50723	Icosl	ENSMUSG00000000732	protein-coding	Q544C7,Q9JHJ8	Click_here	0.317	0.073	0.277	0.097	0.094	0.595	-0.004	0.989	xxxxxx	0.365	0.01	0.43	0.003	0.018	0.945	0.107	0.391	abundance	0.287	0.042	0.383	0.007	-0.022	0.914	0.13	0.232	abundance	0.048	0.799	0.154	0.265	-0.076	0.622	0.111	0.237	xxxxxx	-0.03	0.902	0.107	0.474	-0.116	0.341	0.133	0.156
50784	Plpp2	ENSMUSG00000052151	protein-coding	G3XA61,Q9DAX2,A0A1W2P7I9	Click_here	0.308	0.018	0.219	0.157	0.26	0.137	0.082	0.822	xxxxxx	0.405	0	0.388	0.004	0.32	0.102	0.208	0.469	abundance	0.313	0.003	0.513	0.001	0.2	0.387	0.374	0.111	abundance	0.097	0.408	0.169	0.201	0.06	0.769	0.125	0.451	xxxxxx	0.005	0.979	0.294	0.039	-0.059	0.8	0.291	0.068
70719	Arhgap45	ENSMUSG00000035697	protein-coding	G3X9Q3,Q3TBD2,D3Z7R7	Click_here	0.224	0.143	0.224	0.368	0.192	0.341	0.116	0.788	xxxxxx	0.561	0	0.499	0.013	0.489	0.027	0.229	0.67	abundance	0.642	0	0.648	0.003	0.548	0.032	0.339	0.562	abundance	0.337	0.028	0.276	0.191	0.297	0.115	0.113	0.806	xxxxxx	0.418	0.005	0.425	0.057	0.356	0.097	0.223	0.643
216188	Aldh1l2	ENSMUSG00000020256	protein-coding	Q8K009	Click_here	0.473	0.075	0.535	0	0.328	0.711	0.503	0.027	xxxxxx	0.596	0.006	0.555	0	0.445	0.563	0.515	0.016	abundance	0.431	0.043	0.602	0	0.267	0.752	0.573	0.004	abundance	0.122	0.645	0.02	0.874	0.117	0.769	0.012	0.946	xxxxxx	-0.043	0.908	0.067	0.553	-0.061	0.891	0.07	0.591
22778	Ikzf1	ENSMUSG00000018654	protein-coding	G5E8H3,Q3UQ33,Q8C5P6,Q5SWU0,Q8C9X3,Q5SWT9	Click_here	0.241	0.275	0.325	0.013	0.26	0.61	0.33	0.067	xxxxxx	0.376	0.029	0.439	0	0.403	0.435	0.447	0.015	abundance	0.533	0.004	0.722	0	0.577	0.443	0.734	0.003	abundance	0.135	0.526	0.114	0.258	0.142	0.679	0.117	0.358	xxxxxx	0.293	0.138	0.397	0.002	0.317	0.549	0.403	0.019
16822	Lcp2	ENSMUSG00000002699	protein-coding	Q60787	Click_here	0.244	0.153	0.269	0.112	0.187	0.505	0.207	0.391	xxxxxx	0.363	0.01	0.441	0.003	0.269	0.359	0.349	0.129	abundance	0.52	0.001	0.326	0.019	0.45	0.058	0.195	0.517	abundance	0.119	0.464	0.171	0.228	0.082	0.776	0.141	0.429	xxxxxx	0.275	0.074	0.057	0.732	0.263	0.163	-0.012	0.972
214112	Nipal4	ENSMUSG00000020411	protein-coding	Q8BZF2	Click_here	0.331	0.115	0.407	0.047	0.013	0.97	0.136	0.461	xxxxxx	0.358	0.028	0.386	0.014	0.056	0.833	0.093	0.541	abundance	0.472	0.006	0.54	0.002	0.049	0.863	0.155	0.36	abundance	0.027	0.912	-0.021	0.922	0.043	0.838	-0.043	0.755	xxxxxx	0.141	0.501	0.134	0.445	0.036	0.872	0.019	0.911
15944	Irgm1	ENSMUSG00000046879	protein-coding	Q60766,J7NUP1	Click_here	0.303	0.033	0.184	0.132	0.196	0.252	0.011	0.968	xxxxxx	0.414	0.001	0.369	0.001	0.2	0.359	0.131	0.466	abundance	0.474	0	0.455	0	0.21	0.391	0.183	0.352	abundance	0.111	0.39	0.184	0.092	0.004	0.988	0.12	0.28	xxxxxx	0.172	0.164	0.27	0.018	0.015	0.968	0.172	0.17
16145	Igtp	ENSMUSG00000078853	protein-coding	Q9DCE9	Click_here	0.35	0.087	0.364	0.035	0.031	0.925	0.129	0.442	xxxxxx	0.563	0.001	0.574	0	0.06	0.884	0.196	0.254	abundance	0.446	0.007	0.616	0	-0.094	0.785	0.317	0.044	abundance	0.213	0.248	0.21	0.131	0.029	0.915	0.067	0.606	xxxxxx	0.096	0.664	0.252	0.077	-0.125	0.545	0.187	0.101
54396	Irgm2	ENSMUSG00000069874	protein-coding	Q9Z1M2	Click_here	0.402	0.074	0.208	0.384	0.329	0.224	0.012	0.984	xxxxxx	0.508	0.006	0.528	0.008	0.323	0.31	0.279	0.377	abundance	0.511	0.005	0.477	0.016	0.343	0.243	0.227	0.486	abundance	0.106	0.633	0.32	0.123	-0.006	0.991	0.268	0.239	xxxxxx	0.109	0.652	0.268	0.199	0.015	0.975	0.215	0.346
320207	Pik3r5	ENSMUSG00000020901	protein-coding	A1A4T4,Q5SW28	Click_here	0.544	0.073	0.197	0.377	0.421	0.224	-0.024	0.956	xxxxxx	0.596	0.013	0.412	0.02	0.34	0.376	0.17	0.521	abundance	0.894	0.001	0.491	0.009	0.589	0.134	0.128	0.733	abundance	0.052	0.881	0.215	0.248	-0.081	0.866	0.194	0.318	xxxxxx	0.35	0.191	0.294	0.131	0.168	0.696	0.152	0.524
12514	Cd68	ENSMUSG00000018774	protein-coding	P31996	Click_here	0.473	0	0.388	0.051	0.368	0.042	-0.025	0.972	xxxxxx	0.69	0	0.495	0.003	0.557	0.004	-0.108	0.863	abundance	0.731	0	0.803	0	0.515	0.039	0.164	0.793	abundance	0.217	0.06	0.106	0.52	0.189	0.138	-0.084	0.762	xxxxxx	0.258	0.02	0.415	0.019	0.147	0.418	0.189	0.489
17312	Clec10a	ENSMUSG00000000318	protein-coding	F8WHB7,P49300	Click_here	0.678	0.057	0.568	0.111	0.5	0.332	0.311	0.6	xxxxxx	0.628	0.022	0.575	0.036	0.449	0.318	0.337	0.427	abundance	0.68	0.017	0.929	0.003	0.389	0.499	0.671	0.122	abundance	-0.049	0.904	0.007	0.986	-0.052	0.93	0.026	0.956	xxxxxx	0.002	0.998	0.361	0.244	-0.111	0.844	0.36	0.281
66102	Cxcl16	ENSMUSG00000018920	protein-coding	A2CFE9,Q8BSU2	Click_here	0.442	0.231	0.69	0.024	0.151	0.863	0.563	0.132	xxxxxx	1.218	0	1.028	0	0.784	0.306	0.678	0.165	abundance	1.091	0.001	1.069	0	0.64	0.418	0.756	0.095	abundance	0.775	0.034	0.337	0.161	0.633	0.169	0.115	0.813	xxxxxx	0.648	0.052	0.379	0.128	0.488	0.309	0.193	0.629
109212	Pimreg	ENSMUSG00000020808	protein-coding	Q8BFY7	Click_here	0.026	0.964	-0.47	0.278	0.026	0.979	-0.47	0.363	xxxxxx	-0.673	0.046	-0.831	0.018	-0.672	0.29	-0.831	0.113	abundance	-0.727	0.041	-1.126	0.004	-0.726	0.33	-1.126	0.045	abundance	-0.699	0.089	-0.361	0.328	-0.698	0.193	-0.361	0.55	xxxxxx	-0.752	0.055	-0.656	0.09	-0.752	0.213	-0.656	0.276
18816	Serpinf2	ENSMUSG00000038224	protein-coding	Q5ND36,Q61247	Click_here	0.456	0.322	0.394	0.092	0.322	0.706	0.348	0.248	xxxxxx	0.824	0.023	0.36	0.042	0.701	0.239	0.277	0.33	abundance	1.165	0.003	0.705	0.001	0.924	0.282	0.588	0.092	abundance	0.367	0.393	-0.034	0.888	0.379	0.524	-0.071	0.812	xxxxxx	0.709	0.083	0.311	0.124	0.602	0.336	0.24	0.426
20293	Ccl12	ENSMUSG00000035352	protein-coding	Q545B5,Q62401	Click_here	0.707	0.322	0.396	0.373	0.66	0.526	0.358	0.559	xxxxxx	1.435	0.012	1.326	0.001	1.279	0.351	1.249	0.051	abundance	1.253	0.03	1.261	0.002	1.105	0.393	1.194	0.042	abundance	0.728	0.261	0.93	0.032	0.619	0.665	0.891	0.1	xxxxxx	0.546	0.425	0.865	0.033	0.444	0.75	0.836	0.097
20307	Ccl8	ENSMUSG00000009185	protein-coding	Q149U7,Q9Z121	Click_here	1.463	0.087	1.466	0.006	0.492	0.819	1.114	0.116	xxxxxx	2.718	0	1.968	0	1.414	0.489	1.313	0.102	abundance	2.133	0.003	2.571	0	0.429	0.887	2.057	0.011	abundance	1.255	0.11	0.501	0.205	0.922	0.398	0.199	0.755	xxxxxx	0.67	0.405	1.104	0.013	-0.062	0.98	0.943	0.062
67338	Rffl	ENSMUSG00000020696	protein-coding	Q3TEV8,Q3UD78,Q3UCG9,Q6ZQM0,Q148A8	Click_here	0.188	0.023	0.195	0.082	0.161	0.168	0.11	0.647	xxxxxx	0.302	0	0.264	0.005	0.265	0.027	0.128	0.638	abundance	0.29	0	0.342	0.001	0.242	0.064	0.211	0.394	abundance	0.114	0.128	0.069	0.464	0.104	0.276	0.018	0.927	xxxxxx	0.101	0.157	0.147	0.129	0.081	0.444	0.101	0.48
276950	Slfn8	ENSMUSG00000035208	protein-coding	E9Q0R4,B1ARD8,Q7TMF1	Click_here	0.548	0.124	0.281	0.394	0.452	0.314	0.094	0.877	xxxxxx	0.584	0.034	0.656	0.013	0.36	0.509	0.456	0.219	abundance	0.797	0.007	0.519	0.049	0.619	0.16	0.247	0.596	abundance	0.036	0.934	0.375	0.176	-0.092	0.887	0.363	0.245	xxxxxx	0.249	0.481	0.238	0.416	0.167	0.737	0.153	0.675
20556	Slfn2	ENSMUSG00000072620	protein-coding	Q9Z0I6	Click_here	0.239	0.319	0.282	0.205	0.114	0.754	0.168	0.548	xxxxxx	0.605	0.003	0.573	0.004	0.352	0.331	0.283	0.364	abundance	0.505	0.009	0.473	0.013	0.296	0.353	0.231	0.41	abundance	0.367	0.097	0.291	0.134	0.238	0.456	0.116	0.692	xxxxxx	0.267	0.214	0.191	0.341	0.182	0.512	0.063	0.827
66610	Abi3	ENSMUSG00000018381	protein-coding	Q8BYZ1	Click_here	0.354	0.06	0.197	0.05	0.473	0.117	0.261	0.1	xxxxxx	0.509	0.002	0.428	0	0.765	0.098	0.52	0.009	abundance	0.482	0.002	0.484	0	0.773	0.118	0.572	0.003	abundance	0.154	0.376	0.231	0.018	0.293	0.398	0.259	0.03	xxxxxx	0.128	0.489	0.287	0.003	0.3	0.425	0.311	0.009
217303	Cd300a	ENSMUSG00000034652	protein-coding	Q6SJQ0	Click_here	0.56	0.084	0.394	0.04	0.184	0.74	0.196	0.402	xxxxxx	0.599	0.018	0.462	0.004	0.157	0.793	0.252	0.183	abundance	0.734	0.006	0.731	0	0.037	0.967	0.472	0.038	abundance	0.039	0.918	0.069	0.674	-0.027	0.955	0.055	0.743	xxxxxx	0.174	0.607	0.337	0.039	-0.147	0.771	0.276	0.088
140497	Cd300c2	ENSMUSG00000044811	protein-coding	Q7TSN2	Click_here	0.316	0.224	0.36	0.035	0.221	0.687	0.324	0.143	xxxxxx	0.648	0.004	0.63	0	0.481	0.459	0.557	0.037	abundance	0.729	0.001	0.865	0	0.5	0.539	0.783	0.011	abundance	0.332	0.172	0.271	0.065	0.26	0.569	0.233	0.225	xxxxxx	0.413	0.079	0.505	0.002	0.279	0.675	0.459	0.044
12416	Cbx2	ENSMUSG00000025577	protein-coding	P30658,Q3URA3	Click_here	-0.111	0.779	-0.057	0.727	-0.04	0.937	-0.028	0.883	xxxxxx	-0.723	0.009	-0.549	0	-0.038	0.973	-0.358	0.046	abundance	-0.675	0.015	-0.374	0.004	-0.209	0.694	-0.195	0.21	abundance	-0.612	0.056	-0.492	0.004	0.002	0.998	-0.33	0.076	xxxxxx	-0.564	0.063	-0.317	0.019	-0.169	0.773	-0.167	0.299
30951	Cbx8	ENSMUSG00000025578	protein-coding	Q9QXV1	Click_here	-0.195	0.101	-0.213	0.02	-0.195	0.402	-0.213	0.122	xxxxxx	-0.348	0.001	-0.472	0	-0.348	0.341	-0.472	0.012	abundance	-0.388	0	-0.526	0	-0.388	0.321	-0.526	0.009	abundance	-0.153	0.162	-0.259	0.006	-0.153	0.599	-0.259	0.038	xxxxxx	-0.193	0.069	-0.312	0.001	-0.193	0.511	-0.312	0.021
18109	Mycn	ENSMUSG00000037169	protein-coding	P03966,Q3UII1	Click_here	-0.108	0.553	-0.224	0.198	0.043	0.834	-0.128	0.365	xxxxxx	-0.31	0.02	-0.393	0.008	-0.047	0.849	-0.115	0.432	abundance	-0.291	0.034	-0.373	0.012	-0.041	0.84	-0.113	0.429	abundance	-0.203	0.194	-0.168	0.253	-0.09	0.599	0.013	0.946	xxxxxx	-0.183	0.232	-0.148	0.343	-0.084	0.588	0.015	0.935
17084	Ly86	ENSMUSG00000021423	protein-coding	O88188	Click_here	0.387	0.052	0.476	0.005	-0.034	0.938	0.243	0.163	xxxxxx	0.619	0.001	0.588	0	0.099	0.819	0.216	0.239	abundance	0.654	0	0.719	0	0.018	0.973	0.325	0.091	abundance	0.231	0.197	0.112	0.37	0.133	0.484	-0.028	0.857	xxxxxx	0.266	0.126	0.242	0.065	0.052	0.847	0.082	0.539
20963	Syk	ENSMUSG00000021457	protein-coding	P48025,Q3UPF7,Q6P1E0	Click_here	0.174	0.339	0.155	0.379	0.106	0.666	0.066	0.789	xxxxxx	0.321	0.023	0.365	0.012	0.163	0.536	0.2	0.313	abundance	0.43	0.004	0.371	0.012	0.269	0.255	0.15	0.538	abundance	0.148	0.379	0.21	0.162	0.057	0.85	0.134	0.444	xxxxxx	0.256	0.108	0.216	0.162	0.163	0.457	0.084	0.709
212937	Tifab	ENSMUSG00000049625	protein-coding	Q8JZM6	Click_here	0.148	0.55	0.27	0.047	0.094	0.862	0.259	0.116	xxxxxx	0.392	0.03	0.394	0.001	0.313	0.525	0.366	0.037	abundance	0.606	0.002	0.493	0	0.506	0.333	0.449	0.036	abundance	0.244	0.252	0.124	0.25	0.219	0.516	0.106	0.479	xxxxxx	0.457	0.028	0.223	0.054	0.412	0.225	0.19	0.31
15212	Hexb	ENSMUSG00000021665	protein-coding	P20060,Q3TXR9	Click_here	0.238	0.096	0.219	0.034	0.063	0.813	0.118	0.343	xxxxxx	0.389	0.002	0.351	0	0.11	0.733	0.184	0.149	abundance	0.391	0.001	0.478	0	0.009	0.985	0.311	0.027	abundance	0.151	0.25	0.131	0.117	0.047	0.839	0.067	0.478	xxxxxx	0.153	0.24	0.259	0.005	-0.054	0.861	0.194	0.052
17948	Naip2	ENSMUSG00000078945	protein-coding	Q8CGT0,Q9QUK4	Click_here	0.74	0.067	0.283	0.178	0.765	0.188	0.305	0.376	xxxxxx	0.713	0.023	0.734	0	0.78	0.368	0.755	0.02	abundance	0.943	0.004	0.689	0.001	1.006	0.198	0.717	0.033	abundance	-0.027	0.956	0.451	0.031	0.015	0.991	0.45	0.061	xxxxxx	0.204	0.635	0.406	0.036	0.241	0.757	0.412	0.078
58809	Rnase4	ENSMUSG00000021876	protein-coding	Q8C7E4	Click_here	0.131	0.292	0.182	0.139	0.019	0.921	0.078	0.542	xxxxxx	0.404	0	0.36	0.002	0.183	0.256	0.038	0.854	abundance	0.362	0.001	0.464	0	0.077	0.722	0.175	0.257	abundance	0.273	0.027	0.178	0.104	0.164	0.199	-0.04	0.817	xxxxxx	0.231	0.037	0.282	0.016	0.058	0.758	0.097	0.473
108670	Epsti1	ENSMUSG00000022014	protein-coding	A0A140T8I6,Q8VDI1,Q9D3Q7	Click_here	0.214	0.608	-0.038	0.929	0.213	0.705	-0.03	0.959	xxxxxx	0.771	0.013	0.779	0.007	0.803	0.188	0.808	0.088	abundance	0.785	0.012	0.543	0.048	0.808	0.106	0.574	0.206	abundance	0.557	0.118	0.817	0.019	0.59	0.433	0.838	0.08	xxxxxx	0.571	0.095	0.582	0.058	0.595	0.297	0.604	0.176
17972	Ncf4	ENSMUSG00000071715	protein-coding	P97369	Click_here	0.309	0.237	0.417	0.172	0.433	0.224	0.569	0.153	xxxxxx	0.605	0.006	0.508	0.034	0.756	0.027	0.805	0.067	abundance	0.638	0.004	0.654	0.012	0.832	0.028	0.967	0.036	abundance	0.296	0.219	0.091	0.755	0.323	0.256	0.237	0.491	xxxxxx	0.329	0.159	0.237	0.389	0.4	0.166	0.398	0.252
80287	Apobec3	ENSMUSG00000009585	protein-coding	Q3TI69,Q3U5C5,Q99J72	Click_here	0.342	0.152	0.233	0.16	0.329	0.361	0.221	0.366	xxxxxx	0.397	0.032	0.454	0.003	0.371	0.401	0.441	0.047	abundance	0.384	0.047	0.396	0.006	0.361	0.351	0.383	0.063	abundance	0.055	0.836	0.222	0.126	0.043	0.934	0.22	0.197	xxxxxx	0.042	0.9	0.163	0.267	0.033	0.95	0.162	0.34
74039	Nfam1	ENSMUSG00000058099	protein-coding	Q8R4V1,Q3TCT5	Click_here	0.374	0.115	0.118	0.616	0.342	0.235	0.015	0.976	xxxxxx	0.455	0.016	0.354	0.036	0.359	0.236	0.228	0.413	abundance	0.527	0.007	0.546	0.004	0.38	0.316	0.4	0.175	abundance	0.081	0.743	0.236	0.201	0.018	0.972	0.213	0.319	xxxxxx	0.154	0.519	0.428	0.032	0.038	0.952	0.385	0.1
67775	Rtp4	ENSMUSG00000033355	protein-coding	Q9ER80	Click_here	0.348	0.311	0.482	0.067	0.047	0.947	0.338	0.252	xxxxxx	0.972	0.001	0.597	0.006	0.599	0.208	0.196	0.613	abundance	0.568	0.04	0.497	0.019	0.257	0.568	0.263	0.324	abundance	0.624	0.055	0.115	0.616	0.552	0.102	-0.142	0.68	xxxxxx	0.22	0.523	0.015	0.961	0.211	0.568	-0.076	0.786
100862313	LOC100862313	NA	ncRNA	NA	Click_here	0.806	0.168	0.935	0.05	1.638	0.025	1.431	0.011	xxxxxx	1.068	0.022	1.111	0.005	2.056	0.004	1.767	0.002	abundance	1.237	0.011	1.35	0.001	2.437	0.006	2.111	0.001	abundance	0.262	0.66	0.175	0.671	0.418	0.413	0.336	0.287	xxxxxx	0.431	0.456	0.415	0.301	0.8	0.105	0.68	0.058
16419	Itgb5	ENSMUSG00000022817	protein-coding	O70309,Q6PE70,G5E8F8	Click_here	0.236	0.082	0.216	0.035	0.085	0.724	0.113	0.382	xxxxxx	0.443	0	0.39	0	0.169	0.568	0.197	0.191	abundance	0.382	0.001	0.359	0	0.13	0.618	0.192	0.148	abundance	0.207	0.097	0.174	0.051	0.085	0.696	0.084	0.435	xxxxxx	0.146	0.228	0.143	0.09	0.046	0.831	0.079	0.409
19128	Pros1	ENSMUSG00000022912	protein-coding	Q08761,Q3TR66	Click_here	0.186	0.183	0.142	0.291	0.137	0.477	0.066	0.758	xxxxxx	0.326	0.006	0.367	0.003	0.198	0.402	0.234	0.208	abundance	0.412	0.001	0.42	0.001	0.266	0.278	0.252	0.242	abundance	0.14	0.28	0.225	0.071	0.062	0.812	0.168	0.25	xxxxxx	0.226	0.072	0.279	0.026	0.129	0.581	0.187	0.275
51793	Ddah2	ENSMUSG00000007039	protein-coding	Q99LD8,O08972	Click_here	-0.268	0.09	-0.122	0.431	-0.265	0.194	-0.114	0.674	xxxxxx	-0.379	0.004	-0.293	0.017	-0.371	0.098	-0.281	0.229	abundance	-0.407	0.002	-0.327	0.011	-0.399	0.08	-0.315	0.194	abundance	-0.111	0.447	-0.171	0.189	-0.106	0.665	-0.167	0.314	xxxxxx	-0.139	0.337	-0.205	0.128	-0.134	0.559	-0.201	0.245
110557	H2-Q6	ENSMUSG00000073409	protein-coding	P79568	Click_here	0.686	0.159	0.281	0.279	0.685	0.319	0.28	0.47	xxxxxx	1.088	0.007	0.511	0.016	1.085	0.13	0.509	0.167	abundance	1.424	0.001	1.029	0	1.418	0.203	1.026	0.032	abundance	0.402	0.384	0.229	0.299	0.401	0.583	0.229	0.433	xxxxxx	0.737	0.093	0.747	0.004	0.733	0.472	0.746	0.044
22715	Zfp57	ENSMUSG00000036036	protein-coding	Q8C6P8	Click_here	-0.281	0.305	-0.569	0.034	-0.083	0.897	-0.472	0.139	xxxxxx	-0.611	0.007	-0.848	0.001	-0.316	0.602	-0.636	0.072	abundance	-0.749	0.001	-1.012	0	-0.397	0.52	-0.751	0.058	abundance	-0.33	0.191	-0.279	0.188	-0.233	0.55	-0.164	0.58	xxxxxx	-0.468	0.055	-0.443	0.05	-0.314	0.434	-0.28	0.393
22339	Vegfa	ENSMUSG00000023951	protein-coding	A0A1L1SVG2,Q00731,F6ZE01	Click_here	0.319	0.014	0.216	0.13	0.215	0.154	-0.044	0.881	xxxxxx	0.374	0.001	0.365	0.004	0.198	0.225	0.06	0.793	abundance	0.321	0.002	0.275	0.02	0.189	0.179	0.013	0.958	abundance	0.055	0.663	0.149	0.216	-0.017	0.936	0.104	0.374	xxxxxx	0.003	0.989	0.059	0.67	-0.026	0.878	0.057	0.646
320148	B430306N03Rik	ENSMUSG00000043740	protein-coding	Q6QX36	Click_here	0.518	0.545	0.943	0.055	0.902	0.536	1.029	0.091	xxxxxx	1.372	0.028	1.724	0	2.074	0.218	1.952	0.009	abundance	1.7	0.009	1.373	0.001	2.259	0.106	1.655	0.02	abundance	0.854	0.243	0.781	0.072	1.172	0.331	0.922	0.102	xxxxxx	1.183	0.097	0.429	0.304	1.357	0.147	0.625	0.287
20888	Sult1c1	ENSMUSG00000023943	protein-coding	Q80VR3	Click_here	1.506	0.137	1.457	0.157	0.351	0.683	0.008	0.996	xxxxxx	3.314	0	3.628	0	0.438	0.743	0.44	0.658	abundance	1.981	0.017	2.091	0.016	0.324	0.695	0.185	0.811	abundance	1.807	0.061	2.17	0.033	0.087	0.946	0.432	0.556	xxxxxx	0.475	0.673	0.633	0.505	-0.027	0.98	0.177	0.773
76905	Lrg1	ENSMUSG00000037095	protein-coding	Q91XL1	Click_here	0.17	0.73	0.279	0.519	0.077	0.915	0.217	0.675	xxxxxx	0.74	0.027	0.97	0.006	0.417	0.564	0.696	0.15	abundance	0.728	0.035	0.97	0.007	0.405	0.543	0.701	0.139	abundance	0.57	0.146	0.69	0.071	0.341	0.636	0.479	0.319	xxxxxx	0.558	0.142	0.69	0.063	0.328	0.632	0.484	0.314
13733	Adgre1	ENSMUSG00000004730	protein-coding	Q3U9R0,Q61549	Click_here	0.277	0.183	0.312	0.074	0.064	0.859	0.161	0.411	xxxxxx	0.44	0.01	0.592	0	0.036	0.948	0.353	0.074	abundance	0.641	0	0.785	0	0.105	0.841	0.436	0.074	abundance	0.163	0.403	0.281	0.072	-0.028	0.942	0.192	0.201	xxxxxx	0.364	0.052	0.473	0.004	0.041	0.939	0.275	0.154
72512	Sting1	ENSMUSG00000024349	protein-coding	Q3TBT3	Click_here	0.384	0.009	0.263	0.012	0.342	0.224	0.229	0.235	xxxxxx	0.438	0.001	0.38	0	0.377	0.244	0.341	0.059	abundance	0.565	0	0.476	0	0.488	0.203	0.426	0.049	abundance	0.054	0.715	0.117	0.15	0.035	0.902	0.112	0.251	xxxxxx	0.181	0.151	0.213	0.017	0.147	0.58	0.198	0.103
93876	Pcdhb5	ENSMUSG00000063687	protein-coding	Q8CEA8,Q91XZ5	Click_here	0.206	0.347	0.15	0.216	0.05	0.88	0.069	0.607	xxxxxx	0.4	0.02	0.454	0	-0.075	0.895	0.299	0.033	abundance	0.418	0.018	0.516	0	-0.121	0.804	0.353	0.015	abundance	0.194	0.335	0.305	0.016	-0.124	0.759	0.229	0.059	xxxxxx	0.211	0.291	0.366	0.003	-0.171	0.679	0.284	0.024
93877	Pcdhb6	ENSMUSG00000051678	protein-coding	Q91XZ4	Click_here	0.493	0.05	0.273	0.065	0.347	0.384	0.169	0.469	xxxxxx	0.764	0.001	0.681	0	0.4	0.573	0.519	0.047	abundance	0.769	0	0.645	0	0.423	0.491	0.483	0.053	abundance	0.271	0.227	0.408	0.008	0.053	0.942	0.351	0.052	xxxxxx	0.276	0.216	0.373	0.007	0.076	0.906	0.315	0.064
93879	Pcdhb8	ENSMUSG00000045876	protein-coding	Q91XZ2	Click_here	0.622	0.125	0.328	0.178	0.199	0.582	-0.017	0.95	xxxxxx	0.857	0.01	0.795	0.001	-0.166	0.771	0.319	0.09	abundance	1.251	0	1.112	0	-0.181	0.784	0.417	0.077	abundance	0.235	0.551	0.466	0.046	-0.365	0.309	0.336	0.04	xxxxxx	0.629	0.082	0.784	0.002	-0.38	0.431	0.434	0.029
16149	Cd74	ENSMUSG00000024610	protein-coding	P04441,Q3U4Q8,Q545Y5	Click_here	0.377	0.509	0.275	0.592	0.102	0.655	-0.075	0.69	xxxxxx	1.288	0.004	1.206	0.004	0.084	0.808	0.012	0.965	abundance	1.168	0.008	1.283	0.003	-0.112	0.7	0.199	0.272	abundance	0.911	0.073	0.931	0.043	-0.019	0.96	0.086	0.663	xxxxxx	0.791	0.1	1.007	0.024	-0.215	0.396	0.274	0.116
100628611	Mir5107	NA	ncRNA	NA	Click_here	0.444	0.428	0.06	0.926	0.404	0.429	-0.255	0.62	xxxxxx	1.322	0.004	1.074	0.011	0.607	0.316	0.138	0.837	abundance	1.14	0.01	1.056	0.014	0.437	0.469	0.248	0.658	abundance	0.877	0.085	1.014	0.041	0.202	0.812	0.393	0.44	xxxxxx	0.695	0.148	0.995	0.034	0.033	0.978	0.503	0.275
17196	Mbp	ENSMUSG00000041607	protein-coding	P04370,Q5D096,Q542T4,Q3UGF3	Click_here	0.124	0.268	0.157	0.171	0.02	0.895	0.04	0.736	xxxxxx	0.269	0.004	0.307	0.003	0.066	0.644	0.052	0.666	abundance	0.332	0.001	0.39	0	0.074	0.617	0.076	0.576	abundance	0.146	0.158	0.15	0.133	0.046	0.72	0.012	0.92	xxxxxx	0.208	0.038	0.233	0.028	0.054	0.702	0.036	0.773
14419	Gal	ENSMUSG00000024907	protein-coding	P47212,Q3V002	Click_here	-0.254	0.347	-0.287	0.515	-0.147	0.631	0	1	xxxxxx	-0.415	0.042	-0.899	0.01	-0.082	0.857	-0.429	0.261	abundance	-0.436	0.042	-0.755	0.029	-0.157	0.603	-0.261	0.523	abundance	-0.161	0.532	-0.611	0.102	0.066	0.875	-0.429	0.213	xxxxxx	-0.183	0.489	-0.468	0.208	-0.009	0.984	-0.261	0.464
67457	Frmd8	ENSMUSG00000024816	protein-coding	Q3UFK8	Click_here	0.202	0.113	0.166	0.185	0.115	0.47	0.029	0.89	xxxxxx	0.304	0.004	0.302	0.006	0.147	0.39	0.095	0.561	abundance	0.405	0	0.35	0.002	0.222	0.203	0.076	0.726	abundance	0.103	0.386	0.136	0.203	0.032	0.872	0.066	0.579	xxxxxx	0.203	0.072	0.184	0.098	0.107	0.48	0.047	0.775
108101	Fermt3	ENSMUSG00000024965	protein-coding	Q3TEE6,Q8K1B8	Click_here	0.204	0.128	0.004	0.987	0.207	0.032	0.219	0.062	xxxxxx	0.3	0.007	0.322	0.007	0.537	0	0.639	0	abundance	0.456	0	0.415	0.001	0.762	0	0.897	0	abundance	0.096	0.446	0.318	0.025	0.33	0.011	0.419	0.001	xxxxxx	0.252	0.036	0.411	0.003	0.555	0.001	0.678	0
225908	Myrf	ENSMUSG00000036098	protein-coding	Q3UR85	Click_here	0.205	0.121	0.174	0.092	0.136	0.529	0.113	0.445	xxxxxx	0.349	0.002	0.3	0.002	0.229	0.323	0.198	0.198	abundance	0.415	0	0.296	0.001	0.297	0.181	0.174	0.315	abundance	0.144	0.232	0.127	0.145	0.093	0.642	0.084	0.461	xxxxxx	0.21	0.074	0.123	0.167	0.161	0.331	0.061	0.668
107350	AW112010	ENSMUSG00000075010	ncRNA	NA	Click_here	0.433	0.093	0.369	0.338	0.297	0.269	-0.078	0.905	xxxxxx	0.836	0	0.969	0.004	0.477	0.153	0.108	0.88	abundance	0.928	0	0.792	0.014	0.635	0.037	-0.163	0.822	abundance	0.402	0.091	0.6	0.085	0.18	0.607	0.186	0.678	xxxxxx	0.495	0.03	0.424	0.212	0.338	0.181	-0.086	0.884
60533	Cd274	ENSMUSG00000016496	protein-coding	Q3U472,Q9EP73	Click_here	0.202	0.21	0.306	0.134	0.114	0.659	0.19	0.487	xxxxxx	0.339	0.01	0.431	0.011	0.215	0.345	0.236	0.368	abundance	0.296	0.025	0.384	0.023	0.186	0.379	0.214	0.378	abundance	0.137	0.366	0.125	0.479	0.101	0.637	0.046	0.859	xxxxxx	0.094	0.578	0.078	0.696	0.071	0.737	0.024	0.93
15957	Ifit1	ENSMUSG00000034459	protein-coding	Q64282	Click_here	0.457	0.242	0.111	0.786	0.36	0.174	-0.265	0.308	xxxxxx	0.948	0.004	0.737	0.011	0.309	0.348	-0.043	0.904	abundance	0.715	0.025	0.675	0.021	0.13	0.706	0.086	0.753	abundance	0.491	0.176	0.626	0.057	-0.051	0.916	0.221	0.336	xxxxxx	0.258	0.513	0.563	0.073	-0.23	0.477	0.351	0.098
54132	Pdlim1	ENSMUSG00000055044	protein-coding	O70400	Click_here	0.348	0.093	0.098	0.574	0.343	0.189	0.084	0.787	xxxxxx	0.375	0.02	0.418	0.004	0.354	0.31	0.404	0.07	abundance	0.406	0.015	0.294	0.029	0.391	0.163	0.278	0.198	abundance	0.027	0.91	0.321	0.042	0.011	0.984	0.32	0.079	xxxxxx	0.058	0.816	0.196	0.172	0.048	0.905	0.194	0.246
17060	Blnk	ENSMUSG00000061132	protein-coding	Q9QUN3	Click_here	0.379	0.067	0.202	0.069	0.411	0.224	0.222	0.209	xxxxxx	0.656	0	0.489	0	0.733	0.165	0.523	0.024	abundance	0.583	0.001	0.429	0	0.651	0.164	0.459	0.023	abundance	0.277	0.143	0.287	0.012	0.322	0.455	0.301	0.05	xxxxxx	0.204	0.277	0.226	0.024	0.24	0.499	0.237	0.07
22352	Vim	ENSMUSG00000026728	protein-coding	P20152,Q5FWJ3	Click_here	0.258	0.1	0.244	0.141	0.077	0.561	-0.03	0.85	xxxxxx	0.499	0	0.421	0.004	0.188	0.141	-0.11	0.454	abundance	0.652	0	0.536	0.001	0.256	0.074	-0.158	0.378	abundance	0.242	0.098	0.177	0.211	0.111	0.315	-0.08	0.457	xxxxxx	0.394	0.007	0.292	0.053	0.178	0.123	-0.128	0.356
77767	Ermn	ENSMUSG00000026830	protein-coding	Q5EBJ4	Click_here	0.263	0.21	0.248	0.068	0.043	0.912	0.139	0.353	xxxxxx	0.513	0.004	0.461	0	0.102	0.84	0.25	0.12	abundance	0.442	0.01	0.474	0	0.02	0.969	0.292	0.053	abundance	0.249	0.198	0.213	0.076	0.059	0.87	0.111	0.383	xxxxxx	0.179	0.372	0.227	0.057	-0.023	0.961	0.153	0.196
20274	Scn9a	ENSMUSG00000075316	protein-coding	Q62205,E9PW82,B1AYL0	Click_here	-0.41	0.073	-0.536	0.044	-0.438	0.258	-0.568	0.168	xxxxxx	-0.484	0.009	-0.502	0.014	-0.51	0.124	-0.541	0.126	abundance	-0.521	0.005	-0.636	0.004	-0.554	0.131	-0.677	0.071	abundance	-0.074	0.755	0.033	0.902	-0.072	0.843	0.027	0.938	xxxxxx	-0.111	0.654	-0.1	0.682	-0.116	0.717	-0.109	0.712
18024	Nfe2l2	ENSMUSG00000015839	protein-coding	Q60795	Click_here	0.373	0.004	0.284	0.117	0.247	0.054	-0.194	0.49	xxxxxx	0.404	0	0.397	0.009	0.229	0.082	-0.122	0.62	abundance	0.353	0.001	0.345	0.02	0.2	0.086	-0.108	0.634	abundance	0.031	0.816	0.113	0.468	-0.018	0.907	0.072	0.573	xxxxxx	-0.02	0.909	0.061	0.733	-0.047	0.707	0.086	0.492
20375	Spi1	ENSMUSG00000002111	protein-coding	P17433,Q3U5L4	Click_here	0.335	0.132	0.524	0.012	0.111	0.832	0.397	0.136	xxxxxx	0.407	0.02	0.456	0.006	0.213	0.567	0.301	0.178	abundance	0.648	0.001	0.59	0.001	0.396	0.308	0.345	0.241	abundance	0.073	0.755	-0.069	0.695	0.102	0.741	-0.096	0.613	xxxxxx	0.313	0.113	0.066	0.727	0.285	0.211	-0.053	0.85
15162	Hck	ENSMUSG00000003283	protein-coding	P08103,A0A087WQ04	Click_here	0.424	0.082	0.396	0.04	0.33	0.459	0.329	0.247	xxxxxx	0.668	0.001	0.606	0.001	0.524	0.279	0.501	0.095	abundance	0.704	0.001	0.706	0	0.536	0.32	0.595	0.057	abundance	0.244	0.269	0.21	0.17	0.194	0.607	0.172	0.399	xxxxxx	0.28	0.197	0.31	0.057	0.207	0.602	0.266	0.21
14696	Gnb4	ENSMUSG00000027669	protein-coding	P29387	Click_here	-0.049	0.771	-0.22	0.009	-0.011	0.983	-0.217	0.033	xxxxxx	-0.336	0.005	-0.365	0	-0.273	0.539	-0.347	0.012	abundance	-0.355	0.003	-0.416	0	-0.283	0.54	-0.397	0.006	abundance	-0.287	0.042	-0.145	0.045	-0.262	0.263	-0.129	0.248	xxxxxx	-0.306	0.02	-0.196	0.007	-0.272	0.317	-0.179	0.126
12428	Ccna2	ENSMUSG00000027715	protein-coding	P51943	Click_here	-0.195	0.671	-0.291	0.495	-0.25	0.681	-0.335	0.507	xxxxxx	-0.975	0.005	-0.751	0.022	-1.118	0.055	-0.971	0.11	abundance	-0.869	0.01	-0.942	0.008	-1.048	0.092	-1.138	0.05	abundance	-0.78	0.049	-0.46	0.187	-0.868	0.094	-0.636	0.275	xxxxxx	-0.674	0.067	-0.652	0.075	-0.798	0.159	-0.804	0.146
100502895	Gm19439	NA	ncRNA	NA	Click_here	0.245	0.388	0.138	0.567	0.157	0.647	0.011	0.976	xxxxxx	0.48	0.027	0.376	0.034	0.239	0.474	0.129	0.601	abundance	0.472	0.036	0.498	0.01	0.152	0.698	0.255	0.262	abundance	0.235	0.364	0.239	0.216	0.082	0.843	0.117	0.592	xxxxxx	0.227	0.391	0.36	0.075	-0.004	0.993	0.243	0.239
20200	S100a6	ENSMUSG00000001025	protein-coding	P14069,Q545I9	Click_here	0.365	0.081	0.379	0.01	0.052	0.915	0.229	0.193	xxxxxx	0.494	0.004	0.433	0.001	0.136	0.753	0.23	0.155	abundance	0.625	0.001	0.591	0	0.136	0.786	0.335	0.082	abundance	0.129	0.517	0.054	0.654	0.084	0.747	0.001	0.994	xxxxxx	0.26	0.157	0.212	0.074	0.084	0.785	0.106	0.435
229595	Adamtsl4	ENSMUSG00000015850	protein-coding	Q80T21	Click_here	0.483	0.057	0.247	0.086	0.369	0.344	0.163	0.485	xxxxxx	0.662	0.002	0.628	0	0.372	0.595	0.512	0.036	abundance	0.775	0	0.684	0	0.459	0.494	0.549	0.034	abundance	0.179	0.446	0.38	0.011	0.003	0.997	0.349	0.041	xxxxxx	0.292	0.194	0.437	0.003	0.091	0.904	0.386	0.037
12508	Cd53	ENSMUSG00000040747	protein-coding	Q3TV80,Q3U0W1,Q61451	Click_here	0.302	0.174	0.176	0.2	0.303	0.356	0.177	0.376	xxxxxx	0.58	0.002	0.313	0.008	0.582	0.103	0.315	0.148	abundance	0.501	0.007	0.483	0	0.503	0.281	0.484	0.027	abundance	0.278	0.18	0.137	0.24	0.279	0.362	0.138	0.418	xxxxxx	0.199	0.344	0.307	0.018	0.2	0.657	0.307	0.065
229898	Gbp5	ENSMUSG00000105504	protein-coding	Q8BMN7,Q8CFB4	Click_here	0.299	0.338	0.316	0.178	0.084	0.865	0.174	0.514	xxxxxx	0.576	0.018	0.694	0.002	0.104	0.881	0.421	0.103	abundance	0.506	0.042	0.585	0.005	0.108	0.831	0.344	0.14	abundance	0.276	0.331	0.378	0.078	0.02	0.975	0.247	0.26	xxxxxx	0.207	0.501	0.269	0.196	0.024	0.969	0.17	0.423
14469	Gbp2	ENSMUSG00000028270	protein-coding	Q9Z0E6	Click_here	0.217	0.526	0.238	0.29	0.072	0.894	0.16	0.54	xxxxxx	0.551	0.028	0.659	0.002	0.15	0.841	0.461	0.077	abundance	0.649	0.013	0.656	0.002	0.25	0.66	0.423	0.116	abundance	0.334	0.256	0.421	0.05	0.078	0.907	0.301	0.199	xxxxxx	0.432	0.131	0.418	0.043	0.178	0.742	0.263	0.294
17096	Lyn	ENSMUSG00000042228	protein-coding	P25911,Q3TCS3,Q8CEI0,Q3U6Q5	Click_here	0.25	0.121	0.157	0.207	0.272	0.229	0.184	0.339	xxxxxx	0.421	0.002	0.304	0.005	0.464	0.082	0.349	0.09	abundance	0.406	0.003	0.361	0.002	0.457	0.106	0.404	0.048	abundance	0.171	0.247	0.147	0.17	0.192	0.405	0.165	0.26	xxxxxx	0.156	0.295	0.204	0.071	0.185	0.441	0.22	0.132
12517	Cd72	ENSMUSG00000028459	protein-coding	Q3UZ35,Q3UNJ0,Q3UB58,P21855	Click_here	0.761	0.178	1.003	0.042	0.32	0.777	0.741	0.225	xxxxxx	1.225	0.009	1.334	0.002	0.639	0.552	0.913	0.128	abundance	2.201	0	1.397	0.001	1.587	0.101	0.64	0.49	abundance	0.464	0.385	0.331	0.402	0.319	0.686	0.172	0.75	xxxxxx	1.44	0.007	0.394	0.341	1.267	0.055	-0.101	0.92
100182	Akna	ENSMUSG00000039158	protein-coding	Q80VW7	Click_here	0.138	0.558	0.192	0.06	0.034	0.948	0.176	0.144	xxxxxx	0.446	0.012	0.267	0.003	0.301	0.462	0.213	0.101	abundance	0.534	0.004	0.329	0	0.356	0.426	0.264	0.067	abundance	0.308	0.132	0.075	0.371	0.268	0.329	0.037	0.793	xxxxxx	0.397	0.044	0.137	0.115	0.323	0.274	0.089	0.52
12986	Csf3r	ENSMUSG00000028859	protein-coding	P40223	Click_here	0.402	0.091	0.246	0.098	0.239	0.504	0.12	0.584	xxxxxx	0.588	0.003	0.602	0	0.187	0.774	0.419	0.053	abundance	0.739	0	0.794	0	0.211	0.773	0.564	0.029	abundance	0.186	0.395	0.356	0.018	-0.051	0.93	0.298	0.065	xxxxxx	0.337	0.105	0.548	0.001	-0.028	0.976	0.443	0.023
19204	Ptafr	ENSMUSG00000056529	protein-coding	Q62035	Click_here	0.371	0.278	0.371	0.102	0.494	0.353	0.434	0.148	xxxxxx	0.654	0.017	0.745	0.001	0.901	0.184	0.855	0.015	abundance	0.551	0.047	0.625	0.002	0.758	0.196	0.717	0.018	abundance	0.282	0.38	0.374	0.071	0.407	0.463	0.421	0.1	xxxxxx	0.18	0.626	0.253	0.199	0.264	0.587	0.284	0.217
230787	Themis2	ENSMUSG00000037731	protein-coding	Q91YX0	Click_here	0.33	0.027	0.363	0.156	0.25	0.189	0.064	0.914	xxxxxx	0.467	0	0.531	0.012	0.351	0.077	0.108	0.836	abundance	0.322	0.007	0.547	0.012	0.202	0.295	0.255	0.458	abundance	0.137	0.307	0.169	0.444	0.1	0.596	0.045	0.896	xxxxxx	-0.008	0.97	0.184	0.427	-0.049	0.813	0.191	0.418
74202	Fblim1	ENSMUSG00000006219	protein-coding	Q71FD7	Click_here	0.292	0.505	0.439	0.221	-0.02	0.977	0.249	0.468	xxxxxx	1.099	0.002	0.874	0.005	0.478	0.35	0.162	0.732	abundance	0.683	0.041	0.84	0.007	0.087	0.891	0.397	0.216	abundance	0.807	0.045	0.436	0.159	0.497	0.223	-0.088	0.858	xxxxxx	0.391	0.307	0.401	0.21	0.106	0.841	0.147	0.658
21938	Tnfrsf1b	ENSMUSG00000028599	protein-coding	P25119,Q545P4	Click_here	0.293	0.007	0.317	0.074	0.263	0.093	0.202	0.622	xxxxxx	0.602	0	0.548	0.001	0.55	0.007	0.313	0.598	abundance	0.543	0	0.624	0	0.483	0.023	0.412	0.424	abundance	0.309	0.005	0.231	0.124	0.287	0.036	0.111	0.789	xxxxxx	0.249	0.01	0.308	0.05	0.22	0.131	0.21	0.501
15208	Hes5	ENSMUSG00000048001	protein-coding	P70120,Q499J8	Click_here	-0.254	0.237	-0.056	0.772	-0.221	0.356	0.053	0.836	xxxxxx	-0.623	0.001	-0.451	0.003	-0.355	0.277	-0.182	0.465	abundance	-0.491	0.006	-0.272	0.045	-0.329	0.183	-0.06	0.804	abundance	-0.369	0.071	-0.395	0.021	-0.134	0.757	-0.236	0.244	xxxxxx	-0.237	0.227	-0.216	0.145	-0.108	0.725	-0.114	0.522
19699	Reln	ENSMUSG00000042453	protein-coding	Q60841	Click_here	-0.422	0.07	-0.227	0.061	-0.42	0.269	-0.226	0.231	xxxxxx	-0.393	0.028	-0.293	0.004	-0.391	0.321	-0.292	0.058	abundance	-0.388	0.037	-0.317	0.002	-0.385	0.345	-0.316	0.038	abundance	0.029	0.914	-0.067	0.513	0.03	0.945	-0.067	0.592	xxxxxx	0.035	0.916	-0.091	0.385	0.035	0.94	-0.091	0.449
19126	Prom1	ENSMUSG00000029086	protein-coding	G5E8G5,Q8CDK8,Q8R056,A0A0G2JDH9,O54990,A0A0G2JE50,A0A0R4J0B0,G3X9J8	Click_here	-0.384	0.041	-0.241	0.042	-0.143	0.611	-0.072	0.653	xxxxxx	-0.459	0.003	-0.328	0.002	-0.13	0.676	-0.126	0.329	abundance	-0.678	0	-0.45	0	-0.227	0.493	-0.152	0.376	abundance	-0.075	0.69	-0.087	0.359	0.013	0.963	-0.054	0.554	xxxxxx	-0.294	0.073	-0.209	0.04	-0.084	0.753	-0.08	0.495
20311	Cxcl5	ENSMUSG00000029371	protein-coding	P50228	Click_here	0.697	0.064	0.531	0.163	0.572	0.269	0.322	0.622	xxxxxx	0.897	0.004	0.648	0.031	0.744	0.127	0.379	0.505	abundance	1.45	0	1.043	0.002	1.203	0.052	0.608	0.448	abundance	0.2	0.584	0.117	0.748	0.172	0.752	0.057	0.911	xxxxxx	0.753	0.024	0.512	0.129	0.632	0.181	0.286	0.634
55985	Cxcl13	ENSMUSG00000023078	protein-coding	O55038,Q3U1E8	Click_here	1.212	0.175	1.335	0.122	0.403	0.756	0.548	0.592	xxxxxx	2.908	0	2.306	0.003	1.511	0.218	0.42	0.76	abundance	2.631	0.001	2.498	0.001	1.118	0.389	0.791	0.5	abundance	1.696	0.051	0.971	0.184	1.108	0.232	-0.129	0.921	xxxxxx	1.419	0.079	1.163	0.125	0.715	0.48	0.242	0.824
100702	Gbp6	ENSMUSG00000104713	protein-coding	A0A0G2JDV3,Q3U8G5	Click_here	0.417	0.211	0.509	0.159	0.101	0.812	0.148	0.708	xxxxxx	0.84	0.003	0.991	0.003	0.226	0.633	0.263	0.5	abundance	1.036	0	1.143	0.001	0.328	0.471	0.245	0.6	abundance	0.423	0.173	0.481	0.128	0.125	0.765	0.115	0.739	xxxxxx	0.619	0.04	0.633	0.054	0.226	0.546	0.097	0.824
17969	Ncf1	ENSMUSG00000015950	protein-coding	F8WH69,Q09014,Q3UBI5	Click_here	0.291	0.077	0.215	0.213	0.215	0.309	0.067	0.839	xxxxxx	0.5	0.001	0.384	0.009	0.365	0.106	0.129	0.68	abundance	0.549	0	0.53	0.001	0.363	0.179	0.25	0.422	abundance	0.21	0.162	0.169	0.251	0.151	0.473	0.062	0.792	xxxxxx	0.259	0.075	0.315	0.047	0.148	0.54	0.183	0.4
56743	Lat2	ENSMUSG00000040751	protein-coding	Q9JHL0	Click_here	0.594	0.047	0.489	0.095	0.751	0.084	0.711	0.132	xxxxxx	0.814	0.001	1.016	0	1.141	0.055	1.321	0.016	abundance	0.886	0.001	1.041	0	1.221	0.039	1.372	0.014	abundance	0.22	0.425	0.527	0.051	0.389	0.4	0.609	0.065	xxxxxx	0.292	0.278	0.552	0.036	0.469	0.274	0.661	0.049
11867	Arpc1b	ENSMUSG00000029622	protein-coding	Q9WV32	Click_here	0.426	0.019	0.229	0.058	0.215	0.354	0.028	0.901	xxxxxx	0.585	0	0.382	0.001	0.233	0.411	0.106	0.534	abundance	0.408	0.005	0.311	0.003	0.121	0.627	0.119	0.353	abundance	0.159	0.329	0.153	0.128	0.018	0.951	0.078	0.439	xxxxxx	-0.018	0.944	0.082	0.431	-0.094	0.611	0.091	0.313
21391	Tbxas1	ENSMUSG00000029925	protein-coding	P36423,Q3UTF0	Click_here	0.18	0.367	0.515	0.038	0.169	0.678	0.508	0.112	xxxxxx	0.591	0.001	0.587	0.004	0.579	0.083	0.565	0.165	abundance	0.48	0.004	0.574	0.005	0.467	0.139	0.556	0.114	abundance	0.412	0.033	0.072	0.741	0.41	0.073	0.057	0.903	xxxxxx	0.3	0.087	0.059	0.808	0.299	0.173	0.048	0.907
23845	Clec5a	ENSMUSG00000029915	protein-coding	Q9R007	Click_here	0.486	0.003	0.356	0.092	0.428	0.069	0.176	0.748	xxxxxx	0.698	0	0.64	0.001	0.595	0.041	0.382	0.45	abundance	0.583	0	0.674	0.001	0.474	0.096	0.459	0.277	abundance	0.212	0.14	0.285	0.118	0.166	0.472	0.206	0.427	xxxxxx	0.097	0.541	0.319	0.085	0.045	0.881	0.283	0.193
83408	Gimap3	ENSMUSG00000039264	protein-coding	Q99MI6	Click_here	0.744	0.247	-0.078	0.9	0.784	0.269	-0.354	0.599	xxxxxx	1.956	0.001	1.398	0.003	1.248	0.224	0.673	0.404	abundance	1.866	0.001	1.056	0.014	1.331	0.12	0.364	0.667	abundance	1.212	0.052	1.476	0.008	0.464	0.764	1.027	0.133	xxxxxx	1.121	0.053	1.134	0.018	0.547	0.634	0.718	0.259
66058	Tmem176a	ENSMUSG00000023367	protein-coding	Q9DCS1	Click_here	0.113	0.44	0.244	0.093	-0.048	0.798	0.147	0.231	xxxxxx	0.449	0.001	0.377	0.003	0.199	0.224	-0.006	0.98	abundance	0.326	0.006	0.495	0	-0.002	0.996	0.216	0.122	abundance	0.335	0.019	0.133	0.267	0.247	0.049	-0.153	0.336	xxxxxx	0.213	0.093	0.251	0.052	0.047	0.803	0.069	0.608
54353	Skap2	ENSMUSG00000059182	protein-coding	Q3UND0	Click_here	0.126	0.38	0.161	0.039	0.293	0.164	0.2	0.028	xxxxxx	0.321	0.006	0.314	0	0.648	0.033	0.414	0.002	abundance	0.308	0.007	0.329	0	0.651	0.036	0.426	0.001	abundance	0.195	0.133	0.153	0.032	0.355	0.073	0.214	0.023	xxxxxx	0.183	0.143	0.169	0.014	0.358	0.082	0.226	0.012
68169	Ndnf	ENSMUSG00000049001	protein-coding	Q8C119	Click_here	-0.413	0.001	-0.234	0.148	-0.331	0.033	0.123	0.761	xxxxxx	-0.44	0	-0.366	0.008	-0.312	0.051	0.014	0.973	abundance	-0.601	0	-0.463	0.002	-0.439	0.019	0.056	0.906	abundance	-0.027	0.842	-0.133	0.336	0.019	0.918	-0.109	0.437	xxxxxx	-0.188	0.081	-0.23	0.111	-0.108	0.458	-0.067	0.753
11746	Anxa4	ENSMUSG00000029994	protein-coding	P97429,S4R1F2	Click_here	0.102	0.691	0.215	0.282	-0.055	0.853	0.145	0.408	xxxxxx	0.543	0.004	0.446	0.009	0.218	0.41	0.072	0.764	abundance	0.563	0.003	0.539	0.003	0.171	0.56	0.151	0.504	abundance	0.441	0.045	0.231	0.178	0.273	0.199	-0.073	0.762	xxxxxx	0.461	0.024	0.324	0.072	0.225	0.347	0.006	0.987
213393	Depp1	ENSMUSG00000048489	protein-coding	Q8K2F3	Click_here	0.751	0.04	0.691	0.143	0.627	0.224	0.404	0.643	xxxxxx	0.751	0.01	1.001	0.011	0.571	0.273	0.714	0.258	abundance	1.1	0	1.307	0.002	0.866	0.147	0.886	0.271	abundance	0	0.999	0.309	0.452	-0.056	0.931	0.309	0.518	xxxxxx	0.349	0.289	0.616	0.143	0.239	0.67	0.482	0.366
21937	Tnfrsf1a	ENSMUSG00000030341	protein-coding	P25118,Q3U479	Click_here	0.155	0.299	0.157	0.366	0.076	0.673	0.023	0.926	xxxxxx	0.337	0.006	0.367	0.011	0.152	0.393	0.075	0.727	abundance	0.271	0.025	0.344	0.017	0.098	0.574	0.109	0.535	abundance	0.182	0.188	0.21	0.156	0.076	0.686	0.052	0.781	xxxxxx	0.115	0.422	0.187	0.22	0.021	0.928	0.087	0.567
11857	Arhgdib	ENSMUSG00000030220	protein-coding	Q61599	Click_here	0.199	0.125	0.252	0.071	0.21	0.317	0.264	0.209	xxxxxx	0.432	0	0.335	0.005	0.446	0.04	0.361	0.169	abundance	0.373	0.001	0.459	0	0.392	0.117	0.482	0.051	abundance	0.233	0.058	0.083	0.478	0.236	0.119	0.097	0.647	xxxxxx	0.174	0.134	0.207	0.086	0.183	0.318	0.218	0.207
18733	Pirb	ENSMUSG00000058818	protein-coding	P97484	Click_here	0.495	0.32	0.781	0.036	-0.296	0.652	0.488	0.114	xxxxxx	1.399	0.001	1.4	0	-0.018	0.989	0.57	0.124	abundance	1.471	0.001	1.356	0	0.099	0.919	0.483	0.196	abundance	0.905	0.054	0.619	0.057	0.278	0.63	0.082	0.829	xxxxxx	0.977	0.027	0.575	0.065	0.395	0.401	-0.005	0.993
12051	Bcl3	ENSMUSG00000053175	protein-coding	Q9Z2F6	Click_here	0.932	0.009	0.872	0.106	1.039	0.043	1.214	0.264	xxxxxx	1.456	0	1.666	0.001	1.661	0.014	2.199	0.082	abundance	1.495	0	1.673	0.001	1.7	0.014	2.22	0.077	abundance	0.524	0.097	0.794	0.096	0.621	0.179	0.986	0.159	xxxxxx	0.563	0.063	0.8	0.091	0.661	0.146	1.006	0.164
233186	Siglecf	ENSMUSG00000039013	protein-coding	B7ZN64,Q920G3	Click_here	0.709	0.097	0.664	0.042	0.833	0.258	0.745	0.126	xxxxxx	0.685	0.038	0.875	0.002	0.849	0.267	0.953	0.026	abundance	0.768	0.027	1.074	0	0.969	0.271	1.162	0.012	abundance	-0.024	0.964	0.211	0.424	0.016	0.986	0.208	0.509	xxxxxx	0.059	0.923	0.41	0.13	0.136	0.864	0.417	0.18
27385	Magel2	ENSMUSG00000056972	protein-coding	Q9QZ04	Click_here	-0.647	0.164	-0.289	0.347	-0.552	0.385	-0.181	0.714	xxxxxx	-0.87	0.019	-0.53	0.029	-0.696	0.267	-0.384	0.317	abundance	-0.79	0.037	-0.529	0.035	-0.616	0.325	-0.397	0.273	abundance	-0.223	0.635	-0.241	0.359	-0.144	0.86	-0.203	0.527	xxxxxx	-0.143	0.801	-0.24	0.385	-0.064	0.947	-0.216	0.496
233571	P2ry6	ENSMUSG00000048779	protein-coding	Q3UQ86,Q9ERK9	Click_here	0.534	0.021	0.371	0.078	0.359	0.256	0.115	0.775	xxxxxx	0.528	0.005	0.411	0.014	0.335	0.247	0.158	0.575	abundance	0.598	0.002	0.593	0.002	0.319	0.376	0.306	0.286	abundance	-0.006	0.985	0.04	0.849	-0.024	0.946	0.042	0.852	xxxxxx	0.064	0.815	0.221	0.221	-0.04	0.92	0.191	0.302
20128	Trim30a	ENSMUSG00000030921	protein-coding	P15533	Click_here	0.384	0.042	0.515	0.086	0.308	0.266	0.333	0.521	xxxxxx	0.992	0	0.941	0.001	0.853	0.018	0.472	0.58	abundance	0.763	0	0.686	0.007	0.662	0.024	0.325	0.645	abundance	0.608	0.003	0.426	0.102	0.544	0.029	0.139	0.852	xxxxxx	0.379	0.023	0.171	0.528	0.354	0.091	-0.008	0.991
668139	Gm8995	NA	unknown	NA	Click_here	0.325	0.322	0.276	0.14	0.119	0.831	0.182	0.416	xxxxxx	0.608	0.019	0.729	0	0.065	0.951	0.552	0.027	abundance	1.012	0	0.574	0.001	0.584	0.287	0.28	0.339	abundance	0.283	0.353	0.453	0.019	-0.054	0.947	0.371	0.073	xxxxxx	0.687	0.021	0.298	0.075	0.465	0.261	0.098	0.733
16190	Il4ra	ENSMUSG00000030748	protein-coding	P16382,Q3U905	Click_here	0.31	0.092	0.097	0.579	0.318	0.167	0.124	0.662	xxxxxx	0.371	0.012	0.335	0.013	0.4	0.134	0.367	0.109	abundance	0.428	0.005	0.364	0.009	0.459	0.092	0.401	0.101	abundance	0.061	0.747	0.238	0.102	0.082	0.811	0.243	0.155	xxxxxx	0.118	0.522	0.267	0.07	0.141	0.649	0.277	0.122
60504	Il21r	ENSMUSG00000030745	protein-coding	Q3TAI3,Q9JHX3	Click_here	0.371	0.056	0.296	0.099	0.319	0.267	0.226	0.45	xxxxxx	0.798	0	0.573	0.001	0.696	0.068	0.422	0.286	abundance	0.699	0	0.682	0	0.578	0.161	0.55	0.122	abundance	0.427	0.025	0.277	0.083	0.377	0.155	0.197	0.491	xxxxxx	0.328	0.055	0.386	0.019	0.259	0.421	0.324	0.185
66824	Pycard	ENSMUSG00000030793	protein-coding	Q54AA2,Q9EPB4	Click_here	0.239	0.267	0.269	0.296	0.33	0.218	0.41	0.199	xxxxxx	0.584	0.002	0.662	0.004	0.808	0.018	1.008	0.024	abundance	0.473	0.008	0.536	0.014	0.654	0.028	0.816	0.026	abundance	0.345	0.088	0.394	0.09	0.478	0.086	0.598	0.08	xxxxxx	0.233	0.232	0.268	0.239	0.324	0.179	0.406	0.143
66141	Ifitm3	ENSMUSG00000025492	protein-coding	Q9CQW9	Click_here	0.26	0.28	0.186	0.4	0.095	0.6	-0.043	0.804	xxxxxx	0.635	0.002	0.484	0.009	0.205	0.255	-0.074	0.679	abundance	0.451	0.021	0.517	0.006	-0.008	0.977	0.12	0.372	abundance	0.374	0.096	0.298	0.119	0.109	0.567	-0.031	0.858	xxxxxx	0.191	0.41	0.332	0.088	-0.104	0.577	0.164	0.162
24099	Tnfsf13b	ENSMUSG00000031497	protein-coding	Q8BVA3,Q9WU72,Q3KP92,A0A0U5J6R6	Click_here	0.459	0.151	0.619	0.052	0.624	0.235	0.749	0.101	xxxxxx	0.49	0.046	0.78	0.004	0.698	0.185	0.918	0.024	abundance	1.022	0	1.078	0	1.31	0.046	1.366	0.022	abundance	0.031	0.936	0.16	0.547	0.074	0.891	0.169	0.583	xxxxxx	0.563	0.05	0.458	0.088	0.685	0.111	0.617	0.136
20288	Msr1	ENSMUSG00000025044	protein-coding	P30204,Q8CED7	Click_here	0.623	0.236	0.092	0.854	0.631	0.341	0.132	0.858	xxxxxx	1.044	0.014	0.785	0.018	1.113	0.142	0.851	0.124	abundance	0.87	0.042	0.703	0.037	0.932	0.189	0.758	0.127	abundance	0.421	0.396	0.692	0.07	0.482	0.611	0.719	0.129	xxxxxx	0.247	0.671	0.61	0.096	0.301	0.743	0.626	0.153
15368	Hmox1	ENSMUSG00000005413	protein-coding	P14901,Q3U5U6	Click_here	0.324	0.124	0.352	0.008	-0.041	0.933	0.224	0.124	xxxxxx	0.547	0.002	0.43	0	0.1	0.842	0.215	0.139	abundance	0.563	0.002	0.456	0	0.089	0.841	0.234	0.113	abundance	0.223	0.247	0.079	0.443	0.141	0.537	-0.009	0.953	xxxxxx	0.239	0.209	0.105	0.326	0.13	0.555	0.01	0.949
67971	Tppp3	ENSMUSG00000014846	protein-coding	Q9CRB6	Click_here	0.199	0.326	0.342	0.041	-0.077	0.814	0.225	0.147	xxxxxx	0.385	0.017	0.47	0.001	0.006	0.991	0.245	0.11	abundance	0.329	0.044	0.509	0.001	-0.082	0.815	0.316	0.035	abundance	0.186	0.318	0.128	0.331	0.083	0.726	0.019	0.91	xxxxxx	0.13	0.524	0.167	0.226	-0.005	0.988	0.091	0.473
13057	Cyba	ENSMUSG00000006519	protein-coding	Q61462,B3VQI8	Click_here	0.193	0.476	0.159	0.027	0.062	0.93	0.149	0.09	xxxxxx	0.513	0.014	0.401	0	0.184	0.895	0.374	0.002	abundance	0.602	0.005	0.635	0	0.08	0.968	0.603	0	abundance	0.321	0.183	0.242	0.002	0.122	0.899	0.225	0.02	xxxxxx	0.409	0.079	0.475	0	0.018	0.992	0.454	0
15894	Icam1	ENSMUSG00000037405	protein-coding	P13597,Q3U8M7	Click_here	0.309	0.426	0.426	0.114	0.045	0.95	0.31	0.303	xxxxxx	0.971	0.002	0.795	0.002	0.478	0.474	0.433	0.237	abundance	0.808	0.009	0.897	0	0.252	0.744	0.596	0.074	abundance	0.662	0.061	0.369	0.115	0.433	0.384	0.123	0.741	xxxxxx	0.499	0.137	0.471	0.051	0.207	0.737	0.286	0.333
382062	AB124611	ENSMUSG00000057191	protein-coding	A0A0B4J1G2,Q75VT8,Z4YNA9	Click_here	0.814	0.115	0.438	0.428	0.765	0.248	0.315	0.745	xxxxxx	1.156	0.006	1.053	0.016	1.037	0.161	0.879	0.255	abundance	1.034	0.014	0.895	0.042	0.933	0.168	0.74	0.303	abundance	0.342	0.481	0.616	0.184	0.272	0.758	0.564	0.328	xxxxxx	0.219	0.705	0.458	0.347	0.168	0.841	0.425	0.458
19143	St14	ENSMUSG00000031995	protein-coding	P56677,Q543E3	Click_here	0.708	0.042	0.669	0.078	0.8	0.14	0.804	0.208	xxxxxx	1.062	0.001	1.309	0	1.241	0.087	1.512	0.038	abundance	1.413	0	1.166	0.001	1.572	0.022	1.436	0.082	abundance	0.354	0.257	0.641	0.063	0.441	0.431	0.708	0.113	xxxxxx	0.704	0.023	0.497	0.127	0.772	0.091	0.632	0.255
12306	Anxa2	ENSMUSG00000032231	protein-coding	P07356,Q542G9	Click_here	0.11	0.687	0.179	0.417	-0.029	0.922	0.096	0.601	xxxxxx	0.46	0.017	0.424	0.016	0.132	0.62	0.076	0.711	abundance	0.463	0.019	0.544	0.004	0.042	0.902	0.193	0.29	abundance	0.35	0.118	0.245	0.186	0.161	0.492	-0.02	0.935	xxxxxx	0.353	0.101	0.365	0.062	0.071	0.816	0.097	0.621
12045	Bcl2a1b	ENSMUSG00000089929	protein-coding	Q497M6	Click_here	0.569	0.046	0.683	0.114	0.319	0.358	0.095	0.905	xxxxxx	0.942	0	1.357	0.001	0.447	0.304	0.382	0.571	abundance	1.278	0	1.437	0	0.753	0.084	0.115	0.913	abundance	0.373	0.146	0.674	0.083	0.128	0.764	0.287	0.509	xxxxxx	0.709	0.007	0.753	0.052	0.434	0.181	0.02	0.982
13036	Ctsh	ENSMUSG00000032359	protein-coding	P49935	Click_here	0.266	0.199	0.192	0.211	0.073	0.727	0.014	0.936	xxxxxx	0.655	0.001	0.569	0	0.084	0.817	0.131	0.424	abundance	0.425	0.012	0.579	0	-0.156	0.576	0.294	0.029	abundance	0.39	0.052	0.377	0.018	0.011	0.976	0.116	0.372	xxxxxx	0.16	0.427	0.387	0.009	-0.229	0.297	0.28	0.018
235587	Parp3	ENSMUSG00000023249	protein-coding	Q3UGL7,Q3ULW8,Q8BXU2,Q8CFB8	Click_here	0.193	0.363	0.249	0.144	0.117	0.742	0.201	0.359	xxxxxx	0.535	0.003	0.506	0.002	0.382	0.306	0.372	0.153	abundance	0.542	0.002	0.461	0.003	0.402	0.24	0.326	0.207	abundance	0.342	0.082	0.257	0.095	0.265	0.393	0.171	0.456	xxxxxx	0.349	0.062	0.212	0.16	0.285	0.282	0.125	0.609
102545	Cmtm7	ENSMUSG00000032436	protein-coding	Q9ESD6	Click_here	0.353	0.143	0.2	0.257	0.279	0.403	0.115	0.683	xxxxxx	0.563	0.005	0.401	0.008	0.414	0.25	0.266	0.284	abundance	0.507	0.011	0.582	0.001	0.291	0.54	0.46	0.058	abundance	0.209	0.354	0.201	0.186	0.135	0.729	0.151	0.433	xxxxxx	0.153	0.532	0.382	0.022	0.012	0.985	0.345	0.074
21813	Tgfbr2	ENSMUSG00000032440	protein-coding	Q543C0,Q62312,Q8BQS9,Q3UG22	Click_here	0.137	0.439	0.142	0.337	0.02	0.923	0.038	0.79	xxxxxx	0.395	0.006	0.333	0.008	0.122	0.512	0.033	0.837	abundance	0.339	0.015	0.288	0.019	0.102	0.527	0.031	0.831	abundance	0.258	0.106	0.191	0.136	0.101	0.558	-0.005	0.979	xxxxxx	0.202	0.187	0.146	0.263	0.082	0.597	-0.007	0.968
17433	Mobp	ENSMUSG00000032517	protein-coding	Q9D2P8	Click_here	0.237	0.162	0.295	0.111	0.011	0.948	0.034	0.799	xxxxxx	0.394	0.006	0.492	0.003	0.017	0.928	0.059	0.614	abundance	0.323	0.02	0.375	0.014	0.035	0.786	0.02	0.863	abundance	0.157	0.32	0.197	0.204	0.006	0.972	0.024	0.815	xxxxxx	0.086	0.642	0.08	0.65	0.024	0.848	-0.014	0.896
80901	Cxcr6	ENSMUSG00000048521	protein-coding	Q9EQ16	Click_here	0.413	0.678	0.79	0.163	0.675	0.651	0.856	0.206	xxxxxx	1.417	0.039	1.48	0.004	1.907	0.199	1.706	0.027	abundance	2.031	0.006	1.497	0.003	2.526	0.082	1.821	0.035	abundance	1.004	0.218	0.69	0.156	1.232	0.305	0.85	0.199	xxxxxx	1.618	0.042	0.707	0.158	1.852	0.105	0.965	0.22
12774	Ccr5	ENSMUSG00000079227	protein-coding	P51682	Click_here	0.29	0.098	0.318	0.067	0.148	0.614	0.171	0.469	xxxxxx	0.349	0.013	0.468	0.002	0.14	0.672	0.291	0.145	abundance	0.423	0.004	0.523	0.001	0.189	0.536	0.31	0.16	abundance	0.06	0.746	0.15	0.287	-0.008	0.981	0.12	0.434	xxxxxx	0.133	0.433	0.206	0.162	0.041	0.891	0.139	0.398
13058	Cybb	ENSMUSG00000015340	protein-coding	Q3U6G0,Q61093	Click_here	0.725	0.136	1.028	0.034	-0.163	0.769	0.403	0.234	xxxxxx	1.597	0	1.642	0	0.179	0.808	0.264	0.546	abundance	1.24	0.003	1.504	0	-0.058	0.934	0.433	0.21	abundance	0.872	0.06	0.614	0.119	0.342	0.353	-0.139	0.696	xxxxxx	0.515	0.245	0.475	0.23	0.105	0.798	0.031	0.935
21857	Timp1	ENSMUSG00000001131	protein-coding	P12032	Click_here	1.525	0.001	1.296	0.062	1.58	0.027	1.501	0.377	xxxxxx	1.406	0	1.401	0.011	1.466	0.024	1.591	0.21	abundance	1.845	0	2.114	0.001	1.937	0.022	2.362	0.134	abundance	-0.118	0.792	0.105	0.881	-0.114	0.868	0.089	0.922	xxxxxx	0.321	0.421	0.818	0.164	0.356	0.549	0.861	0.24
14618	Gjb1	ENSMUSG00000047797	protein-coding	P28230	Click_here	0.21	0.119	0.25	0.05	0.052	0.817	0.113	0.438	xxxxxx	0.365	0.002	0.37	0.001	0.131	0.546	0.132	0.397	abundance	0.439	0	0.536	0	0.1	0.73	0.249	0.153	abundance	0.156	0.205	0.12	0.237	0.08	0.626	0.019	0.898	xxxxxx	0.229	0.056	0.286	0.013	0.049	0.84	0.136	0.297
279572	Tlr13	ENSMUSG00000033777	protein-coding	Q6R5N8	Click_here	0.282	0.181	0.201	0.36	0.239	0.402	0.122	0.731	xxxxxx	0.621	0.001	0.531	0.005	0.507	0.127	0.357	0.329	abundance	0.645	0.001	0.609	0.002	0.514	0.149	0.428	0.249	abundance	0.339	0.087	0.33	0.093	0.269	0.4	0.235	0.415	xxxxxx	0.363	0.055	0.408	0.041	0.276	0.393	0.306	0.299
13193	Dcx	ENSMUSG00000031285	protein-coding	O88809,Q6PGI2,Q9CXL6	Click_here	-0.224	0.331	-0.298	0.08	-0.067	0.885	-0.223	0.27	xxxxxx	-0.482	0.01	-0.512	0.001	-0.211	0.653	-0.35	0.102	abundance	-0.524	0.006	-0.715	0	-0.146	0.811	-0.538	0.027	abundance	-0.258	0.218	-0.214	0.136	-0.144	0.677	-0.127	0.485	xxxxxx	-0.299	0.14	-0.417	0.009	-0.079	0.882	-0.316	0.106
237213	Glra2	ENSMUSG00000018589	protein-coding	Q3UTL8,Q7TNC8	Click_here	-0.226	0.095	0.021	0.902	-0.232	0.145	0.105	0.645	xxxxxx	-0.409	0.001	-0.33	0.006	-0.32	0.114	-0.178	0.462	abundance	-0.446	0	-0.356	0.004	-0.35	0.091	-0.19	0.464	abundance	-0.183	0.143	-0.351	0.016	-0.088	0.776	-0.284	0.113	xxxxxx	-0.22	0.07	-0.377	0.006	-0.118	0.681	-0.296	0.114
277353	Tcfl5	ENSMUSG00000038932	protein-coding	Q32NY8	Click_here	0.174	0.813	-1.609	0.02	0.364	0.807	-1.635	0.055	xxxxxx	-0.304	0.554	-1.644	0.004	-0.11	0.948	-1.6	0.024	buffering	-1.026	0.043	-1.73	0.003	-0.822	0.461	-1.58	0.05	abundance	-0.478	0.415	-0.035	0.961	-0.474	0.569	0.035	0.973	xxxxxx	-1.2	0.032	-0.12	0.864	-1.186	0.091	0.054	0.97
12802	Cnr2	ENSMUSG00000062585	protein-coding	P47936	Click_here	0.222	0.656	0.875	0.117	-0.045	0.962	0.752	0.222	xxxxxx	0.557	0.099	1.495	0.003	0.101	0.925	1.185	0.049	buffering	1.035	0.005	1.671	0.001	0.526	0.501	1.094	0.133	abundance	0.335	0.425	0.62	0.188	0.146	0.847	0.434	0.436	xxxxxx	0.813	0.043	0.795	0.105	0.571	0.32	0.343	0.663
330256	Gm20559	NA	ncRNA	NA	Click_here	0.266	0.43	0.312	0.253	0.296	0.556	0.334	0.347	xxxxxx	0.348	0.153	0.897	0.001	0.435	0.546	0.926	0.012	buffering	0.556	0.035	0.837	0.001	0.637	0.296	0.883	0.022	abundance	0.082	0.819	0.586	0.032	0.139	0.86	0.592	0.061	xxxxxx	0.29	0.34	0.525	0.037	0.341	0.533	0.549	0.089
14676	Gna15	ENSMUSG00000034792	protein-coding	P30678	Click_here	0.479	0.031	0.246	0.141	0.556	0.073	0.357	0.223	xxxxxx	0.772	0	0.504	0.001	0.931	0.022	0.684	0.052	translation	0.567	0.002	0.505	0.001	0.725	0.058	0.636	0.026	abundance	0.293	0.141	0.258	0.089	0.375	0.203	0.327	0.128	xxxxxx	0.088	0.721	0.259	0.085	0.169	0.614	0.279	0.109
20302	Ccl3	ENSMUSG00000000982	protein-coding	P10855,Q5QNW0	Click_here	1.579	0.001	1.154	0.067	1.318	0.06	0.374	0.835	xxxxxx	2.46	0	1.863	0.001	2.038	0.016	0.649	0.722	translation	2.009	0	2.068	0	1.541	0.072	1.076	0.44	abundance	0.88	0.045	0.709	0.173	0.72	0.194	0.274	0.782	xxxxxx	0.429	0.303	0.914	0.092	0.223	0.764	0.702	0.284
382543	Ankfn1	ENSMUSG00000047773	protein-coding	Q8CDJ6	Click_here	-0.982	0.018	-0.225	0.499	-0.998	0.052	-0.279	0.68	xxxxxx	-1.577	0	-0.259	0.278	-1.596	0.002	-0.345	0.636	translation	-0.733	0.025	-0.512	0.048	-0.77	0.142	-0.552	0.171	abundance	-0.595	0.113	-0.034	0.924	-0.598	0.188	-0.066	0.902	xxxxxx	0.249	0.544	-0.286	0.315	0.228	0.708	-0.273	0.431
73016	Kremen2	ENSMUSG00000040680	protein-coding	Q8K1S7	Click_here	-0.508	0.032	-0.199	0.501	-0.511	0.085	-0.215	0.713	xxxxxx	-0.795	0	-0.373	0.08	-0.801	0.01	-0.398	0.482	translation	-0.495	0.009	-0.704	0.005	-0.507	0.176	-0.719	0.077	abundance	-0.287	0.176	-0.174	0.479	-0.29	0.312	-0.183	0.624	xxxxxx	0.012	0.972	-0.505	0.05	0.004	0.993	-0.504	0.093
225471	Ticam2	ENSMUSG00000056130	protein-coding	Q8BJQ4	Click_here	0.458	0.07	0.463	0.081	0.648	0.065	0.71	0.08	xxxxxx	0.777	0.001	0.399	0.045	0.941	0.004	0.82	0.062	translation	0.513	0.012	0.457	0.031	0.701	0.027	0.735	0.031	abundance	0.319	0.164	-0.063	0.806	0.293	0.252	0.11	0.731	xxxxxx	0.055	0.864	-0.006	0.988	0.053	0.882	0.024	0.942
109032	Sp110	ENSMUSG00000070034	protein-coding	Q8BVK9	Click_here	-0.106	0.802	-0.006	0.99	-0.103	0.841	0.038	0.931	xxxxxx	0.503	0.067	0.553	0.022	0.223	0.689	0.341	0.259	xxxxxx	0.877	0.004	0.501	0.04	0.623	0.143	0.132	0.776	abundance	0.608	0.073	0.559	0.05	0.325	0.582	0.302	0.413	xxxxxx	0.983	0.004	0.508	0.062	0.726	0.118	0.093	0.883
12654	Chil1	ENSMUSG00000064246	protein-coding	Q61362	Click_here	0.043	0.682	0.055	0.499	0.052	0.713	0.062	0.528	xxxxxx	0.227	0.004	0.112	0.061	0.245	0.042	0.148	0.227	xxxxxx	0.306	0	0.333	0	0.36	0.081	0.382	0.025	abundance	0.184	0.044	0.056	0.403	0.193	0.086	0.086	0.484	xxxxxx	0.263	0.004	0.278	0.001	0.308	0.116	0.32	0.052
55990	Fmo2	ENSMUSG00000040170	protein-coding	Q8K2I3	Click_here	0.227	0.731	0.396	0.445	0.034	0.974	0.293	0.612	xxxxxx	0.597	0.165	0.661	0.082	0.274	0.733	0.392	0.404	xxxxxx	1.077	0.021	1.199	0.006	0.491	0.568	0.714	0.211	abundance	0.37	0.499	0.265	0.553	0.24	0.761	0.099	0.871	xxxxxx	0.85	0.097	0.803	0.075	0.457	0.573	0.421	0.482
381319	Batf3	ENSMUSG00000026630	protein-coding	Q9D275	Click_here	0.158	0.615	0.725	0.042	-0.016	0.985	0.663	0.11	xxxxxx	0.63	0.008	0.499	0.051	0.51	0.151	0.251	0.599	xxxxxx	0.741	0.002	0.777	0.007	0.555	0.194	0.484	0.331	abundance	0.472	0.082	-0.226	0.433	0.526	0.102	-0.412	0.342	xxxxxx	0.583	0.024	0.051	0.891	0.57	0.071	-0.178	0.746
70337	Iyd	ENSMUSG00000019762	protein-coding	Q9DCX8	Click_here	-0.233	0.142	-0.086	0.658	-0.201	0.26	0.046	0.881	xxxxxx	-0.339	0.01	-0.216	0.098	-0.258	0.138	-0.025	0.933	xxxxxx	-0.529	0	-0.302	0.034	-0.417	0.034	-0.003	0.994	abundance	-0.106	0.482	-0.131	0.381	-0.058	0.808	-0.071	0.705	xxxxxx	-0.297	0.038	-0.217	0.159	-0.216	0.243	-0.049	0.868
53374	Chst3	ENSMUSG00000057337	protein-coding	G5E8X5,O88199	Click_here	-0.022	0.953	-0.12	0.3	-0.03	0.957	-0.12	0.383	xxxxxx	-0.311	0.137	-0.335	0.002	-0.333	0.567	-0.339	0.022	xxxxxx	-0.597	0.009	-0.342	0.001	-0.62	0.229	-0.35	0.04	abundance	-0.289	0.256	-0.216	0.05	-0.303	0.551	-0.22	0.119	xxxxxx	-0.575	0.022	-0.223	0.036	-0.59	0.171	-0.23	0.19
74048	Vsir	ENSMUSG00000020101	protein-coding	Q9D659,A0A171EBK7	Click_here	0.265	0.017	0.08	0.389	0.251	0.073	0.033	0.89	xxxxxx	0.284	0.002	0.215	0.007	0.245	0.138	0.165	0.269	xxxxxx	0.396	0	0.286	0.001	0.344	0.073	0.215	0.257	abundance	0.019	0.882	0.135	0.099	-0.006	0.982	0.132	0.159	xxxxxx	0.13	0.177	0.205	0.018	0.093	0.652	0.182	0.113
237387	Lrrc3	ENSMUSG00000051652	protein-coding	P59034,Q543Z4	Click_here	0.271	0.082	0.056	0.702	0.246	0.165	-0.049	0.842	xxxxxx	0.426	0.001	0.17	0.081	0.352	0.051	0.004	0.987	xxxxxx	0.458	0.001	0.345	0.003	0.306	0.195	0.168	0.425	abundance	0.155	0.27	0.113	0.3	0.105	0.621	0.053	0.731	xxxxxx	0.188	0.174	0.289	0.017	0.06	0.852	0.216	0.142
17311	Kitl	ENSMUSG00000019966	protein-coding	P20826	Click_here	-0.297	0.054	-0.117	0.311	-0.252	0.198	-0.034	0.89	xxxxxx	-0.245	0.036	-0.135	0.116	-0.193	0.265	-0.067	0.635	xxxxxx	-0.29	0.019	-0.265	0.008	-0.188	0.411	-0.185	0.195	abundance	0.052	0.743	-0.019	0.876	0.059	0.787	-0.033	0.806	xxxxxx	0.007	0.974	-0.149	0.145	0.065	0.791	-0.151	0.178
73914	Irak3	ENSMUSG00000020227	protein-coding	Q0VB14,Q8K4B2	Click_here	0.634	0.082	0.17	0.608	0.711	0.086	0.414	0.356	xxxxxx	0.491	0.073	0.43	0.063	0.684	0.104	0.62	0.064	xxxxxx	0.783	0.008	0.666	0.01	1.082	0.035	0.968	0.026	abundance	-0.144	0.698	0.26	0.313	-0.026	0.969	0.205	0.484	xxxxxx	0.148	0.717	0.496	0.07	0.372	0.456	0.554	0.07
13198	Ddit3	ENSMUSG00000025408	protein-coding	P35639,Q3V405	Click_here	0.098	0.585	0.113	0.248	-0.014	0.96	0.073	0.463	xxxxxx	0.16	0.2	0.195	0.015	-0.033	0.909	0.129	0.113	xxxxxx	0.3	0.026	0.335	0	-0.031	0.933	0.21	0.043	abundance	0.062	0.721	0.082	0.328	-0.019	0.94	0.057	0.493	xxxxxx	0.202	0.176	0.222	0.017	-0.017	0.968	0.138	0.15
140703	Emid1	ENSMUSG00000034164	protein-coding	Q5SUT2,Q91VF5	Click_here	0.033	0.876	-0.094	0.533	-0.032	0.895	-0.075	0.599	xxxxxx	-0.226	0.085	-0.398	0.002	-0.504	0.043	-0.529	0.003	xxxxxx	-0.319	0.024	-0.305	0.012	-0.531	0.016	-0.489	0.007	abundance	-0.259	0.111	-0.304	0.032	-0.471	0.037	-0.454	0.014	xxxxxx	-0.352	0.025	-0.211	0.096	-0.499	0.014	-0.415	0.031
15122	Hba-a1	ENSMUSG00000069919	protein-coding	Q91VB8	Click_here	0.145	0.754	0.052	0.905	0.099	0.745	-0.07	0.79	xxxxxx	0.59	0.052	0.462	0.084	0.183	0.513	-0.036	0.893	xxxxxx	0.779	0.017	0.674	0.022	0.184	0.542	0.017	0.957	abundance	0.446	0.22	0.41	0.176	0.084	0.818	0.034	0.902	xxxxxx	0.634	0.074	0.622	0.053	0.085	0.835	0.087	0.753
110257	Hba-a2	ENSMUSG00000069917	protein-coding	Q91VB8	Click_here	0.125	0.814	0.152	0.741	0.02	0.977	0.071	0.88	xxxxxx	0.572	0.093	0.375	0.21	0.315	0.453	0.003	0.994	xxxxxx	0.758	0.038	0.751	0.024	0.243	0.637	0.258	0.499	abundance	0.448	0.282	0.223	0.528	0.295	0.522	-0.068	0.877	xxxxxx	0.633	0.116	0.598	0.095	0.223	0.703	0.187	0.656
574428	Zmynd15	ENSMUSG00000040829	protein-coding	A2CFF1,Q8C0R7,Q5F2D4,Q6ZQM1	Click_here	0.267	0.638	0.566	0.291	0.416	0.587	0.657	0.295	xxxxxx	0.932	0.021	0.683	0.09	1.112	0.077	1.003	0.128	xxxxxx	0.875	0.035	0.903	0.039	1.113	0.088	1.204	0.065	abundance	0.665	0.16	0.117	0.829	0.696	0.215	0.346	0.608	xxxxxx	0.609	0.187	0.338	0.493	0.698	0.218	0.547	0.38
327959	Xaf1	ENSMUSG00000040483	protein-coding	Q5NBU8	Click_here	0.24	0.153	0.12	0.612	0.199	0.287	-0.054	0.883	xxxxxx	0.343	0.012	0.151	0.356	0.291	0.083	-0.098	0.735	xxxxxx	0.517	0	0.534	0.005	0.333	0.158	0.159	0.669	abundance	0.103	0.529	0.031	0.893	0.092	0.652	-0.043	0.864	xxxxxx	0.277	0.068	0.414	0.037	0.134	0.598	0.213	0.418
16859	Lgals9	ENSMUSG00000001123	protein-coding	O08573,G3X9T7	Click_here	0.12	0.415	-0.014	0.931	0.13	0.307	-0.105	0.369	xxxxxx	0.216	0.048	0.168	0.086	0.096	0.476	0.003	0.983	xxxxxx	0.331	0.005	0.333	0.004	0.093	0.593	0.081	0.561	abundance	0.096	0.473	0.182	0.113	-0.034	0.867	0.109	0.266	xxxxxx	0.211	0.097	0.347	0.006	-0.037	0.886	0.186	0.121
14017	Evi2a	ENSMUSG00000078771	protein-coding	P20934	Click_here	0.047	0.812	0.086	0.266	-0.062	0.791	0.072	0.35	xxxxxx	0.275	0.036	0.203	0.003	0.015	0.97	0.121	0.111	xxxxxx	0.291	0.034	0.298	0	-0.091	0.808	0.212	0.016	abundance	0.227	0.145	0.117	0.093	0.077	0.766	0.05	0.535	xxxxxx	0.244	0.108	0.212	0.005	-0.028	0.951	0.14	0.091
217353	Tmc6	ENSMUSG00000025572	protein-coding	B1ATB3,Q7TN60	Click_here	0.224	0.181	0.171	0.15	0.146	0.583	0.108	0.515	xxxxxx	0.423	0.003	0.252	0.011	0.307	0.199	0.134	0.443	xxxxxx	0.313	0.023	0.277	0.007	0.185	0.471	0.19	0.183	abundance	0.199	0.198	0.081	0.431	0.162	0.443	0.025	0.883	xxxxxx	0.088	0.626	0.106	0.317	0.039	0.888	0.081	0.503
11799	Birc5	ENSMUSG00000017716	protein-coding	O70201,Q549P2	Click_here	-0.122	0.643	-0.631	0.145	-0.17	0.678	-0.668	0.209	xxxxxx	-0.19	0.295	-0.679	0.043	-0.242	0.472	-0.738	0.095	xxxxxx	-0.569	0.004	-0.707	0.045	-0.623	0.046	-0.884	0.165	abundance	-0.068	0.791	-0.048	0.92	-0.072	0.853	-0.069	0.903	xxxxxx	-0.448	0.036	-0.077	0.875	-0.453	0.091	-0.216	0.767
268527	Greb1	ENSMUSG00000036523	protein-coding	E0CXG4,Q3UHK3	Click_here	-0.043	0.957	0.504	0.114	-0.468	0.622	0.515	0.127	xxxxxx	0.296	0.55	0.338	0.149	0.01	0.993	0.258	0.321	xxxxxx	1.308	0.008	0.81	0.004	0.625	0.497	0.453	0.237	abundance	0.339	0.567	-0.165	0.555	0.478	0.504	-0.257	0.38	xxxxxx	1.351	0.015	0.306	0.276	1.092	0.097	-0.062	0.918
11565	Adssl1	ENSMUSG00000011148	protein-coding	P28650,Q3UBP0	Click_here	0.155	0.321	0.117	0.189	0.097	0.704	0.087	0.452	xxxxxx	0.323	0.011	0.218	0.005	0.214	0.401	0.155	0.186	xxxxxx	0.27	0.032	0.362	0	0.09	0.83	0.309	0.014	abundance	0.168	0.236	0.101	0.189	0.118	0.614	0.068	0.511	xxxxxx	0.115	0.446	0.244	0.005	-0.006	0.99	0.221	0.037
12522	Cd83	ENSMUSG00000015396	protein-coding	O88324	Click_here	0.14	0.303	0.145	0.123	0.14	0.541	0.145	0.252	xxxxxx	0.088	0.407	0.14	0.05	0.088	0.685	0.14	0.124	xxxxxx	0.319	0.005	0.375	0	0.318	0.309	0.374	0.019	abundance	-0.052	0.712	-0.005	0.962	-0.052	0.805	-0.005	0.973	xxxxxx	0.179	0.139	0.23	0.01	0.178	0.481	0.229	0.065
268663	Cdhr2	ENSMUSG00000034918	protein-coding	E9Q7P9	Click_here	0.86	0.093	0.026	0.927	0.861	0.167	0.028	0.952	xxxxxx	0.682	0.076	0.402	0.022	0.687	0.351	0.404	0.11	xxxxxx	0.864	0.035	0.427	0.02	0.87	0.231	0.43	0.114	abundance	-0.178	0.737	0.376	0.066	-0.173	0.876	0.376	0.117	xxxxxx	0.004	0.997	0.402	0.046	0.009	0.993	0.402	0.086
100038627	F630042J09Rik	ENSMUSG00000114442	ncRNA	NA	Click_here	0.239	0.73	0.634	0.238	-0.118	0.904	0.504	0.359	xxxxxx	1.098	0.021	0.433	0.284	0.854	0.129	-0.164	0.808	xxxxxx	1.019	0.036	1.245	0.008	0.318	0.724	0.691	0.208	abundance	0.86	0.124	-0.201	0.688	0.973	0.094	-0.668	0.252	xxxxxx	0.781	0.144	0.611	0.201	0.436	0.538	0.187	0.775
18792	Plau	ENSMUSG00000021822	protein-coding	P06869,Q0VBA8	Click_here	0.437	0.132	0.311	0.124	0.231	0.601	0.146	0.6	xxxxxx	0.396	0.072	0.467	0.007	0.086	0.886	0.318	0.114	xxxxxx	0.625	0.009	0.549	0.002	0.261	0.575	0.312	0.192	abundance	-0.041	0.904	0.156	0.36	-0.145	0.71	0.172	0.329	xxxxxx	0.189	0.519	0.238	0.178	0.031	0.959	0.166	0.377
218877	Sema3g	ENSMUSG00000021904	protein-coding	Q4LFA9	Click_here	-0.632	0.115	-0.626	0.024	-0.257	0.754	-0.441	0.217	xxxxxx	-0.417	0.162	-0.304	0.112	-0.235	0.651	-0.182	0.462	xxxxxx	-0.642	0.046	-0.525	0.015	-0.328	0.561	-0.336	0.225	abundance	0.215	0.582	0.322	0.145	0.022	0.978	0.259	0.289	xxxxxx	-0.01	0.986	0.101	0.685	-0.071	0.91	0.105	0.69
78416	Rnase6	ENSMUSG00000021880	protein-coding	Q3V3L3,Q9D244	Click_here	0.319	0.346	0.011	0.981	0.321	0.457	0.057	0.916	xxxxxx	0.436	0.084	-0.056	0.828	0.428	0.217	0.006	0.989	xxxxxx	0.62	0.022	0.501	0.041	0.693	0.112	0.589	0.125	abundance	0.117	0.739	-0.067	0.823	0.107	0.841	-0.051	0.898	xxxxxx	0.301	0.332	0.49	0.07	0.373	0.457	0.533	0.121
52033	Pbk	ENSMUSG00000022033	protein-coding	Q9JJ78	Click_here	0.179	0.754	-0.329	0.706	0.209	0.781	-0.376	0.72	xxxxxx	-0.846	0.028	-0.884	0.124	-0.767	0.192	-0.663	0.493	xxxxxx	-1.1	0.007	-1.312	0.037	-0.982	0.131	-1.025	0.344	abundance	-1.025	0.034	-0.554	0.4	-0.976	0.094	-0.287	0.84	xxxxxx	-1.279	0.006	-0.982	0.149	-1.191	0.074	-0.649	0.657
320873	Cdh10	ENSMUSG00000022321	protein-coding	P70408	Click_here	-0.199	0.286	-0.143	0.371	-0.072	0.671	0.014	0.935	xxxxxx	-0.349	0.019	-0.238	0.049	-0.137	0.344	0.035	0.788	xxxxxx	-0.349	0.022	-0.263	0.041	-0.114	0.437	0.011	0.943	abundance	-0.15	0.393	-0.096	0.487	-0.064	0.693	0.022	0.86	xxxxxx	-0.149	0.403	-0.12	0.398	-0.042	0.804	-0.003	0.984
239552	Apol8	ENSMUSG00000056656	protein-coding	A2VDH7	Click_here	-0.006	0.981	0.034	0.88	-0.021	0.94	0.038	0.88	xxxxxx	0.157	0.245	0.073	0.622	0.124	0.489	-0.021	0.92	xxxxxx	0.369	0.011	0.301	0.046	0.236	0.243	0.079	0.755	abundance	0.162	0.326	0.039	0.838	0.145	0.465	-0.059	0.781	xxxxxx	0.375	0.021	0.267	0.107	0.256	0.215	0.041	0.901
19041	Ppl	ENSMUSG00000039457	protein-coding	G5E898,Q3UQD7,Q9R269	Click_here	0.042	0.928	0.063	0.793	-0.008	0.99	0.049	0.855	xxxxxx	0.349	0.189	0.273	0.074	0.129	0.806	0.163	0.369	xxxxxx	0.708	0.014	0.358	0.032	0.42	0.322	0.136	0.587	abundance	0.306	0.352	0.21	0.221	0.137	0.795	0.114	0.581	xxxxxx	0.665	0.036	0.295	0.102	0.428	0.323	0.086	0.771
56722	Litaf	ENSMUSG00000022500	protein-coding	Q9JLJ0	Click_here	0.149	0.271	0.107	0.433	0.078	0.584	-0.018	0.915	xxxxxx	0.328	0.004	0.26	0.017	0.157	0.241	-0.017	0.929	xxxxxx	0.329	0.004	0.301	0.009	0.13	0.365	0.024	0.892	abundance	0.179	0.149	0.153	0.182	0.078	0.6	0.002	0.992	xxxxxx	0.18	0.135	0.194	0.103	0.052	0.745	0.042	0.751
239759	Liph	ENSMUSG00000044626	protein-coding	Q8CIV3	Click_here	0.489	0.103	0.835	0.012	0.362	0.595	0.744	0.119	xxxxxx	0.586	0.015	0.274	0.222	0.544	0.107	0.165	0.706	xxxxxx	0.583	0.017	0.74	0.005	0.471	0.33	0.631	0.109	abundance	0.096	0.759	-0.562	0.05	0.182	0.764	-0.579	0.083	xxxxxx	0.094	0.792	-0.095	0.753	0.109	0.803	-0.113	0.745
12394	Runx1	ENSMUSG00000022952	protein-coding	Q3UM65,G3UWD2,G3X9W7,Q8BQ09	Click_here	0.595	0.195	0.417	0.173	0.569	0.421	0.397	0.363	xxxxxx	0.661	0.061	0.469	0.046	0.632	0.305	0.447	0.202	xxxxxx	1.184	0.002	0.526	0.035	1.15	0.064	0.487	0.3	abundance	0.066	0.904	0.052	0.87	0.063	0.94	0.05	0.901	xxxxxx	0.588	0.153	0.11	0.719	0.581	0.273	0.09	0.849
100504601	Gm16702	NA	ncRNA	NA	Click_here	0.009	0.967	0.042	0.807	-0.016	0.949	0.037	0.839	xxxxxx	0.104	0.445	0.233	0.038	-0.038	0.896	0.177	0.126	xxxxxx	0.311	0.026	0.428	0.001	0.05	0.88	0.262	0.09	abundance	0.095	0.572	0.191	0.13	-0.021	0.944	0.14	0.269	xxxxxx	0.302	0.05	0.386	0.006	0.067	0.854	0.225	0.186
210853	Zfp947	ENSMUSG00000063383	protein-coding	Q8BIQ6	Click_here	-0.007	0.989	-0.04	0.92	0.011	0.988	-0.037	0.937	xxxxxx	0.348	0.205	0.287	0.224	0.22	0.617	0.147	0.64	xxxxxx	0.59	0.046	0.759	0.006	0.253	0.668	0.522	0.131	abundance	0.354	0.293	0.327	0.225	0.209	0.692	0.184	0.598	xxxxxx	0.596	0.069	0.799	0.009	0.242	0.744	0.559	0.16
433099	Ly6g6f	ENSMUSG00000034923	protein-coding	B2RXM6	Click_here	-0.069	0.822	0.137	0.772	-0.11	0.741	0.199	0.661	xxxxxx	0.51	0.015	0.598	0.054	0.33	0.249	0.141	0.792	xxxxxx	0.854	0	0.856	0.013	0.597	0.07	0.089	0.914	abundance	0.579	0.026	0.461	0.184	0.44	0.122	-0.058	0.939	xxxxxx	0.923	0.001	0.718	0.052	0.707	0.038	-0.11	0.917
14991	H2-M3	ENSMUSG00000016206	protein-coding	Q31093	Click_here	0.274	0.451	0.276	0.244	0.277	0.627	0.278	0.365	xxxxxx	0.458	0.084	0.628	0.003	0.465	0.476	0.631	0.037	xxxxxx	0.585	0.04	0.645	0.003	0.592	0.333	0.649	0.039	abundance	0.184	0.595	0.351	0.099	0.188	0.776	0.352	0.166	xxxxxx	0.311	0.344	0.368	0.085	0.315	0.568	0.37	0.173
78249	Adgrf4	ENSMUSG00000023918	protein-coding	A0A0D9SEG9,Q9D2L6	Click_here	0.212	0.375	0.107	0.647	0.214	0.51	0.111	0.729	xxxxxx	0.175	0.331	0.3	0.062	0.18	0.602	0.303	0.145	xxxxxx	0.508	0.008	0.581	0.002	0.519	0.198	0.589	0.057	abundance	-0.037	0.893	0.193	0.28	-0.034	0.942	0.192	0.371	xxxxxx	0.297	0.155	0.474	0.017	0.305	0.458	0.479	0.08
22436	Xdh	ENSMUSG00000024066	protein-coding	Q00519,Q9CVF2	Click_here	0.161	0.621	0.081	0.793	0.111	0.759	-0.012	0.976	xxxxxx	0.297	0.182	0.41	0.044	0.047	0.921	0.238	0.277	xxxxxx	0.514	0.032	0.518	0.019	0.198	0.594	0.22	0.411	abundance	0.136	0.649	0.329	0.148	-0.065	0.892	0.25	0.261	xxxxxx	0.353	0.186	0.437	0.066	0.087	0.857	0.232	0.371
27528	Nrep	ENSMUSG00000042834	protein-coding	Q07475,Q542Q5	Click_here	-0.097	0.735	-0.058	0.774	-0.028	0.887	0.009	0.947	xxxxxx	-0.293	0.116	-0.288	0.034	0.045	0.835	-0.086	0.311	xxxxxx	-0.463	0.022	-0.395	0.008	0.001	0.998	-0.076	0.463	abundance	-0.196	0.399	-0.23	0.129	0.074	0.706	-0.095	0.279	xxxxxx	-0.366	0.098	-0.337	0.035	0.029	0.913	-0.084	0.416
22240	Dpysl3	ENSMUSG00000024501	protein-coding	Q3TT92,E9PWE8,Q62188	Click_here	-0.227	0.409	-0.211	0.097	-0.22	0.655	-0.209	0.199	xxxxxx	-0.325	0.105	-0.287	0.007	-0.314	0.501	-0.284	0.052	xxxxxx	-0.528	0.015	-0.553	0	-0.508	0.465	-0.548	0.008	abundance	-0.097	0.727	-0.076	0.485	-0.095	0.83	-0.075	0.579	xxxxxx	-0.3	0.213	-0.341	0.005	-0.288	0.627	-0.339	0.042
108052	Slc14a1	ENSMUSG00000059336	protein-coding	Q8VHL0	Click_here	0.307	0.005	0.148	0.079	0.25	0.101	0.048	0.825	xxxxxx	0.19	0.02	0.211	0.004	0.108	0.546	0.149	0.142	xxxxxx	0.34	0	0.408	0	0.182	0.491	0.297	0.055	abundance	-0.117	0.215	0.063	0.364	-0.142	0.239	0.101	0.275	xxxxxx	0.033	0.791	0.26	0.002	-0.068	0.784	0.249	0.01
71670	Acy3	ENSMUSG00000024866	protein-coding	Q91XE4	Click_here	0.266	0.315	0.075	0.794	0.293	0.344	0.175	0.59	xxxxxx	0.242	0.219	-0.011	0.96	0.238	0.372	0.08	0.76	xxxxxx	0.432	0.042	0.401	0.044	0.575	0.074	0.564	0.053	abundance	-0.024	0.94	-0.087	0.701	-0.055	0.896	-0.096	0.71	xxxxxx	0.166	0.533	0.326	0.133	0.282	0.407	0.388	0.121
16952	Anxa1	ENSMUSG00000024659	protein-coding	P10107,Q4FJV4	Click_here	-0.102	0.802	0.277	0.268	-0.353	0.288	0.336	0.124	xxxxxx	0.208	0.45	0.298	0.114	-0.063	0.886	0.179	0.284	xxxxxx	0.554	0.048	0.675	0.003	-0.058	0.919	0.358	0.092	abundance	0.309	0.334	0.02	0.942	0.291	0.315	-0.157	0.431	xxxxxx	0.656	0.034	0.398	0.076	0.295	0.409	0.022	0.953
15959	Ifit3	ENSMUSG00000074896	protein-coding	Q5FW82,Q64345	Click_here	0.288	0.427	0.166	0.666	0.157	0.547	-0.1	0.704	xxxxxx	0.601	0.027	0.457	0.078	0.24	0.306	-0.098	0.688	xxxxxx	0.756	0.008	0.681	0.018	0.218	0.426	-0.017	0.961	abundance	0.314	0.331	0.291	0.319	0.083	0.785	0.002	0.995	xxxxxx	0.469	0.133	0.516	0.092	0.061	0.867	0.083	0.747
667370	Ifit3b	ENSMUSG00000062488	protein-coding	E9PV48,Q8BPC3	Click_here	0.18	0.657	0.229	0.426	-0.005	0.993	0.125	0.647	xxxxxx	0.481	0.081	0.544	0.017	0.042	0.944	0.265	0.251	xxxxxx	0.654	0.027	0.62	0.01	0.155	0.744	0.24	0.361	abundance	0.301	0.378	0.315	0.192	0.047	0.931	0.14	0.557	xxxxxx	0.475	0.143	0.39	0.12	0.16	0.722	0.115	0.688
83490	Pik3ap1	ENSMUSG00000025017	protein-coding	Q9EQ32	Click_here	0.183	0.456	0.123	0.61	0.128	0.683	0.036	0.916	xxxxxx	0.364	0.045	0.328	0.052	0.217	0.462	0.156	0.516	xxxxxx	0.744	0	0.445	0.016	0.546	0.073	0.093	0.825	abundance	0.181	0.416	0.206	0.271	0.089	0.806	0.12	0.599	xxxxxx	0.561	0.011	0.322	0.102	0.418	0.146	0.057	0.895
215280	Wipf1	ENSMUSG00000075284	protein-coding	Q8K1I7	Click_here	0.109	0.303	0.086	0.297	0.123	0.403	0.101	0.369	xxxxxx	0.235	0.007	0.175	0.011	0.263	0.092	0.206	0.099	xxxxxx	0.344	0	0.28	0	0.389	0.055	0.326	0.049	abundance	0.126	0.195	0.088	0.213	0.14	0.317	0.105	0.298	xxxxxx	0.234	0.016	0.194	0.014	0.266	0.127	0.225	0.108
78802	Ttc30a1	ENSMUSG00000075271	protein-coding	Q99J38	Click_here	-0.174	0.293	-0.152	0.254	-0.225	0.308	-0.2	0.254	xxxxxx	0.08	0.556	-0.136	0.173	0.034	0.902	-0.114	0.344	xxxxxx	-0.27	0.043	-0.275	0.015	-0.362	0.111	-0.349	0.038	abundance	0.253	0.099	0.016	0.915	0.259	0.147	0.086	0.644	xxxxxx	-0.096	0.574	-0.123	0.306	-0.137	0.512	-0.149	0.275
23796	Aplnr	ENSMUSG00000044338	protein-coding	Q9WV08	Click_here	-0.721	0.104	-0.775	0.015	-0.471	0.636	-0.657	0.139	xxxxxx	-0.597	0.075	-0.35	0.107	-0.484	0.376	-0.252	0.432	xxxxxx	-1.081	0.004	-0.599	0.014	-0.888	0.162	-0.422	0.317	abundance	0.124	0.797	0.425	0.099	-0.013	0.991	0.405	0.166	xxxxxx	-0.36	0.393	0.176	0.509	-0.417	0.432	0.235	0.462
215653	Rassf2	ENSMUSG00000027339	protein-coding	Q8BMS9	Click_here	0.11	0.159	0.134	0.141	0.08	0.488	0.077	0.593	xxxxxx	0.217	0.002	0.25	0.003	0.161	0.178	0.138	0.394	xxxxxx	0.275	0	0.28	0.001	0.213	0.084	0.138	0.492	abundance	0.107	0.142	0.116	0.14	0.081	0.459	0.061	0.623	xxxxxx	0.165	0.021	0.146	0.073	0.133	0.182	0.061	0.714
17064	Cd93	ENSMUSG00000027435	protein-coding	O89103	Click_here	-0.397	0.003	-0.318	0.088	-0.268	0.061	0.16	0.641	xxxxxx	-0.29	0.005	-0.167	0.218	-0.223	0.045	0.182	0.37	xxxxxx	-0.402	0	-0.347	0.022	-0.261	0.042	0.136	0.619	abundance	0.107	0.357	0.15	0.332	0.046	0.765	0.022	0.91	xxxxxx	-0.005	0.98	-0.029	0.886	0.007	0.971	-0.023	0.895
76960	Bcas1	ENSMUSG00000013523	protein-coding	E9Q8Q5,Q80YN3	Click_here	0.108	0.485	0.158	0.291	-0.003	0.99	0.058	0.644	xxxxxx	0.225	0.046	0.381	0.004	-0.041	0.85	0.172	0.12	xxxxxx	0.272	0.023	0.424	0.002	-0.024	0.908	0.171	0.143	abundance	0.118	0.394	0.223	0.097	-0.038	0.834	0.114	0.263	xxxxxx	0.165	0.218	0.266	0.051	-0.021	0.92	0.113	0.298
11747	Anxa5	ENSMUSG00000027712	protein-coding	P48036	Click_here	0.117	0.339	0.122	0.198	0.005	0.977	0.036	0.676	xxxxxx	0.303	0.003	0.258	0.003	0.067	0.65	0.035	0.727	xxxxxx	0.265	0.007	0.372	0	-0.076	0.66	0.177	0.042	abundance	0.187	0.096	0.136	0.107	0.062	0.626	-0.001	0.99	xxxxxx	0.148	0.17	0.25	0.007	-0.081	0.587	0.141	0.063
22065	Trpc3	ENSMUSG00000027716	protein-coding	B1ATV3,Q8BNT8,Q8CCQ1	Click_here	-0.291	0.184	-0.012	0.955	-0.281	0.174	0.139	0.429	xxxxxx	-0.312	0.064	-0.166	0.16	-0.174	0.404	-0.004	0.983	xxxxxx	-0.427	0.018	-0.342	0.011	-0.144	0.597	-0.12	0.461	abundance	-0.021	0.936	-0.154	0.249	0.106	0.688	-0.143	0.249	xxxxxx	-0.136	0.545	-0.33	0.026	0.137	0.676	-0.259	0.062
17380	Mme	ENSMUSG00000027820	protein-coding	Q61391	Click_here	-0.403	0.056	-0.244	0.098	-0.273	0.367	-0.116	0.629	xxxxxx	-0.287	0.067	-0.05	0.668	-0.26	0.195	0.041	0.818	xxxxxx	-0.596	0.001	-0.333	0.008	-0.419	0.152	-0.144	0.54	abundance	0.116	0.567	0.194	0.126	0.013	0.976	0.157	0.264	xxxxxx	-0.194	0.311	-0.089	0.505	-0.146	0.548	-0.028	0.889
18072	Nhlh2	ENSMUSG00000048540	protein-coding	Q64221	Click_here	-0.224	0.53	-0.142	0.532	-0.164	0.739	-0.095	0.754	xxxxxx	-0.326	0.195	-0.403	0.02	-0.155	0.804	-0.335	0.119	xxxxxx	-0.781	0.005	-0.739	0	-0.466	0.491	-0.576	0.064	abundance	-0.102	0.777	-0.261	0.158	0.009	0.991	-0.24	0.258	xxxxxx	-0.556	0.064	-0.597	0.005	-0.302	0.687	-0.481	0.101
99543	Olfml3	ENSMUSG00000027848	protein-coding	A0A0R4J086,Q8BK62	Click_here	0.113	0.35	0.081	0.601	0.06	0.504	-0.063	0.467	xxxxxx	0.261	0.008	0.245	0.03	0.102	0.216	-0.088	0.33	xxxxxx	0.305	0.002	0.298	0.014	0.111	0.184	-0.091	0.357	abundance	0.148	0.179	0.164	0.178	0.041	0.683	-0.025	0.79	xxxxxx	0.192	0.072	0.217	0.089	0.051	0.587	-0.028	0.78
12977	Csf1	ENSMUSG00000014599	protein-coding	P07141	Click_here	0.283	0.05	0.169	0.129	0.183	0.33	0.041	0.847	xxxxxx	0.213	0.05	0.15	0.074	0.124	0.457	0.053	0.663	xxxxxx	0.393	0.001	0.343	0.001	0.189	0.415	0.164	0.294	abundance	-0.071	0.618	-0.02	0.865	-0.059	0.754	0.012	0.928	xxxxxx	0.11	0.422	0.173	0.08	0.007	0.983	0.123	0.242
114249	Npnt	ENSMUSG00000040998	protein-coding	Q91V88,D3YTX1,Q3TYB4	Click_here	-0.132	0.327	-0.016	0.895	-0.124	0.435	0.032	0.84	xxxxxx	-0.305	0.006	-0.148	0.057	-0.23	0.14	-0.036	0.821	xxxxxx	-0.357	0.002	-0.276	0.003	-0.218	0.294	-0.145	0.331	abundance	-0.172	0.162	-0.131	0.137	-0.106	0.589	-0.068	0.572	xxxxxx	-0.225	0.061	-0.26	0.008	-0.094	0.725	-0.178	0.172
55932	Gbp3	ENSMUSG00000028268	protein-coding	Q61107	Click_here	0.465	0.171	0.338	0.129	0.104	0.809	0.092	0.704	xxxxxx	0.45	0.082	0.616	0.002	-0.207	0.673	0.377	0.039	xxxxxx	0.725	0.01	0.564	0.004	0.123	0.784	0.18	0.378	abundance	-0.015	0.973	0.277	0.147	-0.311	0.338	0.285	0.081	xxxxxx	0.26	0.432	0.226	0.248	0.019	0.971	0.088	0.612
12319	Car8	ENSMUSG00000041261	protein-coding	P28651	Click_here	-0.124	0.713	-0.112	0.634	-0.013	0.971	-0.035	0.87	xxxxxx	-0.393	0.079	-0.472	0.009	0.076	0.857	-0.23	0.128	xxxxxx	-0.593	0.014	-0.703	0.001	0.105	0.813	-0.337	0.067	abundance	-0.269	0.326	-0.361	0.068	0.089	0.811	-0.195	0.202	xxxxxx	-0.469	0.075	-0.592	0.005	0.118	0.795	-0.302	0.105
74735	Trim14	ENSMUSG00000039853	protein-coding	Q14AR3,Q3V0E0,Q8BVW3,Q3TA17	Click_here	0.024	0.977	0.493	0.201	0.086	0.945	0.495	0.282	xxxxxx	0.844	0.067	0.273	0.349	0.879	0.189	0.325	0.467	xxxxxx	1.254	0.011	0.865	0.009	1.364	0.14	0.943	0.078	abundance	0.821	0.142	-0.22	0.517	0.793	0.281	-0.17	0.762	xxxxxx	1.23	0.024	0.372	0.281	1.278	0.091	0.448	0.45
21812	Tgfbr1	ENSMUSG00000007613	protein-coding	Q64729,Q9D5H8,Q4FJL1	Click_here	0.139	0.233	0.177	0.065	0.108	0.623	0.158	0.218	xxxxxx	0.242	0.011	0.255	0.003	0.197	0.34	0.221	0.094	xxxxxx	0.269	0.006	0.265	0.002	0.223	0.278	0.228	0.095	abundance	0.102	0.349	0.078	0.322	0.089	0.609	0.063	0.554	xxxxxx	0.13	0.221	0.088	0.282	0.115	0.446	0.07	0.537
230379	Acer2	ENSMUSG00000038007	protein-coding	Q8VD53	Click_here	0.246	0.542	0.36	0.416	-0.01	0.979	0.081	0.779	xxxxxx	0.263	0.368	0.467	0.149	-0.069	0.804	0.168	0.371	xxxxxx	0.722	0.019	0.73	0.04	0.204	0.377	-0.09	0.753	abundance	0.017	0.971	0.107	0.803	-0.059	0.829	0.088	0.685	xxxxxx	0.476	0.157	0.37	0.343	0.214	0.313	-0.171	0.484
242546	Cyp2j12	ENSMUSG00000081225	protein-coding	G3UXT0	Click_here	0.098	0.775	0.015	0.933	0.083	0.834	-0.012	0.952	xxxxxx	0.352	0.112	0.301	0.012	0.051	0.929	0.202	0.13	xxxxxx	0.59	0.014	0.435	0.001	0.154	0.783	0.27	0.101	abundance	0.254	0.357	0.286	0.041	-0.032	0.96	0.215	0.132	xxxxxx	0.492	0.063	0.42	0.003	0.072	0.93	0.282	0.105
242620	Dmrta2	ENSMUSG00000047143	protein-coding	A2A9A2	Click_here	-0.123	0.584	-0.004	0.989	-0.124	0.675	-0.023	0.937	xxxxxx	-0.344	0.033	-0.061	0.66	-0.355	0.106	-0.113	0.609	xxxxxx	-0.416	0.014	-0.389	0.009	-0.486	0.12	-0.453	0.058	abundance	-0.22	0.247	-0.057	0.724	-0.231	0.365	-0.091	0.681	xxxxxx	-0.293	0.113	-0.385	0.018	-0.362	0.292	-0.43	0.065
21846	Tie1	ENSMUSG00000033191	protein-coding	Q06806	Click_here	-0.32	0.163	-0.441	0.016	-0.16	0.762	-0.368	0.127	xxxxxx	-0.246	0.157	-0.3	0.024	-0.137	0.727	-0.244	0.149	xxxxxx	-0.459	0.015	-0.404	0.006	-0.312	0.389	-0.299	0.158	abundance	0.074	0.761	0.141	0.323	0.023	0.957	0.124	0.461	xxxxxx	-0.139	0.563	0.036	0.842	-0.152	0.592	0.068	0.725
52276	Cdca8	ENSMUSG00000028873	protein-coding	Q8BHX3	Click_here	-0.082	0.855	0.028	0.929	-0.076	0.904	0.019	0.963	xxxxxx	-0.615	0.033	-0.124	0.522	-0.64	0.106	-0.19	0.548	xxxxxx	-0.625	0.038	-0.56	0.009	-0.736	0.193	-0.627	0.049	abundance	-0.534	0.123	-0.152	0.484	-0.564	0.194	-0.209	0.523	xxxxxx	-0.544	0.101	-0.589	0.014	-0.66	0.306	-0.647	0.061
100340	Smpdl3b	ENSMUSG00000028885	protein-coding	P58242,Q3TLX9	Click_here	0.396	0.188	0.232	0.097	0.314	0.548	0.199	0.3	xxxxxx	0.118	0.647	0.104	0.308	0.082	0.869	0.095	0.457	xxxxxx	0.55	0.025	0.559	0	0.353	0.646	0.513	0.012	abundance	-0.277	0.323	-0.127	0.271	-0.233	0.61	-0.104	0.503	xxxxxx	0.154	0.636	0.328	0.012	0.039	0.969	0.315	0.044
26971	Pla2g2f	ENSMUSG00000028749	protein-coding	Q9QZT4	Click_here	0.377	0.21	0.265	0.346	0.182	0.548	-0.022	0.95	xxxxxx	0.323	0.154	0.198	0.349	0.178	0.466	-0.049	0.835	xxxxxx	0.661	0.008	0.481	0.036	0.307	0.264	-0.023	0.947	abundance	-0.054	0.879	-0.068	0.808	-0.004	0.992	-0.026	0.917	xxxxxx	0.284	0.312	0.216	0.392	0.125	0.675	0	1
18600	Padi2	ENSMUSG00000028927	protein-coding	Q08642,Q3TBF1	Click_here	0.195	0.159	0.117	0.224	0.084	0.603	0.007	0.958	xxxxxx	0.18	0.088	0.123	0.092	0.064	0.671	0.022	0.809	xxxxxx	0.384	0.001	0.291	0.001	0.109	0.563	0.074	0.521	abundance	-0.015	0.928	0.006	0.958	-0.021	0.907	0.014	0.873	xxxxxx	0.189	0.129	0.174	0.05	0.025	0.912	0.067	0.446
56226	Espn	ENSMUSG00000028943	protein-coding	Q9DD12,Q9ET47	Click_here	0.084	0.72	0.115	0.707	0.101	0.738	0.142	0.693	xxxxxx	0.227	0.141	0.456	0.031	0.294	0.282	0.528	0.075	xxxxxx	0.394	0.019	0.657	0.005	0.49	0.122	0.781	0.038	abundance	0.143	0.459	0.341	0.145	0.193	0.533	0.386	0.183	xxxxxx	0.31	0.09	0.542	0.03	0.389	0.209	0.64	0.081
320587	Tmem88b	ENSMUSG00000073680	protein-coding	Q3TYP4	Click_here	0.167	0.281	0.174	0.141	0.018	0.939	0.07	0.554	xxxxxx	0.261	0.03	0.298	0.004	0.006	0.986	0.136	0.185	xxxxxx	0.297	0.019	0.381	0.001	-0.03	0.916	0.197	0.076	abundance	0.094	0.531	0.124	0.218	-0.012	0.956	0.066	0.468	xxxxxx	0.13	0.378	0.207	0.054	-0.048	0.824	0.127	0.176
20348	Sema3c	ENSMUSG00000028780	protein-coding	Q62181	Click_here	-0.295	0.035	-0.047	0.712	-0.27	0.075	0.086	0.659	xxxxxx	-0.235	0.027	0.007	0.944	-0.238	0.071	0.113	0.368	xxxxxx	-0.458	0	-0.275	0.005	-0.315	0.096	-0.069	0.753	abundance	0.06	0.662	0.054	0.59	0.032	0.878	0.027	0.829	xxxxxx	-0.163	0.18	-0.228	0.028	-0.045	0.866	-0.155	0.202
65254	Dpysl5	ENSMUSG00000029168	protein-coding	Q9EQF6	Click_here	-0.063	0.756	-0.018	0.887	-0.056	0.835	-0.008	0.966	xxxxxx	-0.176	0.178	-0.158	0.051	-0.114	0.666	-0.127	0.227	xxxxxx	-0.344	0.015	-0.316	0.001	-0.221	0.493	-0.257	0.066	abundance	-0.113	0.496	-0.139	0.13	-0.058	0.863	-0.12	0.274	xxxxxx	-0.281	0.071	-0.298	0.004	-0.165	0.676	-0.249	0.084
78558	Htra3	ENSMUSG00000029096	protein-coding	Q9D236	Click_here	0.097	0.366	0.109	0.569	0.095	0.523	0.1	0.717	xxxxxx	0.223	0.01	0.225	0.097	0.218	0.091	0.204	0.448	xxxxxx	0.319	0.001	0.407	0.009	0.31	0.047	0.377	0.259	abundance	0.126	0.197	0.115	0.461	0.123	0.361	0.104	0.674	xxxxxx	0.222	0.021	0.298	0.067	0.215	0.143	0.277	0.351
20750	Spp1	ENSMUSG00000029304	protein-coding	Q3UBR1,F8WIP8,P10923,Q547B5	Click_here	0.44	0.515	0.299	0.658	0.165	0.543	-0.138	0.564	xxxxxx	0.844	0.081	0.751	0.1	0.155	0.559	-0.089	0.687	xxxxxx	1.453	0.006	1.435	0.007	0.136	0.691	-0.011	0.975	abundance	0.404	0.511	0.451	0.386	-0.01	0.978	0.049	0.834	xxxxxx	1.013	0.075	1.136	0.042	-0.029	0.955	0.127	0.624
27405	Abcg3	ENSMUSG00000029299	protein-coding	Q99P81	Click_here	-0.233	0.722	0.204	0.649	-0.224	0.805	0.198	0.726	xxxxxx	0.61	0.157	0.496	0.101	0.632	0.39	0.512	0.226	xxxxxx	1.091	0.02	0.75	0.025	1.125	0.162	0.779	0.135	abundance	0.843	0.116	0.292	0.398	0.856	0.22	0.314	0.564	xxxxxx	1.324	0.013	0.547	0.127	1.349	0.086	0.581	0.38
20345	Selplg	ENSMUSG00000048163	protein-coding	Q3TA56	Click_here	0.173	0.21	0.085	0.412	0.1	0.504	-0.015	0.919	xxxxxx	0.277	0.013	0.247	0.005	0.065	0.759	0.087	0.39	xxxxxx	0.333	0.004	0.41	0	-0.02	0.951	0.218	0.058	abundance	0.105	0.422	0.162	0.082	-0.034	0.874	0.101	0.22	xxxxxx	0.16	0.203	0.325	0.002	-0.12	0.614	0.233	0.024
56356	Gltp	ENSMUSG00000011884	protein-coding	Q9JL62	Click_here	0.344	0.003	0.235	0.021	0.193	0.204	0.002	0.995	xxxxxx	0.261	0.004	0.302	0.001	0.067	0.733	0.126	0.263	xxxxxx	0.411	0	0.392	0	0.161	0.388	0.113	0.49	abundance	-0.083	0.405	0.067	0.405	-0.126	0.224	0.124	0.139	xxxxxx	0.068	0.532	0.157	0.065	-0.033	0.84	0.111	0.165
231655	Oasl1	ENSMUSG00000041827	protein-coding	Q8VI94	Click_here	0.633	0.208	0.786	0.197	0.267	0.692	0.268	0.736	xxxxxx	0.659	0.084	1.03	0.032	0.179	0.809	0.491	0.362	xxxxxx	0.881	0.031	1.25	0.015	0.298	0.638	0.529	0.382	abundance	0.026	0.968	0.244	0.663	-0.088	0.898	0.223	0.678	xxxxxx	0.248	0.652	0.464	0.399	0.032	0.971	0.261	0.632
18787	Serpine1	ENSMUSG00000037411	protein-coding	G5E899	Click_here	0.144	0.701	0.565	0.222	-0.045	0.937	0.449	0.358	xxxxxx	0.202	0.439	0.354	0.312	0.084	0.857	0.19	0.64	xxxxxx	0.594	0.027	1.098	0.007	0.226	0.643	0.619	0.217	abundance	0.058	0.88	-0.211	0.617	0.129	0.771	-0.258	0.538	xxxxxx	0.45	0.127	0.533	0.196	0.272	0.485	0.17	0.771
[truncated: 15,639 more rows]
[truncated: 10 more columns]
