# Supplementary material for: A post-transcriptional regulatory landscape of aging in the female mouse hippocampus
Source: Front Aging Neurosci. 2023 Mar 24;15:1119873. doi: 10.3389/fnagi.2023.1119873 (PMC10135431; doi:10.3389/fnagi.2023.1119873)
Supplement: Supplementary file 4 [file Table_4.XLSX]

## Sheet: Translation_Cluster Data
Entrez ID	Gene	Ensemble ID	Biotype	Cluster #	3m - polys.	6m - polys.	12m - polys.	20m - polys.	3m - tot. RNA	6m- tot. RNA	12 m - tot. RNA	20 m - tot. RNA
64095	Gpr35	ENSMUSG00000026271	protein-coding	1	-0.382131	-0.269452	-0.807586	1.45917	-0.153462	0.173432	-1.22369	1.20372
21412	Tcf21	ENSMUSG00000045680	protein-coding	1	0.643429	-1.49135	0.38928	0.458637	0.27043	-1.33698	-0.000848674	1.0674
20303	Ccl4	ENSMUSG00000018930	protein-coding	1	-0.833462	-0.522593	-0.0678931	1.42395	-0.886161	-0.62153	0.165691	1.342
21816	Tgm1	ENSMUSG00000022218	protein-coding	1	-0.769208	-0.296956	-0.402809	1.46897	-0.376298	-0.592834	-0.524726	1.49386
210544	Tbc1d31	ENSMUSG00000022364	protein-coding	1	-0.33206	-1.02591	0.00252245	1.35545	1.13717	0.336286	-1.24082	-0.232638
12983	Csf2rb	ENSMUSG00000071713	protein-coding	1	-0.842432	-0.601237	0.0559766	1.38769	-0.619674	-0.268193	-0.59287	1.48074
100503050	Rapgef3os2	NA	ncRNA	1	-0.852968	0.0793302	-0.604871	1.37851	0.420699	1.18174	-1.06823	-0.534214
15001	H2-Oa	ENSMUSG00000024334	protein-coding	1	-0.892157	-0.355312	-0.182403	1.42987	-1.36372	0.936312	0.507163	-0.0797507
106512	Gpsm3	ENSMUSG00000034786	protein-coding	1	-0.994645	0.31919	-0.578972	1.25443	-0.474363	-1.12991	0.476991	1.12728
16181	Il1rn	ENSMUSG00000026981	protein-coding	1	-0.538931	-0.519078	-0.440639	1.49865	-0.320687	-1.01654	-0.0277081	1.36493
215632	Psd4	ENSMUSG00000026979	protein-coding	1	-0.726657	-0.674922	-0.0183206	1.4199	-0.59959	-0.923508	0.201322	1.32178
19400	Rapsn	ENSMUSG00000002104	protein-coding	1	-0.805793	0.178265	-0.71629	1.34382	-1.03027	1.35786	-0.0204391	-0.30715
20201	S100a8	ENSMUSG00000056054	protein-coding	1	-0.605519	-0.469785	-0.420082	1.49539	-0.24973	-0.202719	-0.955762	1.40821
100503518	Gm11827	ENSMUSG00000086765	ncRNA	1	-0.409507	-1.02318	0.100269	1.33242	-0.689668	1.40854	0.016047	-0.734921
85030	Tnfrsf25	ENSMUSG00000024793	protein-coding	1	-0.0960223	-0.305881	-0.985736	1.38764	1.17664	-1.24473	-0.14462	0.21271
73472	Spata18	ENSMUSG00000029155	protein-coding	1	0.194633	-1.10582	-0.358093	1.26928	0.875407	-1.05326	-0.655548	0.833403
171095	Il17rc	ENSMUSG00000030281	protein-coding	1	-0.861247	0.0138951	-0.550762	1.39811	0.822376	-1.10563	-0.586788	0.870039
71177	Ints13	ENSMUSG00000040250	protein-coding	1	-0.25079	-0.513251	-0.709263	1.4733	1.08203	-1.04284	0.589054	-0.628245
17392	Mmp3	ENSMUSG00000043613	protein-coding	1	-0.411399	-0.551404	-0.534278	1.49708	-0.670659	-0.553125	-0.252818	1.4766
27081	Zfp275	ENSMUSG00000031365	protein-coding	1	-0.540525	-1.05227	0.38893	1.20387	0.898507	-0.103784	0.568589	-1.36331
73331	1700034P13Rik	NA	ncRNA	1	-0.0305798	-0.884585	-0.490524	1.40569	-1.3746	-0.107844	0.742792	0.739657
68393	Mogat1	ENSMUSG00000012187	protein-coding	1	-0.335925	-1.05077	0.0524272	1.33427	-1.36104	0.150699	0.162215	1.04812
14676	Gna15	ENSMUSG00000034792	protein-coding	1	-0.533472	-0.595503	-0.363815	1.49279	-0.962375	-0.435198	0.0250533	1.37252
14426	Galnt4	ENSMUSG00000090035	protein-coding	1	0.0364708	-0.847705	-0.582061	1.3933	1.05956	-1.29625	-0.172386	0.409075
20302	Ccl3	ENSMUSG00000000982	protein-coding	1	-0.582764	-0.693452	-0.188073	1.46429	-0.896706	-0.55566	0.0810172	1.37135
380732	Milr1	ENSMUSG00000040528	protein-coding	1	-0.46376	-0.296482	-0.717158	1.4774	-1.2172	-0.396747	0.635795	0.978152
328099	Prps1l3	ENSMUSG00000079104	protein-coding	1	0.668253	-1.46906	0.207221	0.593589	1.2181	-1.00076	-0.604201	0.386861
26380	Esrrb	ENSMUSG00000021255	protein-coding	1	0.496109	-1.48997	0.355518	0.638341	0.894424	-1.0192	-0.697036	0.821812
69303	1700001G11Rik	ENSMUSG00000085984	ncRNA	1	-0.552018	-0.82688	-0.0388599	1.41776	-0.386476	-0.432604	-0.669359	1.48844
432879	Kbtbd6	ENSMUSG00000075502	protein-coding	1	-0.136903	-1.07373	-0.134794	1.34543	0.883059	-0.469864	-1.18488	0.771684
266632	Irak4	ENSMUSG00000059883	protein-coding	1	0.380341	-1.48076	0.381055	0.719364	-0.713801	-0.895915	1.24771	0.362009
14663	Glycam1	ENSMUSG00000022491	protein-coding	1	-0.310009	-0.692933	-0.478527	1.48147	-0.446917	-0.365147	-0.674988	1.48705
12524	Cd86	ENSMUSG00000022901	protein-coding	1	-0.514121	-0.596998	-0.383051	1.49417	-1.27092	-0.285184	0.562769	0.993337
225471	Ticam2	ENSMUSG00000056130	protein-coding	1	-0.304173	-0.917151	-0.201895	1.42322	-0.62227	-0.101898	-0.719625	1.44379
74481	Batf2	ENSMUSG00000039699	protein-coding	1	-0.00193933	-0.886542	-0.509525	1.39801	-1.45352	0.203283	0.445676	0.804563
14102	Fas	ENSMUSG00000024778	protein-coding	1	0.0314404	-1.13588	-0.189024	1.29347	-1.42606	0.372115	0.157863	0.896082
98878	Ehd4	ENSMUSG00000027293	protein-coding	1	-0.108228	-1.36218	0.57443	0.89598	-0.985669	-0.73478	0.92573	0.794719
387165	Mir147	NA	ncRNA	1	-0.557213	-1.05365	0.430014	1.18085	-0.519328	0.920751	-1.14991	0.748485
70370	Fbln7	ENSMUSG00000027386	protein-coding	1	0.360524	-1.45372	0.264488	0.82871	-0.463706	-1.18065	0.961997	0.682356
69769	Tnfaip8l2	ENSMUSG00000013707	protein-coding	1	-0.459033	-0.157506	-0.826283	1.44282	-1.13296	0.60648	-0.514579	1.04106
14263	Fmo5	ENSMUSG00000028088	protein-coding	1	-0.67876	-0.858354	0.211262	1.32585	-1.33965	0.0220591	1.06917	0.248426
75802	4930458D05Rik	NA	ncRNA	1	-0.0254841	-1.39997	0.604375	0.821078	0.0696362	0.429385	-1.40845	0.909426
13835	Epha1	ENSMUSG00000029859	protein-coding	1	0.808192	-1.4579	0.253062	0.396642	1.29988	-0.114156	-1.13798	-0.0477372
100124438	Mir343	NA	ncRNA	1	0.343829	-1.49008	0.525698	0.620552	-0.0525261	-0.754646	-0.621594	1.42877
23900	Hcst	ENSMUSG00000064109	protein-coding	1	0.19461	-1.02358	-0.471747	1.30072	-0.0820237	-0.0316524	-1.16501	1.27868
54123	Irf7	ENSMUSG00000025498	protein-coding	1	-0.446409	-1.16526	0.537384	1.07429	-0.599051	-0.842341	0.052567	1.38883
236193	Zfp709	ENSMUSG00000056019	protein-coding	1	0.0853765	-1.3512	0.205237	1.06059	1.38674	-0.413946	-0.951397	-0.0213929
100503934	EZ_100503934	NA	ncRNA	1	0.341312	-1.2474	-0.224085	1.13017	1.40392	-0.613484	-0.807677	0.0172391
73910	Arhgap18	ENSMUSG00000039031	protein-coding	1	0.15088	-1.14909	-0.262023	1.26023	-0.182183	-1.33068	0.917254	0.595608
22025	Nr2c1	ENSMUSG00000005897	protein-coding	1	0.00118285	-0.883306	-0.515677	1.3978	0.986238	-1.3941	0.222076	0.185781
94176	Dock2	ENSMUSG00000020143	protein-coding	1	-0.540036	-0.693016	-0.240178	1.47323	-0.968542	-0.683929	0.487975	1.1645
71774	Shroom1	ENSMUSG00000018387	protein-coding	1	-0.807671	0.53911	-0.870947	1.13951	-1.20538	0.103963	1.2325	-0.13108
404711	Ighg2c	IGHG2C	other	1	-0.609136	-0.51662	-0.366744	1.4925	-0.906983	-0.78445	0.589251	1.10218
26382	Fgd2	ENSMUSG00000024013	protein-coding	1	-0.730329	0.280943	-0.844586	1.29397	-1.23296	-0.0479372	1.21367	0.0672237
15002	H2-Ob	ENSMUSG00000041538	protein-coding	1	-0.917807	-0.124002	-0.373403	1.41521	-0.955499	-0.765446	0.759748	0.961196
13011	Cst7	ENSMUSG00000068129	protein-coding	1	-0.746109	-0.295987	-0.430984	1.47308	-0.78761	-0.695612	0.11081	1.37241
70005	Znf41-ps	NA	pseudo	1	-0.567031	-0.301135	-0.617329	1.4855	0.132662	-1.45125	0.718157	0.600432
21897	Tlr1	ENSMUSG00000044827	protein-coding	1	-0.731189	-0.0819463	-0.624949	1.43808	-0.848509	-0.779192	0.396607	1.23109
246730	Oas1a	ENSMUSG00000052776	protein-coding	1	-0.470104	-0.0611653	-0.882002	1.41327	-1.2096	-0.401514	0.608291	1.00282
27056	Irf5	ENSMUSG00000029771	protein-coding	1	-0.772082	-0.0550675	-0.601012	1.42816	-1.12705	-0.301944	0.158814	1.27018
100861687	EZ_100861687	NA	ncRNA	1	-0.0279624	-0.367491	-0.982523	1.37798	1.29549	-0.670126	0.26917	-0.894532
320022	Terb1	ENSMUSG00000052616	protein-coding	1	-0.399475	0.215913	-1.08656	1.27012	-1.07578	1.10283	0.545989	-0.57304
224008	Spidr	ENSMUSG00000041974	protein-coding	1	-0.0697932	-1.38802	0.674539	0.783276	-0.0143168	-0.43091	-0.942504	1.38773
73915	4833419F23Rik	ENSMUSG00000117401	ncRNA	1	0.0982887	-1.44391	0.665036	0.680584	0.633054	-1.17646	-0.458896	1.0023
17087	Ly96	ENSMUSG00000025779	protein-coding	1	0.313907	-0.871886	-0.717405	1.27538	-1.483	0.295069	0.530503	0.657429
50778	Rgs1	ENSMUSG00000026358	protein-coding	1	0.0889505	-1.12238	-0.257356	1.29078	-1.10767	-0.409673	0.282178	1.23516
69962	Mettl18	ENSMUSG00000041396	protein-coding	1	0.835782	-1.4227	0.522752	0.0641683	-0.231665	0.6708	0.875864	-1.315
22412	Wnt9b	ENSMUSG00000018486	protein-coding	1	0.11379	-1.26607	-0.0239653	1.17624	-1.35964	0.811061	0.688475	-0.1399
16391	Irf9	ENSMUSG00000002325	protein-coding	1	0.00154132	-1.057	-0.286446	1.3419	-0.931443	-0.520543	0.0906507	1.36133
68236	Gtsf1l	ENSMUSG00000070708	protein-coding	1	0.628193	-1.49362	0.430761	0.434662	-1.28137	-0.16204	0.340836	1.10257
57373	Akip1	ENSMUSG00000031023	protein-coding	1	0.501843	-1.31125	-0.187408	0.996818	-0.318563	1.25007	0.205808	-1.13732
234839	Piezo1	ENSMUSG00000014444	protein-coding	1	0.358896	-1.49223	0.533212	0.600118	0.606628	-1.44721	0.116726	0.723855
12021	Bard1	ENSMUSG00000026196	protein-coding	2	-1.24133	0.315352	-0.219256	1.14524	0.278507	1.18319	-0.254288	-1.20741
22349	Vil1	ENSMUSG00000026175	protein-coding	2	-1.34204	-0.156128	0.587409	0.910764	-0.944869	-0.503176	1.3587	0.0893491
433367	Gm5532	ENSMUSG00000073535	ncRNA	2	-1.17729	-0.416217	0.50425	1.08926	-1.08491	0.112351	1.30402	-0.331468
246256	Fcgr4	ENSMUSG00000059089	protein-coding	2	-1.04842	-0.364788	0.0864625	1.32675	-0.557045	-1.04193	0.39592	1.20305
545391	Catspere2	ENSMUSG00000091476	protein-coding	2	-1.44523	0.106629	0.624598	0.714007	1.28972	-0.375459	-1.08071	0.166446
215798	Adgrg6	ENSMUSG00000039116	protein-coding	2	-1.25579	-0.344999	0.906936	0.693854	-1.19877	-0.444555	0.734847	0.908476
14728	Lilrb4a	NA	protein-coding	2	-0.938181	-0.610886	0.251641	1.29743	-0.268147	-0.687954	-0.521388	1.47749
100042875	Gm12059	NA	ncRNA	2	-1.05863	0.0564568	-0.327753	1.32992	-0.846079	0.753676	0.971365	-0.878962
654805	F930015N05Rik	NA	ncRNA	2	-1.21633	-0.250319	0.29609	1.17056	-1.37794	-0.0145806	0.439852	0.952673
100034251	Wfdc17	ENSMUSG00000069792	protein-coding	2	-1.43689	0.0950218	0.556902	0.784968	-1.37814	-0.0977495	0.705887	0.770001
17534	Mrc2	ENSMUSG00000020695	protein-coding	2	-0.99585	-0.492277	1.31795	0.170179	-0.820132	-0.141257	1.44124	-0.479851
100503677	EZ_100503677	NA	ncRNA	2	-1.26104	-0.308469	0.581127	0.988386	-0.0266033	-1.33903	0.3128	1.05283
104816	Aspg	ENSMUSG00000037686	protein-coding	2	-1.18314	-0.391863	0.46632	1.10868	-0.967809	-0.752105	0.763443	0.956471
777648	Ighj1	IGHJ1	gene segment	2	-1.15443	0.0331616	-0.159641	1.2809	-1.12357	-0.530777	0.618084	1.03626
97848	Serpinb6c	ENSMUSG00000052180	protein-coding	2	-1.22484	-0.400259	0.714822	0.910274	-1.36063	1.0403	0.2472	0.073138
75209	Sv2c	ENSMUSG00000051111	protein-coding	2	-0.783087	-0.748179	1.33774	0.193524	-0.12451	-0.353821	-0.932352	1.41068
328314	Gm5086	ENSMUSG00000110235	ncRNA	2	-1.48006	0.324911	0.442136	0.713009	-0.487718	0.262093	-1.04217	1.2678
69069	Tmem273	ENSMUSG00000041707	protein-coding	2	-1.13467	0.288177	-0.374004	1.22049	0.0477084	-0.241775	-1.11136	1.30543
214922	Slc39a2	ENSMUSG00000072572	protein-coding	2	-1.08308	-0.267401	0.0258024	1.32468	0.994256	-1.18651	0.637036	-0.44478
67464	Entpd4	ENSMUSG00000095463	protein-coding	2	-1.23795	0.0587448	-0.0303833	1.20959	-0.703916	0.755607	-1.00876	0.957065
67302	Zc3h13	ENSMUSG00000022000	protein-coding	2	-0.375266	-1.06084	1.31076	0.125345	1.07657	-0.472141	0.544957	-1.14939
23880	Fyb	ENSMUSG00000022148	protein-coding	2	-1.03178	-0.420588	0.132946	1.31942	-0.73449	-0.814809	0.228551	1.32075
105732	Fam83h	ENSMUSG00000046761	protein-coding	2	-0.959205	-0.741673	1.05459	0.646291	0.878209	-0.287321	0.697436	-1.28832
12984	Csf2rb2	ENSMUSG00000071714	protein-coding	2	-1.20216	-0.276136	0.2999	1.1784	-0.608437	-0.770398	-0.047366	1.4262
19011	Endou	ENSMUSG00000022468	protein-coding	2	-1.35749	-0.111987	0.554461	0.915015	-1.27863	0.447526	-0.224556	1.05566
665119	Sec14l5	ENSMUSG00000091712	protein-coding	2	-1.02914	-0.68248	0.784147	0.927473	-0.316584	-1.26577	0.640066	0.94229
70508	Bbx	ENSMUSG00000022641	protein-coding	2	-0.656371	-1.02503	1.06978	0.61162	0.455648	-1.40507	0.0460595	0.903357
72536	Tagap	ENSMUSG00000033450	protein-coding	2	-1.19452	-0.263285	0.259207	1.19859	-0.251228	-0.880252	-0.30659	1.43807
18712	Pim1	ENSMUSG00000024014	protein-coding	2	-0.490453	-1.16416	0.69441	0.960202	0.465205	0.0214591	0.910943	-1.39761
224833	AI661453	ENSMUSG00000034382	protein-coding	2	-1.32197	-0.146406	1.01067	0.457705	-1.31625	0.110485	1.11686	0.0889119
14465	Gata6	ENSMUSG00000005836	protein-coding	2	-0.768354	-0.950433	0.738575	0.980212	0.297358	-1.25186	-0.189415	1.14392
225289	AW554918	ENSMUSG00000033632	protein-coding	2	-1.34567	-0.173023	0.814247	0.704444	0.107083	0.659785	0.679387	-1.44625
667597	BC023105	NA	pseudo	2	-1.34127	-0.126757	0.502325	0.965705	-0.808315	-0.535439	1.4325	-0.0887468
18018	Nfatc1	ENSMUSG00000033016	protein-coding	2	-1.05944	-0.628153	0.672005	1.01559	-0.656779	-0.564188	-0.256971	1.47794
65221	Slc15a3	ENSMUSG00000024737	protein-coding	2	-1.06292	-0.379207	0.135167	1.30696	-0.926395	-0.39374	-0.0867206	1.40686
226101	Myof	ENSMUSG00000048612	protein-coding	2	-0.636344	-1.03411	1.09065	0.579803	0.465812	-1.37472	0.944402	-0.0354906
723904	Mir219a-2	NA	ncRNA	2	-1.49635	0.411249	0.5033	0.581803	0.492155	-1.19298	1.08831	-0.387484
14725	Lrp2	ENSMUSG00000027070	protein-coding	2	-1.0596	-0.37353	0.120408	1.31272	0.406483	-1.4832	0.704513	0.372208
433470	AA467197	ENSMUSG00000033213	protein-coding	2	-0.849919	-0.790623	0.428568	1.21197	-0.734449	0.898944	-0.987497	0.823003
18088	Nkx2-2	ENSMUSG00000027434	protein-coding	2	-1.15015	0.461559	-0.438974	1.12757	0.538778	-1.35182	0.931777	-0.118737
100039684	5031434O11Rik	NA	ncRNA	2	-1.00623	0.343426	-0.576861	1.23967	1.02226	-1.36383	0.0354566	0.306114
381489	Rxfp1	ENSMUSG00000034009	protein-coding	2	-0.975538	-0.69431	1.12824	0.54161	1.22632	-0.113327	-1.21373	0.100739
59006	Myoz2	ENSMUSG00000028116	protein-coding	2	-1.12976	-0.304111	0.167778	1.2661	-1.46018	0.683785	0.610576	0.165823
11303	Abca1	ENSMUSG00000015243	protein-coding	2	-0.655354	-1.04578	0.972863	0.728275	0.331535	-1.47826	0.419475	0.727245
12578	Cdkn2a	ENSMUSG00000044303	protein-coding	2	-1.26825	-0.254411	0.471873	1.05079	-1.09948	-0.119368	-0.109639	1.32849
622665	Ccdc17	ENSMUSG00000034035	protein-coding	2	-1.25231	-0.0368382	0.0971268	1.19202	0.625573	-0.31634	0.954612	-1.26384
230738	Zc3h12a	ENSMUSG00000042677	protein-coding	2	-1.27513	0.00372285	0.103833	1.16758	-0.822356	0.702408	-0.894793	1.01474
53419	Corin	ENSMUSG00000005220	protein-coding	2	-1.17401	0.241383	-0.284868	1.21749	1.46121	-0.665745	-0.168314	-0.627152
100042165	BC005561	NA	protein-coding	2	-0.510684	-0.972065	1.33087	0.151876	1.37892	-1.01415	-0.224536	-0.140237
634650	Gbp11	ENSMUSG00000092021	protein-coding	2	-1.47595	0.240131	0.605965	0.629854	-0.736827	-0.272964	1.47256	-0.462766
23961	Oas1b	ENSMUSG00000029605	protein-coding	2	-1.00726	-0.712017	0.843911	0.875368	-1.17476	-0.0939132	1.2693	-0.000629569
231798	Lrch4	ENSMUSG00000093445	protein-coding	2	-0.83211	-0.879122	0.667762	1.04347	0.656385	-1.10796	1.01307	-0.561497
320064	D130017N08Rik	NA	ncRNA	2	-1.1074	-0.502588	0.469537	1.14045	0.285155	-0.538091	1.26602	-1.01308
54486	Hpgds	ENSMUSG00000029919	protein-coding	2	-1.38154	-0.0373152	0.50527	0.913589	-1.27169	-0.326093	0.79563	0.802151
12525	Cd8a	ENSMUSG00000053977	protein-coding	2	-1.03226	-0.617866	0.51584	1.13428	-0.24225	-1.31489	0.773518	0.783619
100038356	Gm15612	ENSMUSG00000085828	ncRNA	2	-0.960371	-0.425701	0.00897925	1.37709	-0.434911	1.47039	-0.280383	-0.755101
68498	Tspan11	ENSMUSG00000030351	protein-coding	2	-1.36511	0.548453	-0.0927711	0.90943	0.878949	-1.00643	0.840407	-0.712926
72310	Nkg7	ENSMUSG00000004612	protein-coding	2	-1.2535	-0.357417	0.76373	0.847183	-1.34156	-0.110678	0.467796	0.984444
74004	Jakmip3	ENSMUSG00000056856	protein-coding	2	-1.28737	0.0018634	0.134615	1.15089	-0.89308	-0.531008	1.38525	0.0388345
71607	Snx20	ENSMUSG00000031662	protein-coding	2	-1.38304	0.121568	0.258736	1.00274	-0.180923	-0.833939	-0.429809	1.44467
16373	Irx3	ENSMUSG00000031734	protein-coding	2	-1.35309	-0.0676456	0.431705	0.989035	0.393368	-1.44073	0.191216	0.856148
234779	Plcg2	ENSMUSG00000034330	protein-coding	2	-1.38721	0.00232852	0.450875	0.934004	-1.26532	0.360491	-0.20319	1.10802
12363	Casp4	ENSMUSG00000033538	protein-coding	2	-0.749759	-0.808572	0.24537	1.31296	-0.482067	-1.10439	0.412756	1.1737
22441	Xlr	ENSMUSG00000054626	protein-coding	2	-1.06831	-0.139829	-0.140699	1.34884	-1.19602	-0.429435	0.633742	0.991712
14071	F9	ENSMUSG00000031138	protein-coding	2	-1.10749	-0.423196	0.305522	1.22516	-0.871387	-0.106154	1.42462	-0.447078
12506	Cd48	ENSMUSG00000015355	protein-coding	2	-0.9462	-0.398122	-0.0498512	1.39417	-1.33294	-0.0236116	0.289315	1.06724
246177	Myo1g	ENSMUSG00000020437	protein-coding	2	-0.855914	-0.834987	0.580274	1.11063	-1.48373	0.327116	0.471875	0.684741
238447	Igha	IGHA	other	2	-0.758706	-0.932674	1.09479	0.596591	-0.985977	-0.708143	1.06079	0.63333
17857	Mx1	ENSMUSG00000000386	protein-coding	2	-0.537274	-1.10512	0.555385	1.08701	-0.812991	-0.896217	0.660765	1.04844
328833	Treml2	ENSMUSG00000071068	protein-coding	2	-0.897292	-0.722444	0.384916	1.23482	-1.33985	-0.125819	0.49316	0.972507
12475	Cd14	ENSMUSG00000051439	protein-coding	2	-0.959649	-0.411493	-0.010753	1.38189	-1.34041	0.134825	0.124033	1.08155
20416	Shc1	ENSMUSG00000042626	protein-coding	2	-0.807071	-0.893876	0.623525	1.07742	-1.11572	0.178707	-0.332811	1.26983
20198	S100a4	ENSMUSG00000001020	protein-coding	2	-1.16014	0.217111	-0.290818	1.23384	-1.40347	0.463341	0.0378126	0.902313
71699	Slc41a3	ENSMUSG00000030089	protein-coding	2	-0.997869	-0.119903	-0.267301	1.38507	-1.31278	0.75839	-0.246145	0.800537
170744	Tlr8	ENSMUSG00000040522	protein-coding	2	-0.464664	-1.18806	0.884967	0.767753	-0.061943	-0.836052	-0.524137	1.42213
73182	Pear1	ENSMUSG00000028073	protein-coding	2	-1.13062	-0.356547	1.23793	0.249235	-0.6394	-0.370472	1.49084	-0.480964
214854	Neurl3	ENSMUSG00000047180	protein-coding	2	-1.22377	0.017113	-0.0188052	1.22546	-0.847925	-0.426694	-0.164758	1.43938
170706	Tmem37	ENSMUSG00000050777	protein-coding	2	-1.16478	-0.446586	0.535866	1.0755	-0.182412	-1.14153	0.0345863	1.28936
17970	Ncf2	ENSMUSG00000026480	protein-coding	2	-1.14736	-0.219402	0.0911856	1.27558	-0.69957	-0.227378	-0.543821	1.47077
216445	Arhgap9	ENSMUSG00000040345	protein-coding	2	-1.11323	-0.573372	0.773902	0.912704	-0.791943	-0.823339	0.365842	1.24944
70450	Unc13d	ENSMUSG00000057948	protein-coding	2	-0.923239	-0.788647	1.02971	0.682176	-0.502955	-1.15596	0.961364	0.69755
219144	Arl11	ENSMUSG00000043157	protein-coding	2	-1.28711	-0.254847	0.559357	0.982604	-0.957752	-0.278439	-0.169655	1.40585
15024	H2-T10	ENSMUSG00000079491	protein-coding	2	-1.23503	-0.356098	0.99813	0.592994	-0.936306	-0.706027	0.449529	1.1928
768271	BE949265	NA	unknown	2	-1.29863	-0.24138	0.9564	0.583608	-0.919689	-0.24765	-0.256419	1.42376
271508	4933408B17Rik	ENSMUSG00000049357	protein-coding	2	-1.03765	-0.56194	1.20487	0.394716	1.40178	-0.748043	-0.68864	0.0349027
71085	Arhgap19	ENSMUSG00000025154	protein-coding	2	-0.807615	-0.627086	1.39755	0.0371522	-0.481343	-0.545309	-0.47256	1.49921
16196	Il7	ENSMUSG00000040329	protein-coding	2	-1.13835	-0.488498	1.08009	0.546751	-0.461786	0.727866	-1.18698	0.920897
23937	Mab21l2	ENSMUSG00000057777	protein-coding	2	-1.03718	-0.472636	1.28458	0.225237	-1.43253	0.119657	0.845823	0.467047
77866	E130102H24Rik	ENSMUSG00000086782	ncRNA	2	-0.933368	-0.514877	1.36249	0.0857587	0.0382487	-0.0706185	1.23951	-1.20714
246694	Hps5	ENSMUSG00000014418	protein-coding	2	-0.857212	-0.785502	1.20796	0.434757	0.515939	-1.45202	0.161997	0.774083
234199	Fgl1	ENSMUSG00000031594	protein-coding	2	-0.951001	-0.690749	1.18884	0.452913	1.00125	-1.37094	0.342457	0.0272389
78816	Gmip	ENSMUSG00000036246	protein-coding	2	-0.966299	-0.757967	0.913156	0.811109	0.0351243	-1.38058	0.366433	0.979024
635668	Fbxw23	NA	protein-coding	2	-1.17831	-0.467662	0.961321	0.68465	-1.16264	-0.471458	0.603901	1.0302
12523	Cd84	ENSMUSG00000038147	protein-coding	2	-0.832683	-0.691555	0.184737	1.3395	-1.04166	-0.108095	-0.21325	1.36301
100041294	Supt4b	NA	protein-coding	2	-1.10967	-0.53198	1.08363	0.558021	-0.710934	0.413565	-0.918865	1.21623
654469	Gm17753	NA	ncRNA	2	-0.295547	-1.15732	1.23529	0.217578	0.820558	0.442192	-1.44804	0.18529
27762	Vwa7	ENSMUSG00000007030	protein-coding	2	0.19619	-1.33626	1.08289	0.0571872	-1.33205	0.160432	1.09254	0.0790821
68591	Mocos	ENSMUSG00000039616	protein-coding	2	-0.865438	-0.782149	1.19929	0.448302	-0.960235	-0.752693	0.707562	1.00537
93873	Pcdhb2	ENSMUSG00000051599	protein-coding	2	-0.20345	-1.299	1.01817	0.484278	-0.715804	-0.848535	0.260618	1.30372
16175	Il1a	ENSMUSG00000027399	protein-coding	2	-0.553336	-1.0829	0.51602	1.12021	-0.995801	-0.125013	-0.26562	1.38643
19218	Ptger3	ENSMUSG00000040016	protein-coding	2	-0.913382	-0.487103	1.38864	0.0118446	1.07933	0.51811	-1.17997	-0.41747
66857	Plbd1	ENSMUSG00000030214	protein-coding	2	-0.357978	-1.25372	0.780715	0.83098	-0.253144	-1.06732	-0.019819	1.34028
232966	Zfp114	ENSMUSG00000068962	protein-coding	2	-0.0229283	-1.18932	1.25813	-0.0458757	0.347264	-0.0807226	-1.32436	1.05781
14159	Fes	ENSMUSG00000053158	protein-coding	2	-0.732782	-0.98966	0.871179	0.851263	-0.909787	-0.728281	0.431568	1.2065
13143	Dapk2	ENSMUSG00000032380	protein-coding	2	-0.427946	-0.940159	1.39014	-0.022032	-1.33834	-0.176238	0.633186	0.881394
18566	Pdcd1	ENSMUSG00000026285	protein-coding	2	-1.17665	-0.0789429	-0.0129094	1.2685	-1.05005	-0.412642	0.158022	1.30467
286940	Flnb	ENSMUSG00000025278	protein-coding	2	-1.33224	-0.104273	1.02032	0.416198	-0.333997	-1.25322	0.964287	0.622928
328417	Parp4	ENSMUSG00000054509	protein-coding	2	-0.888853	-0.645672	1.32209	0.212436	-0.0749413	-1.36938	0.527031	0.91729
210808	Lacc1	ENSMUSG00000044350	protein-coding	2	-1.46823	0.498323	0.234351	0.735559	-0.918241	-0.436189	-0.0471242	1.40155
12266	C3	ENSMUSG00000024164	protein-coding	2	-0.990371	-0.396867	0.0230048	1.36423	-0.88462	-0.557781	0.0631477	1.37925
68794	Flnc	ENSMUSG00000068699	protein-coding	2	-1.10818	-0.379599	0.233444	1.25433	-0.644381	-0.80166	0.0534692	1.39257
12526	Cd8b1	ENSMUSG00000053044	protein-coding	2	-1.41333	0.00115705	0.654223	0.757951	-0.84576	-0.783467	0.400079	1.22915
18095	Nkx3-1	ENSMUSG00000022061	protein-coding	3	-1.42631	0.885212	0.137057	0.404044	-0.775606	0.917973	0.807915	-0.950282
74704	4930518I15Rik	NA	unknown	3	-1.29864	0.0460295	1.13958	0.113035	0.601407	-1.495	0.491666	0.401928
54153	Rasa4	ENSMUSG00000004952	protein-coding	3	-1.49778	0.438507	0.570523	0.488749	-1.02718	-0.64941	1.08088	0.595705
621427	Gm10244	ENSMUSG00000068601	ncRNA	3	-1.33076	1.04751	-0.0724869	0.355731	-0.0424081	0.0351988	-1.22051	1.22772
72361	Ces2g	ENSMUSG00000031877	protein-coding	3	0.382309	-0.822522	1.24001	-0.799796	-0.783136	-0.854663	1.2158	0.422001
52020	Umodl1	ENSMUSG00000054134	protein-coding	3	-1.20374	0.915874	0.723052	-0.43519	-0.445169	-0.461236	1.49683	-0.590421
319982	5930430L01Rik	ENSMUSG00000106951	ncRNA	3	-0.412015	0.116389	1.32531	-1.02968	0.0633261	-0.764745	1.39118	-0.689762
11835	Ar	ENSMUSG00000046532	protein-coding	3	-0.199547	-0.0714687	1.34347	-1.07246	0.336887	-1.20785	1.15947	-0.288512
52679	E2f7	ENSMUSG00000020185	protein-coding	3	0.105948	-0.0854434	1.21066	-1.23117	1.27533	0.310604	-0.694364	-0.891574
109700	Itga1	ENSMUSG00000042284	protein-coding	3	0.173144	-0.31883	1.2682	-1.12251	0.690532	0.0424692	0.6948	-1.4278
105837	Mtbp	ENSMUSG00000022369	protein-coding	3	-0.2943	0.309252	1.17946	-1.19441	-0.751364	-0.541705	1.45462	-0.161548
100504267	Trp53cor1	ENSMUSG00000085912	ncRNA	3	-0.250832	-0.0922971	1.36942	-1.02629	0.288074	1.27912	-0.621057	-0.946132
15000	H2-DMb2	ENSMUSG00000037548	protein-coding	3	-0.463738	0.319286	1.2282	-1.08375	-1.43627	0.0730845	0.717963	0.645224
433481	Gm5535	ENSMUSG00000074758	ncRNA	3	-0.697922	0.225607	1.32024	-0.847924	-0.453928	1.13092	0.463324	-1.14031
76703	Cpb1	ENSMUSG00000011463	protein-coding	3	-0.667726	0.430053	1.20072	-0.963049	-1.35667	0.448477	0.976547	-0.0683549
387143	Mir101a	NA	ncRNA	3	-0.343443	0.45985	1.09588	-1.21229	-1.29	1.14227	0.174374	-0.0266452
21942	Tnfrsf9	ENSMUSG00000028965	protein-coding	3	-0.0869935	-0.835317	1.42794	-0.50563	-0.739237	-0.809729	0.227573	1.32139
231147	Sh3tc1	ENSMUSG00000036553	protein-coding	3	-0.880401	0.704335	1.01359	-0.837523	-0.555983	-1.11181	0.654989	1.0128
75317	Parpbp	ENSMUSG00000035365	protein-coding	3	-1.10533	0.0420049	1.30985	-0.246529	0.98551	0.194302	-1.39459	0.214779
19090	Prkdc	ENSMUSG00000022672	protein-coding	3	-1.18069	0.569766	1.0453	-0.434376	0.706012	-0.974787	1.00479	-0.736019
17075	Epcam	ENSMUSG00000045394	protein-coding	3	-1.33727	1.07713	0.224081	0.0360557	0.854744	0.682091	-1.32664	-0.210191
11695	Alx4	ENSMUSG00000040310	protein-coding	3	-0.958485	-0.393453	1.38753	-0.0355898	-0.849654	-0.60812	1.37917	0.0786074
99377	Sall4	ENSMUSG00000027547	protein-coding	3	-1.1677	-0.0374179	1.2767	-0.0715774	-1.40972	0.353621	0.121863	0.934235
100503101	Gm17388	NA	ncRNA	3	-1.09798	0.35166	1.20751	-0.461196	0.573829	-0.633205	1.09458	-1.03521
207618	Zfp804b	ENSMUSG00000092094	protein-coding	3	-1.14056	-0.0053468	1.29495	-0.149046	-0.747216	-0.515687	-0.198691	1.46159
244666	Sprtn	ENSMUSG00000031986	protein-coding	3	-0.62917	-0.406817	1.49319	-0.457202	0.781555	-1.32909	-0.212449	0.759979
72147	Zbtb46	ENSMUSG00000027583	protein-coding	3	-0.764827	-0.327684	1.47115	-0.378643	-1.41486	0.759468	0.649104	0.00628865
78174	Cox7b2	ENSMUSG00000049387	protein-coding	3	-0.0714857	-0.0554891	1.28491	-1.15794	0.403362	0.605567	0.485894	-1.49482
114643	Oas1c	ENSMUSG00000001166	protein-coding	3	-0.693363	-0.468672	1.48225	-0.320213	-1.17099	0.990686	-0.471566	0.651874
381673	A330070K13Rik	ENSMUSG00000052014	protein-coding	3	0.629283	-0.629176	1.05069	-1.0508	-1.25753	1.0171	0.541656	-0.301224
245650	Gucy2f	ENSMUSG00000042282	protein-coding	3	-0.364008	-0.559052	1.49326	-0.570201	0.670562	0.3394	-1.48609	0.476126
98736	1700034H15Rik	ENSMUSG00000055833	ncRNA	3	-1.19448	1.03132	0.579717	-0.416552	-0.518934	0.72792	0.939299	-1.14828
414101	E130317F20Rik	ENSMUSG00000091994	ncRNA	3	-1.33199	0.956916	0.533791	-0.158721	0.0814307	0.339904	0.970237	-1.39157
331188	Zfp781	ENSMUSG00000096718	protein-coding	3	-1.45053	0.661898	0.665305	0.123331	-1.38397	0.990919	0.309348	0.0837047
69847	Wnk4	ENSMUSG00000035112	protein-coding	3	-1.45213	0.729481	0.582747	0.139904	-1.38699	0.458887	-0.00230431	0.930412
217351	Tnrc6c	ENSMUSG00000025571	protein-coding	3	-0.835861	0.415708	1.22009	-0.799938	1.12787	-0.284978	0.382134	-1.22502
238257	Tmem30b	ENSMUSG00000034435	protein-coding	3	-1.34556	0.491853	0.966828	-0.113122	0.103654	-1.39821	0.960577	0.333984
223272	Itgbl1	ENSMUSG00000032925	protein-coding	3	-0.870645	0.62075	1.08031	-0.830412	0.594409	-0.41027	1.0173	-1.20144
100503881	EZ_100503881	NA	pseudo	3	-1.14868	0.706425	0.957234	-0.51498	0.74126	-1.47534	0.414361	0.319716
21826	Thbs2	ENSMUSG00000023885	protein-coding	3	-1.05628	0.327151	1.23388	-0.504756	-0.685579	-0.407372	1.48636	-0.393408
638247	9530082P21Rik	ENSMUSG00000097006	ncRNA	3	-1.36532	0.897285	0.566631	-0.0986007	-0.694345	-0.400124	1.48501	-0.390543
16440	Itpr3	ENSMUSG00000042644	protein-coding	3	-1.22278	-0.0486965	1.22485	0.0466323	-0.677983	-0.702252	1.42993	-0.0496991
12815	Col11a2	ENSMUSG00000024330	protein-coding	3	-1.11646	0.351395	1.20026	-0.435196	0.392841	-0.163168	1.06683	-1.2965
240354	Malt1	ENSMUSG00000032688	protein-coding	3	-1.2497	0.413072	1.09568	-0.259056	0.0336984	-1.30266	1.13289	0.136075
18175	Nrap	ENSMUSG00000049134	protein-coding	3	-1.46665	0.779734	0.393619	0.293296	-1.06141	1.23147	-0.498809	0.328743
17932	Myt1	ENSMUSG00000010505	protein-coding	3	-0.941069	0.177087	1.32835	-0.564369	1.33946	-0.561336	0.153167	-0.931288
71643	Zgrf1	ENSMUSG00000051278	protein-coding	3	-1.20155	1.00414	0.612752	-0.415338	-0.888717	0.0593951	1.37974	-0.550421
230676	Szt2	ENSMUSG00000033253	protein-coding	3	-1.21719	-0.0255946	1.23194	0.0108367	0.772839	-1.02654	0.938253	-0.684548
232816	Zfp628	ENSMUSG00000074406	protein-coding	3	-1.33305	0.344472	1.04911	-0.0605323	1.19611	-0.826675	0.454684	-0.824124
18442	P2ry2	ENSMUSG00000032860	protein-coding	3	-1.38323	0.86934	0.572284	-0.0583923	-1.38356	-0.0337603	0.508354	0.908962
57810	Cdon	ENSMUSG00000038119	protein-coding	3	-0.969385	0.707	1.0047	-0.742312	-0.484623	-0.0180513	1.39992	-0.897243
18675	Phex	ENSMUSG00000057457	protein-coding	3	-1.33778	0.7583	0.773174	-0.193691	-0.308566	1.48413	-0.662456	-0.513112
64008	Aqp9	ENSMUSG00000032204	protein-coding	4	0.0808698	0.882352	0.454075	-1.4173	0.0201462	1.3314	-0.279774	-1.07177
208898	Unc13c	ENSMUSG00000062151	protein-coding	4	-0.647814	1.47781	-0.576205	-0.253788	1.16133	0.414037	-0.442007	-1.13336
12836	Col7a1	ENSMUSG00000025650	protein-coding	4	-1.01423	0.88595	-0.703389	0.83167	-0.187145	-0.164709	1.37508	-1.02323
246709	Rgs13	ENSMUSG00000051079	protein-coding	4	-0.728714	1.16889	0.489071	-0.929242	0.395233	-0.608775	-1.00011	1.21365
70626	5730522E02Rik	NA	ncRNA	4	-0.474011	1.05028	0.579675	-1.15594	-1.49994	0.512035	0.492263	0.495646
100529077	Snord42b	NA	snoRNA	4	-0.610175	1.46206	-0.173751	-0.678137	-0.948316	0.0660591	1.36502	-0.482761
382543	Ankfn1	ENSMUSG00000047773	protein-coding	4	-0.0584411	1.00875	0.398768	-1.34907	1.00948	0.451803	-0.135176	-1.32611
268759	9930012K11Rik	ENSMUSG00000044551	protein-coding	4	-0.825483	1.0461	0.664266	-0.884879	-0.364293	-0.615202	1.49202	-0.512528
545140	Olfr288	ENSMUSG00000075427	protein-coding	4	-0.639243	0.942948	0.75812	-1.06182	-1.28305	0.907151	0.667643	-0.291746
66391	Zbtb11os1	ENSMUSG00000102101	ncRNA	4	-0.696024	1.48468	-0.406379	-0.382276	-1.27311	0.862254	-0.319592	0.730451
77022	2700099C18Rik	ENSMUSG00000098090	pseudo	4	-0.112491	0.952884	0.508843	-1.34924	-1.49658	0.403939	0.537222	0.555415
100502789	Gm17552	NA	ncRNA	4	-0.202079	0.994382	0.51393	-1.30623	0.091072	-1.42304	0.466479	0.865487
100043911	Ppp4r1l-ps	ENSMUSG00000055897	pseudo	4	-0.760963	0.988	0.728805	-0.955842	-0.544271	-1.04219	0.369454	1.21701
231293	Cwh43	ENSMUSG00000029154	protein-coding	4	-0.589436	1.49552	-0.400685	-0.505402	0.614437	-0.132951	0.8748	-1.35629
100415916	Gm15997	ENSMUSG00000107132	ncRNA	4	-0.129807	0.614545	0.872978	-1.35772	-1.12732	0.646475	-0.532762	1.0136
22776	Zim1	ENSMUSG00000002266	protein-coding	4	-0.0741437	0.859686	0.593866	-1.37941	1.39649	0.0433853	-0.795204	-0.644667
666528	Zfp541	ENSMUSG00000078796	protein-coding	4	-0.865468	1.43619	-0.172542	-0.398182	-1.38977	0.772796	0.683319	-0.0663453
71045	4933406I18Rik	ENSMUSG00000087475	ncRNA	4	-0.375391	1.20904	0.307674	-1.14133	1.46641	-0.708834	-0.205267	-0.552313
72022	Slc35f2	ENSMUSG00000042195	protein-coding	4	-0.0799923	1.17994	0.155861	-1.25581	-1.25596	0.807974	0.802528	-0.354546
382089	Ripply2	ENSMUSG00000047897	protein-coding	4	-1.0222	1.37542	-0.154746	-0.19847	0.476809	-1.00717	1.16452	-0.634154
78575	B430319G15Rik	ENSMUSG00000103622	ncRNA	4	-0.216432	1.30193	0.0356135	-1.12111	-0.324388	1.18797	0.313403	-1.17698
75135	4930526I15Rik	NA	ncRNA	4	-0.898408	1.42297	-0.138895	-0.385664	-1.21622	-0.417739	0.892399	0.741565
51795	Srpx	ENSMUSG00000090084	protein-coding	4	-0.0308654	1.13412	0.191421	-1.29467	0.659014	0.262693	-1.47867	0.556968
100503842	2410022M11Rik	ENSMUSG00000100017	ncRNA	4	-0.244388	0.608578	0.936742	-1.30093	-0.798573	0.934549	0.792144	-0.92812
102920	Cenpi	ENSMUSG00000031262	protein-coding	4	-0.775148	1.42114	-0.615286	-0.0307015	-0.0985927	1.23154	0.0784221	-1.21137
100502999	Gm19497	NA	protein-coding	4	-1.32403	1.09354	0.00440506	0.226082	-0.333696	-1.01985	1.3596	-0.00606273
240916	Vsig8	ENSMUSG00000049598	protein-coding	4	-1.03641	1.28226	-0.477499	0.231649	-0.234037	1.37037	-1.02734	-0.108992
268288	Samd3	ENSMUSG00000051354	protein-coding	4	-0.915	1.11995	0.563662	-0.768615	0.477875	0.838368	0.11729	-1.43353
75299	4930547M16Rik	NA	unknown	4	-1.01578	1.2642	-0.535989	0.287576	0.408943	1.11758	-0.305739	-1.22078
327762	Dna2	ENSMUSG00000036875	protein-coding	4	-1.06133	0.995765	0.696063	-0.6305	-0.312004	-0.68804	-0.482122	1.48217
100503827	Tnfsf13os	NA	ncRNA	4	-0.885448	1.43467	-0.216006	-0.333219	0.203068	-0.621009	1.32382	-0.905878
239647	Pced1b	ENSMUSG00000044250	protein-coding	4	-1.12234	1.07235	0.567744	-0.517756	-0.264568	1.08657	0.429098	-1.2511
545207	E130008D07Rik	ENSMUSG00000117011	ncRNA	4	-0.557426	1.47717	-0.25458	-0.665162	-1.01211	0.514856	1.13939	-0.642136
100504491	Dcdc2b	ENSMUSG00000078552	protein-coding	4	-0.835809	1.4174	-0.0425412	-0.539054	-0.584435	0.216833	1.3116	-0.943996
320411	A730089K16Rik	NA	lncRNA	4	-0.846109	1.29518	0.27834	-0.727413	0.819823	0.882624	-0.62795	-1.0745
208908	Ccdc62	ENSMUSG00000061882	protein-coding	4	-1.2706	1.17431	0.0168692	0.0794205	-0.0500146	-0.864898	1.41425	-0.49934
72556	Zfp566	ENSMUSG00000078768	protein-coding	4	-1.16836	1.26668	0.0639892	-0.162309	-0.737383	1.26404	0.336574	-0.863236
68352	Aspdh	ENSMUSG00000038704	protein-coding	4	-0.884186	1.41025	-0.476387	-0.0496748	1.15978	0.479896	-1.02027	-0.619399
552913	Gm14634	ENSMUSG00000085891	ncRNA	4	-0.933378	1.28903	-0.627248	0.271595	-0.530822	1.28145	-1.00555	0.254924
22626	Slc23a3	ENSMUSG00000026205	protein-coding	5	0.522696	0.832558	0.0691254	-1.42438	-1.28489	1.12963	-0.0969399	0.252199
12566	Cdk2	ENSMUSG00000025358	protein-coding	5	1.00072	0.283851	0.096939	-1.38151	1.31233	-1.02089	0.16501	-0.456451
216835	Usp43	ENSMUSG00000020905	protein-coding	5	0.882395	0.436163	0.102903	-1.42146	0.298139	0.634415	0.552007	-1.48456
214321	Gm4787	ENSMUSG00000072974	protein-coding	5	0.932294	0.0283102	0.433111	-1.39371	-0.424328	-1.16358	1.11435	0.473559
11607	Agtr1a	ENSMUSG00000049115	protein-coding	5	0.958499	0.704152	-0.512541	-1.15011	0.608478	-0.369244	-1.22975	0.990517
71340	Riok1	ENSMUSG00000021428	protein-coding	5	0.903605	0.086414	0.423131	-1.41315	-0.945608	-0.554363	1.33031	0.169661
380863	Tmem171	ENSMUSG00000052485	protein-coding	5	0.92443	0.572666	-0.158279	-1.33882	0.0789045	-0.0703248	-1.22674	1.21816
59011	Myoz1	ENSMUSG00000068697	protein-coding	5	0.628972	0.725455	0.0846505	-1.43908	-1.40857	0.859928	0.52528	0.0233579
20680	Sox7	ENSMUSG00000063060	protein-coding	5	1.04822	-0.253778	0.474922	-1.26936	0.510384	0.112095	0.814195	-1.43667
75475	Oplah	ENSMUSG00000022562	protein-coding	5	0.558176	-0.0984473	0.904392	-1.36412	-0.536836	-1.06695	0.422851	1.18094
21648	Dynlt1b	ENSMUSG00000096255	protein-coding	5	0.935695	0.762784	-0.625388	-1.07309	0.141193	-1.45347	0.712969	0.599307
791265	Gm9984	NA	unknown	5	0.975156	-0.263169	0.573079	-1.28507	0.197609	-1.39678	0.218174	0.980997
72119	Tpx2	ENSMUSG00000027469	protein-coding	5	0.752646	0.646369	0.0206006	-1.41962	1.08105	-0.316087	-1.23067	0.465701
67538	Zswim3	ENSMUSG00000045822	protein-coding	5	0.879042	0.592763	-0.106294	-1.36551	0.000110816	1.21679	-1.23255	0.0156533
100038411	Gm15998	NA	ncRNA	5	0.811517	0.488742	0.142724	-1.44298	0.565562	0.651238	0.262154	-1.47895
22178	Tyrp1	ENSMUSG00000005994	protein-coding	5	1.30118	-0.0729779	-0.0909534	-1.13725	-0.81651	-0.469876	1.4448	-0.15841
100038561	B230104I21Rik	NA	unknown	5	0.80086	0.583121	0.0363265	-1.42031	0.106528	0.726646	-1.44458	0.611409
100034726	Gm15772	ENSMUSG00000062353	pseudo	5	0.448919	1.08417	-0.293319	-1.23977	-1.45277	0.811515	0.208179	0.433078
231727	B3gnt4	ENSMUSG00000029431	protein-coding	5	1.29717	0.0862414	-0.271579	-1.11183	0.44958	-1.49904	0.531567	0.517888
140709	Col26a1	ENSMUSG00000004415	protein-coding	5	0.422529	0.921808	0.0586244	-1.40296	-0.177588	-0.492165	1.45335	-0.783594
12504	Cd4	ENSMUSG00000023274	protein-coding	5	1.14606	0.456086	-0.48876	-1.11339	-0.978066	-0.224218	-0.195843	1.39813
54378	Cacng6	ENSMUSG00000078815	protein-coding	5	1.04251	0.445843	-0.193351	-1.295	-0.293357	-0.446371	1.47465	-0.73492
664968	Tmem238	ENSMUSG00000030431	protein-coding	5	0.383342	0.741199	0.35189	-1.47643	-1.26903	0.232954	-0.113847	1.14993
66930	Fank1	ENSMUSG00000053111	protein-coding	5	0.842456	0.361635	0.244882	-1.44897	0.0464798	1.23162	-1.21533	-0.062766
320014	B930025P03Rik	ENSMUSG00000109473	ncRNA	5	0.964823	0.413359	-0.000411843	-1.37777	0.971219	0.752609	-0.814374	-0.909454
212392	Ccdc110	ENSMUSG00000071104	protein-coding	5	1.11194	-0.163321	0.327867	-1.27649	1.17446	0.125381	-1.26641	-0.0334324
320466	A230103J11Rik	ENSMUSG00000087026	ncRNA	5	1.22395	-0.0849593	0.0809275	-1.21991	-0.0721994	0.596499	0.856227	-1.38053
100040294	Gm2694	ENSMUSG00000097248	ncRNA	5	1.07435	0.214495	0.0517072	-1.34055	-0.305878	1.34526	-1.04721	0.00782683
14345	Fut4	ENSMUSG00000049307	protein-coding	5	0.656533	-0.474224	0.987608	-1.16992	0.312939	-1.45724	0.820954	0.323346
14734	Gpc3	ENSMUSG00000055653	protein-coding	5	0.476396	0.661047	0.350294	-1.48774	-0.986483	1.30883	0.200674	-0.523019
272790	Magee2	ENSMUSG00000031224	protein-coding	5	1.12116	-0.225858	0.355837	-1.25114	-1.14202	0.925907	0.746467	-0.530354
320400	Gm16897	ENSMUSG00000097325	ncRNA	5	0.576115	0.929361	-0.17345	-1.33203	-0.29822	1.44149	-0.871347	-0.271919
75304	4930563E22Rik	ENSMUSG00000053574	protein-coding	5	0.319339	1.23385	-0.48551	-1.06767	1.26194	-1.09079	0.233034	-0.404186
76000	5033430I15Rik	NA	ncRNA	5	0.00896769	1.18303	0.0710667	-1.26306	0.581385	0.751645	0.110832	-1.44386
73016	Kremen2	ENSMUSG00000040680	protein-coding	5	0.103056	1.21498	-0.0912975	-1.22673	1.30539	0.186368	-0.473332	-1.01842
353282	Sfmbt2	ENSMUSG00000061186	protein-coding	5	0.577861	0.114833	0.752056	-1.44475	1.34185	0.0630011	-0.37943	-1.02542
100862338	EZ_100862338	NA	ncRNA	5	-0.0661555	1.42535	-0.537644	-0.821549	-1.49342	0.371027	0.593934	0.528461
78635	Kcnd3os	ENSMUSG00000074346	ncRNA	5	-0.0736567	1.39966	-0.383375	-0.942629	-0.96229	-0.754862	0.980798	0.736354
242705	E2f2	ENSMUSG00000018983	protein-coding	5	0.129906	1.0001	0.25489	-1.3849	1.04996	0.512961	-0.326981	-1.23594
70433	Draxin	ENSMUSG00000029005	protein-coding	5	0.952244	0.694184	-0.465461	-1.18097	1.31596	0.144661	-0.429792	-1.03083
74071	Lmntd1	ENSMUSG00000054966	protein-coding	5	0.293285	1.14344	-0.18244	-1.25429	-1.20934	0.795768	-0.433027	0.846601
243905	Zfp568	ENSMUSG00000074221	protein-coding	5	0.742537	0.410217	0.322494	-1.47525	1.35522	0.0773901	-0.972426	-0.460186
233424	Tmc3	ENSMUSG00000038540	protein-coding	5	0.017111	1.1002	0.204592	-1.3219	-0.960228	-0.763699	0.795757	0.928169
110033	Kif22	ENSMUSG00000030677	protein-coding	5	-0.0435834	1.40973	-0.486134	-0.880016	0.715494	0.688794	-1.41895	0.0146612
66929	Asf1b	ENSMUSG00000005470	protein-coding	5	0.379631	1.09262	-0.198398	-1.27385	-0.161315	-0.0498897	-1.10873	1.31993
382038	Urb2	ENSMUSG00000031976	protein-coding	5	0.742181	0.192443	0.526511	-1.46114	1.38209	-0.126826	-1.00572	-0.249546
76509	Plet1	ENSMUSG00000032068	protein-coding	5	-0.0717529	1.23864	0.0409779	-1.20787	-1.42348	0.0905941	0.862919	0.469966
21923	Tnc	ENSMUSG00000028364	protein-coding	5	0.563263	0.607238	0.317235	-1.48774	0.888935	0.792533	-0.550889	-1.13058
78895	Pus7l	ENSMUSG00000033356	protein-coding	5	1.18584	0.377616	-0.443339	-1.12011	-0.00352832	1.22774	-0.00247446	-1.22174
240726	Slco5a1	ENSMUSG00000025938	protein-coding	5	0.498149	0.773057	0.184838	-1.45604	0.821023	0.261276	0.373173	-1.45547
17912	Myo1b	ENSMUSG00000018417	protein-coding	5	0.0462788	1.15145	0.0920504	-1.28978	0.454409	0.580012	0.463117	-1.49754
240816	Rgsl1	ENSMUSG00000042641	protein-coding	5	0.360873	1.19728	-0.44563	-1.11252	0.762851	-0.604645	0.930835	-1.08904
74843	Mss51	ENSMUSG00000021815	protein-coding	5	0.0467727	1.37397	-0.934827	-0.485916	0.33761	-0.585119	1.2447	-0.997188
329065	Scd4	ENSMUSG00000050195	protein-coding	5	-0.339681	1.39169	-0.970103	-0.0819075	1.32241	-0.313174	-1.07201	0.0627744
192656	Ripk2	ENSMUSG00000041135	protein-coding	5	-0.100445	1.38404	-0.995718	-0.287881	0.698724	0.810544	-0.156363	-1.35291
14843	Gsx2	ENSMUSG00000035946	protein-coding	5	-0.352413	1.48411	-0.693989	-0.437712	-0.444594	1.26975	0.239197	-1.06436
100041339	Gm3279	ENSMUSG00000108063	ncRNA	5	0.0311528	1.34469	-1.03748	-0.338357	-1.35158	0.607247	0.88571	-0.141373
195209	Zfp469	ENSMUSG00000043903	protein-coding	5	0.448697	0.884432	0.0843795	-1.41751	1.41575	-0.243794	-0.232803	-0.939156
20877	Aurkb	ENSMUSG00000020897	protein-coding	6	0.953673	0.771055	-0.928079	-0.79665	0.882712	0.773684	-0.474356	-1.18204
13808	Eno3	ENSMUSG00000060600	protein-coding	6	-0.693838	0.837862	-1.02233	0.878305	-0.10086	0.158911	1.18812	-1.24617
68764	Cdhr3	ENSMUSG00000035860	protein-coding	6	-0.557401	0.536541	-1.08529	1.10615	-0.632841	0.0266994	-0.795814	1.40196
319181	Hist1h2bg	ENSMUSG00000058385	protein-coding	6	1.44951	-0.434024	-0.195553	-0.819935	0.941015	-1.37438	-0.0398877	0.473256
66255	Hsbp1l1	ENSMUSG00000078963	protein-coding	6	1.09675	0.59712	-0.90169	-0.792179	0.745256	0.176717	-1.45807	0.536096
723864	Mir425	NA	ncRNA	6	0.866059	0.848938	-1.02873	-0.686269	0.060131	0.615262	0.755409	-1.4308
20666	Sox11	ENSMUSG00000063632	protein-coding	6	1.15813	0.340702	-1.20734	-0.291491	1.40783	0.0188097	-0.713867	-0.712775
66748	Erich2	ENSMUSG00000075302	protein-coding	6	0.472657	0.158171	-1.44515	0.814322	0.95638	-1.37612	-0.0176803	0.437416
19023	Ppef2	ENSMUSG00000029410	protein-coding	6	0.768244	0.289916	-1.46873	0.410574	0.00276981	-1.06031	1.34011	-0.282571
76683	1500002F19Rik	NA	ncRNA	6	-0.828692	0.841327	-0.902241	0.889606	-0.518393	-0.501397	1.49982	-0.480025
20686	Spa17	ENSMUSG00000001948	protein-coding	6	-0.327317	0.649192	-1.26085	0.938974	-1.3557	-0.135002	0.873311	0.617393
69563	Mrln	ENSMUSG00000019933	protein-coding	6	1.06992	0.119792	-1.34759	0.157881	-1.05739	-0.624772	0.645181	1.03698
21819	Tg	ENSMUSG00000053469	protein-coding	6	0.657676	0.783436	-1.39705	-0.044062	-0.280125	1.48043	-0.66897	-0.53134
223773	Zbed4	ENSMUSG00000034333	protein-coding	6	1.18175	0.0551654	-1.26477	0.0278559	0.0488892	0.890906	0.468795	-1.40859
59083	Fetub	ENSMUSG00000022871	protein-coding	6	1.09588	0.162982	-1.32947	0.0706051	-0.257449	0.551779	-1.28425	0.989924
381072	Abca17	ENSMUSG00000035435	protein-coding	6	0.985669	0.586334	-1.25985	-0.312151	-0.857599	-0.734117	1.27482	0.316892
77288	9430021M05Rik	NA	ncRNA	6	0.436443	0.922999	-1.39859	0.0391486	-1.29518	1.07766	-0.153445	0.370961
195522	Zfp691	ENSMUSG00000045268	protein-coding	6	0.766093	0.439961	-1.46681	0.260759	-0.881892	-0.445945	1.41951	-0.0916694
75860	Tex26	ENSMUSG00000029660	protein-coding	6	0.970983	0.288675	-1.3981	0.138445	-1.46386	0.513744	0.741356	0.208758
67934	1700124L16Rik	ENSMUSG00000099354	ncRNA	6	0.654453	0.746576	-1.41915	0.0181214	-1.21427	-0.405499	0.652895	0.966874
333193	Proser3	ENSMUSG00000036864	protein-coding	6	1.38137	-0.244888	-1.00759	-0.128892	0.858473	-1.41643	0.054136	0.503817
13524	Adam18	ENSMUSG00000031552	protein-coding	6	0.958313	0.0130244	-1.38281	0.411471	-1.05275	-0.112942	1.35729	-0.191596
74249	Lrrc2	ENSMUSG00000032495	protein-coding	6	0.832467	0.846364	-1.1406	-0.538228	-0.0490084	1.29402	-1.146	-0.0990089
12839	Col9a1	ENSMUSG00000026147	protein-coding	6	0.00310143	1.27539	-1.16655	-0.111947	-1.10466	1.26039	0.221329	-0.377056
12747	Clk1	ENSMUSG00000026034	protein-coding	6	0.708585	0.894473	-1.25591	-0.347146	1.12317	-0.410165	0.454686	-1.16769
241128	Fam124b	ENSMUSG00000043230	protein-coding	6	0.0458079	1.05511	-1.35003	0.24912	1.41365	-0.0426959	-0.512225	-0.858725
76880	6430411K18Rik	NA	ncRNA	6	-0.705779	0.860246	-1.01263	0.85816	-0.603129	1.21162	0.396861	-1.00535
20677	Sox4	ENSMUSG00000076431	protein-coding	6	1.30419	0.259823	-0.847223	-0.716792	1.37723	0.0928989	-0.651513	-0.818617
228482	Arhgap11a	ENSMUSG00000041219	protein-coding	6	0.793369	0.59512	-1.41966	0.0311691	0.413377	-0.346768	-1.19663	1.13002
320558	Sycp2	ENSMUSG00000060445	protein-coding	6	0.117065	1.19524	-1.24634	-0.0659665	0.824207	-1.42776	0.52545	0.0780992
93673	Nat8f2	ENSMUSG00000033634	protein-coding	6	0.0812671	1.17499	-1.26988	0.0136225	0.742049	-0.267361	0.826897	-1.30158
103968	Plin1	ENSMUSG00000030546	protein-coding	6	-0.0330325	0.905968	-1.38439	0.511458	0.512943	1.15632	-0.891967	-0.777301
234700	Nrn1l	ENSMUSG00000044287	protein-coding	6	-0.171365	0.925426	-1.33356	0.579504	-0.267059	0.0455215	-1.09382	1.31536
629557	Gm6981	NA	pseudo	6	0.741205	0.904919	-1.19513	-0.450991	-0.426631	0.887853	0.750036	-1.21126
15983	Ifrd2	ENSMUSG00000010048	protein-coding	6	-0.316677	1.01129	-1.25168	0.557067	-0.264671	-0.740742	-0.465752	1.47116
20675	Sox3	ENSMUSG00000045179	protein-coding	6	0.236081	1.10164	-1.31535	-0.0223686	-0.456178	1.49446	-0.617796	-0.420489
70454	Cenpl	ENSMUSG00000026708	protein-coding	6	1.48904	-0.446835	-0.379687	-0.662519	-0.109787	1.44366	-0.751104	-0.582773
68481	Mpzl1	ENSMUSG00000026566	protein-coding	6	1.21516	0.395257	-0.617548	-0.99287	0.497056	1.14171	-0.588436	-1.05033
268697	Ccnb1	ENSMUSG00000041431	protein-coding	6	1.38236	-0.254003	-1.00462	-0.12374	1.06165	0.641093	-0.773118	-0.929622
723966	Mirlet7c-2	NA	ncRNA	7	-0.0666432	-0.0705476	-1.1523	1.28949	0.608674	0.241772	0.625832	-1.47628
77996	Cutal	ENSMUSG00000026870	protein-coding	7	1.331	-1.0825	-0.237746	-0.0107493	0.257218	-1.479	0.614868	0.606911
20733	Spint2	ENSMUSG00000074227	protein-coding	7	1.25776	-0.930191	-0.66335	0.335781	0.708805	-1.13819	-0.530271	0.959654
100302688	Gm17455	ENSMUSG00000090439	protein-coding	7	0.224486	-0.237146	-1.19643	1.2091	-0.447222	1.29665	0.190894	-1.04032
228677	Sptlc3	ENSMUSG00000039092	protein-coding	7	0.919392	-1.3805	-0.0365017	0.497607	1.26667	-1.16953	0.0587608	-0.155897
381534	Ube2u	ENSMUSG00000069733	protein-coding	7	0.743458	-1.23655	-0.384581	0.877674	1.11985	0.534664	-0.613535	-1.04098
546886	Cfap73	ENSMUSG00000094282	protein-coding	7	1.05307	-1.1542	-0.475627	0.576758	0.803221	-0.470483	0.852975	-1.18571
27261	Dok3	ENSMUSG00000035711	protein-coding	7	0.106418	-0.0996054	-1.2238	1.21699	1.42019	-0.0911881	-0.87852	-0.450486
12575	Cdkn1a	ENSMUSG00000023067	protein-coding	7	0.377913	-0.331425	-1.19505	1.14856	1.18218	-0.938891	-0.709578	0.466286
99334	Zscan29	ENSMUSG00000050619	protein-coding	7	-0.193347	0.137086	-1.18477	1.24103	-0.190349	-1.23465	0.252005	1.17299
73712	Dmkn	ENSMUSG00000060962	protein-coding	7	0.517003	-0.134323	-1.34057	0.957886	0.556065	-1.36566	-0.0942315	0.903822
320845	A230056P14Rik	NA	ncRNA	7	0.446479	-0.0352453	-1.3707	0.959471	1.22977	-1.07122	-0.483986	0.325438
226438	Igfn1	ENSMUSG00000051985	protein-coding	7	0.894174	-1.39728	0.00508943	0.49802	0.391273	-1.4748	0.335777	0.747748
17152	Mak	ENSMUSG00000021363	protein-coding	7	1.2296	-0.719414	-0.903316	0.393132	-0.112888	-1.27547	0.24883	1.13953
16475	Ajuba	ENSMUSG00000022178	protein-coding	7	1.32869	-0.558914	-0.944313	0.174533	0.790238	-0.771685	0.934083	-0.952636
545253	Gm5820	NA	protein-coding	7	1.25176	-0.259944	-1.15684	0.165021	-0.384941	-0.312945	-0.771406	1.46929
100038999	Gm13552	NA	pseudo	7	1.06408	-0.350055	-1.22023	0.506198	0.0831209	0.368635	0.947825	-1.39958
320118	Fbxl13	ENSMUSG00000048520	protein-coding	7	1.36193	-0.874439	-0.605461	0.117968	0.13174	0.039344	1.13234	-1.30342
436230	BC065397	ENSMUSG00000087368	ncRNA	7	1.36455	-0.708381	-0.786845	0.130677	0.274774	-0.164965	1.14744	-1.25725
75568	Capsl	ENSMUSG00000039676	protein-coding	7	1.0544	-1.22446	-0.347678	0.517743	0.788123	-0.647881	-1.05736	0.917117
103080	Sept10	ENSMUSG00000019917	protein-coding	7	1.10314	-1.32592	0.101235	0.121548	-0.946688	0.435685	-0.688796	1.1998
14786	Grb7	ENSMUSG00000019312	protein-coding	7	1.35789	-1.02139	-0.336007	-0.000499717	-0.508327	-1.0548	0.330279	1.23285
57746	Piwil2	ENSMUSG00000033644	protein-coding	7	0.934214	-1.34689	0.543964	-0.13129	0.829809	-1.41211	0.563016	0.0192857
106347	Ildr1	ENSMUSG00000022900	protein-coding	7	1.41143	-0.558828	-0.833806	-0.0187915	0.454395	-1.46505	0.766508	0.244151
328971	Spink10	ENSMUSG00000044176	protein-coding	7	1.07566	-1.12065	-0.518843	0.563829	1.21816	-0.958847	-0.660257	0.400941
100503311	Pifo	ENSMUSG00000010136	protein-coding	7	0.893038	-1.25638	-0.346526	0.709868	-0.28754	-0.918931	-0.216857	1.42333
69772	Bdh2	ENSMUSG00000028167	protein-coding	7	0.470334	-0.895496	-0.758627	1.18379	-0.228371	-0.256784	-0.933054	1.41821
56874	Rnf32	ENSMUSG00000029130	protein-coding	7	1.28517	-1.04337	-0.460383	0.218582	0.30517	-0.45473	-1.08473	1.23429
211535	Ccdc114	ENSMUSG00000040189	protein-coding	7	1.19612	-1.24334	0.129183	-0.0819563	-0.0773147	-1.38072	0.840146	0.617889

## Sheet: GO_Translation
Cluster 1										Cluster 2										Cluster 3										Cluster 5										Cluster 6
Category	Gene Set	Description	Size	Expect	Ratio	# Genes	P Value	FDR		Category	Gene Set	Description	Size	Expect	Ratio	# Genes	P Value	FDR		Category	Gene Set	Description	Size	Expect	Ratio	# Genes	P Value	FDR		Category	Gene Set	Description	Size	Expect	Ratio	# Genes	P Value	FDR		Category	Gene Set	Description	Size	Expect	Ratio	# Genes	P Value	FDR
BP	GO:0006955	immune response	937	3.6044	5.2714	19.0002	7.5747e-10	6.5029e-06		BP	GO:0006955	immune response	937	5.273	4.1722	22	5.4587e-09	4.6863e-05		BP	GO:0009888	tissue development	1528	3.8097	3.6749	14.0003	7.8354e-06	0.067267		BP	GO:0021516	dorsal spinal cord development	9	0.02308	86.654	1.99997	0.00022761	1		BP	GO:0003211	cardiac ventricle formation	6	0.0098305	203.45	2.00002	3.8364e-05	0.23032
	GO:0002376	immune system process	1688	6.4932	3.6962	24.0002	2.7088e-09	1.1628e-05			GO:0002376	immune system process	1688	9.4994	3.0528	28.9998	1.3126e-08	5.6344e-05			GO:0045944	positive regulation of transcription by RNA polymerase II	958	2.3885	4.1867	9.99993	7.969e-05	0.32665			GO:0021515	cell differentiation in spinal cord	32	0.082063	24.372	2.00004	0.0030218	1			GO:0003207	cardiac chamber formation	7	0.011469	174.39	2.00008	5.3657e-05	0.23032
	GO:0019221	cytokine-mediated signaling pathway	278	1.0694	10.286	10.9998	6.7849e-09	1.9416e-05			GO:0051707	response to other organism	670	3.7705	4.5087	17.0001	1.4101e-07	0.00032261			GO:0060406	positive regulation of penile erection	9	0.022439	89.13	1.99999	0.00021503	0.32665			GO:0003401	axis elongation	33	0.084627	23.633	1.99999	0.0032116	1			GO:0035404	histone-serine phosphorylation	9	0.014746	135.63	2	9.18e-05	0.24033
	GO:0051707	response to other organism	670	2.5773	5.4321	14.0002	1.5287e-07	0.00027317			GO:0043207	response to external biotic stimulus	673	3.7874	4.4886	17.0001	1.5031e-07	0.00032261			GO:2000241	regulation of reproductive process	122	0.30417	13.15	3.99984	0.00023083	0.32665			GO:0046189	phenol-containing compound biosynthetic process	37	0.094885	21.078	1.99999	0.004025	1			GO:0000075	cell cycle checkpoint	157	0.25723	15.55	3.99993	0.00011297	0.24033
	GO:0043207	response to external biotic stimulus	673	2.5888	5.4078	13.9997	1.615e-07	0.00027317			GO:0009607	response to biotic stimulus	699	3.9337	4.3217	17.0003	2.5776e-07	0.00044257			GO:0060768	regulation of epithelial cell proliferation involved in prostate gland development	10	0.024932	80.217	1.99997	0.00026837	0.32665			GO:0002009	morphogenesis of an epithelium	450	1.154	4.3327	4.99994	0.0054966	1			GO:0060174	limb bud formation	11	0.018023	110.97	2.00001	0.00013997	0.24033
	GO:0009605	response to external stimulus	1766	6.7933	3.2385	22.0001	1.9092e-07	0.00027317			GO:0002682	regulation of immune system process	963	5.4194	3.3214	18	4.8852e-06	0.0069898			GO:0051254	positive regulation of RNA metabolic process	1363	3.3983	3.2369	11	0.00032163	0.32665			GO:0007369	gastrulation	153	0.39236	7.646	2.99998	0.0069656	1			GO:0048485	sympathetic nervous system development	15	0.024576	81.38	1.99999	0.00026615	0.38082
	GO:0045087	innate immune response	488	1.8772	6.3925	12	2.4697e-07	0.00027561			GO:0045576	mast cell activation	54	0.30389	16.453	4.9999	1.2657e-05	0.015523			GO:0060405	regulation of penile erection	11	0.027426	72.925	2.00004	0.00032749	0.32665			GO:0048754	branching morphogenesis of an epithelial tube	154	0.39493	7.5963	3.00001	0.0070916	1			GO:0009566	fertilization	105	0.17203	17.439	3.00003	0.00064584	0.5445
	GO:0009607	response to biotic stimulus	699	2.6888	5.2067	13.9998	2.5683e-07	0.00027561			GO:0002274	myeloid leukocyte activation	150	0.84414	8.2925	7.00003	2.1058e-05	0.020633			GO:0060767	epithelial cell proliferation involved in prostate gland development	11	0.027426	72.925	2.00004	0.00032749	0.32665			GO:0019722	calcium-mediated signaling	163	0.41801	7.1769	3.00002	0.0082869	1			GO:0007339	binding of sperm to zona pellucida	25	0.04096	48.828	1.99999	0.00075289	0.5445
	GO:0006952	defense response	974	3.7467	4.2704	15.9999	4.379e-07	0.00041771			GO:0002250	adaptive immune response	277	1.5588	5.7735	8.99973	2.4501e-05	0.020633			GO:0035295	tube development	928	2.3137	3.8898	8.99983	0.00034244	0.32665			GO:0001658	branching involved in ureteric bud morphogenesis	54	0.13848	14.442	1.99993	0.0084153	1			GO:0007093	mitotic cell cycle checkpoint	112	0.1835	16.349	3.00004	0.00077938	0.5445
	GO:0048584	positive regulation of response to stimulus	1716	6.6009	3.1814	21.0001	5.625e-07	0.00046227			GO:0002252	immune effector process	515	2.8982	4.1405	12	2.8513e-05	0.020633			GO:0048646	anatomical structure formation involved in morphogenesis	950	2.3686	3.7998	9.00021	0.0004073	0.3432			GO:0002011	morphogenesis of an epithelial sheet	55	0.14105	14.18	2.00009	0.0087189	1			GO:0035036	sperm-egg recognition	27	0.044237	45.211	2	0.00087913	0.5445
	GO:0031349	positive regulation of defense response	261	1.004	8.9642	9.00006	5.9231e-07	0.00046227			GO:0001775	cell activation	704	3.9618	3.5337	13.9998	3.3543e-05	0.020633
	GO:0097529	myeloid leukocyte migration	144	0.55393	12.637	7.00001	1.2222e-06	0.00087437			GO:0045321	leukocyte activation	613	3.4497	3.7684	12.9998	3.4276e-05	0.020633		CC	GO:0008305	integrin complex	26	0.055425	36.085	2.00001	0.0013831	0.83015		CC	GO:0098966	perisynaptic extracellular matrix	5	0.0095928	104.24	0.999953	0.0095575	1		CC	GO:0000794	condensed nuclear chromosome	80	0.10232	29.319	2.99992	0.00013573	0.15107
	GO:0030595	leukocyte chemotaxis	155	0.59624	11.74	6.99986	2.0021e-06	0.0013222			GO:0051704	multi-organism process	1572	8.8466	2.4868	21.9997	3.6839e-05	0.020633			GO:0098636	protein complex involved in cell adhesion	27	0.057557	34.748	1.99999	0.0014917	0.83015			GO:0099512	supramolecular fiber	718	1.3775	3.6297	4.99991	0.010797	1			GO:0000780	condensed nuclear chromosome, centromeric region	22	0.028139	71.076	2.00001	0.00035157	0.19565
	GO:0097530	granulocyte migration	101	0.38852	15.443	5.99991	2.3323e-06	0.0014302			GO:0006897	endocytosis	529	2.977	4.0309	12	3.7066e-05	0.020633			GO:0009986	cell surface	662	1.4112	4.2517	6	0.0023886	0.88617			GO:0099080	supramolecular complex	723	1.3871	3.6046	4.99994	0.011106	1			GO:0000793	condensed chromosome	189	0.24174	12.41	2.99999	0.0016767	0.62206
	GO:0071219	cellular response to molecule of bacterial origin	163	0.62701	11.164	6.99994	2.8005e-06	0.0016028			GO:0050702	interleukin-1 beta secretion	34	0.19134	20.905	3.99996	3.7893e-05	0.020633			GO:0005667	transcription factor complex	309	0.65871	6.0725	4.00002	0.0039814	1			GO:0099081	supramolecular polymer	723	1.3871	3.6046	4.99994	0.011106	1			GO:0005615	extracellular space	904	1.1563	4.3243	5.00019	0.0045857	1
	GO:0001819	positive regulation of cytokine production	320	1.2309	7.3115	8.99973	3.2035e-06	0.0017189			GO:0050776	regulation of immune response	531	2.9882	4.0157	11.9997	3.8454e-05	0.020633			GO:0005924	cell-substrate adherens junction	169	0.36026	8.3272	2.99996	0.0054438	1			GO:0099535	synapse-associated extracellular matrix	6	0.011511	86.87	0.999961	0.011458	1			GO:0000779	condensed chromosome, centromeric region	103	0.13174	15.181	1.99994	0.0075196	1
	GO:0050900	leukocyte migration	242	0.9309	8.5938	7.99997	3.6467e-06	0.0018416			GO:0050663	cytokine secretion	167	0.93981	7.4483	6.99999	4.1977e-05	0.021198			GO:0030055	cell-substrate junction	176	0.37519	7.996	3.00002	0.0060917	1			GO:0099544	perisynaptic space	6	0.011511	86.87	0.999961	0.011458	1			GO:0000776	kinetochore	117	0.14965	13.365	2.00007	0.0096119	1
	GO:0080134	regulation of response to stress	1046	4.0237	3.728	15.0004	5.9775e-06	0.0028509			GO:0009617	response to bacterium	456	2.5662	4.2865	11	4.6401e-05	0.022131			GO:0005694	chromosome	853	1.8184	3.2996	5.99999	0.0082617	1			GO:0072686	mitotic spindle	93	0.17843	11.209	2.00002	0.013621	1			GO:0035686	sperm fibrous sheath	8	0.010232	97.729	0.999963	0.010189	1
	GO:0071216	cellular response to biotic stimulus	185	0.71164	9.8364	6.99998	6.469e-06	0.002923			GO:0050701	interleukin-1 secretion	38	0.21385	18.705	4.00006	5.9292e-05	0.026073													GO:0005818	aster	8	0.015349	65.153	1.00003	0.01525	1			GO:0044421	extracellular region part	1098	1.4044	3.5603	5.00009	0.010402	1
	GO:0001816	cytokine production	555	2.1349	5.1524	10.9999	6.8131e-06	0.0029245			GO:0051607	defense response to virus	177	0.99608	7.0275	6.99995	6.074e-05	0.026073		MF	GO:0098631	cell adhesion mediator activity	30	0.07129	28.055	2.00004	0.002285	1			GO:0005856	cytoskeleton	1783	3.4208	2.3386	7.99988	0.015731	1			GO:0000940	condensed chromosome outer kinetochore	10	0.01279	78.183	0.999961	0.012721	1
	GO:0009617	response to bacterium	456	1.7541	5.7009	9.99995	7.8663e-06	0.0031292			GO:0002684	positive regulation of immune system process	670	3.7705	3.4478	12.9999	8.5241e-05	0.034848			GO:0003677	DNA binding	1597	3.795	2.6351	10.0002	0.0030132	1			GO:1990454	L-type voltage-gated calcium channel complex	9	0.017267	57.914	1	0.01714	1			GO:0010369	chromocenter	11	0.014069	71.076	0.999968	0.013985	1
	GO:0031347	regulation of defense response	457	1.7579	5.6885	9.99981	8.019e-06	0.0031292			GO:0002886	regulation of myeloid leukocyte mediated immunity	46	0.25887	15.452	4.00006	0.00012668	0.049435			GO:0004879	nuclear receptor activity	35	0.083171	24.047	2.00001	0.0031024	1
	GO:0002237	response to molecule of bacterial origin	271	1.0425	7.6742	8.00035	8.3874e-06	0.0031307													GO:0098531	transcription factor activity, direct ligand regulated sequence-specific DNA binding	35	0.083171	24.047	2.00001	0.0031024	1		MF	GO:0001595	angiotensin receptor activity	5	0.010801	92.58	0.999957	0.010756	1		MF	GO:0035173	histone kinase activity	16	0.025347	78.903	1.99995	0.00028366	0.48166
	GO:0002682	regulation of immune system process	963	3.7044	3.7793	14	1.1326e-05	0.0038962		CC	GO:0009986	cell surface	662	3.0576	4.5787	13.9998	1.4875e-06	0.0012178			GO:0003707	steroid hormone receptor activity	40	0.095053	21.041	2.00001	0.0040369	1			GO:0089720	caspase binding	5	0.010801	92.58	0.999957	0.010756	1			GO:0046982	protein heterodimerization activity	469	0.743	5.3836	4.00001	0.0057919	1
	GO:1902531	regulation of intracellular signal transduction	1407	5.4123	3.141	17	1.2064e-05	0.0038962			GO:0009897	external side of plasma membrane	252	1.1639	7.7324	8.99974	2.1883e-06	0.0012178			GO:0003690	double-stranded DNA binding	707	1.6801	3.5713	6.00014	0.0058095	1			GO:0042289	MHC class II protein binding	5	0.010801	92.58	0.999957	0.010756	1			GO:0035174	histone serine kinase activity	5	0.0079211	126.25	1.00004	0.0078972	1
	GO:0009967	positive regulation of signal transduction	1256	4.8315	3.3116	16	1.2219e-05	0.0038962			GO:0098552	side of membrane	413	1.9076	5.2423	10.0002	1.7977e-05	0.0066694			GO:0001228	DNA-binding transcription activator activity, RNA polymerase II-specific	320	0.76042	5.2602	3.99996	0.0066849	1			GO:0045545	syndecan binding	6	0.012962	77.15	1.00002	0.012894	1			GO:0046983	protein dimerization activity	1173	1.8583	3.2288	6.00008	0.0082209	1
	GO:0071310	cellular response to organic substance	1899	7.3049	2.7379	20.0001	1.2254e-05	0.0038962			GO:0015629	actin cytoskeleton	411	1.8983	3.6875	6.99998	0.0027877	0.70815			GO:0043621	protein self-association	52	0.12357	16.185	1.99998	0.0067419	1			GO:0061676	importin-alpha family protein binding	6	0.012962	77.15	1.00002	0.012894	1			GO:0061575	cyclin-dependent protein serine/threonine kinase activator activity	6	0.0095053	105.2	0.999958	0.0094694	1
	GO:0006954	inflammatory response	484	1.8618	5.3711	9.99991	1.3236e-05	0.0039851			GO:0005576	extracellular region	1415	6.5356	2.1421	13.9999	0.0045613	0.70815			GO:0003700	DNA-binding transcription factor activity	765	1.8179	3.3005	5.99998	0.0084643	1			GO:0004768	stearoyl-CoA 9-desaturase activity	6	0.012962	77.15	1.00002	0.012894	1			GO:0005113	patched binding	7	0.01109	90.175	1.00004	0.011039	1
	GO:0002224	toll-like receptor signaling pathway	80	0.30774	16.248	5.00016	1.3462e-05	0.0039851			GO:0001891	phagocytic cup	22	0.10161	19.683	1.99999	0.0045717	0.70815			GO:0000977	RNA polymerase II regulatory region sequence-specific DNA binding	567	1.3474	3.7109	5.00007	0.010263	1			GO:0016812	hydrolase activity, acting on carbon-nitrogen (but not peptide) bonds, in cyclic amides	6	0.012962	77.15	1.00002	0.012894	1			GO:0008191	metalloendopeptidase inhibitor activity	10	0.015842	63.123	0.999995	0.015735	1
	GO:1990266	neutrophil migration	81	0.31158	16.047	4.99992	1.4306e-05	0.0040938			GO:0045121	membrane raft	344	1.5889	3.7763	6.00016	0.0050194	0.70815													GO:0030274	LIM domain binding	7	0.015122	66.129	1	0.015028	1			GO:0003712	transcription coregulator activity	387	0.61309	4.8932	2.99997	0.022324	1
	GO:0010647	positive regulation of cell communication	1430	5.5008	3.0905	17.0002	1.4955e-05	0.0041417			GO:0098857	membrane microdomain	345	1.5935	3.7654	6.00016	0.00509	0.70815													GO:0016215	acyl-CoA desaturase activity	7	0.015122	66.129	1	0.015028	1			GO:0030234	enzyme regulator activity	766	1.2135	3.2962	3.99994	0.030369	1
	GO:0023056	positive regulation of signaling	1436	5.5239	3.0776	17.0004	1.5805e-05	0.0042403			GO:0098589	membrane region	357	1.6489	3.6388	6.00002	0.0059959	0.74149													GO:0008417	fucosyltransferase activity	8	0.017282	57.862	0.999971	0.017157	1			GO:0031435	mitogen-activated protein kinase kinase kinase binding	24	0.038021	26.301	0.99999	0.037367	1
	GO:0060326	cell chemotaxis	214	0.82319	8.5035	7	1.6722e-05	0.0043504			GO:0005903	brush border	109	0.50345	5.9589	3.00001	0.013945	1
	GO:0071621	granulocyte chemotaxis	85	0.32697	15.292	5.00003	1.8103e-05	0.0045709
	GO:0045351	type I interferon biosynthetic process	14	0.053854	55.706	2.99999	1.9007e-05	0.0046622		MF	GO:0004866	endopeptidase inhibitor activity	91	0.46526	8.5974	4.00003	0.0011993	0.76393
	GO:0071345	cellular response to cytokine stimulus	627	2.4119	4.5608	11.0002	2.1421e-05	0.0051083			GO:0030414	peptidase inhibitor activity	97	0.49593	8.0656	3.99997	0.0015194	0.76393
	GO:0002252	immune effector process	515	1.9811	5.0478	10.0002	2.2628e-05	0.0052504			GO:0061135	endopeptidase regulator activity	99	0.50616	7.9027	4.00003	0.0016382	0.76393
	GO:0071222	cellular response to lipopolysaccharide	156	0.60009	9.9986	6.00006	2.844e-05	0.0064252			GO:0038023	signaling receptor activity	681	3.4817	2.8721	9.99979	0.0023181	0.76393
	GO:0051704	multi-organism process	1572	6.047	2.8113	16.9999	5.1215e-05	0.011274			GO:0008289	lipid binding	577	2.95	3.0508	8.99986	0.002595	0.76393
	GO:0002221	pattern recognition receptor signaling pathway	108	0.41544	12.035	4.99982	5.7539e-05	0.012048			GO:0060089	molecular transducer activity	728	3.722	2.6867	9.9999	0.0037483	0.76393
	GO:2000503	positive regulation of natural killer cell chemotaxis	5	0.019234	103.99	2.00014	0.00014417	0.025259			GO:0005546	phosphatidylinositol-4,5-bisphosphate binding	64	0.32721	9.1684	2.99999	0.0042688	0.76393
	GO:0032760	positive regulation of tumor necrosis factor production	73	0.28081	14.245	4.00014	0.00017485	0.030021			GO:0061134	peptidase regulator activity	129	0.65954	6.0649	4.00004	0.0042722	0.76393
	GO:0042089	cytokine biosynthetic process	85	0.32697	12.234	4.00015	0.00031436	0.043529			GO:0038024	cargo receptor activity	68	0.34766	8.629	2.99996	0.0050607	0.76393
											GO:0035091	phosphatidylinositol binding	220	1.1248	4.4453	5.00007	0.0053194	0.76393
CC	GO:0005576	extracellular region	1415	4.4241	3.1645	14.0001	6.3861e-05	0.071077
	GO:0005615	extracellular space	904	2.8264	3.5381	10.0001	0.00038073	0.14342
	GO:0098797	plasma membrane protein complex	439	1.3726	5.1	7.00026	0.00038657	0.14342
	GO:0042611	MHC protein complex	14	0.043772	45.692	2.00003	0.00084889	0.2362
	GO:0044421	extracellular region part	1098	3.433	2.9129	9.99999	0.0017195	0.38275
	GO:0098796	membrane protein complex	977	3.0546	2.619	8	0.0099153	1
	GO:0046696	lipopolysaccharide receptor complex	5	0.015633	63.968	1.00001	0.015538	1
	GO:0002189	ribose phosphate diphosphokinase complex	5	0.015633	63.968	1.00001	0.015538	1
	GO:0031264	death-inducing signaling complex	6	0.018759	53.307	0.999986	0.018617	1
	GO:0070187	shelterin complex	6	0.018759	53.307	0.999986	0.018617	1
MF	GO:0005102	signaling receptor binding	1180	3.9937	4.0063	16	7.9726e-07	0.0013537
	GO:0005149	interleukin-1 receptor binding	13	0.043998	68.185	3	1.0148e-05	0.0072928
	GO:0035325	Toll-like receptor binding	14	0.047382	63.315	2.99999	1.2885e-05	0.0072928
	GO:0023023	MHC protein complex binding	5	0.016922	118.19	2.00001	0.00011139	0.037829
	GO:0035662	Toll-like receptor 4 binding	5	0.016922	118.19	2.00001	0.00011139	0.037829
	GO:0005126	cytokine receptor binding	184	0.62274	8.029	4.99998	0.00037789	0.096133
	GO:0038023	signaling receptor activity	681	2.3048	3.9049	9.00001	0.00039631	0.096133
	GO:0060089	molecular transducer activity	728	2.4639	3.6528	9.00013	0.00064381	0.13665
	GO:0004896	cytokine receptor activity	67	0.22676	13.23	3.00003	0.0014955	0.28215
	GO:0000978	RNA polymerase II proximal promoter sequence-specific DNA binding	409	1.3842	4.3345	5.99981	0.0024319	0.3583
[truncated: 9 more columns]

## Sheet: Abundance_Cluster Data
Entrez ID	Gene	Ensemble ID	Biotype	Cluster #	3m - tot. RNA	6m- tot. RNA	12 m - tot. RNA	20 m - tot. RNA	3m - polys.	6m - polys.	12m - polys.	20m - polys.
16854	Lgals3	ENSMUSG00000050335	protein-coding	1	-0.13017	-0.81502	-0.494903	1.44009	-0.25209	-0.908156	-0.267999	1.42824
20732	Spint1	ENSMUSG00000027315	protein-coding	1	-0.154813	-0.638158	-0.665208	1.45818	-0.725969	-0.36732	-0.386202	1.47949
170755	Sgk3	ENSMUSG00000025915	protein-coding	1	0.39824	-1.43424	0.166064	0.869935	0.51617	-1.46972	0.232972	0.720575
240725	Sulf1	ENSMUSG00000016918	protein-coding	1	0.685076	-1.43469	0.0654837	0.684133	0.755115	-1.46846	0.259172	0.454169
226866	Sbspon	ENSMUSG00000032719	protein-coding	1	0.510447	-1.49654	0.575533	0.410563	0.717482	-1.46913	0.524809	0.226837
52318	D1Ertd448e	NA	unknown	1	0.101236	-0.92896	-0.530654	1.35838	0.0104305	-1.22723	-0.00539262	1.2222
78896	1500015O10Rik	ENSMUSG00000026051	protein-coding	1	0.831581	-1.41432	0.0283314	0.554408	0.854934	-1.39544	-0.0261974	0.566702
269209	Stk36	ENSMUSG00000033276	protein-coding	1	0.866268	-1.25827	-0.346909	0.738911	0.879148	-1.43508	0.196944	0.358984
100040591	Kcnj13	ENSMUSG00000079436	protein-coding	1	0.716852	-1.43324	0.0621037	0.654285	0.752525	-1.43135	0.0614342	0.61739
20652	Soat1	ENSMUSG00000026600	protein-coding	1	0.11804	-1.18685	-0.174917	1.24373	0.145548	-1.41173	0.329603	0.936583
240879	Mettl11b	ENSMUSG00000040113	protein-coding	1	0.379955	-0.651989	-0.957953	1.22999	0.539129	-1.11217	-0.522253	1.09529
14067	F5	ENSMUSG00000026579	protein-coding	1	0.830901	-1.42399	0.0663573	0.526733	0.859043	-1.43481	0.150721	0.425042
110648	Lmx1a	ENSMUSG00000026686	protein-coding	1	0.802335	-1.43036	0.0761948	0.551832	0.575351	-1.49588	0.398506	0.522023
75472	Cfap126	ENSMUSG00000026649	protein-coding	1	-0.0445757	-1.0331	-0.282759	1.36043	0.462751	-0.882037	-0.770146	1.18943
100504234	Ccdc170	ENSMUSG00000019767	protein-coding	1	1.08248	-1.21251	-0.35308	0.483115	1.12223	-1.28844	-0.0995257	0.265741
14728	Lilrb4a	NA	protein-coding	1	-0.268147	-0.687954	-0.521388	1.47749	-0.938181	-0.610886	0.251641	1.29743
268301	Sowahc	ENSMUSG00000098188	protein-coding	1	0.572854	-1.33347	-0.169423	0.930044	0.619665	-1.402	-0.0237821	0.806122
57764	Ntn4	ENSMUSG00000020019	protein-coding	1	0.785974	-1.46448	0.399906	0.2786	0.487818	-1.49817	0.445505	0.564845
66844	Ormdl2	ENSMUSG00000025353	protein-coding	1	0.0399535	-0.467142	-0.945918	1.37311	0.383227	-0.6685	-0.944919	1.23019
19682	Rdh5	ENSMUSG00000025350	protein-coding	1	0.753827	-1.31134	-0.248843	0.806355	0.730602	-1.3168	-0.236256	0.822457
21452	Tcn2	ENSMUSG00000020432	protein-coding	1	0.395242	-1.43089	0.157242	0.878409	0.437225	-1.38558	0.00549608	0.942856
21822	Tgtp1	ENSMUSG00000078922	protein-coding	1	0.455509	-1.45268	0.194396	0.802773	0.30445	-1.476	0.440028	0.731519
71860	Cfap52	ENSMUSG00000020904	protein-coding	1	0.789623	-1.06296	-0.640906	0.914246	0.726683	-1.33376	-0.200823	0.807896
21689	Tekt1	ENSMUSG00000020799	protein-coding	1	0.341656	-1.20204	-0.300639	1.16103	0.722722	-0.942058	-0.775246	0.994582
103743	Tmem98	ENSMUSG00000035413	protein-coding	1	0.108279	-0.973143	-0.480605	1.34547	0.37104	-1.04389	-0.542854	1.2157
71889	Epn3	ENSMUSG00000010080	protein-coding	1	0.815997	-1.36222	-0.132683	0.678903	0.803417	-1.34044	-0.186222	0.72324
217169	Tns4	ENSMUSG00000017607	protein-coding	1	0.381796	-1.48842	0.438107	0.668513	-0.523748	-1.14848	0.901333	0.770896
11421	Ace	ENSMUSG00000020681	protein-coding	1	0.625683	-1.46253	0.174121	0.662726	0.633595	-1.46847	0.201066	0.633812
104681	Slc16a6	ENSMUSG00000041920	protein-coding	1	0.371874	-1.44364	0.217079	0.854687	0.365766	-1.37518	0.0222061	0.987212
66528	Smim5	ENSMUSG00000048442	protein-coding	1	0.477982	-1.38542	-0.0155569	0.922991	0.835762	-1.29486	-0.280087	0.739185
15223	Foxj1	ENSMUSG00000034227	protein-coding	1	0.387696	-0.901252	-0.719328	1.23288	0.239508	-0.988831	-0.542973	1.2923
20446	St6galnac2	ENSMUSG00000057286	protein-coding	1	0.632177	-1.48179	0.276922	0.572689	0.707842	-1.46357	0.18897	0.566757
66042	Sostdc1	ENSMUSG00000036169	protein-coding	1	0.743201	-1.47367	0.297528	0.432939	0.743552	-1.47	0.257426	0.469017
217721	Flvcr2	ENSMUSG00000034258	protein-coding	1	0.509859	-1.44503	0.139964	0.795204	0.758125	-1.40685	-0.0188647	0.667587
72518	2610307P16Rik	NA	ncRNA	1	0.512099	-1.49197	0.364031	0.61584	0.559329	-1.0343	-0.629857	1.10483
218294	Cdc14b	ENSMUSG00000033102	protein-coding	1	0.56642	-1.4983	0.460315	0.471565	0.524513	-1.4584	0.182433	0.751452
74559	Elovl7	ENSMUSG00000021696	protein-coding	1	0.779118	-1.39621	-0.0472427	0.664335	0.704635	-1.45587	0.150065	0.601172
13723	Emb	ENSMUSG00000021728	protein-coding	1	0.451135	-1.40244	0.0413945	0.909908	0.528184	-1.45882	0.182627	0.748008
18074	Nid2	ENSMUSG00000021806	protein-coding	1	0.729274	-1.4649	0.207103	0.528523	0.817852	-1.43229	0.520414	0.0940215
218865	Chdh	ENSMUSG00000015970	protein-coding	1	0.312942	-1.19753	-0.291448	1.17603	0.114122	-1.32118	0.0970944	1.10997
71200	Dydc2	ENSMUSG00000021791	protein-coding	1	0.538375	-1.27922	-0.261762	1.00261	0.696594	-1.11106	-0.565565	0.980025
18424	Otx2	ENSMUSG00000021848	protein-coding	1	0.580682	-1.36732	-0.0985316	0.885172	0.683547	-1.35063	-0.159432	0.826519
71145	Scara5	ENSMUSG00000022032	protein-coding	1	0.44207	-1.41902	0.0924058	0.884544	0.643125	-1.41877	0.0185949	0.757053
100037258	Dnajc3	ENSMUSG00000022136	protein-coding	1	0.0857546	-1.24611	-0.0389546	1.19931	0.442688	-1.37718	-0.017911	0.952405
19116	Prlr	ENSMUSG00000005268	protein-coding	1	0.687125	-1.40793	-0.0176153	0.738425	0.67616	-1.44894	0.117349	0.655436
68453	Gpihbp1	ENSMUSG00000022579	protein-coding	1	0.927548	-1.32723	-0.18631	0.585996	0.317266	-1.48785	0.601165	0.569421
72027	Slc39a4	ENSMUSG00000063354	protein-coding	1	0.562874	-1.34956	-0.132226	0.918907	0.68028	-1.3495	-0.161443	0.830665
57274	Slc16a8	ENSMUSG00000032988	protein-coding	1	0.571827	-1.40367	-0.0064186	0.838262	0.659915	-1.39681	-0.0450398	0.781931
76737	Creld2	ENSMUSG00000023272	protein-coding	1	-0.00776114	-0.688386	-0.720513	1.41666	0.0864337	-0.271839	-1.11176	1.29716
16668	Krt18	ENSMUSG00000023043	protein-coding	1	0.654401	-1.43519	0.068541	0.712246	0.734238	-1.3496	-0.166734	0.782096
64136	Sdf2l1	ENSMUSG00000022769	protein-coding	1	-0.0990556	-0.664093	-0.680963	1.44411	0.0622915	-0.772895	-0.680621	1.39123
12837	Col8a1	ENSMUSG00000068196	protein-coding	1	0.593163	-1.46839	0.204169	0.671054	0.66049	-1.48684	0.336897	0.489451
246133	Kcne2	ENSMUSG00000039672	protein-coding	1	0.76702	-1.43171	0.0668628	0.597832	0.808746	-1.43741	0.111622	0.51704
209195	Clic6	ENSMUSG00000022949	protein-coding	1	0.769655	-1.40176	-0.0324628	0.664567	0.766274	-1.40772	-0.0150169	0.656458
11974	Atp6v0e	ENSMUSG00000015575	protein-coding	1	0.418008	-0.985751	-0.636019	1.20376	0.408788	-0.576175	-1.03141	1.1988
19725	Rfx2	ENSMUSG00000024206	protein-coding	1	-0.167101	-0.772272	-0.513793	1.45317	0.276348	-1.32185	-0.0384147	1.08392
224912	Crb3	ENSMUSG00000044279	protein-coding	1	0.802602	-1.33946	-0.188509	0.725363	0.696486	-1.34639	-0.17051	0.820412
319625	Galm	ENSMUSG00000035473	protein-coding	1	0.0896674	-0.915938	-0.538614	1.36489	0.073118	-1.4125	0.443282	0.896101
73915	4833419F23Rik	ENSMUSG00000117401	ncRNA	1	0.633054	-1.17646	-0.458896	1.0023	0.0982887	-1.44391	0.665036	0.680584
22139	Ttr	ENSMUSG00000061808	protein-coding	1	0.708902	-1.45237	0.135392	0.608074	0.753194	-1.43832	0.0883777	0.596752
106869	Tnfaip8	ENSMUSG00000062210	protein-coding	1	0.422896	-1.14024	-0.436222	1.15357	0.225195	-1.00313	-0.516692	1.29462
77481	C030048H21Rik	NA	protein-coding	1	0.440244	-1.49868	0.531785	0.526648	-0.134539	-1.36349	0.729515	0.768512
329369	Snhg7os	NA	ncRNA	1	0.982618	-1.09303	-0.590413	0.700826	0.136565	-1.451	0.579523	0.734913
329375	Cfap77	ENSMUSG00000079502	protein-coding	1	0.347592	-1.45818	0.294366	0.816227	0.510174	-1.21681	-0.35711	1.06375
227696	Phyhd1	ENSMUSG00000079484	protein-coding	1	0.270611	-1.31913	-0.0400845	1.0886	-0.13767	-1.06119	-0.15433	1.35319
16420	Itgb6	ENSMUSG00000026971	protein-coding	1	0.506161	-1.4943	0.387599	0.600538	0.704355	-1.30278	-0.260956	0.859385
317750	Slc24a5	ENSMUSG00000035183	protein-coding	1	0.633665	-1.48441	0.2967	0.554044	0.717879	-1.45917	0.169776	0.57152
16803	Lbp	ENSMUSG00000016024	protein-coding	1	0.818678	-1.35519	-0.14965	0.686165	0.84589	-1.35147	-0.15352	0.659105
67701	Wfdc2	ENSMUSG00000017723	protein-coding	1	0.682277	-1.43312	0.0601494	0.690691	0.814396	-1.41045	0.00668606	0.589366
18417	Cldn11	ENSMUSG00000037625	protein-coding	1	-0.0295515	-0.225927	-1.07962	1.3351	0.272256	-0.360333	-1.13752	1.2256
20202	S100a9	ENSMUSG00000056071	protein-coding	1	0.104429	-0.643673	-0.83251	1.37175	-1.01556	-0.476743	0.18586	1.30645
23831	Car14	ENSMUSG00000038526	protein-coding	1	0.379948	-1.35089	-0.0433829	1.01432	0.65271	-1.2723	-0.307976	0.927564
20321	Frrs1	ENSMUSG00000033386	protein-coding	1	0.306431	-1.32008	-0.0631505	1.0768	0.281282	-1.27221	-0.141475	1.1324
20132	Rrh	ENSMUSG00000028012	protein-coding	1	0.346356	-1.37571	0.0363181	0.99304	0.510111	-1.44822	0.150908	0.787198
71760	Etnppl	ENSMUSG00000019232	protein-coding	1	-0.199078	-0.918781	-0.304612	1.42247	0.197225	-1.19935	-0.213262	1.21539
74442	Sgms2	ENSMUSG00000050931	protein-coding	1	0.472243	-1.49253	0.390007	0.630276	0.577969	-1.49679	0.417732	0.501084
69772	Bdh2	ENSMUSG00000028167	protein-coding	1	-0.228371	-0.256784	-0.933054	1.41821	0.470334	-0.895496	-0.758627	1.18379
14595	B4galt1	ENSMUSG00000028413	protein-coding	1	-0.0127732	-1.19426	-0.0465279	1.25356	0.158562	-1.24469	-0.103373	1.1895
54366	Ctnnal1	ENSMUSG00000038816	protein-coding	1	0.344979	-1.43483	0.207026	0.882828	0.620984	-1.41751	0.0189131	0.777614
242584	Wdr78	ENSMUSG00000035126	protein-coding	1	0.485609	-1.4088	0.0412776	0.881912	0.212789	-1.34376	0.0607651	1.07021
381546	Ccdc24	ENSMUSG00000078588	protein-coding	1	0.509272	-0.862128	-0.807219	1.16008	-0.0570129	-0.788005	-0.582173	1.42719
329941	Col8a2	ENSMUSG00000056174	protein-coding	1	0.701027	-1.41816	0.011967	0.705162	0.69374	-1.43349	0.0614735	0.678275
100017	Ldlrap1	ENSMUSG00000037295	protein-coding	1	0.0171074	-0.809858	-0.611001	1.40375	0.53686	-1.3896	-0.0303525	0.883097
18784	Pla2g5	ENSMUSG00000041193	protein-coding	1	0.450893	-1.46029	0.226484	0.782914	0.59946	-1.35981	-0.121061	0.881417
242721	Klhdc7a	ENSMUSG00000078234	protein-coding	1	0.822677	-1.45556	0.270248	0.362638	0.372321	-1.43855	0.867418	0.198814
70358	Steap1	ENSMUSG00000015652	protein-coding	1	0.70767	-1.4726	0.244473	0.520459	0.820516	-1.41996	0.0439721	0.555468
269633	Wdr86	ENSMUSG00000055235	protein-coding	1	0.547612	-1.44774	0.134601	0.765532	0.552836	-1.45602	0.163062	0.740124
245945	Rbm47	ENSMUSG00000070780	protein-coding	1	0.575823	-1.40783	0.00348831	0.828516	0.576961	-1.43637	0.0871721	0.772239
194597	Tmprss11a	ENSMUSG00000072845	protein-coding	1	0.748731	-1.42384	0.0340863	0.641025	0.67633	-1.44599	0.105992	0.663668
63873	Trpv4	ENSMUSG00000014158	protein-coding	1	0.732261	-1.43105	0.0563499	0.642436	0.671785	-1.40951	-0.0118262	0.749555
231832	Tmem184a	ENSMUSG00000036687	protein-coding	1	0.376356	-1.26791	-0.207409	1.09897	0.566673	-1.37097	-0.0856331	0.889934
18979	Pon1	ENSMUSG00000002588	protein-coding	1	0.49339	-1.43007	0.099029	0.837651	0.539199	-1.4696	0.223617	0.706782
269823	Pon3	ENSMUSG00000029759	protein-coding	1	0.665685	-1.38991	-0.0637793	0.788004	0.392278	-1.48498	0.398105	0.694597
16543	Mdfic	ENSMUSG00000041390	protein-coding	1	0.734715	-1.24696	-0.366013	0.878254	0.682893	-1.41191	-0.00590793	0.734929
208647	Creb3l2	ENSMUSG00000038648	protein-coding	1	0.0735319	-1.27526	0.0324422	1.16929	-0.120258	-1.3561	0.569806	0.906556
11826	Aqp1	ENSMUSG00000004655	protein-coding	1	0.79643	-1.4292	0.0684988	0.564269	0.852001	-1.42015	0.0651444	0.503007
232156	Slc4a5	ENSMUSG00000068323	protein-coding	1	0.675928	-1.44802	0.113727	0.658361	0.730383	-1.43351	0.0648722	0.638258
17342	Mitf	ENSMUSG00000035158	protein-coding	1	0.257166	-1.47264	0.4926	0.722873	0.188088	-1.45951	0.52129	0.750135
57890	Il17re	ENSMUSG00000043088	protein-coding	1	0.461023	-1.41908	0.0823477	0.875714	0.223899	-1.3073	-0.030116	1.11352
319776	Tmem72	ENSMUSG00000048108	protein-coding	1	0.714823	-1.45278	0.138564	0.59939	0.726383	-1.45402	0.147657	0.579984
232345	A2m	ENSMUSG00000030111	protein-coding	1	0.331872	-1.37214	0.0374287	1.00284	0.101906	-1.38034	0.273798	1.00464
12527	Cd9	ENSMUSG00000030342	protein-coding	1	-0.154388	-0.491121	-0.801217	1.44673	0.0619539	-0.954193	-0.472475	1.36471
13730	Emp1	ENSMUSG00000030208	protein-coding	1	0.371369	-1.40636	0.0999843	0.935007	0.105136	-1.4385	0.790639	0.542726
56188	Fxyd1	ENSMUSG00000036570	protein-coding	1	-0.0447901	-0.785669	-0.593702	1.42416	-0.139207	-0.34185	-0.93166	1.41272
18431	Oca2	ENSMUSG00000030450	protein-coding	1	0.753234	-1.38745	-0.0743627	0.70858	0.954897	-1.32058	-0.189576	0.555256
22228	Ucp2	ENSMUSG00000033685	protein-coding	1	0.0797292	-1.16594	-0.179502	1.26571	0.180926	-1.08882	-0.373574	1.28147
14275	Folr1	ENSMUSG00000001827	protein-coding	1	0.727145	-1.44294	0.100007	0.615785	0.820848	-1.4021	-0.0187277	0.59998
12585	Cdr2	ENSMUSG00000030878	protein-coding	1	0.418232	-1.31159	-0.147365	1.04072	0.615449	-1.1246	-0.528644	1.0378
12869	Cox8b	ENSMUSG00000025488	protein-coding	1	0.116332	-1.31702	0.0850271	1.11566	0.0969285	-1.25937	-0.0224953	1.18494
19332	Rab20	ENSMUSG00000031504	protein-coding	1	0.466079	-1.3873	-0.00514352	0.926363	0.578266	-1.15777	-0.470924	1.05043
14456	Gas6	ENSMUSG00000031451	protein-coding	1	0.425752	-1.30263	-0.168784	1.04566	0.472538	-0.973542	-0.67238	1.17338
330721	Nek5	ENSMUSG00000037738	protein-coding	1	0.655163	-1.40326	-0.0270809	0.775176	0.616547	-1.36718	-0.108925	0.859554
75767	Rab11fip1	ENSMUSG00000031488	protein-coding	1	0.290946	-1.43384	0.250228	0.892663	0.366841	-1.42683	0.895913	0.164078
244416	Ppp1r3b	ENSMUSG00000046794	protein-coding	1	0.449379	-1.44458	0.168942	0.826259	0.407136	-1.49407	0.468357	0.618577
330830	Drc7	ENSMUSG00000031786	protein-coding	1	0.72335	-1.37153	-0.115012	0.763187	0.629926	-1.38952	-0.0583457	0.817939
244608	Ccdc113	ENSMUSG00000036598	protein-coding	1	0.664434	-1.48744	0.472281	0.350723	0.421272	-1.13567	-0.44205	1.15645
234673	Ces2e	ENSMUSG00000031886	protein-coding	1	0.600575	-1.26303	-0.310898	0.973351	0.573258	-1.49401	0.54819	0.372561
18104	Nqo1	ENSMUSG00000003849	protein-coding	1	0.478908	-1.4226	0.0835344	0.860159	0.652701	-1.24084	-0.362185	0.950325
75465	Dynlrb2	ENSMUSG00000034467	protein-coding	1	0.371578	-1.16178	-0.37949	1.16969	0.624807	-0.963971	-0.731212	1.07038
13479	Dpep1	ENSMUSG00000019278	protein-coding	1	0.669394	-1.24034	-0.366625	0.937574	0.883373	-1.4146	0.0688036	0.462421
244757	Glb1l2	ENSMUSG00000036395	protein-coding	1	0.548487	-1.42972	0.0754076	0.805831	0.622514	-1.49229	0.374523	0.495255
56857	Slc37a2	ENSMUSG00000032122	protein-coding	1	0.424046	-1.33897	-0.094266	1.00919	0.582248	-1.31608	-0.207398	0.941228
235312	C1qtnf5	ENSMUSG00000079592	protein-coding	1	0.740728	-1.36603	-0.128826	0.754123	0.803169	-1.37256	-0.108307	0.677697
259172	Mfrp	ENSMUSG00000034739	protein-coding	1	0.740728	-1.36603	-0.128826	0.754123	0.803169	-1.37256	-0.108307	0.677697
235345	4833427G06Rik	ENSMUSG00000032057	protein-coding	1	0.757137	-1.44909	0.136819	0.555131	0.687766	-0.974256	-0.73333	1.01982
108015	Chrnb4	ENSMUSG00000035200	protein-coding	1	0.455516	-1.3147	-0.159888	1.01907	0.515426	-1.38062	-0.0438158	0.909011
68318	Aph1c	ENSMUSG00000053040	protein-coding	1	0.698512	-1.47709	0.272698	0.505882	1.0618	-1.34958	0.0738015	0.213977
17427	Mns1	ENSMUSG00000032221	protein-coding	1	0.0258351	-1.15285	-0.155939	1.28295	0.761348	-1.29463	-0.282035	0.815316
76477	Pcolce2	ENSMUSG00000015354	protein-coding	1	0.636238	-1.35076	-0.150366	0.86489	0.441587	-1.2747	-0.228845	1.06196
74840	Manf	ENSMUSG00000032575	protein-coding	1	-0.131204	-0.821807	-0.486122	1.43913	-0.130068	-0.228893	-1.01765	1.37662
20347	Sema3b	ENSMUSG00000057969	protein-coding	1	0.571304	-1.46408	0.189933	0.702848	0.65993	-1.48338	0.299809	0.523639
16784	Lamp2	ENSMUSG00000016534	protein-coding	1	-0.0266766	-1.21091	-0.000549373	1.23814	0.333181	-1.47689	0.407893	0.735812
12766	Cxcr3	ENSMUSG00000050232	protein-coding	1	0.0247042	-1.12731	-0.197263	1.29987	-0.871301	-0.839498	0.664796	1.046
12738	Cldn2	ENSMUSG00000047230	protein-coding	1	0.819819	-1.35972	-0.138287	0.678187	0.869391	-1.36838	-0.102087	0.601072
57394	Cltrn	ENSMUSG00000015401	protein-coding	1	0.697668	-1.36737	-0.123034	0.792734	0.729833	-1.37401	-0.109176	0.753348
64095	Gpr35	ENSMUSG00000026271	protein-coding	1	-0.153462	0.173432	-1.22369	1.20372	-0.382131	-0.269452	-0.807586	1.45917
107869	Cth	ENSMUSG00000028179	protein-coding	1	0.9047	-0.261607	-1.29784	0.654746	1.11293	-0.733686	-0.948297	0.569051
16776	Lama5	ENSMUSG00000015647	protein-coding	1	0.636659	-1.38514	0.819173	-0.0706876	-0.13702	-1.29709	1.08478	0.349332
74577	Glb1l	ENSMUSG00000026200	protein-coding	1	0.727188	-1.46912	0.508157	0.233778	1.31106	-1.12061	-0.0351384	-0.155319
353169	Slc2a12	ENSMUSG00000037490	protein-coding	1	0.926719	-1.37247	-0.0583544	0.504103	0.957521	-1.39639	0.0835408	0.355331
319158	Hist1h4i	ENSMUSG00000060639	protein-coding	1	1.35762	-0.720011	-0.785274	0.147669	1.165	-0.455875	-1.12382	0.414703
69590	Gpx8	ENSMUSG00000021760	protein-coding	1	1.29618	-1.101	-0.30815	0.112967	1.2785	-1.1208	-0.29888	0.141177
66770	4933429O19Rik	ENSMUSG00000115008	ncRNA	1	1.09775	-1.3118	-0.0530196	0.267064	0.955658	-1.30641	-0.223674	0.57443
18162	Npr3	ENSMUSG00000022206	protein-coding	1	1.07471	-1.33938	0.221881	0.0427841	0.63202	-1.47139	0.623755	0.215615
18606	Enpp2	ENSMUSG00000022425	protein-coding	1	0.824111	-1.3915	-0.0506792	0.618066	1.03762	-1.35706	0.0357984	0.283646
22146	Tuba1c	ENSMUSG00000043091	protein-coding	1	0.800156	-1.44199	0.127982	0.51385	0.977178	-1.37512	0.00533826	0.392604
12737	Cldn1	ENSMUSG00000022512	protein-coding	1	0.961346	-1.38639	0.0344476	0.390592	1.00953	-1.38184	0.154143	0.21817
332221	Zscan10	ENSMUSG00000023902	protein-coding	1	0.747491	-1.45156	0.144212	0.559855	1.1228	-1.28919	0.261349	-0.0949634
20496	Slc12a2	ENSMUSG00000024597	protein-coding	1	0.603192	-1.38154	-0.0715721	0.849925	0.599872	-1.41115	0.805466	0.00581135
18761	Prkcq	ENSMUSG00000026778	protein-coding	1	1.01582	-1.37468	0.0958136	0.263048	1.11775	-1.3144	0.055645	0.141008
14089	Fap	ENSMUSG00000000392	protein-coding	1	0.708637	-1.45777	0.159918	0.589213	0.999945	-1.38714	0.171335	0.21586
228366	Large2	ENSMUSG00000040434	protein-coding	1	0.756718	-1.44557	0.120307	0.568542	0.915322	-1.39591	0.0187789	0.461809
12509	Cd59a	ENSMUSG00000032679	protein-coding	1	0.795921	-1.3324	-0.204689	0.741166	0.962083	-1.37829	-0.00175762	0.417969
22156	Tuft1	ENSMUSG00000005968	protein-coding	1	0.95845	-1.36391	-0.0608325	0.466291	0.812163	-1.21544	-0.423577	0.826852
11304	Abca4	ENSMUSG00000028125	protein-coding	1	0.711769	-1.4539	0.142822	0.599307	0.730745	-1.46495	0.52586	0.208344
242253	Wdr63	ENSMUSG00000043020	protein-coding	1	0.878003	-1.37379	-0.0829458	0.578733	1.15334	-1.28855	0.0803612	0.0548475
433700	Spag8	ENSMUSG00000066196	protein-coding	1	1.01627	-1.22852	0.572717	-0.360468	0.937892	-1.30447	-0.235964	0.602537
20529	Slc31a1	ENSMUSG00000066150	protein-coding	1	0.992384	-1.30562	-0.204958	0.518193	0.973786	-1.31636	-0.189451	0.532024
329872	Frem1	ENSMUSG00000059049	protein-coding	1	0.840108	-1.45003	0.251887	0.358035	0.859314	-1.43231	0.438003	0.134993
207686	Cfap69	ENSMUSG00000040473	protein-coding	1	0.894382	-1.41823	0.101452	0.422395	1.04237	-1.36104	0.0876558	0.231015
74051	Steap2	ENSMUSG00000015653	protein-coding	1	0.913335	-1.38033	-0.0416849	0.508684	0.903677	-1.42973	0.242261	0.283795
117167	Steap4	ENSMUSG00000012428	protein-coding	1	0.62892	-1.49344	0.446239	0.418283	0.832669	-1.4426	0.164321	0.44561
12545	Cdc7	ENSMUSG00000029283	protein-coding	1	0.665807	-1.47555	0.244215	0.565526	0.968698	-1.21166	0.652509	-0.409543
16591	Kl	ENSMUSG00000058488	protein-coding	1	0.869644	-1.38926	-0.0390879	0.558704	0.931306	-1.41138	0.12729	0.352789
214704	Iqub	ENSMUSG00000046192	protein-coding	1	1.18312	-1.10717	-0.468963	0.393015	1.18754	-1.25953	0.0552488	0.0167472
17294	Mest	ENSMUSG00000051855	protein-coding	1	1.07025	-1.10981	-0.537935	0.577501	1.20773	-1.22215	-0.14711	0.161535
333193	Proser3	ENSMUSG00000036864	protein-coding	1	0.858473	-1.41643	0.054136	0.503817	1.38137	-0.244888	-1.00759	-0.128892
14366	Fzd4	ENSMUSG00000049791	protein-coding	1	1.09789	-1.3173	-0.0231275	0.242533	0.810476	-1.44085	0.500118	0.130256
16334	Ins2	ENSMUSG00000000215	protein-coding	1	1.30486	-1.092	-0.309187	0.0963305	0.930732	-1.09955	-0.5903	0.759122
246081	Defb11	ENSMUSG00000045337	protein-coding	1	1.04911	-1.35935	0.196297	0.113945	1.00258	-1.37347	0.0446632	0.326223
17388	Mmp15	ENSMUSG00000031790	protein-coding	1	1.33543	-0.920684	-0.583511	0.168764	1.35217	-1.0549	-0.23418	-0.0630972
73608	Marveld3	ENSMUSG00000001672	protein-coding	1	1.09957	-1.18742	-0.390312	0.478163	0.964488	-1.17966	-0.464698	0.67987
66917	Chordc1	ENSMUSG00000001774	protein-coding	1	0.778437	-1.35053	-0.164762	0.736855	0.665348	-1.41955	0.0180975	0.736108
244923	Klhl31	ENSMUSG00000044938	protein-coding	1	1.43135	-0.832181	-0.498583	-0.100588	0.984231	-1.36186	-0.0406742	0.418302
16578	Kif9	ENSMUSG00000032489	protein-coding	1	0.442878	-1.45131	0.196742	0.811692	1.17963	-1.14676	-0.3991	0.366232
15560	Htr2c	ENSMUSG00000041380	protein-coding	1	0.791303	-1.44786	0.152221	0.50434	0.908571	-1.42514	0.329126	0.187447
214854	Neurl3	ENSMUSG00000047180	protein-coding	2	-0.847925	-0.426694	-0.164758	1.43938	-1.22377	0.017113	-0.0188052	1.22546
18173	Slc11a1	ENSMUSG00000026177	protein-coding	2	-0.910852	-0.522737	0.0574362	1.37615	-0.984638	-0.498395	0.157395	1.32564
19264	Ptprc	ENSMUSG00000026395	protein-coding	2	-0.776646	-0.688712	0.0811955	1.38416	-1.10581	-0.515032	0.495475	1.12536
17970	Ncf2	ENSMUSG00000026480	protein-coding	2	-0.69957	-0.227378	-0.543821	1.47077	-1.14736	-0.219402	0.0911856	1.27558
14131	Fcgr3	ENSMUSG00000059498	protein-coding	2	-1.00319	-0.273558	-0.104499	1.38125	-0.959933	-0.275634	-0.169376	1.40494
12523	Cd84	ENSMUSG00000038147	protein-coding	2	-1.04166	-0.108095	-0.21325	1.36301	-0.832683	-0.691555	0.184737	1.3395
98365	Slamf9	ENSMUSG00000026548	protein-coding	2	-0.944022	-0.652612	0.346488	1.25015	-1.1987	-0.251534	0.251683	1.19855
74748	Slamf8	ENSMUSG00000053318	protein-coding	2	-0.68558	-0.843404	0.194512	1.33447	-0.742541	-0.340243	-0.393127	1.47591
15951	Ifi204	ENSMUSG00000073489	protein-coding	2	-0.734822	-0.595844	-0.115587	1.44625	-0.285486	-0.96804	-0.146455	1.39998
381319	Batf3	ENSMUSG00000026630	protein-coding	2	-0.910689	0.180968	-0.60252	1.33224	-1.13269	-0.229813	0.074631	1.28788
67844	Rab32	ENSMUSG00000019832	protein-coding	2	-0.610432	-0.679617	-0.171486	1.46154	-0.547162	-0.464807	-0.487124	1.49909
50723	Icosl	ENSMUSG00000000732	protein-coding	2	-0.615984	-0.728111	-0.0983822	1.44248	-0.40547	-0.462245	-0.625732	1.49345
14676	Gna15	ENSMUSG00000034792	protein-coding	2	-0.962375	-0.435198	0.0250533	1.37252	-0.533472	-0.595503	-0.363815	1.49279
216188	Aldh1l2	ENSMUSG00000020256	protein-coding	2	-0.634096	-0.645253	-0.185917	1.46527	-0.0885219	-1.20319	0.0499345	1.24178
17105	Lyz2	ENSMUSG00000069516	protein-coding	2	-1.007	-0.433287	0.103299	1.33699	-0.890812	-0.545033	0.0551385	1.38071
216445	Arhgap9	ENSMUSG00000040345	protein-coding	2	-0.791943	-0.823339	0.365842	1.24944	-1.11323	-0.573372	0.773902	0.912704
56193	Plek	ENSMUSG00000020120	protein-coding	2	-1.04364	-0.389455	0.111469	1.32163	-0.941223	-0.455039	0.0153921	1.38087
16822	Lcp2	ENSMUSG00000002699	protein-coding	2	-0.527666	-0.742312	-0.190881	1.46086	-1.17568	-0.161761	0.0782902	1.25915
214112	Nipal4	ENSMUSG00000020411	protein-coding	2	-0.909414	-0.124356	-0.383993	1.41776	-0.940069	0.0274603	-0.465403	1.37801
16145	Igtp	ENSMUSG00000078853	protein-coding	2	-0.839379	-0.584848	0.0268463	1.39738	-0.511673	-0.794291	-0.139016	1.44498
66102	Cxcl16	ENSMUSG00000018920	protein-coding	2	-0.786486	-0.63621	0.0168538	1.40584	-0.810165	-0.762495	0.273688	1.29897
574428	Zmynd15	ENSMUSG00000040829	protein-coding	2	-0.873476	-0.645178	0.18156	1.33709	-0.88519	-0.802614	0.571957	1.11585
20293	Ccl12	ENSMUSG00000035352	protein-coding	2	-0.898391	-0.718826	0.379372	1.23784	-0.805331	-0.516016	-0.117848	1.43919
20307	Ccl8	ENSMUSG00000009185	protein-coding	2	-1.00897	-0.419824	0.0878967	1.3409	-0.613909	-0.779517	-0.026008	1.41943
67338	Rffl	ENSMUSG00000020696	protein-coding	2	-0.958064	-0.4435	0.0287589	1.37281	-0.739529	-0.624472	-0.0706227	1.43462
276950	Slfn8	ENSMUSG00000035208	protein-coding	2	-0.65407	-0.907946	0.267258	1.29476	-0.878855	-0.272549	-0.287566	1.43897
20556	Slfn2	ENSMUSG00000072620	protein-coding	2	-0.719083	-0.74772	0.0822181	1.38458	-0.721626	-0.667776	-0.0360914	1.42549
20305	Ccl6	ENSMUSG00000018927	protein-coding	2	-0.863696	-0.383708	-0.191401	1.43881	-1.01283	-0.0544681	-0.303496	1.3708
20302	Ccl3	ENSMUSG00000000982	protein-coding	2	-0.896706	-0.55566	0.0810172	1.37135	-0.582764	-0.693452	-0.188073	1.46429
66610	Abi3	ENSMUSG00000018381	protein-coding	2	-1.02139	-0.45714	0.167098	1.31143	-0.81567	-0.395739	-0.244095	1.4555
14580	Gfap	ENSMUSG00000020932	protein-coding	2	-0.951088	-0.46172	0.0414865	1.37132	-0.995615	-0.357444	-0.0183094	1.37137
217304	Cd300lb	ENSMUSG00000063193	protein-coding	2	-0.484013	-0.587001	-0.425645	1.49666	-0.626815	-0.546505	-0.313366	1.48669
217353	Tmc6	ENSMUSG00000025572	protein-coding	2	-0.887234	-0.612366	0.152547	1.34705	-0.52614	-0.762365	-0.16564	1.45415
20716	Serpina3n	ENSMUSG00000021091	protein-coding	2	-0.586577	-0.606274	-0.291525	1.48438	-0.41111	-0.708645	-0.362589	1.48234
21928	Tnfaip2	ENSMUSG00000021281	protein-coding	2	-0.587654	-1.02553	0.418148	1.19503	-0.714775	-0.983719	0.650559	1.04793
17084	Ly86	ENSMUSG00000021423	protein-coding	2	-0.972879	-0.148156	-0.277096	1.39813	-0.957812	-0.0546433	-0.37895	1.3914
13610	S1pr3	ENSMUSG00000067586	protein-coding	2	-0.591444	-0.582969	-0.312993	1.48741	-0.612424	-0.598561	-0.270127	1.48111
20963	Syk	ENSMUSG00000021457	protein-coding	2	-0.906293	-0.646619	0.249794	1.30312	-1.17592	-0.310562	0.287203	1.19928
212937	Tifab	ENSMUSG00000049625	protein-coding	2	-1.03568	-0.299576	-0.0201833	1.35544	-1.27607	-0.0644577	0.186015	1.15451
17948	Naip2	ENSMUSG00000078945	protein-coding	2	-0.831342	-0.748767	0.290131	1.28998	-0.836935	-0.357235	-0.256993	1.45116
18792	Plau	ENSMUSG00000021822	protein-coding	2	-0.952711	-0.383268	-0.0576231	1.3936	-0.958567	-0.0497366	-0.381945	1.39025
219144	Arl11	ENSMUSG00000043157	protein-coding	2	-0.957752	-0.278439	-0.169655	1.40585	-1.28711	-0.254847	0.559357	0.982604
210808	Lacc1	ENSMUSG00000044350	protein-coding	2	-0.918241	-0.436189	-0.0471242	1.40155	-1.46823	0.498323	0.234351	0.735559
17972	Ncf4	ENSMUSG00000071715	protein-coding	2	-0.995598	-0.336039	-0.0445452	1.37618	-0.921474	-0.334282	-0.162906	1.41866
80287	Apobec3	ENSMUSG00000009585	protein-coding	2	-0.636263	-0.834699	0.0965041	1.37446	-0.576424	-0.431033	-0.489866	1.49732
207839	Galnt6	ENSMUSG00000037280	protein-coding	2	-0.976953	-0.281848	-0.136705	1.39551	-0.748297	-0.0916587	-0.599553	1.43951
80910	Gpr84	ENSMUSG00000063234	protein-coding	2	-0.840943	-0.453794	-0.142794	1.43753	-0.605516	-0.508268	-0.379793	1.49358
105855	Nckap1l	ENSMUSG00000022488	protein-coding	2	-1.04474	-0.244564	-0.0686311	1.35794	-0.888159	-0.438109	-0.0917641	1.41803
14663	Glycam1	ENSMUSG00000022491	protein-coding	2	-0.446917	-0.365147	-0.674988	1.48705	-0.310009	-0.692933	-0.478527	1.48147
239759	Liph	ENSMUSG00000044626	protein-coding	2	-0.685817	0.473348	-0.962182	1.17465	-0.687317	-0.285375	-0.506904	1.4796
67775	Rtp4	ENSMUSG00000033355	protein-coding	2	-0.442543	-0.784879	-0.233296	1.46072	-0.361067	-1.11005	0.208616	1.2625
100862313	EZ_100862313	NA	ncRNA	2	-0.832499	-0.474524	-0.129949	1.43697	-0.917791	-0.31831	-0.185804	1.42191
16419	Itgb5	ENSMUSG00000022817	protein-coding	2	-0.800798	-0.609203	0.000180897	1.40982	-0.866301	-0.511925	-0.0312005	1.40943
67742	Samsn1	ENSMUSG00000022876	protein-coding	2	-0.750869	0.00818279	-0.667968	1.41065	-0.514434	0.121383	-0.953122	1.34617
12394	Runx1	ENSMUSG00000022952	protein-coding	2	-0.817117	-0.249661	-0.388832	1.45561	-1.18526	-0.244933	0.208911	1.22128
16913	Psmb8	ENSMUSG00000024338	protein-coding	2	-0.998743	-0.504792	0.196166	1.30737	-1.08439	-0.215227	-0.0332964	1.33292
12268	C4b	ENSMUSG00000073418	protein-coding	2	-0.962725	-0.593231	0.272638	1.28332	-0.988949	-0.557775	0.266072	1.28065
14991	H2-M3	ENSMUSG00000016206	protein-coding	2	-0.875218	-0.728685	0.345464	1.25844	-1.10699	-0.236633	0.0330886	1.31053
22339	Vegfa	ENSMUSG00000023951	protein-coding	2	-0.480925	-0.90097	-0.0169173	1.39881	-0.392041	-0.817264	-0.245988	1.45529
320148	B430306N03Rik	ENSMUSG00000043740	protein-coding	2	-0.649721	-0.668037	-0.135899	1.45366	-1.02135	-0.601619	0.43874	1.18423
20888	Sult1c1	ENSMUSG00000023943	protein-coding	2	-0.338778	-1.09021	0.133269	1.29572	-0.319539	-1.12965	0.18993	1.25925
50498	Ebi3	ENSMUSG00000003206	protein-coding	2	-1.06903	-0.163873	-0.115083	1.34799	-0.670949	0.111885	-0.811576	1.37064
12266	C3	ENSMUSG00000024164	protein-coding	2	-0.88462	-0.557781	0.0631477	1.37925	-0.990371	-0.396867	0.0230048	1.36423
22324	Vav1	ENSMUSG00000034116	protein-coding	2	-1.02383	-0.374959	0.0540748	1.34471	-0.976408	-0.498191	0.140973	1.33363
72512	Tmem173	ENSMUSG00000024349	protein-coding	2	-0.997347	-0.472411	0.142412	1.32735	-0.991581	-0.0844599	-0.307763	1.3838
93873	Pcdhb2	ENSMUSG00000051599	protein-coding	2	-0.715804	-0.848535	0.260618	1.30372	-0.20345	-1.299	1.01817	0.484278
93877	Pcdhb6	ENSMUSG00000051678	protein-coding	2	-0.758939	-0.842104	0.335117	1.26593	-0.706425	-0.8164	0.180482	1.34234
225471	Ticam2	ENSMUSG00000056130	protein-coding	2	-0.62227	-0.101898	-0.719625	1.44379	-0.304173	-0.917151	-0.201895	1.42322
66961	Neat1	ENSMUSG00000092274	ncRNA	2	-0.70816	-0.989438	0.650556	1.04704	-0.806992	-0.790917	0.326431	1.27148
67457	Frmd8	ENSMUSG00000024816	protein-coding	2	-0.931785	-0.527905	0.102252	1.35744	-1.03547	-0.237642	-0.0917651	1.36488
225908	Myrf	ENSMUSG00000036098	protein-coding	2	-0.687273	-0.754899	0.0436451	1.39853	-0.708733	-0.95671	0.52003	1.14541
107350	AW112010	ENSMUSG00000075010	ncRNA	2	-0.715285	-0.83415	0.230573	1.31886	-1.03523	-0.3408	0.030209	1.34582
17476	Mpeg1	ENSMUSG00000046805	protein-coding	2	-0.968608	-0.485806	0.107476	1.34694	-0.971497	-0.52947	0.180657	1.32031
107321	Lpxn	ENSMUSG00000024696	protein-coding	2	-0.573322	0.209318	-0.949643	1.31365	-1.05741	-0.0814806	-0.213726	1.35262
76088	Dock8	ENSMUSG00000052085	protein-coding	2	-0.708648	-0.428532	-0.344534	1.48171	-1.02233	-0.692572	0.906131	0.808771
60533	Cd274	ENSMUSG00000016496	protein-coding	2	-0.651558	-0.580209	-0.244409	1.47618	-0.698392	-0.856898	0.244489	1.3108
54132	Pdlim1	ENSMUSG00000055044	protein-coding	2	-0.492862	-1.1064	0.443145	1.15611	-0.661965	-0.266988	-0.550177	1.47913
17060	Blnk	ENSMUSG00000061132	protein-coding	2	-0.772364	-0.769973	0.213857	1.32848	-0.56194	-0.857773	0.0240522	1.39566
16819	Lcn2	ENSMUSG00000026822	protein-coding	2	-0.984941	-0.502792	0.164896	1.32284	-0.561649	-0.907237	0.108881	1.36001
77767	Ermn	ENSMUSG00000026830	protein-coding	2	-0.822708	-0.597335	0.017894	1.40215	-0.595404	-0.916758	0.180873	1.33129
18024	Nfe2l2	ENSMUSG00000015839	protein-coding	2	-0.646325	-0.587233	-0.242461	1.47602	-0.355923	-0.752051	-0.366322	1.4743
20375	Spi1	ENSMUSG00000002111	protein-coding	2	-0.774988	-0.0973852	-0.566159	1.43853	-1.13093	0.0278879	-0.194083	1.29713
12505	Cd44	ENSMUSG00000005087	protein-coding	2	-0.691789	-0.185615	-0.586495	1.4639	-0.470434	-0.595133	-0.43075	1.49632
12010	B2m	ENSMUSG00000060802	protein-coding	2	-1.07605	-0.249827	-0.0081498	1.33403	-1.03825	-0.246869	-0.0769217	1.36205
16175	Il1a	ENSMUSG00000027399	protein-coding	2	-0.995801	-0.125013	-0.26562	1.38643	-0.553336	-1.0829	0.51602	1.12021
215653	Rassf2	ENSMUSG00000027339	protein-coding	2	-1.00396	-0.375732	0.0193582	1.36034	-1.0577	-0.553049	0.432458	1.1783
13011	Cst7	ENSMUSG00000068129	protein-coding	2	-0.78761	-0.695612	0.11081	1.37241	-0.746109	-0.295987	-0.430984	1.47308
15162	Hck	ENSMUSG00000003283	protein-coding	2	-0.888552	-0.504945	-0.00488944	1.39839	-0.930402	-0.272036	-0.216528	1.41897
64138	Ctsz	ENSMUSG00000016256	protein-coding	2	-0.925442	-0.479863	0.0222676	1.38304	-0.79455	-0.377946	-0.290813	1.46331
24088	Tlr2	ENSMUSG00000027995	protein-coding	2	-0.785323	-0.5842	-0.0582676	1.42779	-0.728298	-0.64722	-0.0554317	1.43095
20200	S100a6	ENSMUSG00000001025	protein-coding	2	-1.04363	-0.0704055	-0.244651	1.35869	-1.01832	0.203587	-0.484172	1.29891
14129	Fcgr1	ENSMUSG00000015947	protein-coding	2	-0.811292	-0.421884	-0.221105	1.45428	-1.00439	-0.314604	-0.0554716	1.37446
229898	Gbp5	ENSMUSG00000105504	protein-coding	2	-0.799307	-0.69227	0.125519	1.36606	-0.726369	-0.891311	0.379007	1.23867
55932	Gbp3	ENSMUSG00000028268	protein-coding	2	-0.786716	-0.729495	0.166723	1.34949	-1.13983	-0.00225082	-0.153055	1.29513
12517	Cd72	ENSMUSG00000028459	protein-coding	2	-0.714755	-0.646319	-0.076145	1.43722	-1.27854	-0.135895	0.290949	1.12349
21812	Tgfbr1	ENSMUSG00000007613	protein-coding	2	-0.908484	-0.347324	-0.16755	1.42336	-0.802918	-0.894978	0.611345	1.08655
100182	Akna	ENSMUSG00000039158	protein-coding	2	-0.952258	-0.431236	0.00246619	1.38103	-1.01304	-0.704563	0.82528	0.892326
19204	Ptafr	ENSMUSG00000056529	protein-coding	2	-0.723707	-0.805609	0.191143	1.33817	-0.768048	-0.633281	-0.0159924	1.41732
230787	Themis2	ENSMUSG00000037731	protein-coding	2	-0.776764	-0.659189	0.0356546	1.4003	-0.237917	-0.450779	-0.774366	1.46306
14191	Fgr	ENSMUSG00000028874	protein-coding	2	-0.989227	-0.29273	-0.105357	1.38731	-1.2906	-0.17892	0.401131	1.06838
23833	Cd52	ENSMUSG00000000682	protein-coding	2	-0.875197	-0.449246	-0.097757	1.4222	-0.851361	-0.454787	-0.126458	1.43261
12802	Cnr2	ENSMUSG00000062585	protein-coding	2	-0.874098	-0.596267	0.102951	1.36741	-1.35657	-0.0839294	0.480287	0.96021
12260	C1qb	ENSMUSG00000036905	protein-coding	2	-1.00926	-0.321362	-0.0392676	1.36989	-0.927334	-0.214544	-0.278201	1.42008
12262	C1qc	ENSMUSG00000036896	protein-coding	2	-0.992635	-0.345087	-0.0385425	1.37626	-1.01343	-0.158191	-0.208409	1.38003
12259	C1qa	ENSMUSG00000036887	protein-coding	2	-0.945454	-0.397814	-0.051442	1.39471	-0.886822	-0.254111	-0.295012	1.43595
74202	Fblim1	ENSMUSG00000006219	protein-coding	2	-0.784442	-0.798831	0.295078	1.2882	-0.33911	-1.24249	0.578064	1.00353
21938	Tnfrsf1b	ENSMUSG00000028599	protein-coding	2	-0.94357	-0.544127	0.149298	1.3384	-0.706424	-0.904887	0.367489	1.24382
320587	Tmem88b	ENSMUSG00000073680	protein-coding	2	-1.04876	-0.267643	-0.0353454	1.35175	-0.868892	-0.600965	0.10104	1.36882
21897	Tlr1	ENSMUSG00000044827	protein-coding	2	-0.848509	-0.779192	0.396607	1.23109	-0.731189	-0.0819463	-0.624949	1.43808
55985	Cxcl13	ENSMUSG00000023078	protein-coding	2	-0.917367	-0.521442	0.0669283	1.37188	-0.779659	-0.855404	0.415225	1.21984
100702	Gbp6	ENSMUSG00000104713	protein-coding	2	-0.912963	-0.686719	0.344087	1.2556	-1.01991	-0.590079	0.407787	1.2022
56356	Gltp	ENSMUSG00000011884	protein-coding	2	-1.01094	-0.203719	-0.166882	1.38154	-0.920062	0.193929	-0.599286	1.32542
231655	Oasl1	ENSMUSG00000041827	protein-coding	2	-0.932316	-0.464267	0.012717	1.38387	-1.04645	0.0267599	-0.322124	1.34181
74096	Hvcn1	ENSMUSG00000064267	protein-coding	2	-0.506266	-0.743111	-0.215254	1.46463	-0.905122	-0.390368	-0.123366	1.41885
56743	Lat2	ENSMUSG00000040751	protein-coding	2	-0.783324	-0.794434	0.2836	1.29416	-0.844385	-0.231182	-0.371926	1.44749
11867	Arpc1b	ENSMUSG00000029622	protein-coding	2	-0.613006	-0.659245	-0.19463	1.46688	-0.38045	-0.515155	-0.598337	1.49394
68794	Flnc	ENSMUSG00000068699	protein-coding	2	-0.644381	-0.80166	0.0534692	1.39257	-1.10818	-0.379599	0.233444	1.25433
21391	Tbxas1	ENSMUSG00000029925	protein-coding	2	-0.695682	-0.337401	-0.45004	1.48312	-0.852825	-0.707132	0.252759	1.3072
23845	Clec5a	ENSMUSG00000029915	protein-coding	2	-0.932388	-0.413721	-0.0527151	1.39882	-0.58843	-0.493192	-0.414584	1.49621
93695	Gpnmb	ENSMUSG00000029816	protein-coding	2	-0.984524	-0.535635	0.217694	1.30247	-1.01032	-0.567379	0.334564	1.24314
54353	Skap2	ENSMUSG00000059182	protein-coding	2	-0.86509	-0.660489	0.191967	1.33361	-0.730697	-0.820278	0.232135	1.31884
12526	Cd8b1	ENSMUSG00000053044	protein-coding	2	-0.84576	-0.783467	0.400079	1.22915	-1.41333	0.00115705	0.654223	0.757951
213391	Rassf4	ENSMUSG00000042129	protein-coding	2	-0.534372	-0.923093	0.0961801	1.36128	-0.728991	-0.790162	0.172081	1.34707
12267	C3ar1	ENSMUSG00000040552	protein-coding	2	-0.968997	-0.413136	0.00724752	1.37489	-1.02267	-0.336273	0.00208191	1.35686
16768	Lag3	ENSMUSG00000030124	protein-coding	2	-1.0116	-0.191577	-0.178199	1.38138	-1.07741	-0.113092	-0.152327	1.34283
21937	Tnfrsf1a	ENSMUSG00000030341	protein-coding	2	-0.865475	-0.764106	0.402886	1.22669	-0.85959	-0.716435	0.285072	1.29095
56644	Clec7a	ENSMUSG00000079293	protein-coding	2	-0.803194	-0.508834	-0.129881	1.44191	-0.769923	-0.640201	-0.00315205	1.41328
11857	Arhgdib	ENSMUSG00000030220	protein-coding	2	-1.05623	-0.25648	-0.0353733	1.34809	-0.787727	-0.570242	-0.0734349	1.4314
18733	Pirb	ENSMUSG00000058818	protein-coding	2	-0.696653	-0.806387	0.145364	1.35768	-0.954092	-0.664478	0.39801	1.22056
12051	Bcl3	ENSMUSG00000053175	protein-coding	2	-0.790156	-0.719779	0.155961	1.35397	-0.728324	-0.672302	-0.0196436	1.42027
21803	Tgfb1	ENSMUSG00000002603	protein-coding	2	-0.803489	-0.450974	-0.198658	1.45312	-1.26501	0.0404827	0.0428979	1.18163
22177	Tyrobp	ENSMUSG00000030579	protein-coding	2	-0.975855	-0.354439	-0.0550052	1.3853	-1.06346	-0.0442335	-0.237857	1.34555
233186	Siglecf	ENSMUSG00000039013	protein-coding	2	-0.8811	-0.463314	-0.0711905	1.4156	-0.63696	-0.140394	-0.677257	1.45461
19144	Klk6	ENSMUSG00000050063	protein-coding	2	-0.950642	-0.349233	-0.101553	1.40143	-0.902517	-0.355501	-0.167163	1.42518
14325	Ftl1	ENSMUSG00000050708	protein-coding	2	-0.99542	-0.156829	-0.236496	1.38875	-1.27568	0.436437	-0.224575	1.06382
233571	P2ry6	ENSMUSG00000048779	protein-coding	2	-1.03705	-0.15375	-0.17658	1.36738	-0.788018	0.10902	-0.694092	1.37309
20128	Trim30a	ENSMUSG00000030921	protein-coding	2	-0.489695	-0.910382	0.0103654	1.38971	-0.53105	-1.02472	0.299484	1.25628
668139	Gm8995	NA	unknown	2	-0.647932	-0.951622	0.355192	1.24436	-1.19597	-0.432389	0.645469	0.982888
434223	Gm1966	NA	protein-coding	2	-0.761267	-0.546305	-0.142188	1.44976	-1.01098	-0.434281	0.112323	1.33293
80719	Igsf6	ENSMUSG00000035004	protein-coding	2	-0.666599	-0.714209	-0.0485941	1.4294	-0.821107	-0.499783	-0.115321	1.43621
60504	Il21r	ENSMUSG00000030745	protein-coding	2	-1.03841	-0.419206	0.144158	1.31346	-0.841038	-0.562416	-0.00236789	1.40582
78388	Mvp	ENSMUSG00000030681	protein-coding	2	-0.802648	-0.85819	0.483956	1.17688	-0.8253	-0.795139	0.377944	1.24249
54204	Sept1	ENSMUSG00000000486	protein-coding	2	-0.502591	-1.1569	0.703182	0.956308	-0.779927	-0.235676	-0.446254	1.46186
66824	Pycard	ENSMUSG00000030793	protein-coding	2	-0.508543	-1.06218	0.349723	1.221	-0.881327	-0.436528	-0.104072	1.42193
16411	Itgax	ENSMUSG00000030789	protein-coding	2	-0.878531	-0.460416	-0.0787943	1.41774	-0.781728	-0.532809	-0.130454	1.44499
14912	Nkx6-2	ENSMUSG00000041309	protein-coding	2	-0.860222	-0.0944	-0.470174	1.4248	-1.16778	0.0171498	-0.122545	1.27318
13033	Ctsd	ENSMUSG00000007891	protein-coding	2	-0.405179	-0.67798	-0.404347	1.48751	-0.224621	-0.593593	-0.654485	1.4727
24099	Tnfsf13b	ENSMUSG00000031497	protein-coding	2	-0.995924	-0.334094	-0.0463428	1.37636	-1.21365	-0.00371233	-0.0182442	1.2356
13214	Defb1	ENSMUSG00000044748	protein-coding	2	-0.926987	-0.289638	-0.20308	1.41971	-0.929566	-0.744322	0.53616	1.13773
65972	Ifi30	NA	protein-coding	2	-0.78704	-0.88917	0.533879	1.14233	-0.684355	-0.692726	-0.0542973	1.43138
15368	Hmox1	ENSMUSG00000005413	protein-coding	2	-0.71479	-0.463687	-0.299487	1.47796	-0.767455	-0.62716	-0.0256062	1.42022
67971	Tppp3	ENSMUSG00000014846	protein-coding	2	-0.810556	-0.501293	-0.128687	1.44054	-0.773902	-0.196683	-0.487172	1.45776
15900	Irf8	ENSMUSG00000041515	protein-coding	2	-0.739533	-0.747306	0.115215	1.37162	-0.796655	-0.577359	-0.050569	1.42458
17381	Mmp12	ENSMUSG00000049723	protein-coding	2	-0.466052	-0.791113	-0.198069	1.45523	-0.422829	-0.926665	-0.0504898	1.39998
15894	Icam1	ENSMUSG00000037405	protein-coding	2	-0.963462	-0.595623	0.278743	1.28034	-0.735515	-0.938986	0.541155	1.13335
382062	AB124611	ENSMUSG00000057191	protein-coding	2	-0.54043	-1.01348	0.290392	1.26352	-0.510214	-0.633297	-0.34607	1.48958
68743	Anln	ENSMUSG00000036777	protein-coding	2	-0.625416	-1.00753	0.455597	1.17735	-0.59899	-1.05059	0.527366	1.12221
19143	St14	ENSMUSG00000031995	protein-coding	2	-0.670894	-0.853776	0.188463	1.33621	-1.05933	-0.381279	0.130902	1.3097
12045	Bcl2a1b	ENSMUSG00000089929	protein-coding	2	-0.862194	-0.640418	0.152321	1.35029	-1.07361	-0.307133	0.0579961	1.32275
22041	Trf	ENSMUSG00000032554	protein-coding	2	-0.77392	-0.499876	-0.181606	1.4554	-0.65186	-0.437045	-0.401912	1.49082
235587	Parp3	ENSMUSG00000023249	protein-coding	2	-0.709261	-0.888922	0.335588	1.2626	-0.805174	-0.783039	0.305572	1.28264
21813	Tgfbr2	ENSMUSG00000032440	protein-coding	2	-0.839275	-0.75149	0.312882	1.27788	-0.715341	-0.991819	0.699655	1.0075
17433	Mobp	ENSMUSG00000032517	protein-coding	2	-0.500671	-0.732185	-0.235999	1.46886	-0.621568	-0.585029	-0.275182	1.48178
80901	Cxcr6	ENSMUSG00000048521	protein-coding	2	-0.868838	-0.56921	0.0530175	1.38503	-1.24443	-0.28566	0.449436	1.08065
12774	Ccr5	ENSMUSG00000079227	protein-coding	2	-0.965925	-0.311022	-0.121447	1.39839	-0.940237	-0.203656	-0.270738	1.41463
22376	Was	ENSMUSG00000031165	protein-coding	2	-0.649232	-1.00297	0.503873	1.14833	-1.20448	-0.152156	0.127939	1.2287
13058	Cybb	ENSMUSG00000015340	protein-coding	2	-0.660632	-0.769353	0.0260681	1.40392	-0.539558	-1.01397	0.289918	1.26361
21857	Timp1	ENSMUSG00000001131	protein-coding	2	-1.06315	-0.165721	-0.122857	1.35172	-0.797921	-0.226933	-0.432734	1.45759
11656	Alas2	ENSMUSG00000025270	protein-coding	2	-0.901747	-0.625491	0.202645	1.32459	-1.15755	-0.368103	0.338115	1.18754
170743	Tlr7	ENSMUSG00000044583	protein-coding	2	-0.913378	-0.435683	-0.0555162	1.40458	-0.775068	-0.675528	0.057909	1.39269
170706	Tmem37	ENSMUSG00000050777	protein-coding	2	-0.182412	-1.14153	0.0345863	1.28936	-1.16478	-0.446586	0.535866	1.0755
116847	Prelp	ENSMUSG00000041577	protein-coding	2	-0.0388287	-1.35121	0.373587	1.01645	0.0731288	-1.38073	0.312229	0.995369
30935	Tor3a	ENSMUSG00000060519	protein-coding	2	-0.0885394	-1.29834	0.278251	1.10863	-0.15266	-0.971548	-0.274814	1.39902
246256	Fcgr4	ENSMUSG00000059089	protein-coding	2	-0.557045	-1.04193	0.39592	1.20305	-1.04842	-0.364788	0.0864625	1.32675
75345	Slamf7	ENSMUSG00000038179	protein-coding	2	-0.699216	-0.844612	0.221448	1.32238	-0.514725	-1.04636	0.321368	1.23972
13849	Ephx1	ENSMUSG00000038776	protein-coding	2	-0.232922	-1.16952	0.155987	1.24645	0.561873	-1.2915	-0.247624	0.977248
13713	Elk3	ENSMUSG00000008398	protein-coding	2	-0.556055	-0.983623	0.251195	1.28848	-1.04009	-0.290094	-0.0238706	1.35406
12512	Cd63	ENSMUSG00000025351	protein-coding	2	-0.357326	-0.921322	-0.137211	1.41586	-0.0414971	-0.875645	-0.492994	1.41014
22433	Xbp1	ENSMUSG00000020484	protein-coding	2	-0.578833	-0.529202	-0.386999	1.49503	-0.0787425	-0.742385	-0.615481	1.43661
16533	Kcnmb1	ENSMUSG00000020155	protein-coding	2	-0.625959	-0.946338	0.298008	1.27429	-0.574539	-0.834647	0.00446172	1.40472
631323	Gm12250	NA	protein-coding	2	-0.545499	-1.13377	0.780353	0.898915	-0.543212	-1.04964	0.38741	1.20544
11686	Alox12b	ENSMUSG00000032807	protein-coding	2	-0.273286	-1.28775	0.62463	0.936405	-0.183162	-1.34173	0.720327	0.804568
74617	Scpep1	ENSMUSG00000000278	protein-coding	2	-0.617269	-0.937355	0.261601	1.29302	-0.320704	-0.794991	-0.34845	1.46415
74008	Arsg	ENSMUSG00000020604	protein-coding	2	-0.7282	-0.612095	-0.103438	1.44373	-0.403569	-0.838106	-0.204945	1.44662
20973	Syngr2	ENSMUSG00000048277	protein-coding	2	-0.845226	-0.710937	0.244537	1.31163	-0.34657	-0.933518	-0.131034	1.41112
19039	Lgals3bp	ENSMUSG00000033880	protein-coding	2	-0.486107	-0.996679	0.162166	1.32062	-0.288502	-1.07272	0.0326975	1.32852
67963	Npc2	ENSMUSG00000021242	protein-coding	2	-0.367474	-0.743213	-0.365467	1.47615	-0.046057	-0.454532	-0.904259	1.40485
23876	Fbln5	ENSMUSG00000021186	protein-coding	2	-0.523617	-1.14688	0.747999	0.922495	-0.516327	-1.15566	0.830185	0.841807
217835	Rin3	ENSMUSG00000044456	protein-coding	2	-0.290345	-1.28332	0.663152	0.91051	-0.959028	-0.761517	0.759724	0.960821
12161	Bmp6	ENSMUSG00000039004	protein-coding	2	-0.37282	-1.23532	0.948866	0.659274	-0.323447	-1.27278	0.824955	0.771272
320315	A330048O09Rik	ENSMUSG00000097326	ncRNA	2	-0.366195	-0.768456	-0.335907	1.47056	-0.196605	-1.13348	0.0357488	1.29433
23880	Fyb	ENSMUSG00000022148	protein-coding	2	-0.73449	-0.814809	0.228551	1.32075	-1.03178	-0.420588	0.132946	1.31942
71898	Apol9b	ENSMUSG00000068246	protein-coding	2	-0.0942668	-1.16621	-0.0165437	1.27702	-1.03522	-0.564748	0.394124	1.20584
12984	Csf2rb2	ENSMUSG00000071714	protein-coding	2	-0.608437	-0.770398	-0.047366	1.4262	-1.20216	-0.276136	0.2999	1.1784
72536	Tagap	ENSMUSG00000033450	protein-coding	2	-0.251228	-0.880252	-0.30659	1.43807	-1.19452	-0.263285	0.259207	1.19859
210503	Zfp677	ENSMUSG00000062743	protein-coding	2	-0.298197	-1.07446	0.0481512	1.3245	-0.0947494	-1.03375	-0.237511	1.36601
106512	Gpsm3	ENSMUSG00000034786	protein-coding	2	-0.474363	-1.12991	0.476991	1.12728	-0.994645	0.31919	-0.578972	1.25443
15051	H2-T9	NA	protein-coding	2	0.0178978	-1.31016	0.172749	1.11952	-0.00259537	-1.35269	0.322815	1.03247
69083	Sult1c2	ENSMUSG00000023122	protein-coding	2	-0.0386545	-1.37227	0.460495	0.950432	0.0574684	-1.26624	0.0287287	1.18004
57435	Plin4	ENSMUSG00000002831	protein-coding	2	-0.253326	-1.2909	0.57577	0.968453	-0.125563	-1.26593	0.241023	1.15047
66905	Plin3	ENSMUSG00000024197	protein-coding	2	-0.360046	-1.20627	0.476067	1.09025	-0.525189	-1.1206	0.584043	1.06175
93885	Pcdhb14	ENSMUSG00000044043	protein-coding	2	-0.618015	-1.04307	0.556271	1.10482	-0.487535	-1.134	1.09509	0.526439
100503007	Gm19500	ENSMUSG00000117864	ncRNA	2	-0.317715	-1.27255	0.707912	0.88235	-0.23989	-1.30494	0.620203	0.924627
19881	Rom1	ENSMUSG00000071648	protein-coding	2	-0.807141	-0.770186	0.283017	1.29431	-0.833907	-0.0849933	-0.508844	1.42774
65221	Slc15a3	ENSMUSG00000024737	protein-coding	2	-0.926395	-0.39374	-0.0867206	1.40686	-1.06292	-0.379207	0.135167	1.30696
109225	Ms4a7	ENSMUSG00000024672	protein-coding	2	-0.410623	-1.22044	0.892066	0.739001	-0.539616	-0.894001	0.0527488	1.38087
73656	Ms4a6c	ENSMUSG00000079419	protein-coding	2	-0.634826	-0.919454	0.255746	1.29854	-0.452057	-1.17976	0.62564	1.00618
12803	Cntf	ENSMUSG00000079415	protein-coding	2	-0.445079	-0.905467	-0.0561802	1.40673	-0.570682	-0.19137	-0.702334	1.46439
54447	Asah2	ENSMUSG00000024887	protein-coding	2	-0.593871	-1.00491	0.375471	1.22331	0.150741	-1.45136	0.762151	0.53847
74055	Plce1	ENSMUSG00000024998	protein-coding	2	-0.301327	-1.17607	0.272488	1.20491	-0.00796683	-1.41072	0.667638	0.751047
67573	Loxl4	ENSMUSG00000025185	protein-coding	2	-0.124018	-1.10094	-0.102457	1.32742	0.144091	-1.3384	0.109958	1.08435
18034	Nfkb2	ENSMUSG00000025225	protein-coding	2	-0.107168	-1.1925	0.0490489	1.25062	-0.68078	-0.864181	0.226459	1.3185
16181	Il1rn	ENSMUSG00000026981	protein-coding	2	-0.320687	-1.01654	-0.0277081	1.36493	-0.538931	-0.519078	-0.440639	1.49865
215632	Psd4	ENSMUSG00000026979	protein-coding	2	-0.59959	-0.923508	0.201322	1.32178	-0.726657	-0.674922	-0.0183206	1.4199
227737	Fam129b	ENSMUSG00000026796	protein-coding	2	-0.457649	-1.1358	0.456875	1.13657	-0.589386	-0.987592	0.322732	1.25425
70599	Itprid2	ENSMUSG00000027007	protein-coding	2	-0.161353	-1.32914	0.525498	0.964992	0.147242	-1.45643	0.646659	0.662533
12521	Cd82	ENSMUSG00000027215	protein-coding	2	-0.561161	-0.831559	-0.0191014	1.41182	-0.0870017	-0.978825	-0.32334	1.38917
20619	Snap23	ENSMUSG00000027287	protein-coding	2	-0.624019	-1.06461	0.683875	1.00475	0.251675	-1.06307	-0.453764	1.26516
74645	Tent5c	ENSMUSG00000044468	protein-coding	2	-0.241493	-1.10051	0.0267598	1.31524	-0.332676	-0.915464	-0.173529	1.42167
26377	Dapp1	ENSMUSG00000028159	protein-coding	2	-0.494753	-0.737152	-0.236405	1.46831	-0.406795	-0.779122	-0.28005	1.46597
384059	Tlr12	ENSMUSG00000062545	protein-coding	2	-0.370238	-1.19119	0.445333	1.11609	-0.287162	-1.28839	0.878401	0.697147
12733	Clcnka	ENSMUSG00000033770	protein-coding	2	0.0387802	-1.42334	0.776268	0.608289	-0.13339	-0.986526	-0.271267	1.39118
68859	Smim1	ENSMUSG00000078350	protein-coding	2	-0.837808	-0.605836	0.0551179	1.38853	-0.722217	-0.115508	-0.609284	1.44701
74734	Rhoh	ENSMUSG00000029204	protein-coding	2	-0.518217	-1.09345	0.461545	1.15013	-0.363764	0.0289122	-1.01806	1.35292
57349	Ppbp	ENSMUSG00000029372	protein-coding	2	-0.766221	-0.834113	0.332927	1.26741	-0.374027	-1.22389	0.59218	1.00574
80888	Hspb8	ENSMUSG00000041548	protein-coding	2	-0.266691	-1.12474	0.105891	1.28554	0.569015	-1.36517	-0.099728	0.895879
65963	Tmem176b	ENSMUSG00000029810	protein-coding	2	-0.951732	-0.590661	0.244018	1.29838	-0.549515	-0.867318	0.0220906	1.39474
13197	Gadd45a	ENSMUSG00000036390	protein-coding	2	-0.110566	-1.13293	-0.060558	1.30406	-1.04208	-0.398506	0.12128	1.3193
12525	Cd8a	ENSMUSG00000053977	protein-coding	2	-0.24225	-1.31489	0.773518	0.783619	-1.03226	-0.617866	0.51584	1.13428
69049	Nat8f5	ENSMUSG00000079494	protein-coding	2	-0.700237	-0.385054	-0.398755	1.48405	-0.0102353	-1.18344	-0.069099	1.26277
11810	Apobec1	ENSMUSG00000040613	protein-coding	2	-0.470171	-0.991473	0.127616	1.33403	0.357624	-1.17077	-0.358544	1.17169
73149	Clec4a3	ENSMUSG00000043832	protein-coding	2	-0.672437	-0.436009	-0.379425	1.48787	-0.875571	-0.417892	-0.135003	1.42847
50908	C1s1	ENSMUSG00000038521	protein-coding	2	-0.422218	-1.21519	0.866119	0.771288	-0.156763	-1.35034	0.843856	0.663251
66857	Plbd1	ENSMUSG00000030214	protein-coding	2	-0.253144	-1.06732	-0.019819	1.34028	-0.357978	-1.25372	0.780715	0.83098
232943	Klc3	ENSMUSG00000040714	protein-coding	2	-0.487586	-1.08865	0.378944	1.19729	-0.917147	-0.46143	-0.0162917	1.39487
52428	Rhpn2	ENSMUSG00000030494	protein-coding	2	-0.721636	-0.949603	0.534807	1.13643	-0.548257	-1.11341	0.6319	1.02977
69217	Plekha4	ENSMUSG00000040428	protein-coding	2	-0.349342	-1.16301	0.319263	1.19308	-0.44873	-0.847878	-0.138826	1.43543
13032	Ctsc	ENSMUSG00000030560	protein-coding	2	-0.15042	-1.22881	0.181548	1.19768	0.330617	-1.35042	-0.0130983	1.0329
94094	Trim34a	ENSMUSG00000056144	protein-coding	2	-0.519037	-1.05894	0.36223	1.21575	0.184169	-0.852849	-0.669444	1.33812
76954	St5	ENSMUSG00000031024	protein-coding	2	0.00632717	-1.40222	0.525523	0.870375	-0.406681	-1.12875	0.330828	1.20461
16408	Itgal	ENSMUSG00000030830	protein-coding	2	-0.399245	-0.814502	-0.241832	1.45558	-0.58843	-1.03851	0.458658	1.16828
55987	Cpxm2	ENSMUSG00000030862	protein-coding	2	-0.370197	-1.16448	0.361558	1.17312	-0.441809	-1.00672	0.115079	1.33345
56460	Pkp3	ENSMUSG00000054065	protein-coding	2	-0.117847	-1.35937	0.58507	0.892145	-0.268808	-1.30107	0.821744	0.748131
18400	Slc22a18	ENSMUSG00000000154	protein-coding	2	-0.630639	-1.0548	0.656547	1.0289	-0.820531	-0.910352	0.867437	0.863446
15446	Hpgd	ENSMUSG00000031613	protein-coding	2	-0.826151	-0.7597	0.301567	1.28428	-0.663906	-0.559649	-0.253519	1.47707
78816	Gmip	ENSMUSG00000036246	protein-coding	2	0.0351243	-1.38058	0.366433	0.979024	-0.966299	-0.757967	0.913156	0.811109
69550	Bst2	ENSMUSG00000046718	protein-coding	2	-0.539395	-1.10214	0.549634	1.0919	-0.7275	-0.820695	0.226945	1.32125
72054	Cyp4f18	ENSMUSG00000003484	protein-coding	2	-0.518881	-0.637268	-0.331956	1.48811	-0.506944	-1.10748	0.480635	1.13379
100503676	Gm38426	ENSMUSG00000003812	ncRNA	2	-0.766957	-0.78728	0.236682	1.31755	-0.0495583	-1.32356	0.29734	1.07578
17390	Mmp2	ENSMUSG00000031740	protein-coding	2	0.0118432	-1.36928	0.359659	0.997781	-0.110072	-1.15204	-0.0262979	1.28841
353287	Clec18a	ENSMUSG00000033633	protein-coding	2	0.245421	-1.47682	0.632713	0.598691	0.0826192	-1.05462	-0.353218	1.32522
12363	Casp4	ENSMUSG00000033538	protein-coding	2	-0.482067	-1.10439	0.412756	1.1737	-0.749759	-0.808572	0.24537	1.31296
12955	Cryab	ENSMUSG00000032060	protein-coding	2	-0.961732	-0.30019	-0.139991	1.40191	-0.824263	0.118673	-0.661498	1.36709
20897	Stra6	ENSMUSG00000032327	protein-coding	2	-0.0998844	-1.375	0.660727	0.814154	-0.0246719	-1.40563	0.696035	0.734263
214345	Lrrc1	ENSMUSG00000032352	protein-coding	2	-0.551615	-1.10625	0.607933	1.04993	0.486006	-1.18093	-0.403453	1.09838
102626	Mapkapk3	ENSMUSG00000032577	protein-coding	2	-0.153435	-1.1431	0.00434979	1.29219	-0.42418	-1.06558	0.20872	1.28104
56501	Elf4	ENSMUSG00000031103	protein-coding	2	-0.586026	-0.988778	0.318955	1.25585	-0.350956	-1.25546	0.875176	0.731242
16186	Il2rg	ENSMUSG00000031304	protein-coding	2	-0.687227	-0.603989	-0.169653	1.46087	-0.17854	-1.19864	0.148641	1.22854
12983	Csf2rb	ENSMUSG00000071713	protein-coding	2	-0.619674	-0.268193	-0.59287	1.48074	-0.842432	-0.601237	0.0559766	1.38769
12768	Ccr1	ENSMUSG00000025804	protein-coding	2	-0.453094	-1.19477	0.892794	0.755075	-0.617011	-0.842824	1.3793	0.0805384
109032	Sp110	ENSMUSG00000070034	protein-coding	3	-0.929653	-0.788541	0.721523	0.996671	-1.27216	-0.319535	0.87576	0.715932
434484	Sp140	ENSMUSG00000070031	protein-coding	3	-1.04477	-0.659156	0.746393	0.957532	-1.02319	-0.161485	-0.190379	1.37505
20684	Sp100	ENSMUSG00000026222	protein-coding	3	-1.03291	-0.68033	0.892903	0.820343	-1.16381	-0.489535	0.686813	0.966533
18566	Pdcd1	ENSMUSG00000026285	protein-coding	3	-1.05005	-0.412642	0.158022	1.30467	-1.17665	-0.0789429	-0.0129094	1.2685
81879	Tfcp2l1	ENSMUSG00000026380	protein-coding	3	-0.970602	-0.712049	0.581269	1.10138	-0.816177	-0.89347	0.662314	1.04733
12654	Chil1	ENSMUSG00000064246	protein-coding	3	-1.43676	0.405978	0.169243	0.861541	-1.35785	0.0868291	0.222616	1.0484
55990	Fmo2	ENSMUSG00000040170	protein-coding	3	-1.2701	-0.214035	0.395865	1.08827	-1.26734	-0.309076	0.621226	0.955193
14130	Fcgr2b	ENSMUSG00000026656	protein-coding	3	-1.08561	-0.47725	0.349919	1.21294	-0.942396	-0.399055	-0.0548433	1.39629
14127	Fcer1g	ENSMUSG00000058715	protein-coding	3	-1.15104	-0.1456	0.0106369	1.286	-1.03117	-0.112141	-0.225381	1.36869
226652	Arhgap30	ENSMUSG00000048865	protein-coding	3	-0.945136	-0.766974	0.693561	1.01855	-1.44177	0.0984838	0.603143	0.740144
17085	Ly9	ENSMUSG00000004707	protein-coding	3	-1.06629	-0.405868	0.181695	1.29046	-1.13235	-0.450306	0.428982	1.15368
12506	Cd48	ENSMUSG00000015355	protein-coding	3	-1.33294	-0.0236116	0.289315	1.06724	-0.9462	-0.398122	-0.0498512	1.39417
236312	Ifi209	ENSMUSG00000043263	protein-coding	3	-0.675577	-1.02929	0.728222	0.976649	-0.839253	-0.615521	0.0721754	1.3826
11910	Atf3	ENSMUSG00000026628	protein-coding	3	-1.05072	-0.419682	0.170045	1.30036	-0.489462	-0.681353	-0.312028	1.48284
378431	Txlnb	ENSMUSG00000039891	protein-coding	3	-1.31726	-0.21054	0.927298	0.600506	-1.20895	-0.395171	0.583351	1.02077
74048	Vsir	ENSMUSG00000020101	protein-coding	3	-1.16399	-0.38797	0.394987	1.15697	-1.07355	0.0354823	-0.289491	1.32756
103140	Gstt3	ENSMUSG00000001665	protein-coding	3	-1.37298	-0.0492489	0.486249	0.935981	-1.22529	-0.278791	0.371389	1.1327
20203	S100b	ENSMUSG00000033208	protein-coding	3	-1.28672	0.0800904	0.051067	1.15556	-1.32873	0.456653	-0.132154	1.00423
16414	Itgb2	ENSMUSG00000000290	protein-coding	3	-1.08171	-0.493901	0.372665	1.20295	-0.798359	-0.483093	-0.168034	1.44949
237387	Lrrc3	ENSMUSG00000051652	protein-coding	3	-1.373	-0.00277845	0.397659	0.978122	-0.892729	-0.534173	0.0427529	1.38415
50784	Plpp2	ENSMUSG00000052151	protein-coding	3	-1.08989	-0.365306	0.17088	1.28432	-0.427196	-0.453047	-0.614591	1.49483
70719	Arhgap45	ENSMUSG00000035697	protein-coding	3	-1.03978	-0.587059	0.459228	1.16761	-1.03376	-0.590105	0.448163	1.1757
73914	Irak3	ENSMUSG00000020227	protein-coding	3	-1.18203	-0.39329	0.465707	1.10961	-0.993496	-0.0254548	-0.354581	1.37353
319272	A130077B15Rik	ENSMUSG00000112095	ncRNA	3	-1.12822	0.529533	-0.496741	1.09543	-1.06749	0.117799	-0.360515	1.3102
13198	Ddit3	ENSMUSG00000025408	protein-coding	3	-1.24374	-0.14084	0.205074	1.1795	-1.16866	0.686035	-0.482271	0.964891
58223	Mmp19	ENSMUSG00000025355	protein-coding	3	-1.22873	-0.377408	0.632851	0.973286	-0.75955	-0.831804	0.313502	1.27785
22778	Ikzf1	ENSMUSG00000018654	protein-coding	3	-1.1813	-0.0749279	-0.00822953	1.26446	-1.189	-0.219929	0.182282	1.22665
15122	Hba-a1	ENSMUSG00000069919	protein-coding	3	-1.19813	-0.407928	0.570255	1.0358	-1.24589	-0.148206	0.220572	1.17352
110257	Hba-a2	ENSMUSG00000069917	protein-coding	3	-1.3688	0.0423524	0.313308	1.01313	-1.24383	-0.147937	0.214993	1.17677
94176	Dock2	ENSMUSG00000020143	protein-coding	3	-0.968542	-0.683929	0.487975	1.1645	-0.540036	-0.693016	-0.240178	1.47323
171285	Havcr2	ENSMUSG00000020399	protein-coding	3	-1.27328	-0.190596	0.363871	1.10001	-1.14564	-0.0107964	-0.13548	1.29191
15944	Irgm1	ENSMUSG00000046879	protein-coding	3	-1.04468	-0.459193	0.219497	1.28437	-0.87276	-0.462249	-0.0853197	1.42033
54396	Irgm2	ENSMUSG00000069874	protein-coding	3	-1.0078	-0.524098	0.248125	1.28378	-0.724516	-0.753304	0.100305	1.37752
18858	Pmp22	ENSMUSG00000018217	protein-coding	3	-1.31962	-0.0881705	0.34343	1.06436	-1.35344	-0.0623615	0.423227	0.992572
15478	Hs3st3a1	ENSMUSG00000047759	protein-coding	3	-1.3055	-0.16822	1.03806	0.435657	-1.3108	-0.249239	0.742367	0.817669
320207	Pik3r5	ENSMUSG00000020901	protein-coding	3	-1.07573	-0.463451	0.298709	1.24048	-1.11284	-0.150339	-0.0544125	1.31759
12514	Cd68	ENSMUSG00000018774	protein-coding	3	-1.183	-0.0686061	-0.0115908	1.2632	-0.931417	-0.324873	-0.158554	1.41484
17312	Clec10a	ENSMUSG00000000318	protein-coding	3	-1.16129	-0.261963	0.177803	1.24545	-0.492282	-0.263337	-0.718282	1.4739
11684	Alox12	ENSMUSG00000000320	protein-coding	3	-1.38951	-0.0268635	0.527264	0.889113	-1.21672	-0.327952	1.10326	0.441416
327959	Xaf1	ENSMUSG00000040483	protein-coding	3	-1.41481	0.199152	0.276374	0.939287	-1.15167	0.256742	-0.329484	1.22441
18816	Serpinf2	ENSMUSG00000038224	protein-coding	3	-1.15747	-0.223461	0.117386	1.26355	-1.10892	-0.384169	0.242536	1.25055
16859	Lgals9	ENSMUSG00000001123	protein-coding	3	-1.34073	-0.186252	0.794304	0.732682	-1.22087	-0.15605	0.170211	1.20671
14017	Evi2a	ENSMUSG00000078771	protein-coding	3	-1.24038	-0.0999328	0.144211	1.1961	-1.14689	-0.267929	0.154244	1.26058
20296	Ccl2	ENSMUSG00000035385	protein-coding	3	-0.817461	-0.893204	0.667241	1.04342	-1.11504	-0.448443	0.37348	1.19
217203	Tmem106a	ENSMUSG00000034947	protein-coding	3	-0.82301	-0.906149	0.921811	0.807348	-1.1059	-0.0863614	-0.131468	1.32373
380732	Milr1	ENSMUSG00000040528	protein-coding	3	-1.2172	-0.396747	0.635795	0.978152	-0.46376	-0.296482	-0.717158	1.4774
217258	Abca8a	ENSMUSG00000041828	protein-coding	3	-1.0377	-0.634362	0.588174	1.08389	-1.01003	-0.697695	0.985936	0.721793
100038732	Gm11681	ENSMUSG00000075437	ncRNA	3	-1.34828	0.161514	0.118066	1.0687	-1.29239	0.0505181	0.0936493	1.14822
217303	Cd300a	ENSMUSG00000034652	protein-coding	3	-1.09521	-0.142026	-0.0937577	1.331	-0.883932	-0.0884096	-0.446064	1.41841
140497	Cd300c2	ENSMUSG00000044811	protein-coding	3	-1.15981	-0.227935	0.128197	1.25955	-1.04532	-0.249896	-0.0616409	1.35686
58222	Rab37	ENSMUSG00000020732	protein-coding	3	-1.16732	-0.476029	0.647786	0.99556	-1.35782	0.00101773	0.334987	1.02182
268527	Greb1	ENSMUSG00000036523	protein-coding	3	-1.0935	-0.301247	0.0887546	1.306	-1.44902	0.125915	0.729379	0.593722
18094	Nkx2-9	ENSMUSG00000058669	protein-coding	3	-1.20713	-0.43211	0.740345	0.898894	-1.16283	-0.410168	0.43833	1.13467
14744	Gpr65	ENSMUSG00000021886	protein-coding	3	-1.24289	-0.253319	0.379489	1.11672	-0.240351	-1.02635	-0.103733	1.37043
74190	Exoc3l4	ENSMUSG00000021280	protein-coding	3	-1.17887	-0.446266	0.599771	1.02537	-1.33402	-0.125681	0.466003	0.993698
11565	Adssl1	ENSMUSG00000011148	protein-coding	3	-1.21971	-0.134258	0.139547	1.21442	-0.771197	-0.322176	-0.376278	1.46965
104759	Pld4	ENSMUSG00000052160	protein-coding	3	-1.23303	-0.163799	0.209931	1.1869	-1.05222	-0.320984	0.035859	1.33735
238447	Igha	IGHA	other	3	-0.985977	-0.708143	1.06079	0.63333	-0.758706	-0.932674	1.09479	0.596591
404711	Ighg2c	IGHG2C	other	3	-0.906983	-0.78445	0.589251	1.10218	-0.609136	-0.51662	-0.366744	1.4925
16019	Ighm	IGHM	other	3	-1.37801	-0.0980538	0.705604	0.770457	-1.41475	0.00251512	0.680821	0.731412
100504487	EZ_100504487	NA	ncRNA	3	-0.993041	-0.645096	0.461316	1.17682	-1.07756	-0.605711	1.0079	0.67537
195208	Dcdc2a	ENSMUSG00000035910	protein-coding	3	-1.10639	-0.586074	0.83583	0.85663	-0.887598	-0.828728	0.696155	1.02017
12522	Cd83	ENSMUSG00000015396	protein-coding	3	-1.3506	0.324671	-0.00867056	1.0346	-1.22279	0.654816	-0.392292	0.960265
268663	Cdhr2	ENSMUSG00000034918	protein-coding	3	-0.827951	-0.879074	0.647652	1.05937	-0.582577	-0.440182	-0.474477	1.49724
100038627	F630042J09Rik	ENSMUSG00000114442	ncRNA	3	-1.30395	0.165053	0.0109182	1.12798	-0.915517	-0.725745	0.44099	1.20027
102402	AA414992	ENSMUSG00000113342	unknown	3	-0.905624	-0.787517	0.595276	1.09786	-1.03513	-0.624135	0.544684	1.11458
15212	Hexb	ENSMUSG00000021665	protein-coding	3	-1.17364	-0.106299	0.0106236	1.26931	-0.938698	-0.213771	-0.263127	1.4156
633640	Tmem267	ENSMUSG00000074634	protein-coding	3	-1.23081	-0.259767	1.1369	0.353674	-1.24641	-0.280471	1.08134	0.445537
56838	Ccl28	ENSMUSG00000074715	protein-coding	3	-0.884229	-0.731595	1.24234	0.373479	-1.06754	-0.442531	1.26708	0.242994
76633	Lrmda	ENSMUSG00000063458	protein-coding	3	-1.3718	-0.111273	0.686585	0.796486	-0.518217	-0.168789	-0.767121	1.45413
11727	Ang	ENSMUSG00000072115	protein-coding	3	-1.16909	-0.211934	0.127184	1.25384	-0.583904	-0.43227	-0.480825	1.497
58809	Rnase4	ENSMUSG00000021876	protein-coding	3	-1.11961	-0.331141	0.184774	1.26597	-1.06781	-0.287213	0.0220512	1.33297
236451	Phf11b	ENSMUSG00000091649	protein-coding	3	-1.26138	-0.165701	0.287415	1.13967	-0.689496	-0.396869	-0.399419	1.48578
18826	Lcp1	ENSMUSG00000021998	protein-coding	3	-1.06985	-0.526191	0.407585	1.18845	-1.21892	-0.312627	0.416724	1.11483
108670	Epsti1	ENSMUSG00000022014	protein-coding	3	-0.652491	-1.05274	0.774813	0.930413	-0.984978	-0.61804	0.375473	1.22754
18414	Osmr	ENSMUSG00000022146	protein-coding	3	-1.08073	-0.390845	0.189669	1.28191	-0.740329	-0.969646	0.697359	1.01262
100041546	Ly6c2	ENSMUSG00000022584	protein-coding	3	-1.43107	0.13575	0.865227	0.430096	-1.40307	0.0206982	0.885458	0.496915
239552	Apol8	ENSMUSG00000056656	protein-coding	3	-1.35555	-0.153075	0.777447	0.73118	-1.33244	-0.205036	0.786986	0.750485
19354	Rac2	ENSMUSG00000033220	protein-coding	3	-1.33907	-0.0633148	0.36988	1.03251	-1.21151	-0.0747501	0.0517669	1.23449
74039	Nfam1	ENSMUSG00000058099	protein-coding	3	-1.30238	-0.132681	0.359394	1.07566	-0.934792	-0.396298	-0.0703948	1.40148
64099	Parvg	ENSMUSG00000022439	protein-coding	3	-1.39188	-0.0045435	0.488882	0.907544	-1.20259	-0.361894	0.466813	1.09767
12824	Col2a1	ENSMUSG00000022483	protein-coding	3	-1.14715	-0.4047	1.17351	0.378336	-1.42421	0.0437508	0.598394	0.782068
109901	Cela1	ENSMUSG00000023031	protein-coding	3	-1.11772	0.0361396	-0.222254	1.30384	-0.408996	-0.27945	-0.777751	1.4662
19041	Ppl	ENSMUSG00000039457	protein-coding	3	-0.901758	-0.796915	0.615869	1.0828	-1.28326	-0.303336	0.757294	0.829301
56722	Litaf	ENSMUSG00000022500	protein-coding	3	-1.0776	-0.418196	0.225785	1.27001	-0.998002	-0.230426	-0.159212	1.38764
11815	Apod	ENSMUSG00000022548	protein-coding	3	-1.03994	-0.495771	0.271105	1.26461	-0.972821	-0.46067	0.0787987	1.35469
12524	Cd86	ENSMUSG00000022901	protein-coding	3	-1.27092	-0.285184	0.562769	0.993337	-0.514121	-0.596998	-0.383051	1.49417
15163	Hcls1	ENSMUSG00000022831	protein-coding	3	-0.983757	-0.635739	0.411832	1.20766	-0.976427	-0.446554	0.0654482	1.35753
22268	Upk1b	ENSMUSG00000049436	protein-coding	3	-1.15762	-0.502876	0.711078	0.94942	-1.20453	-0.428124	0.687786	0.944867
19128	Pros1	ENSMUSG00000022912	protein-coding	3	-1.11849	-0.414441	0.317982	1.21495	-1.11031	-0.438066	0.340265	1.20811
100504601	Gm16702	NA	ncRNA	3	-1.21225	-0.415682	0.686376	0.94156	-1.40989	-0.00809565	0.650685	0.767302
210853	Zfp947	ENSMUSG00000063383	protein-coding	3	-1.341	-0.182802	0.822354	0.701449	-1.29587	-0.268387	0.669823	0.894437
17916	Myo1f	ENSMUSG00000024300	protein-coding	3	-1.07349	-0.407691	0.200011	1.28117	-1.15902	-0.247255	0.152351	1.25392
14972	H2-K1	ENSMUSG00000061232	protein-coding	3	-1.0171	-0.526596	0.27351	1.27019	-1.14495	-0.335774	0.250432	1.23029
16912	Psmb9	ENSMUSG00000096727	protein-coding	3	-1.00638	-0.591217	0.37364	1.22395	-1.1884	-0.316909	0.331775	1.17354
15002	H2-Ob	ENSMUSG00000041538	protein-coding	3	-0.955499	-0.765446	0.759748	0.961196	-0.917807	-0.124002	-0.373403	1.41521
14962	Cfb	ENSMUSG00000090231	protein-coding	3	-1.24082	-0.36016	0.643817	0.95716	-1.29033	-0.290425	0.764969	0.81579
433099	Ly6g6f	ENSMUSG00000034923	protein-coding	3	-1.07428	-0.572585	0.538823	1.10804	-1.38278	-0.0555082	0.560242	0.878047
11629	Aif1	ENSMUSG00000024397	protein-coding	3	-1.15863	-0.358266	0.323295	1.19361	-1.16418	-0.0273137	-0.0876657	1.27916
14964	H2-D1	ENSMUSG00000073411	protein-coding	3	-1.12146	-0.375563	0.258242	1.23878	-1.03298	-0.371509	0.0663878	1.3381
15015	H2-Q4	ENSMUSG00000035929	protein-coding	3	-1.45511	0.149067	0.591525	0.714517	-1.28458	-0.197138	0.414333	1.06739
110557	H2-Q6	ENSMUSG00000073409	protein-coding	3	-1.29805	-0.199642	0.471659	1.02603	-1.23413	-0.0945166	0.123332	1.20531
15018	H2-Q7	ENSMUSG00000060550	protein-coding	3	-1.29553	-0.233383	0.54268	0.986228	-1.3135	-0.143574	0.418244	1.03883
15024	H2-T10	ENSMUSG00000079491	protein-coding	3	-0.936306	-0.706027	0.449529	1.1928	-1.23503	-0.356098	0.99813	0.592994
78249	Adgrf4	ENSMUSG00000023918	protein-coding	3	-1.25672	-0.309817	0.562296	1.00424	-1.33488	0.155139	0.090812	1.08893
328833	Treml2	ENSMUSG00000071068	protein-coding	3	-1.33985	-0.125819	0.49316	0.972507	-0.897292	-0.722444	0.384916	1.23482
83433	Trem2	ENSMUSG00000023992	protein-coding	3	-1.11648	-0.261649	0.0826808	1.29545	-1.123	-0.226288	0.0511907	1.29809
76905	Lrg1	ENSMUSG00000037095	protein-coding	3	-0.984346	-0.606142	0.348687	1.2418	-0.948077	-0.724376	0.537999	1.13445
13733	Adgre1	ENSMUSG00000004730	protein-coding	3	-1.12298	-0.392087	0.289834	1.22523	-1.1497	-0.346596	0.279858	1.21644
22436	Xdh	ENSMUSG00000024066	protein-coding	3	-1.00941	-0.707616	0.80247	0.914556	-1.08025	-0.621073	0.84409	0.857231
240168	Rasgrp3	ENSMUSG00000071042	protein-coding	3	-1.33206	-0.125599	0.457281	1.00037	-0.965088	-0.733134	1.06023	0.637994
68591	Mocos	ENSMUSG00000039616	protein-coding	3	-0.960235	-0.752693	0.707562	1.00537	-0.865438	-0.782149	1.19929	0.448302
240216	E230025N22Rik	ENSMUSG00000044719	protein-coding	3	-1.05317	-0.648786	0.747061	0.954891	-1.2699	-0.289434	0.570097	0.989233
12475	Cd14	ENSMUSG00000051439	protein-coding	3	-1.34041	0.134825	0.124033	1.08155	-0.959649	-0.411493	-0.010753	1.38189
93875	Pcdhb4	ENSMUSG00000045689	protein-coding	3	-1.19137	-0.330328	0.364768	1.15693	-1.12398	-0.545452	0.985796	0.683636
93876	Pcdhb5	ENSMUSG00000063687	protein-coding	3	-0.936044	-0.735988	0.532457	1.13958	-0.729135	-0.901179	0.410633	1.21968
93879	Pcdhb8	ENSMUSG00000045876	protein-coding	3	-1.14385	-0.438736	0.439982	1.1426	-1.00107	-0.586314	0.349741	1.23765
93880	Pcdhb9	ENSMUSG00000051242	protein-coding	3	-1.23832	-0.384388	0.778065	0.844644	-1.28505	-0.294169	0.702561	0.876655
16149	Cd74	ENSMUSG00000024610	protein-coding	3	-1.0212	-0.673643	0.664231	1.03061	-0.936109	-0.732413	0.521782	1.14674
100628611	Mir5107	NA	ncRNA	3	-0.974132	-0.749147	0.811645	0.911635	-0.846811	-0.806116	0.461083	1.19184
108052	Slc14a1	ENSMUSG00000059336	protein-coding	3	-1.30425	0.0384293	0.13476	1.13106	-0.930586	0.0486051	-0.492471	1.37445
17196	Mbp	ENSMUSG00000041607	protein-coding	3	-1.11587	-0.324362	0.166715	1.27351	-1.23018	-0.119581	0.145058	1.2047
54445	Unc93b1	ENSMUSG00000036908	protein-coding	3	-1.17203	-0.240498	0.172005	1.24053	-1.10458	-0.305985	0.117302	1.29326
71670	Acy3	ENSMUSG00000024866	protein-coding	3	-1.48882	0.479164	0.356294	0.653359	-1.21255	0.190416	-0.185742	1.20788
108101	Fermt3	ENSMUSG00000024965	protein-coding	3	-1.08176	-0.613608	0.757833	0.937534	-1.22617	-0.146122	0.169626	1.20266
68774	Ms4a6d	ENSMUSG00000024679	protein-coding	3	-1.00966	-0.675467	0.613975	1.07115	-0.415922	-0.832288	-0.199088	1.4473
16952	Anxa1	ENSMUSG00000024659	protein-coding	3	-1.37936	0.0147732	0.394114	0.970474	-1.3477	-0.0897717	0.985654	0.451816
77125	Il33	ENSMUSG00000024810	protein-coding	3	-1.29913	-0.0442068	0.22	1.12334	-1.27638	-0.170115	0.338693	1.1078
12642	Ch25h	ENSMUSG00000050370	protein-coding	3	-1.16215	-0.342602	0.305233	1.19952	-0.455628	-0.716482	-0.30617	1.47828
15959	Ifit3	ENSMUSG00000074896	protein-coding	3	-1.19104	-0.356895	0.416188	1.13174	-1.07031	-0.398878	0.179584	1.2896
667370	Ifit3b	ENSMUSG00000062488	protein-coding	3	-1.03284	-0.488275	0.241934	1.27918	-1.22911	-0.133954	0.160766	1.20229
15957	Ifit1	ENSMUSG00000034459	protein-coding	3	-0.758049	-0.952891	0.691604	1.01934	-0.479473	-1.05281	0.272304	1.25998
83490	Pik3ap1	ENSMUSG00000025017	protein-coding	3	-1.07748	-0.54925	0.486065	1.14066	-1.23685	-0.379693	0.70968	0.906861
22352	Vim	ENSMUSG00000026728	protein-coding	3	-1.0034	-0.580359	0.343412	1.24034	-1.07851	-0.474954	0.326955	1.22651
381350	Spag6	ENSMUSG00000037708	protein-coding	3	-1.31311	-0.244083	0.735381	0.821813	-1.31217	-0.234374	0.656255	0.890287
54519	Apbb1ip	ENSMUSG00000026786	protein-coding	3	-1.31363	-0.223724	0.622704	0.914646	-1.01278	-0.646519	0.529935	1.12936
14594	Ggta1	ENSMUSG00000035778	protein-coding	3	-1.12774	-0.36965	0.26369	1.2337	-1.09633	-0.356577	0.171733	1.28118
20272	Scn7a	ENSMUSG00000034810	protein-coding	3	-1.23899	-0.378674	0.889708	0.727959	-1.06006	-0.390511	1.30481	0.145769
215280	Wipf1	ENSMUSG00000075284	protein-coding	3	-1.24434	-0.153523	0.224035	1.17382	-1.06165	-0.641448	0.776856	0.926245
67092	Gatm	ENSMUSG00000027199	protein-coding	3	-1.36086	-0.0713126	0.473788	0.958384	-1.3626	-0.127432	0.652906	0.83713
192212	Prom2	ENSMUSG00000027376	protein-coding	3	-1.03574	-0.638793	0.595236	1.0793	-0.869586	-0.82054	0.578349	1.11178
76960	Bcas1	ENSMUSG00000013523	protein-coding	3	-1.01255	-0.529304	0.267967	1.27388	-1.18596	-0.189369	0.13455	1.24078
11747	Anxa5	ENSMUSG00000027712	protein-coding	3	-1.22039	-0.28725	0.371946	1.13569	-0.946314	-0.484825	0.0654321	1.36571
73940	Hapln2	ENSMUSG00000004894	protein-coding	3	-0.879002	-0.827791	0.646583	1.06021	-1.09141	-0.4815	0.374157	1.19875
100502895	Gm19439	NA	ncRNA	3	-1.14431	-0.349173	0.270627	1.22286	-0.668799	-0.606961	-0.189926	1.46569
20198	S100a4	ENSMUSG00000001020	protein-coding	3	-1.40347	0.463341	0.0378126	0.902313	-1.16014	0.217111	-0.290818	1.23384
69769	Tnfaip8l2	ENSMUSG00000013707	protein-coding	3	-1.13296	0.60648	-0.514579	1.04106	-0.459033	-0.157506	-0.826283	1.44282
13040	Ctss	ENSMUSG00000038642	protein-coding	3	-1.11303	-0.234347	0.0418037	1.30557	-1.02785	-0.231869	-0.110522	1.37024
229595	Adamtsl4	ENSMUSG00000015850	protein-coding	3	-0.97228	-0.63896	0.388276	1.22296	-0.914356	-0.491943	0.0201018	1.3862
319951	A230001M10Rik	ENSMUSG00000105891	ncRNA	3	-1.00408	-0.715935	0.85567	0.864344	-1.34903	-0.131889	0.922332	0.558589
99543	Olfml3	ENSMUSG00000027848	protein-coding	3	-1.21268	-0.247406	0.281553	1.17853	-1.20893	0.00999141	-0.0407058	1.23965
11542	Adora3	ENSMUSG00000000562	protein-coding	3	-1.38938	-0.0175079	0.503888	0.903001	-0.813487	-0.523042	-0.0970817	1.43361
12508	Cd53	ENSMUSG00000040747	protein-coding	3	-1.26301	-0.00885403	0.0900797	1.18178	-0.779225	-0.594071	-0.053932	1.42723
12977	Csf1	ENSMUSG00000014599	protein-coding	3	-1.24776	0.0635513	-0.0152944	1.19951	-0.999337	-0.289699	-0.0925685	1.3816
14469	Gbp2	ENSMUSG00000028270	protein-coding	3	-0.914906	-0.736929	0.468424	1.18341	-0.928023	-0.750182	0.549433	1.12877
17096	Lyn	ENSMUSG00000042228	protein-coding	3	-1.05433	-0.417334	0.173988	1.29767	-0.731276	-0.708547	0.0392311	1.40059
100038514	Gm11837	NA	protein-coding	3	-1.27677	-0.273001	0.992182	0.557588	-1.27218	0.463613	-0.243678	1.05225
74735	Trim14	ENSMUSG00000039853	protein-coding	3	-1.23603	0.305376	-0.222386	1.15304	-1.14276	-0.512857	0.653851	1.00177
230379	Acer2	ENSMUSG00000038007	protein-coding	3	-1.13422	-0.271262	0.13166	1.27382	-1.39147	0.0538883	0.380392	0.957189
242546	Cyp2j12	ENSMUSG00000081225	protein-coding	3	-1.15254	-0.490552	0.620131	1.02296	-1.30545	-0.0776359	0.283318	1.09977
12986	Csf3r	ENSMUSG00000028859	protein-coding	3	-1.02633	-0.598219	0.445395	1.17915	-1.00561	-0.368315	0.0127023	1.36122
16792	Laptm5	ENSMUSG00000028581	protein-coding	3	-1.18232	-0.149166	0.0769034	1.25458	-1.15584	-0.0277275	-0.102059	1.28563
100340	Smpdl3b	ENSMUSG00000028885	protein-coding	3	-1.3289	0.599674	-0.186982	0.916211	-1.1831	0.62857	-0.447797	1.00233
26971	Pla2g2f	ENSMUSG00000028749	protein-coding	3	-1.19521	0.0380293	-0.0924158	1.2496	-1.16597	-0.0221527	-0.0893791	1.27751
18600	Padi2	ENSMUSG00000028927	protein-coding	3	-1.29439	0.00741061	0.145327	1.14165	-1.2121	-0.334053	0.438465	1.10769
384071	Slc25a34	ENSMUSG00000040740	protein-coding	3	-1.28227	-0.203792	0.41894	1.06712	-1.38541	-0.0749368	0.796241	0.664102
56226	Espn	ENSMUSG00000028943	protein-coding	3	-1.15819	-0.502224	0.712124	0.948288	-1.36362	-0.0668568	0.47761	0.952868
78558	Htra3	ENSMUSG00000029096	protein-coding	3	-1.29823	-0.0150036	0.181176	1.13206	-1.34475	0.122118	0.148007	1.07463
20311	Cxcl5	ENSMUSG00000029371	protein-coding	3	-1.21816	0.211218	-0.190976	1.19792	-1.21923	0.116655	-0.116562	1.21913
15945	Cxcl10	ENSMUSG00000034855	protein-coding	3	-1.03126	-0.623073	0.527259	1.12707	-0.962462	-0.733508	0.627215	1.06875
11745	Anxa3	ENSMUSG00000029484	protein-coding	3	-1.30287	-0.200887	0.495451	1.00831	-1.03463	-0.56648	0.396287	1.20482
13406	Dmp1	ENSMUSG00000029307	protein-coding	3	-1.18692	-0.463743	0.908513	0.742145	-1.14819	-0.517228	0.71578	0.949634
20750	Spp1	ENSMUSG00000029304	protein-coding	3	-1.29706	-0.250562	0.604568	0.943055	-1.25486	-0.272503	0.459837	1.06753
27405	Abcg3	ENSMUSG00000029299	protein-coding	3	-1.22655	-0.37064	0.595248	1.00194	-1.10379	-0.552934	1.05588	0.600843
14747	Cmklr1	ENSMUSG00000042190	protein-coding	3	-1.07097	-0.530436	0.420288	1.18111	-1.23299	-0.393542	0.845214	0.781322
231633	Tmem119	ENSMUSG00000054675	protein-coding	3	-1.15883	-0.331871	0.2785	1.2122	-1.25933	-0.0668927	0.148237	1.17798
20345	Selplg	ENSMUSG00000048163	protein-coding	3	-1.3122	-0.0987772	0.33606	1.07492	-1.1071	0.0916956	-0.282997	1.2984
246728	Oas2	ENSMUSG00000032690	protein-coding	3	-1.10839	-0.551882	0.61959	1.04068	-1.18138	-0.424086	0.542224	1.06324
246730	Oas1a	ENSMUSG00000052776	protein-coding	3	-1.2096	-0.401514	0.608291	1.00282	-0.470104	-0.0611653	-0.882002	1.41327
80885	Hcar2	ENSMUSG00000045502	protein-coding	3	-1.08156	-0.286009	0.0461014	1.32147	-0.99013	-0.557862	0.268876	1.27912
17969	Ncf1	ENSMUSG00000015950	protein-coding	3	-1.0716	-0.491163	0.340191	1.22258	-0.970992	-0.455557	0.068247	1.3583
18787	Serpine1	ENSMUSG00000037411	protein-coding	3	-1.27858	0.0634757	0.049447	1.16566	-1.38786	-0.00614931	0.470996	0.923016
330217	Gal3st4	ENSMUSG00000075593	protein-coding	3	-1.3209	-0.226652	0.830321	0.71723	-1.1789	-0.255064	0.208536	1.22542
330256	Gm20559	NA	ncRNA	3	-0.785387	-0.917172	0.636096	1.06646	-1.1487	-0.265042	0.154183	1.25955
27056	Irf5	ENSMUSG00000029771	protein-coding	3	-1.12705	-0.301944	0.158814	1.27018	-0.772082	-0.0550675	-0.601012	1.42816
14187	Akr1b8	ENSMUSG00000029762	protein-coding	3	-1.16027	-0.5016	0.727866	0.934008	-1.21826	-0.292777	0.375718	1.13532
78781	Zc3hav1	ENSMUSG00000029826	protein-coding	3	-1.2613	-0.342345	0.746748	0.856901	-1.15535	-0.483674	1.02931	0.609719
83408	Gimap3	ENSMUSG00000039264	protein-coding	3	-0.727199	-0.993906	0.827158	0.893947	-0.907782	-0.66734	0.292545	1.28258
66058	Tmem176a	ENSMUSG00000023367	protein-coding	3	-1.08952	-0.407646	0.235734	1.26143	-0.820011	-0.765146	0.299745	1.28541
12332	Capg	ENSMUSG00000056737	protein-coding	3	-1.00849	-0.515951	0.235537	1.2889	-1.05756	-0.261215	-0.0275414	1.34632
15277	Hk2	ENSMUSG00000000628	protein-coding	3	-1.06808	-0.54402	0.44285	1.16925	-1.26213	0.0974131	-0.0173368	1.18205
11746	Anxa4	ENSMUSG00000029994	protein-coding	3	-1.12206	-0.449892	0.396705	1.17525	-1.06508	-0.619808	0.666335	1.01855
213393	Depp1	ENSMUSG00000048489	protein-coding	3	-1.05022	-0.465693	0.242608	1.27331	-0.896292	-0.444102	-0.0717962	1.41219
15170	Ptpn6	ENSMUSG00000004266	protein-coding	3	-1.04779	-0.566367	0.43385	1.18031	-1.11962	-0.430057	0.350132	1.19955
79362	Bhlhe41	ENSMUSG00000030256	protein-coding	3	-1.21601	0.205766	-0.190817	1.20107	-1.21737	-0.406355	0.680264	0.943463
52855	Lair1	ENSMUSG00000055541	protein-coding	3	-1.01943	-0.487552	0.211478	1.2955	-1.05693	-0.648234	0.785823	0.919338
12483	Cd22	ENSMUSG00000030577	protein-coding	3	-1.13479	-0.348544	0.246371	1.23696	-0.95408	-0.666944	0.403658	1.21737
243914	Lgi4	ENSMUSG00000036560	protein-coding	3	-1.23419	-0.111954	0.144772	1.20137	-1.19476	-0.147951	0.101599	1.24111
12489	Cd33	ENSMUSG00000004609	protein-coding	3	-1.31364	-0.0898041	0.326595	1.07685	-1.21026	-0.172852	0.167686	1.21543
12493	Cd37	ENSMUSG00000030798	protein-coding	3	-1.22143	-0.196422	0.227072	1.19078	-1.11985	-0.407942	0.309778	1.21801
233274	Siglech	ENSMUSG00000051504	protein-coding	3	-1.44948	0.447841	0.187128	0.814511	-1.34359	0.657711	-0.170365	0.856244
100504230	AU020206	NA	unknown	3	-1.10055	-0.539211	0.542733	1.09703	-0.992176	-0.533054	0.229569	1.29566
14159	Fes	ENSMUSG00000053158	protein-coding	3	-0.909787	-0.728281	0.431568	1.2065	-0.732782	-0.98966	0.871179	0.851263
209387	Trim30d	ENSMUSG00000057596	protein-coding	3	-1.26988	-0.27189	0.520917	1.02085	-1.15775	-0.495508	0.672613	0.980648
16190	Il4ra	ENSMUSG00000030748	protein-coding	3	-1.00408	-0.602027	0.39099	1.21512	-0.903552	-0.366079	-0.153727	1.42336
269994	Gsg1l	ENSMUSG00000046182	protein-coding	3	-1.21737	0.121046	-0.123554	1.21988	-1.38975	0.379389	0.0500867	0.96028
171504	Apobr	ENSMUSG00000042759	protein-coding	3	-1.1257	0.274702	-0.379247	1.23025	-1.18965	0.989111	-0.441157	0.641696
13106	Cyp2e1	ENSMUSG00000025479	protein-coding	3	-1.25907	-0.288367	0.514558	1.03287	-1.18984	-0.280297	0.274055	1.19608
66141	Ifitm3	ENSMUSG00000025492	protein-coding	3	-0.970688	-0.696589	0.531458	1.13582	-0.738839	-0.769676	0.15263	1.35588
213573	Cracr2b	ENSMUSG00000048200	protein-coding	3	-1.19566	-0.453294	0.772477	0.876474	-1.47191	0.286997	0.749155	0.435756
16985	Lsp1	ENSMUSG00000018819	protein-coding	3	-1.33676	-0.135108	0.49971	0.972161	-1.32113	-0.156784	0.476341	1.00157
170786	Cd209a	ENSMUSG00000031494	protein-coding	3	-1.41957	0.0387962	0.567822	0.812952	-1.34101	-0.114031	0.982573	0.472472
69165	Cd209b	ENSMUSG00000065987	protein-coding	3	-1.27074	-0.148604	0.287857	1.13149	-1.21356	-0.202388	0.216121	1.19983
69142	Cd209f	ENSMUSG00000051906	protein-coding	3	-1.08886	-0.608684	0.887862	0.809683	-1.20412	-0.369492	0.490611	1.083
70192	Cd209g	ENSMUSG00000079168	protein-coding	3	-1.18726	-0.464582	0.75425	0.897595	-1.16496	0.108567	-0.204295	1.26069
13685	Eif4ebp1	ENSMUSG00000031490	protein-coding	3	-1.48169	0.300812	0.682261	0.49862	-1.3819	0.128373	0.247162	1.00637
20288	Msr1	ENSMUSG00000025044	protein-coding	3	-0.772116	-0.955027	0.874771	0.852371	-0.488198	-1.01897	0.211563	1.29561
17095	Lyl1	ENSMUSG00000034041	protein-coding	3	-1.27401	-0.321811	0.800604	0.795217	-1.04855	-0.31494	0.0215089	1.34198
78688	Nol3	ENSMUSG00000014776	protein-coding	3	-1.3039	0.471851	-0.188564	1.02061	-1.24652	0.398043	-0.256855	1.10534
13057	Cyba	ENSMUSG00000006519	protein-coding	3	-1.24342	-0.306088	0.492146	1.05736	-1.16876	-0.138276	0.0367989	1.27024
12362	Casp1	ENSMUSG00000025888	protein-coding	3	-1.3457	0.217465	0.0614435	1.06679	-1.23839	0.100997	-0.0674519	1.20484
72560	Naalad2	ENSMUSG00000043943	protein-coding	3	-1.0089	-0.709955	0.880289	0.838562	-1.02283	-0.641227	0.550886	1.11318
77119	7630403G23Rik	ENSMUSG00000098758	ncRNA	3	-1.38902	-0.0708272	0.7342	0.725646	-1.48688	0.617741	0.312313	0.556823
78500	1700063D05Rik	ENSMUSG00000100837	ncRNA	3	-1.26102	-0.290457	1.02264	0.528837	-1.36604	-0.120911	0.660411	0.826541
12501	Cd3e	ENSMUSG00000032093	protein-coding	3	-1.17946	-0.473567	0.922354	0.73067	-1.11012	-0.473103	0.410481	1.17274
16154	Il10ra	ENSMUSG00000032089	protein-coding	3	-1.11043	0.229124	-0.373629	1.25493	-1.21015	-0.201748	0.206907	1.205
12306	Anxa2	ENSMUSG00000032231	protein-coding	3	-1.06578	-0.598887	0.587508	1.07716	-1.08411	-0.571441	0.575065	1.08049
100503019	Gm16551	ENSMUSG00000066477	ncRNA	3	-1.39482	-0.0552806	0.720643	0.729454	-1.40576	-0.0226093	0.674167	0.754204
12044	Bcl2a1a	ENSMUSG00000102037	protein-coding	3	-1.30362	-0.122386	0.346352	1.07965	-1.23658	-0.216373	0.29721	1.15574
13036	Ctsh	ENSMUSG00000032359	protein-coding	3	-0.938896	-0.689485	0.415899	1.21248	-0.623756	-0.807382	0.0318356	1.3993
102502	Pls1	ENSMUSG00000049493	protein-coding	3	-0.961961	-0.764415	0.855646	0.87073	-0.868189	-0.862153	0.919476	0.810866
635668	Fbxw23	NA	protein-coding	3	-1.16264	-0.471458	0.603901	1.0302	-1.17831	-0.467662	0.961321	0.68465
102545	Cmtm7	ENSMUSG00000032436	protein-coding	3	-1.1923	-0.202899	0.166588	1.22861	-0.813232	-0.381517	-0.262679	1.45743
13051	Cx3cr1	ENSMUSG00000052336	protein-coding	3	-1.23545	-0.290324	0.427184	1.09859	-1.09334	-0.505242	0.430775	1.16781
23890	Gpr34	ENSMUSG00000040229	protein-coding	3	-1.23982	-0.285542	0.432554	1.0928	-1.09773	-0.431518	0.295856	1.23339
30878	Apln	ENSMUSG00000037010	protein-coding	3	-1.14556	0.0104087	-0.15467	1.28983	-1.38484	0.440427	0.00195092	0.942463
74131	Sash3	ENSMUSG00000031101	protein-coding	3	-1.08555	-0.346831	0.135055	1.29732	-1.31019	-0.215915	0.572915	0.953186
19703	Renbp	ENSMUSG00000031387	protein-coding	3	-1.05336	-0.655621	0.866303	0.84268	-0.579504	-0.695542	-0.189376	1.46442
17698	Msn	ENSMUSG00000031207	protein-coding	3	-0.99443	-0.673733	0.546151	1.12201	-0.825214	-0.900486	0.960637	0.765063
83558	Tex11	ENSMUSG00000009670	protein-coding	3	-1.1022	-0.522459	0.502133	1.12252	-1.1431	0.364051	-0.403359	1.18241
14618	Gjb1	ENSMUSG00000047797	protein-coding	3	-1.11229	-0.184735	-0.0176513	1.31468	-1.01417	-0.107377	-0.255001	1.37655
279572	Tlr13	ENSMUSG00000033777	protein-coding	3	-1.08112	-0.441121	0.272247	1.24999	-0.90798	-0.66682	0.291958	1.28284
12229	Btk	ENSMUSG00000031264	protein-coding	3	-1.39256	0.117791	0.295057	0.979714	-1.17537	-0.0465012	-0.0485605	1.27043
50778	Rgs1	ENSMUSG00000026358	protein-coding	3	-1.10767	-0.409673	0.282178	1.23516	0.0889505	-1.12238	-0.257356	1.29078
15064	Mr1	ENSMUSG00000026471	protein-coding	3	-0.9269	-0.697822	0.403678	1.22104	-0.410271	-1.11865	0.310857	1.21806
215243	Traf3ip3	ENSMUSG00000037318	protein-coding	3	-0.651094	-0.958372	1.23041	0.379053	-1.08999	-0.482659	0.372596	1.20005
70450	Unc13d	ENSMUSG00000057948	protein-coding	3	-0.502955	-1.15596	0.961364	0.69755	-0.923239	-0.788647	1.02971	0.682176
52668	Ifi27	ENSMUSG00000064215	protein-coding	3	-0.87247	-0.822411	0.596317	1.09856	-0.685545	-0.886395	0.281572	1.29037
104816	Aspg	ENSMUSG00000037686	protein-coding	3	-0.967809	-0.752105	0.763443	0.956471	-1.18314	-0.391863	0.46632	1.10868
20540	Slc7a7	ENSMUSG00000000958	protein-coding	3	-1.18146	-0.0971106	0.0158561	1.26272	-0.4447	-0.7354	-0.294571	1.47467
85031	Pla1a	ENSMUSG00000002847	protein-coding	3	-0.922315	-0.745724	0.516172	1.15187	-0.240841	-1.30303	0.610191	0.933684
22712	Zfp54	ENSMUSG00000023882	protein-coding	3	-1.1241	-0.546027	0.687433	0.982694	-0.0557139	-1.14165	-0.100129	1.2975
14999	H2-DMb1	ENSMUSG00000079547	protein-coding	3	-1.08351	-0.462569	0.316505	1.22958	-0.754477	-0.952068	0.668635	1.03791
14961	H2-Ab1	ENSMUSG00000073421	protein-coding	3	-1.07745	-0.623776	0.812486	0.888743	-0.863226	-0.867012	0.809139	0.9211
14960	H2-Aa	ENSMUSG00000036594	protein-coding	3	-1.11197	-0.572766	0.752139	0.9326	-0.954315	-0.754249	0.679932	1.02863
14969	H2-Eb1	ENSMUSG00000060586	protein-coding	3	-0.80731	-0.914455	0.738848	0.982918	-0.994306	-0.717004	0.727259	0.98405
15040	H2-T23	ENSMUSG00000067212	protein-coding	3	-0.961546	-0.709715	0.539679	1.13158	-0.90837	-0.684341	0.328285	1.26443
77619	Prelid2	ENSMUSG00000056671	protein-coding	3	-0.841496	-0.884071	0.966498	0.759069	-0.146396	-1.34091	0.550659	0.936646
69774	Ms4a6b	ENSMUSG00000024677	protein-coding	3	-1.22548	-0.224859	0.280266	1.17008	-0.327389	-0.877349	-0.233508	1.43825
227612	Tor4a	ENSMUSG00000059555	protein-coding	3	-0.666843	-1.04435	0.872183	0.839013	0.113896	-1.44786	0.689292	0.644673
58203	Zbp1	ENSMUSG00000027514	protein-coding	3	-0.964105	-0.6468	0.384357	1.22655	0.132344	-1.12301	-0.289089	1.27975
209086	Samd9l	ENSMUSG00000047735	protein-coding	3	-1.06459	-0.640861	0.881472	0.823982	-0.655174	-1.01266	1.11178	0.556053
232801	Lilra5	ENSMUSG00000070873	protein-coding	3	-1.22197	-0.393007	0.652149	0.962828	-0.279508	-1.25263	0.466831	1.0653
12273	C5ar1	ENSMUSG00000049130	protein-coding	3	-1.27387	-0.124337	0.260746	1.13746	-0.943735	-0.51255	0.101137	1.35515
22695	Zfp36	ENSMUSG00000044786	protein-coding	3	-0.993108	-0.727958	0.823261	0.897805	-0.579452	-1.09978	0.989299	0.689933
72433	Rab38	ENSMUSG00000030559	protein-coding	3	-1.11413	-0.42093	0.318458	1.2166	0.00629604	-1.20992	-0.0352426	1.23887
319236	Trim12c	ENSMUSG00000057143	protein-coding	3	-0.741328	-0.961971	0.658736	1.04456	-0.370279	-1.08867	0.17565	1.2833
233752	Insc	ENSMUSG00000048782	protein-coding	3	-1.10268	-0.0658955	-0.156312	1.32489	-0.401186	-1.07151	0.185661	1.28703
270084	Lpcat2	ENSMUSG00000033192	protein-coding	3	-1.08589	-0.444765	0.290157	1.2405	-0.784134	-0.496674	-0.171449	1.45226
22441	Xlr	ENSMUSG00000054626	protein-coding	3	-1.19602	-0.429435	0.633742	0.991712	-1.06831	-0.139829	-0.140699	1.34884
654820	G530011O06Rik	ENSMUSG00000072844	ncRNA	3	-0.764394	-0.961831	0.844968	0.881256	-0.567666	-1.09326	0.603298	1.05763
170942	Erdr1	ENSMUSG00000096768	protein-coding	3	-0.308855	-0.81976	1.45754	-0.328921	-0.629115	-0.74046	1.43247	-0.0628969
22349	Vil1	ENSMUSG00000026175	protein-coding	3	-0.944869	-0.503176	1.3587	0.0893491	-1.34204	-0.156128	0.587409	0.910764
23943	Esyt1	ENSMUSG00000025366	protein-coding	3	-0.959711	-0.736048	1.0708	0.62496	-0.970363	-0.69036	1.14879	0.511928
216616	Efemp1	ENSMUSG00000020467	protein-coding	3	-1.27442	-0.241056	1.04878	0.466694	-1.32905	-0.000383727	1.083	0.246432
100034251	Wfdc17	ENSMUSG00000069792	protein-coding	3	-1.37814	-0.0977495	0.705887	0.770001	-1.43689	0.0950218	0.556902	0.784968
13614	Edn1	ENSMUSG00000021367	protein-coding	3	-1.3159	0.0255219	1.11167	0.17871	-1.02014	0.0451905	1.34829	-0.373342
69146	Gsdmd	ENSMUSG00000022575	protein-coding	3	-1.04623	-0.326407	1.34084	0.0317984	-1.49587	0.563404	0.394784	0.53768
16440	Itpr3	ENSMUSG00000042644	protein-coding	3	-0.677983	-0.702252	1.42993	-0.0496991	-1.22278	-0.0486965	1.22485	0.0466323
213556	Plekhh2	ENSMUSG00000040852	protein-coding	3	-0.765437	-0.793746	1.31277	0.246418	-0.765437	-0.653733	1.40948	0.00968507
13830	Stom	ENSMUSG00000026880	protein-coding	3	-1.35795	-0.117725	0.901098	0.574576	-1.31545	-0.237165	0.839687	0.712928
54486	Hpgds	ENSMUSG00000029919	protein-coding	3	-1.27169	-0.326093	0.79563	0.802151	-1.38154	-0.0373152	0.50527	0.913589
22371	Vwf	ENSMUSG00000001930	protein-coding	3	-0.784691	-0.785632	1.30192	0.2684	-0.9531	-0.590608	1.29686	0.246847
233328	Lrrk1	ENSMUSG00000015133	protein-coding	3	-1.27817	-0.146451	1.11855	0.306066	-1.12957	-0.301306	1.26752	0.163348
56847	Aldh1a3	ENSMUSG00000015134	protein-coding	3	-0.516432	-1.07862	1.18339	0.411656	-1.44891	0.126494	0.589496	0.732916
12502	Cd3g	ENSMUSG00000002033	protein-coding	3	-1.01366	-0.647356	1.12541	0.535603	-0.863638	-0.857868	0.995657	0.72585
73748	Gadl1	ENSMUSG00000056880	protein-coding	3	-1.30487	-0.253112	0.680003	0.877978	-1.28453	-0.151697	1.10257	0.333653
100862004	EZ_100862004	NA	pseudo	3	-0.692043	-0.750128	1.39875	0.0434214	-0.575684	-0.705286	1.46229	-0.181317
239691	AU021092	ENSMUSG00000051669	protein-coding	3	-0.832224	-0.729643	1.30786	0.254003	-0.397062	-0.414505	1.48773	-0.676161
224796	Clic5	ENSMUSG00000023959	protein-coding	3	-0.878334	-0.833692	1.04036	0.671663	-0.451083	-1.03353	1.30191	0.182702
240328	F830016B08Rik	ENSMUSG00000090942	protein-coding	3	-0.744044	-0.88273	1.22811	0.398666	-0.20206	-1.28973	1.04843	0.443357
100039781	Hrct1	ENSMUSG00000071001	protein-coding	3	-0.825531	-0.714659	1.32762	0.21257	-1.01059	-0.598572	1.20815	0.401011
100861837	EZ_100861837	NA	protein-coding	3	-0.487846	-0.7467	1.46651	-0.23196	-0.141803	-1.10898	1.32103	-0.070252
234779	Plcg2	ENSMUSG00000034330	protein-coding	3	-1.26532	0.360491	-0.20319	1.10802	-1.38721	0.00232852	0.450875	0.934004
218877	Sema3g	ENSMUSG00000021904	protein-coding	4	0.505038	-0.383138	1.07719	-1.19909	0.59257	-0.404269	1.01664	-1.20494
78416	Rnase6	ENSMUSG00000021880	protein-coding	4	-1.46728	0.762883	0.260022	0.44438	-1.10422	-0.296164	0.103343	1.29704
23796	Aplnr	ENSMUSG00000044338	protein-coding	4	0.435847	-0.0791406	0.99215	-1.34886	0.912618	0.0636522	0.430158	-1.40643
21846	Tie1	ENSMUSG00000033191	protein-coding	4	0.387603	0.0360683	0.962625	-1.3863	0.886971	-0.204529	0.643306	-1.32575
433297	Gm5526	NA	pseudo	4	-0.963324	0.907046	0.817978	-0.7617	0.324381	1.27075	-0.859867	-0.735261
226777	C130074G19Rik	ENSMUSG00000039349	protein-coding	4	-0.364298	1.22272	0.279242	-1.13766	-0.752337	1.31839	0.234471	-0.800529
216019	Hkdc1	ENSMUSG00000020080	protein-coding	4	-0.401427	1.32776	0.105534	-1.03187	-0.938536	1.31194	0.218412	-0.59182
12696	Cirbp	ENSMUSG00000045193	protein-coding	4	-0.801019	1.23428	0.392087	-0.825345	-0.867255	1.38467	0.054911	-0.572322
216795	Wnt9a	ENSMUSG00000000126	protein-coding	4	-0.563177	0.613273	1.04861	-1.0987	-0.332024	0.675909	0.917502	-1.26139
268482	Krt12	ENSMUSG00000020912	protein-coding	4	-0.63807	1.18313	0.450153	-0.995209	-0.606943	1.49549	-0.457774	-0.430775
100503871	4833432E10Rik	NA	unknown	4	-0.901411	1.06954	0.633367	-0.801494	-0.224791	1.15586	0.302588	-1.23365
100504687	2810029C07Rik	ENSMUSG00000096995	ncRNA	4	0.0434449	0.226212	1.07153	-1.34118	-0.543271	0.973257	0.697472	-1.12746
74470	Cep72	ENSMUSG00000021572	protein-coding	4	-0.0398764	0.316511	1.0575	-1.33414	0.575823	1.11324	-0.808023	-0.881038
320469	9930014A18Rik	NA	ncRNA	4	-0.579278	0.504895	1.13418	-1.05979	-0.27917	0.521331	1.02368	-1.26584
69291	1700001L05Rik	NA	ncRNA	4	-0.417051	0.940593	0.688046	-1.21159	-0.456657	0.989056	0.647996	-1.1804
320020	6330415G19Rik	ENSMUSG00000117322	ncRNA	4	-0.594481	1.1333	0.510671	-1.04949	-0.663651	1.35803	0.139764	-0.834141
320593	A230051N06Rik	ENSMUSG00000117172	ncRNA	4	-0.0879988	0.805833	0.662173	-1.38001	-0.278263	1.48164	-0.561427	-0.641953
319888	Oacyl	ENSMUSG00000046610	protein-coding	4	-0.912641	1.29629	0.262676	-0.646321	-0.697347	1.07808	0.609314	-0.990045
77059	4931408D14Rik	NA	ncRNA	4	0.192944	0.444369	0.813205	-1.45052	0.851492	0.435845	0.148916	-1.43625
16492	Kcna4	ENSMUSG00000042604	protein-coding	4	0.0707345	0.675247	0.69021	-1.43619	0.0816251	0.242218	1.03854	-1.36239
629777	Zfp335os	NA	ncRNA	4	-0.843126	1.21679	0.420937	-0.794597	-0.569522	1.03553	0.631505	-1.09751
71710	Lrrcc1	ENSMUSG00000027550	protein-coding	4	0.277648	-0.0247445	1.0757	-1.3286	0.0542829	-0.0979857	1.24384	-1.20013
12038	Bche	ENSMUSG00000027792	protein-coding	4	-0.643024	0.673873	1.01703	-1.04788	-0.819766	0.344392	1.2615	-0.786126
99542	AI115009	ENSMUSG00000097745	ncRNA	4	-0.495874	1.09744	0.526498	-1.12807	0.710998	0.810917	-0.178384	-1.34353
56198	Heyl	ENSMUSG00000032744	protein-coding	4	-0.399134	0.427732	1.13838	-1.16698	-0.312375	0.352517	1.15835	-1.19849
269582	Clspn	ENSMUSG00000042489	protein-coding	4	-0.481061	0.709078	0.944243	-1.17226	0.328734	0.603022	0.557405	-1.48916
242702	Myom3	ENSMUSG00000037139	protein-coding	4	-0.521163	0.98536	0.676118	-1.14032	-0.0934212	1.34142	-0.16952	-1.07848
100910	Chpf2	ENSMUSG00000038181	protein-coding	4	-0.260915	0.474539	1.05162	-1.26524	-0.275342	0.704747	0.865882	-1.29529
735264	Mir671	NA	ncRNA	4	0.0388788	0.444793	0.916542	-1.40021	-0.0508073	0.559766	0.875689	-1.38465
69852	Tcf23	ENSMUSG00000006642	protein-coding	4	0.0713811	0.193102	1.07661	-1.34109	-0.491127	0.560593	1.07028	-1.13975
14843	Gsx2	ENSMUSG00000035946	protein-coding	4	-0.444594	1.26975	0.239197	-1.06436	-0.352413	1.48411	-0.693989	-0.437712
232174	Cyp26b1	ENSMUSG00000063415	protein-coding	4	0.067511	0.433521	0.907496	-1.40853	-0.0886895	0.184169	1.16751	-1.26299
613264	1810020O05Rik	NA	ncRNA	4	-0.579543	0.694209	0.985651	-1.10032	-0.0760044	1.39055	-0.343769	-0.970779
72556	Zfp566	ENSMUSG00000078768	protein-coding	4	-0.737383	1.26404	0.336574	-0.863236	-1.16836	1.26668	0.0639892	-0.162309
101694	Mir9-3hg	ENSMUSG00000097023	ncRNA	4	-0.291339	1.21062	0.256951	-1.17623	-0.611611	1.45082	-0.128988	-0.710222
100504389	9030407P20Rik	NA	unknown	4	-0.787001	1.20922	0.432814	-0.855034	-0.581462	1.27424	0.285379	-0.978153
100689703	9330133O14Rik	NA	ncRNA	4	-0.352531	0.732662	0.874518	-1.25465	-0.599875	1.28176	0.277433	-0.959314
210710	Gab3	ENSMUSG00000032750	protein-coding	4	0.0184041	0.233718	1.08085	-1.33297	-0.723551	1.33922	0.188865	-0.804539
100503690	Gm19835	NA	ncRNA	4	-0.00260855	0.570231	0.837289	-1.40491	-0.720356	0.368608	1.24437	-0.892619
268878	Atp13a5	ENSMUSG00000048939	protein-coding	4	-0.784621	0.209172	1.33057	-0.75512	-0.357967	-0.18802	1.43219	-0.886199
224344	Rbm11	ENSMUSG00000032940	protein-coding	4	-0.30296	0.882789	0.700237	-1.28007	-0.182396	0.359506	1.09926	-1.27637
224792	Adgrf5	ENSMUSG00000056492	protein-coding	4	-0.0384498	0.0246994	1.23117	-1.21742	0.053485	-0.248142	1.30493	-1.11028
28250	Slco1a4	ENSMUSG00000030237	protein-coding	4	-0.0427625	0.216757	1.12462	-1.29862	0.377913	-0.0501143	1.01952	-1.34731
77383	C030029H02Rik	ENSMUSG00000110027	ncRNA	4	-1.08296	0.266503	1.25169	-0.435234	-0.668214	0.646275	1.04431	-1.02237
208968	Zfp280c	ENSMUSG00000036916	protein-coding	4	0.390399	-0.244444	1.10541	-1.25136	0.187895	-0.237743	1.23052	-1.18067
213742	Xist	ENSMUSG00000086503	ncRNA	4	0.0367808	-0.766544	1.40044	-0.670682	-0.245738	-0.772629	1.4642	-0.445835
107656	Krt9	ENSMUSG00000051617	protein-coding	4	-1.46911	0.557571	0.695943	0.215599	-1.41204	0.562093	0.830552	0.0193968
218121	Mboat1	ENSMUSG00000038732	protein-coding	4	-1.36624	0.116686	1.03653	0.213027	-1.4471	0.160372	0.481578	0.805149
100038577	Gm10790	ENSMUSG00000113856	ncRNA	4	-1.38971	0.46189	0.924854	0.00296671	-1.28798	0.46415	1.03894	-0.215113
638247	9530082P21Rik	ENSMUSG00000097006	ncRNA	4	-0.694345	-0.400124	1.48501	-0.390543	-1.36532	0.897285	0.566631	-0.0986007
230163	Aldob	ENSMUSG00000028307	protein-coding	4	-1.03308	0.0193361	1.34905	-0.335309	-1.47021	0.247207	0.732953	0.490051
68180	Hyi	ENSMUSG00000006395	protein-coding	4	-0.88908	1.08523	0.61347	-0.809615	-1.45846	0.757391	0.186969	0.514099
634650	Gbp11	ENSMUSG00000092021	protein-coding	4	-0.736827	-0.272964	1.47256	-0.462766	-1.47595	0.240131	0.605965	0.629854
23961	Oas1b	ENSMUSG00000029605	protein-coding	4	-1.17476	-0.0939132	1.2693	-0.000629569	-1.00726	-0.712017	0.843911	0.875368
16071	Igkc	IGKC	other	4	-1.41131	0.214152	0.949114	0.248044	-1.34914	0.0934135	1.06528	0.190441
11482	Acvrl1	ENSMUSG00000000530	protein-coding	4	-0.277236	-0.582203	1.48206	-0.622627	-0.611484	-0.830888	1.39033	0.0520464
20215	Sag	ENSMUSG00000056055	protein-coding	4	-1.32668	1.06117	0.330977	-0.0654713	-1.44978	0.841025	0.356859	0.2519
212439	AA986860	ENSMUSG00000042510	protein-coding	4	-1.3034	0.485092	1.01372	-0.195412	-0.858871	1.16869	0.496436	-0.806257
18551	Pcsk4	ENSMUSG00000020131	protein-coding	4	-1.2226	1.05494	0.518738	-0.351085	-1.02146	1.36834	-0.283252	-0.0636235
71912	Jsrp1	ENSMUSG00000020216	protein-coding	4	-1.252	0.976464	-0.331836	0.607371	-1.13739	1.03284	-0.510799	0.615356
105243	Slc9a3	ENSMUSG00000036123	protein-coding	4	-1.10714	1.11783	0.506834	-0.517524	-1.43019	0.831442	0.504328	0.0944197
64929	Scel	ENSMUSG00000022123	protein-coding	4	-1.14686	1.26405	-0.258601	0.141413	-1.44744	0.454078	0.176245	0.817114
474160	Smim40	ENSMUSG00000092349	protein-coding	4	-1.44913	0.667875	0.11789	0.663368	-1.10642	1.3166	-0.205816	-0.00436549
75180	Tmem269	ENSMUSG00000028642	protein-coding	4	-0.913788	1.42378	-0.317442	-0.192549	-1.07051	1.31477	0.096462	-0.340722
74466	Mfsd13b	ENSMUSG00000030877	protein-coding	4	-1.17803	0.0185216	1.2652	-0.105699	-0.740012	1.33073	0.208162	-0.798879
20295	Ccl17	ENSMUSG00000031780	protein-coding	4	-1.29553	1.0552	-0.179224	0.419561	-1.1848	1.23342	0.16772	-0.216344
546100	Gm5914	ENSMUSG00000098120	ncRNA	4	-1.11772	1.26122	0.201867	-0.345368	-0.520219	1.42685	-0.0775099	-0.829126
240726	Slco5a1	ENSMUSG00000025938	protein-coding	5	0.821023	0.261276	0.373173	-1.45547	0.498149	0.773057	0.184838	-1.45604
72160	Tmem163	ENSMUSG00000026347	protein-coding	5	0.815643	0.914858	-0.850364	-0.880138	0.965746	0.754369	-0.957177	-0.762938
108000	Cenpf	ENSMUSG00000026605	protein-coding	5	1.39277	0.0405501	-0.591507	-0.841817	0.980702	0.39633	-0.00549502	-1.37154
70337	Iyd	ENSMUSG00000019762	protein-coding	5	1.02575	0.6652	-0.650956	-1.04	1.09545	0.462916	-0.348239	-1.21013
53374	Chst3	ENSMUSG00000057337	protein-coding	5	0.893605	0.768246	-0.491517	-1.17033	1.35484	0.0823912	-0.468799	-0.968429
17311	Kitl	ENSMUSG00000019966	protein-coding	5	1.24399	0.0613278	-0.106408	-1.19891	0.578822	-0.0138981	0.836735	-1.40166
140703	Emid1	ENSMUSG00000034164	protein-coding	5	0.620749	1.06274	-0.65711	-1.02638	0.926655	0.776722	-1.06058	-0.6428
109212	Pimreg	ENSMUSG00000020808	protein-coding	5	0.95457	0.716038	-0.534787	-1.13582	0.915544	0.797911	-1.02578	-0.687678
382543	Ankfn1	ENSMUSG00000047773	protein-coding	5	1.00948	0.451803	-0.135176	-1.32611	-0.0584411	1.00875	0.398768	-1.34907
21973	Top2a	ENSMUSG00000020914	protein-coding	5	1.38952	0.04092	-0.864383	-0.566052	1.14481	0.493339	-0.590765	-1.04739
11799	Birc5	ENSMUSG00000017716	protein-coding	5	0.671676	0.422462	0.394155	-1.48829	1.27063	0.26447	-0.505552	-1.02955
12416	Cbx2	ENSMUSG00000025577	protein-coding	5	0.664503	1.04365	-0.782178	-0.925974	0.92466	0.769497	-0.604393	-1.08976
30951	Cbx8	ENSMUSG00000025578	protein-coding	5	0.956065	0.671167	-0.418943	-1.20829	0.889089	0.754345	-0.440897	-1.20254
18109	Mycn	ENSMUSG00000037169	protein-coding	5	0.714268	0.76963	-0.110874	-1.37302	0.909856	0.665129	-0.292782	-1.2822
69732	2410018L13Rik	ENSMUSG00000073164	ncRNA	5	0.716901	0.955192	-1.13245	-0.539638	0.454181	1.05311	-0.229845	-1.27744
20666	Sox11	ENSMUSG00000063632	protein-coding	5	1.40783	0.0188097	-0.713867	-0.712775	1.15813	0.340702	-1.20734	-0.291491
268697	Ccnb1	ENSMUSG00000041431	protein-coding	5	1.06165	0.641093	-0.773118	-0.929622	1.38236	-0.254003	-1.00462	-0.12374
109700	Itga1	ENSMUSG00000042284	protein-coding	5	0.690532	0.0424692	0.6948	-1.4278	0.173144	-0.31883	1.2682	-1.12251
52033	Pbk	ENSMUSG00000022033	protein-coding	5	1.1774	0.470726	-0.693714	-0.954413	0.934618	0.786459	-0.976548	-0.744529
319903	9630013A20Rik	ENSMUSG00000115529	ncRNA	5	1.16977	0.461916	-0.607165	-1.02452	1.29561	0.275099	-0.863336	-0.70737
320873	Cdh10	ENSMUSG00000022321	protein-coding	5	0.73705	0.780221	-0.168314	-1.34896	0.791259	0.45441	0.211305	-1.45697
22042	Tfrc	ENSMUSG00000022797	protein-coding	5	1.13959	0.48375	-0.538072	-1.08527	1.15637	0.072172	0.057653	-1.28619
73016	Kremen2	ENSMUSG00000040680	protein-coding	5	1.30539	0.186368	-0.473332	-1.01842	0.103056	1.21498	-0.0912975	-1.22673
51793	Ddah2	ENSMUSG00000007039	protein-coding	5	0.82292	0.818247	-0.429072	-1.21209	0.442514	1.1331	-0.414308	-1.1613
22715	Zfp57	ENSMUSG00000036036	protein-coding	5	0.940972	0.469901	-0.0351814	-1.37569	1.05896	0.572124	-0.483075	-1.14801
574402	Gpr17	ENSMUSG00000052229	protein-coding	5	1.16247	0.444367	-1.08649	-0.520347	1.30436	0.263311	-0.768034	-0.799641
27528	Nrep	ENSMUSG00000042834	protein-coding	5	1.0715	0.626151	-0.751873	-0.945781	1.10261	0.583812	-0.739737	-0.946683
22240	Dpysl3	ENSMUSG00000024501	protein-coding	5	1.34133	-0.127326	-0.133875	-1.08013	1.22539	-0.425704	0.306358	-1.10605
14419	Gal	ENSMUSG00000024907	protein-coding	5	0.503302	1.12663	-0.541976	-1.08796	0.292836	1.28114	-0.656192	-0.917787
72514	Fgfbp3	ENSMUSG00000047632	protein-coding	5	0.515644	0.621712	0.353493	-1.49085	0.360384	0.773738	0.335252	-1.46937
107182	Btaf1	ENSMUSG00000040565	protein-coding	5	0.841586	0.122577	0.469733	-1.4339	0.591406	-0.0622924	0.854902	-1.38402
15925	Ide	ENSMUSG00000056999	protein-coding	5	0.562642	0.386566	0.546059	-1.49527	0.562783	0.270228	0.647285	-1.4803
353282	Sfmbt2	ENSMUSG00000061186	protein-coding	5	1.34185	0.0630011	-0.37943	-1.02542	0.577861	0.114833	0.752056	-1.44475
20274	Scn9a	ENSMUSG00000075316	protein-coding	5	0.752209	0.136601	0.560714	-1.44952	0.691165	-0.0593237	0.760917	-1.39276
78802	Ttc30a1	ENSMUSG00000075271	protein-coding	5	1.11548	-0.226268	0.364459	-1.25367	1.13512	-1.12142	0.469507	-0.483204
17064	Cd93	ENSMUSG00000027435	protein-coding	5	0.713434	-0.247624	0.844408	-1.31022	0.556313	-0.288935	1.00017	-1.26755
277353	Tcfl5	ENSMUSG00000038932	protein-coding	5	0.520018	0.671093	0.290403	-1.48151	1.36941	0.115348	-0.810067	-0.67469
14696	Gnb4	ENSMUSG00000027669	protein-coding	5	0.793659	0.807421	-0.333395	-1.26769	0.882561	0.839868	-0.734076	-0.988352
12428	Ccna2	ENSMUSG00000027715	protein-coding	5	1.10788	0.489641	-0.440419	-1.1571	0.813961	0.884313	-0.61103	-1.08724
22065	Trpc3	ENSMUSG00000027716	protein-coding	5	1.32866	0.211039	-0.720884	-0.818813	0.952858	0.411196	0.022479	-1.38653
17380	Mme	ENSMUSG00000027820	protein-coding	5	1.20364	-0.766389	0.440281	-0.877529	1.06153	-0.305139	0.486086	-1.24248
18072	Nhlh2	ENSMUSG00000048540	protein-coding	5	1.22638	0.386129	-0.653246	-0.959259	1.36125	0.00807294	-0.361081	-1.00824
114249	Npnt	ENSMUSG00000040998	protein-coding	5	1.30124	0.268191	-0.74408	-0.825348	1.16379	0.000838211	0.113177	-1.2778
21338	Tacr3	ENSMUSG00000028172	protein-coding	5	0.990078	0.42734	-1.35392	-0.0635004	1.4892	-0.556321	-0.603668	-0.32921
12319	Car8	ENSMUSG00000041261	protein-coding	5	1.10636	0.5621	-0.649676	-1.01879	1.1321	0.461506	-0.45361	-1.14
75426	Igfbpl1	ENSMUSG00000035551	protein-coding	5	1.25665	0.337948	-0.93003	-0.664572	1.2032	0.441954	-0.779448	-0.865706
272031	Plppr1	ENSMUSG00000063446	protein-coding	5	0.591129	1.10244	-0.870425	-0.823141	0.924334	0.798462	-0.75173	-0.971066
21923	Tnc	ENSMUSG00000028364	protein-coding	5	0.888935	0.792533	-0.550889	-1.13058	0.563263	0.607238	0.317235	-1.48774
21687	Tek	ENSMUSG00000006386	protein-coding	5	0.541139	0.291693	0.650186	-1.48302	0.459112	-0.174162	1.02335	-1.3083
242620	Dmrta2	ENSMUSG00000047143	protein-coding	5	1.434	-0.0835692	-0.786627	-0.563805	1.01098	0.584491	-0.371396	-1.22407
52276	Cdca8	ENSMUSG00000028873	protein-coding	5	1.49446	-0.378416	-0.540395	-0.575647	0.787672	0.926509	-0.695931	-1.01825
70433	Draxin	ENSMUSG00000029005	protein-coding	5	1.31596	0.144661	-0.429792	-1.03083	0.952244	0.694184	-0.465461	-1.18097
15208	Hes5	ENSMUSG00000048001	protein-coding	5	0.231145	1.31437	-0.661622	-0.883891	0.345021	1.21578	-0.476418	-1.08438
20348	Sema3c	ENSMUSG00000028780	protein-coding	5	1.4816	-0.607178	-0.273033	-0.601384	0.955655	-0.362291	0.646565	-1.23993
19699	Reln	ENSMUSG00000042453	protein-coding	5	0.775391	0.017107	0.624645	-1.41714	0.541869	0.0059619	0.856634	-1.40446
65254	Dpysl5	ENSMUSG00000029168	protein-coding	5	1.44115	-0.127847	-0.507739	-0.805566	1.38952	-0.521496	0.0245426	-0.892567
19126	Prom1	ENSMUSG00000029086	protein-coding	5	0.930771	0.484754	-0.0381277	-1.3774	1.02124	0.170962	0.18401	-1.37622
68169	Ndnf	ENSMUSG00000049001	protein-coding	5	0.972768	0.52027	-0.168392	-1.32465	0.825698	0.196521	0.426211	-1.44843
21677	Tead2	ENSMUSG00000030796	protein-coding	5	0.405568	0.172098	0.859873	-1.43754	0.984786	0.534922	-0.217038	-1.30267
27385	Magel2	ENSMUSG00000056972	protein-coding	5	0.653353	0.943104	-0.345821	-1.25064	0.376249	0.593596	0.523984	-1.49383
233406	Prc1	ENSMUSG00000038943	protein-coding	5	1.18922	0.41481	-0.549811	-1.05422	1.24216	0.361491	-0.659498	-0.944153
80986	Ckap2	ENSMUSG00000037725	protein-coding	5	0.994359	0.187375	0.208474	-1.39021	1.24814	0.252548	-0.395131	-1.10555
12367	Casp3	ENSMUSG00000031628	protein-coding	5	0.992258	0.624834	-0.410103	-1.20699	0.900228	-0.00779617	0.500175	-1.39261
330863	Trim67	ENSMUSG00000036913	protein-coding	5	1.35026	-0.0907146	-0.196558	-1.06299	1.31179	0.0873804	-0.317013	-1.08216
68026	Pclaf	ENSMUSG00000040204	protein-coding	5	1.20747	0.398322	-1.01978	-0.586015	1.31465	0.241943	-0.74947	-0.807124
13813	Eomes	ENSMUSG00000032446	protein-coding	5	1.01453	0.66285	-1.08825	-0.589127	1.17397	0.431084	-1.07443	-0.530618
209268	Igsf1	ENSMUSG00000031111	protein-coding	5	0.605939	0.674285	0.184113	-1.46434	1.20557	-0.0345097	0.0701046	-1.24117
76206	Gpr165	ENSMUSG00000031210	protein-coding	5	1.07641	0.625566	-0.879732	-0.822242	1.06721	-0.0453739	0.30668	-1.32852
13193	Dcx	ENSMUSG00000031285	protein-coding	5	1.19654	0.246301	-0.238334	-1.2045	1.12772	0.104832	0.0757055	-1.30826
70008	Ace2	ENSMUSG00000015405	protein-coding	5	1.46263	-0.234049	-0.454225	-0.774353	1.25584	-0.731546	0.350336	-0.874628
237213	Glra2	ENSMUSG00000018589	protein-coding	5	0.827286	0.902038	-0.922302	-0.807022	0.885757	0.685417	-0.279946	-1.29123
17912	Myo1b	ENSMUSG00000018417	protein-coding	5	0.454409	0.580012	0.463117	-1.49754	0.0462788	1.15145	0.0920504	-1.28978
17219	Mcm6	ENSMUSG00000026355	protein-coding	5	0.127548	1.17571	-0.0383658	-1.26489	0.691614	0.385819	0.407957	-1.48539
545370	Hmcn1	ENSMUSG00000066842	protein-coding	5	0.689887	0.0416647	0.696	-1.42755	-0.0764873	0.250335	1.12063	-1.29448
71836	Shcbp1l	ENSMUSG00000042708	protein-coding	5	0.830616	0.488205	0.115861	-1.43468	-0.346465	1.13001	0.413229	-1.19678
16526	Kcnk2	ENSMUSG00000037624	protein-coding	5	-0.131687	1.07691	0.356907	-1.30213	-0.104749	1.29074	-0.0363426	-1.14965
15483	Hsd11b1	ENSMUSG00000016194	protein-coding	5	0.153784	1.30976	-0.423623	-1.03992	0.727057	0.970422	-0.637845	-1.05963
16780	Lamb3	ENSMUSG00000026639	protein-coding	5	-0.574757	1.48878	-0.323866	-0.590161	-0.544344	1.47692	-0.25709	-0.675491
15273	Hivep2	ENSMUSG00000015501	protein-coding	5	0.803048	0.190255	0.458752	-1.45205	0.247634	-0.177225	1.16995	-1.24036
53404	Atoh7	ENSMUSG00000036816	protein-coding	5	0.540749	1.11355	-1.04989	-0.604408	0.321631	1.14515	-0.228687	-1.2381
23801	Aloxe3	ENSMUSG00000020892	protein-coding	5	0.540532	0.477476	0.481368	-1.49938	0.609901	0.960797	-0.299889	-1.27081
11622	Ahr	ENSMUSG00000019256	protein-coding	5	0.689886	0.522242	0.264767	-1.4769	0.599124	-0.29466	0.967562	-1.27203
93835	Amn	ENSMUSG00000021278	protein-coding	5	-0.0777949	1.4361	-0.611765	-0.746537	-0.499826	1.4996	-0.471483	-0.528288
170677	Cdhr1	ENSMUSG00000021803	protein-coding	5	0.376209	1.09348	-0.195047	-1.27464	0.172807	1.21192	-0.171469	-1.21326
380928	Lmo7	ENSMUSG00000033060	protein-coding	5	0.636593	-0.0942734	0.833106	-1.37543	0.0277744	-0.160842	1.28401	-1.15094
72709	C1qtnf6	ENSMUSG00000022440	protein-coding	5	0.803095	0.780794	-0.296442	-1.28745	-0.204567	1.04159	0.454108	-1.29113
214685	Chadl	ENSMUSG00000063765	protein-coding	5	0.480274	0.871547	0.0643706	-1.41619	-0.0591216	1.33534	-0.19146	-1.08476
78895	Pus7l	ENSMUSG00000033356	protein-coding	5	-0.00352832	1.22774	-0.00247446	-1.22174	1.18584	0.377616	-0.443339	-1.12011
20357	Sema5b	ENSMUSG00000052133	protein-coding	5	0.522001	0.883013	-0.00940794	-1.39561	0.974507	0.29749	0.123227	-1.39522
63993	Slc5a7	ENSMUSG00000023945	protein-coding	5	-0.201512	1.25636	0.114682	-1.16953	0.46735	1.12211	-0.434688	-1.15477
106957	Slc39a6	ENSMUSG00000024270	protein-coding	5	0.414719	0.962125	0.00240106	-1.37925	0.652025	0.344211	0.491867	-1.4881
494504	Apcdd1	ENSMUSG00000071847	protein-coding	5	0.386831	0.98781	-0.00549479	-1.36915	0.246527	0.878628	0.313279	-1.43843
20589	Ighmbp2	ENSMUSG00000024831	protein-coding	5	0.566588	0.920753	-0.141549	-1.34579	0.331497	1.20415	-0.406567	-1.12908
227615	Tmem203	ENSMUSG00000078201	protein-coding	5	-0.0661857	1.07423	0.312551	-1.32059	0.292445	0.968262	0.138494	-1.3992
27387	Sh2d3c	ENSMUSG00000059013	protein-coding	5	0.572807	0.872376	-0.0643453	-1.38084	-0.144175	1.19927	0.17401	-1.2291
215387	Ncaph	ENSMUSG00000034906	protein-coding	5	0.23171	0.777403	0.452731	-1.46184	0.860651	0.823158	-0.555474	-1.12833
11552	Adra2b	ENSMUSG00000058620	protein-coding	5	0.270705	0.936802	0.208676	-1.41618	-0.356276	0.94412	0.65711	-1.24495
78177	Ninl	ENSMUSG00000068115	protein-coding	5	0.223154	0.959702	0.223924	-1.40678	-0.613794	1.47746	-0.615439	-0.248224
76367	Trp53rkb	ENSMUSG00000042854	protein-coding	5	0.78095	0.919927	-1.07108	-0.629802	0.605426	1.06444	-1.06537	-0.604491
329628	Fat4	ENSMUSG00000046743	protein-coding	5	0.532225	0.383704	0.578868	-1.4948	-0.506117	-0.00175195	1.39737	-0.889498
329763	Gm5105	ENSMUSG00000049349	ncRNA	5	0.412199	1.1119	-0.297111	-1.22699	-0.339839	1.35873	0.000119146	-1.01901
17357	Marcksl1	ENSMUSG00000047945	protein-coding	5	0.421604	1.21653	-0.835646	-0.802491	0.540985	1.13539	-0.757285	-0.919095
22704	Zfp46	ENSMUSG00000051351	protein-coding	5	-0.105717	1.13176	0.255602	-1.28164	-0.202083	0.873311	0.657164	-1.32839
12615	Cenpa	ENSMUSG00000029177	protein-coding	5	1.2231	0.333124	-0.47633	-1.07989	0.561668	0.835923	0.0115329	-1.40912
330119	Adamts3	ENSMUSG00000043635	protein-coding	5	0.116052	0.900629	0.402312	-1.41899	0.0536061	0.536438	0.830874	-1.42092
101095	Zfp282	ENSMUSG00000025821	protein-coding	5	0.556115	0.948895	-0.179003	-1.32601	0.427053	1.07384	-0.231719	-1.26917
243634	Ano2	ENSMUSG00000038115	protein-coding	5	0.20239	1.33358	-0.790246	-0.745726	0.335632	1.14916	-0.260493	-1.2243
19277	Ptpro	ENSMUSG00000030223	protein-coding	5	1.16075	0.462451	-0.565208	-1.05799	0.948091	0.715951	-0.51263	-1.15141
57775	Usp29	ENSMUSG00000051527	protein-coding	5	0.49665	0.910922	-0.0208023	-1.38677	0.79347	0.269488	0.399338	-1.4623
78748	Rassf10	ENSMUSG00000098132	protein-coding	5	1.0398	0.603167	-0.501061	-1.1419	0.61306	0.8642	-0.111666	-1.36559
330660	Btbd16	ENSMUSG00000040298	protein-coding	5	1.13662	0.542652	-0.796875	-0.882394	0.357135	1.22826	-0.561312	-1.02409
320014	B930025P03Rik	ENSMUSG00000109473	ncRNA	5	0.971219	0.752609	-0.814374	-0.909454	0.964823	0.413359	-0.000411843	-1.37777
56527	Mast1	ENSMUSG00000053693	protein-coding	5	0.507439	0.77015	0.177679	-1.45527	0.315949	0.111281	0.968868	-1.3961
72826	Fam76b	ENSMUSG00000037808	protein-coding	5	-0.169512	1.35973	-0.140075	-1.05014	0.107247	0.834295	0.49079	-1.43233
64008	Aqp9	ENSMUSG00000032204	protein-coding	5	0.0201462	1.3314	-0.279774	-1.07177	0.0808698	0.882352	0.454075	-1.4173
83669	Wdr6	ENSMUSG00000066357	protein-coding	5	-0.14431	1.17592	0.213672	-1.24528	0.0751048	0.476588	0.867622	-1.41931
19337	Rab33a	ENSMUSG00000031104	protein-coding	5	0.272731	1.12076	-0.10573	-1.28776	0.290606	1.19468	-0.303757	-1.18153
15354	Hmgb3	ENSMUSG00000015217	protein-coding	5	-0.58031	1.47381	-0.232334	-0.661167	0.453596	1.19037	-0.708058	-0.935908
245666	Iqsec2	ENSMUSG00000041115	protein-coding	5	0.333478	0.718297	0.42798	-1.47975	-0.138596	0.236717	1.15923	-1.25735
12778	Ackr3	ENSMUSG00000044337	protein-coding	5	1.2531	-0.12859	-1.18713	0.062622	1.10964	0.254801	-1.30388	-0.0605671
215748	Cnksr3	ENSMUSG00000015202	protein-coding	5	1.32494	0.20029	-0.906264	-0.618961	1.01135	-0.340998	-1.23967	0.569317
12484	Cd24a	ENSMUSG00000047139	protein-coding	5	1.36171	-0.235078	-1.04073	-0.0859047	1.34546	-0.215197	-1.06747	-0.0627889
18423	Otx1	ENSMUSG00000005917	protein-coding	5	1.44183	-0.429527	-0.840993	-0.171315	0.760359	0.919342	-1.12792	-0.551782
20606	Sstr2	ENSMUSG00000047904	protein-coding	5	0.791302	0.486576	-1.45153	0.17365	0.854086	0.447349	-1.43288	0.131443
19348	Kif20a	ENSMUSG00000003779	protein-coding	5	1.27748	0.131745	-1.12753	-0.281699	1.36037	-0.130706	-1.04858	-0.181082
70997	Spef1	ENSMUSG00000027329	protein-coding	5	1.32842	-0.327609	-1.06039	0.059577	0.704466	0.691992	-1.42274	0.02628
68867	Rnf122	ENSMUSG00000039328	protein-coding	5	0.516074	0.426221	-1.4978	0.555508	1.01554	0.411493	-1.33847	-0.0885658
69430	1700048O20Rik	ENSMUSG00000043773	ncRNA	5	0.869101	0.583896	-1.3777	-0.0752977	0.949843	0.667957	-1.22302	-0.394778
217648	Gm527	ENSMUSG00000047227	protein-coding	5	0.37893	0.833553	-1.4508	0.238313	-0.825288	1.45407	-0.255656	-0.373126
330485	Tmem145	ENSMUSG00000043843	protein-coding	5	0.512147	1.08646	-1.17315	-0.425461	-0.211168	1.47051	-0.633924	-0.625419
78774	Cfap61	ENSMUSG00000037143	protein-coding	5	1.43278	-0.105582	-0.497336	-0.829858	0.809644	-1.45467	0.423437	0.221592
74589	Kbtbd12	ENSMUSG00000033182	protein-coding	5	-0.645016	1.01324	-1.0471	0.678882	-0.888343	1.21004	0.428595	-0.750297

## Sheet: GO_Abundance
Cluster 1										Cluster 2										Cluster 3										Cluster 4										Cluster 5
Category	Gene Set	Description	Size	Expect	Ratio	# Genes	P Value	FDR		Category	Gene Set	Description	Size	Expect	Ratio	# Genes	P Value	FDR		Category	Gene Set	Description	Size	Expect	Ratio	# Genes	P Value	FDR		Category	Gene Set	Description	Size	Expect	Ratio	# Genes	P Value	FDR		Category	Gene Set	Description	Size	Expect	Ratio	# Genes	P Value	FDR
BP	GO:0055085	transmembrane transport	1175	12.053	2.8209	34.0003	2.0822e-08	0.00017876		BP	GO:0009605	response to external stimulus	1766	27.928	3.2942	92.0004	0	0		BP	GO:0009605	response to external stimulus	1766	28.305	3.3563	95.0001	0	0		BP	GO:0003203	endocardial cushion morphogenesis	30	0.066249	30.189	1.99999	0.0019754	1		BP	GO:0001822	kidney development	267	2.1302	5.1638	10.9999	9.2181e-06	0.033061
	GO:0048878	chemical homeostasis	933	9.5706	2.9256	27.9997	2.2725e-07	0.00056271			GO:0048584	positive regulation of response to stimulus	1716	27.137	2.8743	77.9999	0	0			GO:0002376	immune system process	1688	27.055	3.9179	105.999	0	0			GO:0060317	cardiac epithelial to mesenchymal transition	32	0.070665	28.302	1.99996	0.0022462	1			GO:0001655	urogenital system development	321	2.561	4.6856	11.9998	9.5065e-06	0.033061
	GO:0098660	inorganic ion transmembrane transport	659	6.7599	3.4024	22.9999	2.3773e-07	0.00056271			GO:0002376	immune system process	1688	26.694	4.4204	117.998	0	0			GO:0006952	defense response	974	15.611	4.6121	71.9995	0	0			GO:0003197	endocardial cushion development	37	0.081707	24.478	2.00002	0.0029955	1			GO:0072006	nephron development	134	1.0691	7.4829	7.99997	1.1553e-05	0.033061
	GO:0034220	ion transmembrane transport	882	9.0474	2.9843	27.0002	2.6218e-07	0.00056271			GO:0051704	multi-organism process	1572	24.86	3.1778	79.0001	0	0			GO:0002682	regulation of immune system process	963	15.435	4.4056	68.0004	0	0			GO:0009790	embryo development	949	2.0957	3.3402	7.00006	0.0039552	1			GO:0072001	renal system development	285	2.2738	4.8377	11	1.6989e-05	0.036463
	GO:0098662	inorganic cation transmembrane transport	594	6.0932	3.4465	21.0002	6.8637e-07	0.00088307			GO:0006952	defense response	974	15.403	5.5833	85.9996	0	0			GO:0006955	immune response	937	15.018	5.3269	79.9994	0	0			GO:0072132	mesenchyme morphogenesis	46	0.10158	19.689	2.00001	0.004598	1			GO:0072182	regulation of nephron tubule epithelial cell differentiation	9	0.071805	41.78	3.00001	4.0103e-05	0.068857
	GO:0006811	ion transport	1296	13.294	2.4823	32.9997	7.003e-07	0.00088307			GO:0002682	regulation of immune system process	963	15.229	4.5965	70.0001	0	0			GO:0001775	cell activation	704	11.284	4.5198	51.0014	0	0			GO:0007517	muscle organ development	328	0.72432	5.5224	3.99998	0.005596	1			GO:0072160	nephron tubule epithelial cell differentiation	11	0.087762	34.183	2.99997	7.7861e-05	0.082359
	GO:0015677	copper ion import	8	0.082063	48.743	4	7.2004e-07	0.00088307			GO:0006955	immune response	937	14.818	5.8713	87.0009	0	0			GO:0009607	response to biotic stimulus	699	11.204	5.2662	59.0025	0	0			GO:0030308	negative regulation of cell growth	173	0.38203	7.8527	2.99997	0.0064174	1			GO:0022008	neurogenesis	1484	11.84	2.196	26.0006	8.4371e-05	0.082359
	GO:0098655	cation transmembrane transport	669	6.8625	3.0601	20.9999	4.5378e-06	0.0048696			GO:0034097	response to cytokine	709	11.212	4.3702	48.9987	0	0			GO:0043207	response to external biotic stimulus	673	10.787	5.3769	58.0006	0	0			GO:0061061	muscle structure development	552	1.219	4.1018	5.00009	0.0067213	1			GO:0042127	regulation of cell proliferation	1323	10.555	2.2737	23.9989	9.8438e-05	0.082359
	GO:0000041	transition metal ion transport	78	0.80011	8.7488	7	1.4853e-05	0.014168			GO:0001775	cell activation	704	11.133	5.1198	56.9987	0	0			GO:0051707	response to other organism	670	10.739	5.401	58.0013	0	0			GO:0048762	mesenchymal cell differentiation	186	0.41074	7.3039	3	0.0078326	1			GO:2000696	regulation of epithelial cell differentiation involved in kidney development	12	0.09574	31.335	3.00001	0.00010321	0.082359
	GO:0034755	iron ion transmembrane transport	16	0.16413	24.372	4.00018	1.7561e-05	0.015076			GO:0009607	response to biotic stimulus	699	11.054	6.242	68.9991	0	0			GO:0002684	positive regulation of immune system process	670	10.739	4.7492	51.0017	0	0			GO:0009887	animal organ morphogenesis	819	1.8086	3.3175	6.00003	0.0081272	1			GO:0030182	neuron differentiation	1242	9.9091	2.3211	23	0.00010398	0.082359
	GO:0006825	copper ion transport	17	0.17438	22.938	3.99993	2.2782e-05	0.01694			GO:0043207	response to external biotic stimulus	673	10.643	6.4832	69.0007	0	0			GO:0045321	leukocyte activation	613	9.8251	4.6819	46.0001	0	0
	GO:0042592	homeostatic process	1526	15.654	2.1082	33.0018	2.3678e-05	0.01694			GO:0051707	response to other organism	670	10.596	6.5122	69.0033	0	0			GO:0001816	cytokine production	555	8.8955	4.9463	43.9998	0	0		MF	GO:0008266	poly(U) RNA binding	23	0.054655	36.593	1.99999	0.0013429	1		CC	GO:0005576	extracellular region	1415	9.7531	2.6658	25.9998	2.2165e-06	0.0011791
	GO:0055080	cation homeostasis	591	6.0624	2.9691	17.9999	3.4617e-05	0.022099			GO:0002684	positive regulation of immune system process	670	10.596	5.1909	55.0028	0	0			GO:0050776	regulation of immune response	531	8.5108	5.2874	45	0	0			GO:0008187	poly-pyrimidine tract binding	25	0.059408	33.665	1.99997	0.0015876	1			GO:0031226	intrinsic component of plasma membrane	1065	7.3407	2.997	22.0001	2.4989e-06	0.0011791
	GO:0044550	secondary metabolite biosynthetic process	19	0.1949	20.523	3.99993	3.6514e-05	0.022099			GO:0045321	leukocyte activation	613	9.6941	5.3641	52.0001	0	0			GO:0002252	immune effector process	515	8.2544	6.1785	50.9998	0	0			GO:0070405	ammonium ion binding	59	0.1402	14.265	1.99995	0.0086098	1			GO:0044421	extracellular region part	1098	7.5681	2.9069	21.9997	4.1143e-06	0.0011791
	GO:0050801	ion homeostasis	656	6.7292	2.8235	18.9999	4.1001e-05	0.022099			GO:0050776	regulation of immune response	531	8.3974	5.9543	50.0006	0	0			GO:0001817	regulation of cytokine production	501	8.03	5.2304	42.0001	0	0			GO:0019199	transmembrane receptor protein kinase activity	68	0.16159	12.377	2	0.011312	1			GO:0098590	plasma membrane region	1100	7.5819	2.9016	21.9996	4.2377e-06	0.0011791
	GO:0043062	extracellular structure organization	243	2.4927	4.413	11.0003	4.1187e-05	0.022099			GO:0002252	immune effector process	515	8.1443	6.1392	49.9995	0	0			GO:0045087	innate immune response	488	7.8216	6.1368	47.9996	0	0			GO:0048029	monosaccharide binding	69	0.16397	12.198	2.00011	0.011632	1			GO:0045177	apical part of cell	354	2.44	4.918	11.9999	5.5629e-06	0.0012383
	GO:0098771	inorganic ion homeostasis	602	6.1752	2.9149	18.0001	4.4039e-05	0.02224			GO:0001817	regulation of cytokine production	501	7.9229	5.0486	39.9996	0	0			GO:0009617	response to bacterium	456	7.3087	6.0202	43.9998	0	0			GO:0033265	choline binding	5	0.011882	84.164	1.00004	0.011827	1			GO:0005887	integral component of plasma membrane	1006	6.934	2.8843	19.9997	1.3844e-05	0.0025681
	GO:0097286	iron ion import	8	0.082063	36.557	2.99998	5.7009e-05	0.026375			GO:0045087	innate immune response	488	7.7173	6.6085	50.9998	0	0			GO:0050778	positive regulation of immune response	420	6.7317	5.4964	37.0001	0	0			GO:0017002	activin-activated receptor activity	5	0.011882	84.164	1.00004	0.011827	1			GO:0016324	apical plasma membrane	284	1.9575	4.5977	9	0.00014804	0.023538
	GO:0006928	movement of cell or subcellular component	1596	16.372	2.0157	33.001	5.8371e-05	0.026375			GO:0006954	inflammatory response	484	7.6541	6.2712	48.0004	0	0			GO:0006954	inflammatory response	484	7.7575	4.8985	38.0001	2.2204e-16	1.0033e-13			GO:0004332	fructose-bisphosphate aldolase activity	5	0.011882	84.164	1.00004	0.011827	1			GO:0005819	spindle	304	2.0954	4.2952	9.00016	0.00024606	0.034233
	GO:0006812	cation transport	930	9.5398	2.4109	22.9995	7.0923e-05	0.030444			GO:0009617	response to bacterium	456	7.2113	7.2109	52	0	0			GO:0051704	multi-organism process	1572	25.196	2.7782	69.9995	4.4409e-16	1.8155e-13			GO:0070061	fructose binding	5	0.011882	84.164	1.00004	0.011827	1
	GO:0030001	metal ion transport	687	7.0472	2.6961	19	7.6129e-05	0.031122			GO:0050778	positive regulation of immune response	420	6.642	6.1729	41.0004	0	0			GO:0098542	defense response to other organism	314	5.0328	6.1596	31	4.4409e-16	1.8155e-13			GO:0004340	glucokinase activity	5	0.011882	84.164	1.00004	0.011827	1
	GO:0006972	hyperosmotic response	23	0.23593	16.954	3.99996	8.08e-05	0.03153			GO:0001819	positive regulation of cytokine production	320	5.0605	6.3234	31.9996	0	0			GO:0002697	regulation of immune effector process	281	4.5038	6.4389	28.9995	1.1102e-15	4.3324e-13
	GO:0055076	transition metal ion homeostasis	104	1.0668	6.5616	6.99991	9.5703e-05	0.035722			GO:0098542	defense response to other organism	314	4.9657	7.6526	38.0005	0	0			GO:0046649	lymphocyte activation	515	8.2544	4.6036	38	2.2204e-15	8.2881e-13		CC	GO:0034451	centriolar satellite	31	0.061678	32.426	1.99997	0.0017129	1
	GO:0055065	metal ion homeostasis	535	5.488	2.9155	16.0003	0.00011997	0.042914			GO:0002250	adaptive immune response	277	4.3805	7.5333	32.9996	0	0			GO:0002274	myeloid leukocyte activation	150	2.4042	9.1507	22.0001	2.4425e-15	8.737e-13			GO:0044450	microtubule organizing center part	167	0.33227	9.0289	3.00003	0.0043239	1
	GO:0019748	secondary metabolic process	49	0.50264	9.9476	5.00006	0.0001405	0.048248			GO:0002237	response to molecule of bacterial origin	271	4.2857	7.4668	32.0005	0	0			GO:0034097	response to cytokine	709	11.364	3.8719	44.0003	5.5511e-15	1.9063e-12			GO:0005615	extracellular space	904	1.7986	3.3359	5.99995	0.0076825	1
											GO:0002443	leukocyte mediated immunity	245	3.8745	8.5173	33.0003	0	0			GO:0071345	cellular response to cytokine stimulus	627	10.05	4.0798	41.002	9.3259e-15	3.0793e-12			GO:0030868	smooth endoplasmic reticulum membrane	5	0.0099481	100.52	0.999983	0.00991	1
MF	GO:0016723	oxidoreductase activity, oxidizing metal ions, NAD or NADP as acceptor	9	0.086196	46.406	4.00001	9.7627e-07	0.0016577			GO:0002274	myeloid leukocyte activation	150	2.3721	10.539	24.9996	0	0			GO:0048002	antigen processing and presentation of peptide antigen	39	0.62509	20.797	13	1.8319e-14	5.8247e-12			GO:0097425	smooth endoplasmic reticulum part	5	0.0099481	100.52	0.999983	0.00991	1
	GO:0016722	oxidoreductase activity, oxidizing metal ions	15	0.14366	27.844	4.00007	1.0114e-05	0.0085869			GO:0001816	cytokine production	555	8.7769	4.6714	41.0004	1.1102e-16	3.2866e-14			GO:0002443	leukocyte mediated immunity	245	3.9268	6.6211	25.9997	1.9207e-14	5.889e-12			GO:0048179	activin receptor complex	7	0.013927	71.801	0.999973	0.013847	1
	GO:0022857	transmembrane transporter activity	788	7.5469	2.7826	21	1.8313e-05	0.010365			GO:0071219	cellular response to molecule of bacterial origin	163	2.5777	9.3106	23.9999	1.1102e-16	3.2866e-14			GO:0050865	regulation of cell activation	424	6.7958	4.8559	32.9997	4.1078e-14	1.2161e-11			GO:0005788	endoplasmic reticulum lumen	103	0.20493	9.7594	1.99999	0.017717	1
	GO:0005215	transporter activity	918	8.792	2.5023	22.0002	5.711e-05	0.024243			GO:0071216	cellular response to biotic stimulus	185	2.9256	8.5452	24.9998	2.2204e-16	6.3542e-14			GO:0002250	adaptive immune response	277	4.4397	6.0814	26.9996	4.774e-14	1.3661e-11			GO:0044421	extracellular region part	1098	2.1846	2.7465	6	0.01893	1
	GO:0015318	inorganic molecular entity transmembrane transporter activity	613	5.8709	2.8956	16.9998	7.6539e-05	0.025993			GO:0032496	response to lipopolysaccharide	255	4.0326	6.9434	28	4.4409e-16	1.2298e-13			GO:0031347	regulation of defense response	457	7.3248	4.6418	34.0003	6.0618e-14	1.6787e-11			GO:0005783	endoplasmic reticulum	1446	2.877	2.4331	7.00003	0.020414	1
	GO:0008239	dipeptidyl-peptidase activity	10	0.095773	31.324	2.99999	9.8118e-05	0.027767			GO:0071345	cellular response to cytokine stimulus	627	9.9155	4.2358	42.0001	1.1102e-15	2.8883e-13			GO:0002703	regulation of leukocyte mediated immunity	158	2.5324	8.2925	20.9999	8.2379e-14	2.2101e-11
	GO:0015075	ion transmembrane transporter activity	657	6.2923	2.7017	16.9999	0.00017677	0.042879			GO:0002460	adaptive immune response based on somatic recombination of immune receptors built from immunoglobulin superfamily domains	201	3.1787	7.865	25.0005	1.1102e-15	2.8883e-13			GO:0050900	leukocyte migration	242	3.8788	6.4454	25.0004	1.1702e-13	3.0442e-11
	GO:0004866	endopeptidase inhibitor activity	91	0.87153	6.8844	5.99996	0.00023595	0.045126			GO:0071222	cellular response to lipopolysaccharide	156	2.467	8.9176	21.9997	4.4409e-15	1.1213e-12			GO:0002694	regulation of leukocyte activation	390	6.2509	4.9593	31.0001	1.4921e-13	3.7677e-11
	GO:0061134	peptidase regulator activity	129	1.2355	5.6659	7.00022	0.00023918	0.045126			GO:0019221	cytokine-mediated signaling pathway	278	4.3964	6.3689	28.0002	4.774e-15	1.171e-12			GO:0002699	positive regulation of immune effector process	163	2.6126	8.0381	21.0003	1.5443e-13	3.788e-11
											GO:0042742	defense response to bacterium	125	1.9768	10.117	19.9993	6.6613e-15	1.5885e-12			GO:0001819	positive regulation of cytokine production	320	5.1289	5.4592	27.9997	2.3559e-13	5.6182e-11
CC	GO:0005576	extracellular region	1415	12.769	3.6023	45.9978	1.7764e-15	1.9771e-12			GO:0007166	cell surface receptor signaling pathway	1964	31.059	2.4147	74.9982	4.4076e-14	1.0227e-11			GO:0070661	leukocyte proliferation	233	3.7345	6.4266	24.0001	3.9824e-13	9.2402e-11
	GO:0044421	extracellular region part	1098	9.9088	3.6331	35.9997	4.3903e-12	2.4432e-09			GO:0002449	lymphocyte mediated immunity	175	2.7675	7.9494	22	5.0182e-14	1.1337e-11			GO:0042110	T cell activation	357	5.722	5.0682	29.0002	5.6466e-13	1.243e-10
	GO:0005615	extracellular space	904	8.158	3.7999	30.9996	6.4223e-11	2.3827e-08			GO:0046649	lymphocyte activation	515	8.1443	4.2975	35.0001	2.3903e-13	5.2617e-11			GO:0002683	negative regulation of immune system process	357	5.722	5.0682	29.0002	5.6466e-13	1.243e-10
	GO:0016324	apical plasma membrane	284	2.5629	5.4625	13.9998	2.716e-07	7.5573e-05			GO:0002253	activation of immune response	281	4.4438	5.8509	26.0002	3.5894e-13	7.7036e-11			GO:0002764	immune response-regulating signaling pathway	238	3.8146	6.2915	23.9996	6.3483e-13	1.3625e-10
	GO:0045177	apical part of cell	354	3.1946	4.6954	14.9999	6.8979e-07	0.00013689			GO:0033993	response to lipid	734	11.608	3.446	40.0012	4.7389e-12	9.2462e-10			GO:0032943	mononuclear cell proliferation	222	3.5582	6.4639	22.9998	1.118e-12	2.2852e-10
	GO:0031226	intrinsic component of plasma membrane	1065	9.611	2.8093	27.0002	7.3797e-07	0.00013689			GO:0042098	T cell proliferation	158	2.4986	7.2039	17.9997	5.8489e-11	1.0684e-08			GO:0002757	immune response-activating signal transduction	228	3.6544	6.2938	23.0001	1.96e-12	3.8242e-10
	GO:0005887	integral component of plasma membrane	1006	9.0785	2.7538	25.0004	2.9521e-06	0.00046939			GO:2000147	positive regulation of cell motility	468	7.4011	4.0535	30.0004	6.2337e-11	1.1149e-08			GO:0048584	positive regulation of response to stimulus	1716	27.504	2.3997	66.0013	4.0148e-12	7.4928e-10
	GO:0009986	cell surface	662	5.9741	3.1804	19	7.3115e-06	0.0010172			GO:0009615	response to virus	229	3.6215	5.7988	21.0004	8.9149e-11	1.5246e-08			GO:0022610	biological adhesion	1076	17.246	2.8992	49.9996	4.3465e-12	7.9393e-10
	GO:0045178	basal part of cell	58	0.52341	11.463	5.99985	1.3225e-05	0.0016355			GO:0051674	localization of cell	1268	20.052	2.5932	51.9988	9.2348e-11	1.5246e-08			GO:0007166	cell surface receptor signaling pathway	1964	31.479	2.2555	71.0009	8.61e-12	1.3688e-09
	GO:0009897	external side of plasma membrane	252	2.2741	4.3973	9.9999	9.4624e-05	0.010532			GO:0048870	cell motility	1268	20.052	2.5932	51.9988	9.2348e-11	1.5246e-08			GO:0007155	cell adhesion	1068	17.118	2.8625	49.0003	1.1878e-11	1.8209e-09
	GO:0016323	basolateral plasma membrane	207	1.868	4.8179	8.99984	0.00010734	0.010861			GO:0030097	hemopoiesis	670	10.596	3.3033	35.0018	3.8929e-10	5.4138e-08			GO:0002366	leukocyte activation involved in immune response	183	2.9331	6.8187	19.9999	1.3338e-11	2.0089e-09
	GO:0031526	brush border membrane	58	0.52341	9.5527	4.99998	0.00017281	0.015538			GO:0002703	regulation of leukocyte mediated immunity	158	2.4986	6.8037	16.9997	5.0226e-10	6.7374e-08			GO:0060326	cell chemotaxis	214	3.43	6.1225	21.0002	3.1901e-11	4.4897e-09
	GO:0005604	basement membrane	92	0.83024	7.2268	5.99998	0.00018148	0.015538			GO:0002694	regulation of leukocyte activation	390	6.1675	4.2156	25.9997	5.6637e-10	7.3671e-08			GO:0071621	granulocyte chemotaxis	85	1.3624	10.276	14	6.8467e-11	9.0429e-09
	GO:0005923	bicellular tight junction	103	0.92951	6.455	5.99999	0.00033572	0.02669			GO:0097530	granulocyte migration	101	1.5972	8.7651	13.9996	6.182e-10	7.9212e-08			GO:0002460	adaptive immune response based on somatic recombination of immune receptors built from immunoglobulin superfamily domains	201	3.2216	6.2081	20	7.4659e-11	9.7114e-09
	GO:0009925	basal plasma membrane	40	0.36097	11.081	3.99991	0.00044954	0.033235			GO:0002366	leukocyte activation involved in immune response	183	2.894	6.2198	18.0001	6.6963e-10	8.3316e-08			GO:0043299	leukocyte degranulation	57	0.91359	13.135	12	8.0312e-11	1.0291e-08
	GO:0070160	tight junction	110	0.99268	6.0442	5.99996	0.00047777	0.033235			GO:0031347	regulation of defense response	457	7.2271	3.8743	28	8.0283e-10	9.4415e-08			GO:0001909	leukocyte mediated cytotoxicity	74	1.1861	10.961	13.0008	1.4381e-10	1.7292e-08
	GO:0031514	motile cilium	155	1.3988	5.0044	7.00015	0.00050868	0.033304			GO:0022610	biological adhesion	1076	17.016	2.6446	45.0005	1.237e-09	1.3566e-07			GO:0008283	cell proliferation	1598	25.613	2.3426	60.001	1.4502e-10	1.7292e-08
	GO:0031982	vesicle	1631	14.719	1.9023	28	0.00055369	0.034236			GO:0002455	humoral immune response mediated by circulating immunoglobulin	24	0.37954	21.078	7.99994	2.04e-09	2.114e-07			GO:0042127	regulation of cell proliferation	1323	21.205	2.4994	52.9998	2.3381e-10	2.7497e-08
	GO:0098590	plasma membrane region	1100	9.9268	2.1155	21.0001	0.00081429	0.047656			GO:0042035	regulation of cytokine biosynthetic process	76	1.2019	9.9844	12.0003	2.3138e-09	2.3647e-07			GO:0071310	cellular response to organic substance	1899	30.437	2.1684	65.9996	3.5332e-10	4.0444e-08
	GO:0005929	cilium	522	4.7107	2.7597	13.0001	0.0008673	0.047656			GO:1903039	positive regulation of leukocyte cell-cell adhesion	153	2.4196	6.6127	16.0001	2.5147e-09	2.5399e-07			GO:0002695	negative regulation of leukocyte activation	133	2.1317	7.5057	15.9999	3.7943e-10	4.286e-08
	GO:0043296	apical junction complex	124	1.119	5.3618	5.99985	0.00089916	0.047656			GO:0051240	positive regulation of multicellular organismal process	1530	24.196	2.2731	54.9999	3.1368e-09	3.0953e-07			GO:0009615	response to virus	229	3.6704	5.449	20	7.7222e-10	8.1845e-08
											GO:0007155	cell adhesion	1068	16.89	2.5459	43.0003	9.7067e-09	8.1698e-07			GO:0032680	regulation of tumor necrosis factor production	125	2.0035	7.4869	15	1.4154e-09	1.4295e-07
											GO:0032675	regulation of interleukin-6 production	113	1.787	7.2747	12.9999	2.5936e-08	1.9195e-06			GO:0051049	regulation of transport	1564	25.068	2.2738	56.9996	1.5088e-09	1.5062e-07
											GO:0034341	response to interferon-gamma	115	1.8186	7.1482	12.9997	3.2099e-08	2.3112e-06			GO:0002221	pattern recognition receptor signaling pathway	108	1.731	8.0877	13.9998	1.819e-09	1.6974e-07
											GO:1990868	response to chemokine	62	0.98048	10.199	9.99992	4.1886e-08	2.8314e-06			GO:0043303	mast cell degranulation	37	0.59303	15.176	8.99982	5.0115e-09	4.0588e-07
											GO:0006897	endocytosis	529	8.3657	3.2275	27.0003	7.7772e-08	4.874e-06			GO:0050863	regulation of T cell activation	230	3.6864	5.154	18.9997	5.2743e-09	4.2317e-07
											GO:0032680	regulation of tumor necrosis factor production	125	1.9768	6.5764	13.0002	8.7533e-08	5.3676e-06			GO:0032673	regulation of interleukin-4 production	22	0.35261	19.852	7.00001	3.4405e-08	2.4014e-06
											GO:0042129	regulation of T cell proliferation	127	2.0084	6.4728	13	1.0575e-07	6.093e-06			GO:1903038	negative regulation of leukocyte cell-cell adhesion	98	1.5707	7.6397	11.9997	5.1754e-08	3.5545e-06
											GO:0043408	regulation of MAPK cascade	624	9.8681	2.9388	29.0004	1.8342e-07	9.9665e-06			GO:0071219	cellular response to molecule of bacterial origin	163	2.6126	5.7415	15.0002	5.469e-08	3.7263e-06
											GO:0030100	regulation of endocytosis	238	3.7638	4.251	15.9999	1.2149e-06	5.8928e-05			GO:0032945	negative regulation of mononuclear cell proliferation	64	1.0258	9.7486	10.0001	6.5139e-08	4.2688e-06
											GO:0042832	defense response to protozoan	24	0.37954	15.809	6.00015	1.5508e-06	7.3965e-05			GO:0006897	endocytosis	529	8.4788	3.1844	26.9999	1.0287e-07	6.3995e-06
											GO:0043011	myeloid dendritic cell differentiation	15	0.23721	21.078	4.99991	2.4955e-06	0.00011335			GO:0051223	regulation of protein transport	570	9.1359	3.0648	27.9997	1.2982e-07	7.794e-06
											GO:0071356	cellular response to tumor necrosis factor	144	2.2772	5.2695	11.9997	3.0072e-06	0.00013517			GO:0030097	hemopoiesis	670	10.739	2.7936	30.0005	3.3106e-07	1.8219e-05
											GO:0045577	regulation of B cell differentiation	27	0.42698	14.052	5.99992	3.2779e-06	0.00014581			GO:0002507	tolerance induction	19	0.30453	19.702	5.99985	3.6148e-07	1.9518e-05
											GO:0002822	regulation of adaptive immune response based on somatic recombination of immune receptors built from immunoglobulin superfamily domains	124	1.961	5.6095	11.0002	4.2679e-06	0.00018412			GO:0050870	positive regulation of T cell activation	141	2.2599	5.7524	12.9998	4.2183e-07	2.2493e-05
											GO:0010647	positive regulation of cell communication	1430	22.614	1.9899	44.9996	4.8637e-06	0.00020569			GO:2000106	regulation of leukocyte apoptotic process	80	1.2822	7.7989	9.99975	5.6615e-07	2.928e-05
											GO:0006935	chemotaxis	434	6.8634	3.0597	20.9999	5.4768e-06	0.00022936			GO:0002476	antigen processing and presentation of endogenous peptide antigen via MHC class Ib	12	0.19234	25.996	5.00007	7.3122e-07	3.759e-05
											GO:0002429	immune response-activating cell surface receptor signaling pathway	130	2.0558	5.3506	10.9998	6.751e-06	0.00027731			GO:0032653	regulation of interleukin-10 production	33	0.52892	13.234	6.99973	7.4173e-07	3.7903e-05
											GO:0002246	wound healing involved in inflammatory response	9	0.14233	28.104	4.00004	7.2081e-06	0.00029328			GO:0002690	positive regulation of leukocyte chemotaxis	65	1.0418	8.6388	8.9999	8.7246e-07	4.3802e-05
											GO:0032649	regulation of interferon-gamma production	65	1.0279	7.7827	7.99984	8.0184e-06	0.00031723			GO:0035458	cellular response to interferon-beta	35	0.56098	12.478	6.99991	1.1361e-06	5.4188e-05
											GO:0001932	regulation of protein phosphorylation	1194	18.882	2.0654	38.9989	1.0077e-05	0.00038793			GO:1903530	regulation of secretion by cell	643	10.306	2.7169	28.0004	1.4696e-06	6.7469e-05
											GO:0043085	positive regulation of catalytic activity	1110	17.554	2.1078	37.0003	1.1272e-05	0.0004301			GO:0006911	phagocytosis, engulfment	39	0.62509	11.198	6.99976	2.4609e-06	0.0001089
											GO:2000377	regulation of reactive oxygen species metabolic process	164	2.5935	4.6269	11.9999	1.1512e-05	0.00043729			GO:0009967	positive regulation of signal transduction	1256	20.131	2.0863	41.9993	3.3779e-06	0.00014427
											GO:0006801	superoxide metabolic process	50	0.79071	8.8528	7	1.2612e-05	0.00047279			GO:0019886	antigen processing and presentation of exogenous peptide antigen via MHC class II	8	0.12822	31.196	3.99995	4.277e-06	0.00017738
											GO:0051046	regulation of secretion	690	10.912	2.4744	27.0007	1.2761e-05	0.00047631			GO:0050708	regulation of protein secretion	355	5.6899	3.3392	18.9997	4.5126e-06	0.00018625
											GO:0042102	positive regulation of T cell proliferation	71	1.1228	7.125	7.99995	1.5582e-05	0.00057411			GO:0002824	positive regulation of adaptive immune response based on somatic recombination of immune receptors built from immunoglobulin superfamily domains	82	1.3143	6.8478	9.00006	6.3177e-06	0.00025464
											GO:0043303	mast cell degranulation	37	0.58513	10.254	5.99992	2.2559e-05	0.0007905			GO:0050766	positive regulation of phagocytosis	45	0.72126	9.7053	7.00004	6.6913e-06	0.00026718
											GO:0050718	positive regulation of interleukin-1 beta secretion	23	0.36373	13.747	5.0002	2.5218e-05	0.00086253			GO:0002823	negative regulation of adaptive immune response based on somatic recombination of immune receptors built from immunoglobulin superfamily domains	30	0.48084	12.478	5.99992	6.8257e-06	0.00026993
											GO:0009611	response to wounding	419	6.6262	2.8674	19	3.8157e-05	0.0012178			GO:0002429	immune response-activating cell surface receptor signaling pathway	130	2.0836	5.2792	10.9997	7.67e-06	0.00029931
											GO:0042127	regulation of cell proliferation	1323	20.922	1.9118	39.9987	4.5434e-05	0.0014132			GO:2000145	regulation of cell motility	788	12.63	2.3753	30	9.068e-06	0.00034446
											GO:0002695	negative regulation of leukocyte activation	133	2.1033	4.7545	10.0001	4.9496e-05	0.0015285			GO:0051674	localization of cell	1268	20.323	2.0174	40.9996	1.026e-05	0.00038129
											GO:0006690	icosanoid metabolic process	65	1.0279	6.8098	6.99979	7.1912e-05	0.0020999			GO:0032612	interleukin-1 production	68	1.0899	7.3401	7.99997	1.2432e-05	0.0004524
											GO:0048245	eosinophil chemotaxis	15	0.23721	16.862	3.99984	7.2462e-05	0.0021088			GO:0032642	regulation of chemokine production	68	1.0899	7.3401	7.99997	1.2432e-05	0.0004524
											GO:0046645	positive regulation of gamma-delta T cell activation	6	0.094885	31.617	2.99998	7.5344e-05	0.0021779			GO:0001959	regulation of cytokine-mediated signaling pathway	89	1.4265	6.3092	9.00007	1.2436e-05	0.0004524
											GO:0055072	iron ion homeostasis	66	1.0437	6.7067	6.99978	7.9376e-05	0.0022706			GO:0032675	regulation of interleukin-6 production	113	1.8112	5.5213	10.0002	1.3472e-05	0.00048189
											GO:0001959	regulation of cytokine-mediated signaling pathway	89	1.4075	5.684	8.00023	8.1079e-05	0.002292			GO:0006874	cellular calcium ion homeostasis	384	6.1547	3.0871	19.0002	1.3815e-05	0.00048607
											GO:0048514	blood vessel morphogenesis	522	8.255	2.5439	20.9999	8.4176e-05	0.0023539			GO:0042119	neutrophil activation	21	0.33659	14.855	5.00004	1.6697e-05	0.00057801
											GO:0045580	regulation of T cell differentiation	115	1.8186	4.9488	8.99989	8.6662e-05	0.0024077			GO:0030888	regulation of B cell proliferation	53	0.84948	8.2403	6.99997	2.0387e-05	0.00068367
											GO:0032677	regulation of interleukin-8 production	47	0.74327	8.0725	6.00005	9.1336e-05	0.0025213			GO:0030193	regulation of blood coagulation	53	0.84948	8.2403	6.99997	2.0387e-05	0.00068367
											GO:0042981	regulation of apoptotic process	1279	20.226	1.8787	37.9986	0.0001051	0.0028374			GO:0002637	regulation of immunoglobulin production	53	0.84948	8.2403	6.99997	2.0387e-05	0.00068367
											GO:0045766	positive regulation of angiogenesis	146	2.3089	4.3311	10.0001	0.00010861	0.0029139			GO:0072676	lymphocyte migration	73	1.17	6.8374	7.99976	2.1106e-05	0.00069885
											GO:0043065	positive regulation of apoptotic process	533	8.429	2.4914	21	0.00011281	0.003017			GO:0007596	blood coagulation	120	1.9234	5.1993	10.0003	2.2844e-05	0.0007457
											GO:0002478	antigen processing and presentation of exogenous peptide antigen	17	0.26884	14.879	4.00007	0.00012324	0.0032257			GO:0045059	positive thymic T cell selection	12	0.19234	20.797	4.00009	2.8753e-05	0.00088159
											GO:0032479	regulation of type I interferon production	71	1.1228	6.2344	6.99998	0.00012679	0.0032984			GO:0050855	regulation of B cell receptor signaling pathway	12	0.19234	20.797	4.00009	2.8753e-05	0.00088159
											GO:1905005	regulation of epithelial to mesenchymal transition involved in endocardial cushion formation	7	0.1107	27.1	2.99997	0.00013031	0.0033495			GO:0043067	regulation of programmed cell death	1296	20.772	1.9257	40.0006	3.9126e-05	0.0011425
											GO:0035739	CD4-positive, alpha-beta T cell proliferation	7	0.1107	27.1	2.99997	0.00013031	0.0033495			GO:0032532	regulation of microvillus length	5	0.08014	37.435	3.00004	3.9678e-05	0.0011508
											GO:0048661	positive regulation of smooth muscle cell proliferation	96	1.5182	5.2695	8.00015	0.0001385	0.0035282			GO:0032946	positive regulation of mononuclear cell proliferation	108	1.731	5.1993	8.99999	5.8836e-05	0.0016258
											GO:0032653	regulation of interleukin-10 production	33	0.52187	9.5809	4.99998	0.00015638	0.0039371			GO:0032649	regulation of interferon-gamma production	65	1.0418	6.719	6.99985	7.8243e-05	0.0020714
											GO:0010951	negative regulation of endopeptidase activity	156	2.467	4.0535	9.99998	0.00018754	0.0046265			GO:0034154	toll-like receptor 7 signaling pathway	6	0.096168	31.196	3.00006	7.8416e-05	0.0020714
											GO:2001179	regulation of interleukin-10 secretion	8	0.12651	23.713	2.99993	0.00020607	0.0050116			GO:0030195	negative regulation of blood coagulation	29	0.46481	10.757	4.99996	8.7773e-05	0.0023115
											GO:0035458	cellular response to interferon-beta	35	0.5535	9.0335	5.00004	0.00020847	0.0050416			GO:0034341	response to interferon-gamma	115	1.8432	4.8828	8.99998	9.6027e-05	0.0025134
											GO:0045589	regulation of regulatory T cell differentiation	20	0.31628	12.647	3.99999	0.00024171	0.0057633			GO:0010759	positive regulation of macrophage chemotaxis	16	0.25645	15.598	4.00011	0.00010051	0.002607
											GO:0032956	regulation of actin cytoskeleton organization	296	4.681	2.9908	13.9999	0.00026583	0.0062525			GO:0048514	blood vessel morphogenesis	522	8.3666	2.51	21.0002	0.00010199	0.00263
											GO:0002224	toll-like receptor signaling pathway	80	1.2651	5.533	6.9998	0.0002686	0.0062661			GO:0052548	regulation of endopeptidase activity	301	4.8244	3.1092	15	0.00010494	0.0026893
											GO:0001912	positive regulation of leukocyte mediated cytotoxicity	37	0.58513	8.5452	5.00005	0.00027283	0.0062964			GO:0071624	positive regulation of granulocyte chemotaxis	17	0.27247	14.68	3.99986	0.0001298	0.003202
											GO:1902373	negative regulation of mRNA catabolic process	37	0.58513	8.5452	5.00005	0.00027283	0.0062964			GO:0002883	regulation of hypersensitivity	7	0.1122	26.739	3.00012	0.0001356	0.0033262
											GO:0042119	neutrophil activation	21	0.3321	12.045	4.00014	0.0002949	0.0067153			GO:1900426	positive regulation of defense response to bacterium	7	0.1122	26.739	3.00012	0.0001356	0.0033262
											GO:2000484	positive regulation of interleukin-8 secretion	9	0.14233	21.078	3.00003	0.0003055	0.0068122			GO:0032386	regulation of intracellular transport	419	6.7157	2.6803	18.0001	0.00014437	0.0035212
											GO:0002645	positive regulation of tolerance induction	9	0.14233	21.078	3.00003	0.0003055	0.0068122			GO:0043032	positive regulation of macrophage activation	18	0.2885	13.865	4.00005	0.00016479	0.0039487
											GO:0001660	fever generation	9	0.14233	21.078	3.00003	0.0003055	0.0068122			GO:0046456	icosanoid biosynthetic process	33	0.52892	9.4532	4.99999	0.0001665	0.0039487
											GO:0033628	regulation of cell adhesion mediated by integrin	39	0.61675	8.107	4.99999	0.00035124	0.0077318			GO:0051209	release of sequestered calcium ion into cytosol	98	1.5707	5.0932	7.99989	0.00017541	0.004137
											GO:0050920	regulation of chemotaxis	169	2.6726	3.7417	10.0001	0.00035769	0.0078028			GO:0045582	positive regulation of T cell differentiation	74	1.1861	5.9019	7.00024	0.00017905	0.0042113
											GO:0002718	regulation of cytokine production involved in immune response	60	0.94885	6.3234	5.99996	0.00035901	0.0078028			GO:0070098	chemokine-mediated signaling pathway	53	0.84948	7.0631	5.99996	0.0001941	0.0045406
											GO:1901163	regulation of trophoblast cell migration	10	0.15814	18.97	2.99992	0.00043134	0.0090984			GO:0072606	interleukin-8 secretion	19	0.30453	13.135	4	0.00020612	0.0047569
											GO:0060391	positive regulation of SMAD protein signal transduction	10	0.15814	18.97	2.99992	0.00043134	0.0090984			GO:0045765	regulation of angiogenesis	251	4.023	3.2314	12.9999	0.00020839	0.0047964
											GO:0098543	detection of other organism	10	0.15814	18.97	2.99992	0.00043134	0.0090984			GO:0008347	glial cell migration	54	0.86551	6.9323	5.99997	0.00021548	0.0049069
											GO:1905314	semi-lunar valve development	24	0.37954	10.539	3.99997	0.00050446	0.010461			GO:0031348	negative regulation of defense response	160	2.5645	3.8994	10	0.00025668	0.0056795
											GO:2000146	negative regulation of cell motility	244	3.8587	3.1099	12.0002	0.00051427	0.010639			GO:0033029	regulation of neutrophil apoptotic process	9	0.14425	20.797	2.99997	0.0003178	0.0066382
											GO:0050708	regulation of protein secretion	355	5.614	2.6719	15	0.00053478	0.010983			GO:0010876	lipid localization	301	4.8244	2.9019	13.9999	0.00036126	0.0075095
											GO:0031334	positive regulation of protein complex assembly	211	3.3368	3.2966	11.0001	0.00054004	0.011065			GO:0033628	regulation of cell adhesion mediated by integrin	39	0.62509	7.9989	5.00003	0.00037358	0.0076936
											GO:0033674	positive regulation of kinase activity	436	6.895	2.4656	17.0003	0.00057699	0.011622			GO:0002828	regulation of type 2 immune response	22	0.35261	11.344	4.00001	0.0003746	0.0076936
											GO:0098771	inorganic ion homeostasis	602	9.5202	2.2058	20.9997	0.00058072	0.011622			GO:0030335	positive regulation of cell migration	455	7.2927	2.4682	17.9998	0.00039393	0.008052
											GO:0060100	positive regulation of phagocytosis, engulfment	11	0.17396	17.246	3.00011	0.00058619	0.011622			GO:0018108	peptidyl-tyrosine phosphorylation	306	4.9045	2.8545	13.9999	0.00042624	0.0085697
											GO:0038094	Fc-gamma receptor signaling pathway	11	0.17396	17.246	3.00011	0.00058619	0.011622			GO:0001774	microglial cell activation	23	0.36864	10.851	4.00011	0.0004478	0.0087535
											GO:0043304	regulation of mast cell degranulation	25	0.39536	10.117	3.99986	0.00059315	0.011733			GO:0043372	positive regulation of CD4-positive, alpha-beta T cell differentiation	23	0.36864	10.851	4.00011	0.0004478	0.0087535
											GO:0097190	apoptotic signaling pathway	526	8.3183	2.2841	18.9998	0.00070209	0.013606			GO:2000778	positive regulation of interleukin-6 secretion	23	0.36864	10.851	4.00011	0.0004478	0.0087535
											GO:0033623	regulation of integrin activation	12	0.18977	15.809	3.00007	0.00077249	0.01464			GO:0031589	cell-substrate adhesion	280	4.4878	2.8967	12.9998	0.00059409	0.011284
											GO:0002285	lymphocyte activation involved in immune response	124	1.961	4.0796	8.0001	0.00078862	0.014913			GO:0090026	positive regulation of monocyte chemotaxis	11	0.17631	17.016	3.00009	0.0006096	0.011427
											GO:0060561	apoptotic process involved in morphogenesis	27	0.42698	9.368	3.99995	0.00080279	0.015081			GO:0051023	regulation of immunoglobulin secretion	11	0.17631	17.016	3.00009	0.0006096	0.011427
											GO:0044403	symbiont process	294	4.6494	2.7961	13.0002	0.00082465	0.015458			GO:0000165	MAPK cascade	683	10.947	2.101	22.9996	0.00062657	0.011618
											GO:0001666	response to hypoxia	260	4.1117	2.9185	12	0.00089933	0.01664			GO:0090197	positive regulation of chemokine secretion	12	0.19234	15.598	3.00012	0.00080321	0.014306
											GO:0061900	glial cell activation	28	0.4428	9.0335	4.00003	0.00092508	0.017006			GO:0002716	negative regulation of natural killer cell mediated immunity	12	0.19234	15.598	3.00012	0.00080321	0.014306
											GO:0002891	positive regulation of immunoglobulin mediated immune response	28	0.4428	9.0335	4.00003	0.00092508	0.017006			GO:0043903	regulation of symbiosis, encompassing mutualism through parasitism	155	2.4843	3.6227	8.99987	0.00088401	0.01552
											GO:0046637	regulation of alpha-beta T cell differentiation	50	0.79071	6.3234	4.99998	0.0011228	0.020166			GO:0046640	regulation of alpha-beta T cell proliferation	28	0.44878	8.913	3.99998	0.00097246	0.016934
											GO:0018108	peptidyl-tyrosine phosphorylation	306	4.8392	2.6864	13	0.0011879	0.021115			GO:0034121	regulation of toll-like receptor signaling pathway	49	0.78537	6.3664	4.99998	0.0010867	0.018394
											GO:0048246	macrophage chemotaxis	30	0.47443	8.4312	4.00001	0.001208	0.021338			GO:0006629	lipid metabolic process	992	15.9	1.8239	29	0.0012041	0.019995
											GO:0010919	regulation of inositol phosphate biosynthetic process	14	0.2214	13.55	2.99997	0.0012486	0.021743			GO:0051336	regulation of hydrolase activity	992	15.9	1.8239	29	0.0012041	0.019995
											GO:0043087	regulation of GTPase activity	387	6.1201	2.4509	14.9998	0.0012834	0.022303			GO:0002367	cytokine production involved in immune response	75	1.2021	4.9913	6.00004	0.0012712	0.020947
											GO:0032874	positive regulation of stress-activated MAPK cascade	137	2.1665	3.6925	7.9998	0.0015037	0.025563			GO:0032656	regulation of interleukin-13 production	14	0.22439	13.37	3.00009	0.0012978	0.021223
											GO:2000403	positive regulation of lymphocyte migration	32	0.50605	7.9043	3.99997	0.0015464	0.025929			GO:0016064	immunoglobulin mediated immune response	77	1.2342	4.8616	6.00019	0.0014577	0.023613
											GO:0042130	negative regulation of T cell proliferation	54	0.85397	5.855	4.99999	0.0015925	0.026546			GO:0032963	collagen metabolic process	78	1.2502	4.7993	6.00008	0.0015585	0.025197
											GO:0031664	regulation of lipopolysaccharide-mediated signaling pathway	16	0.25303	11.856	2.99992	0.0018766	0.030336			GO:0051091	positive regulation of DNA-binding transcription factor activity	206	3.3018	3.0287	10.0002	0.0018142	0.028631
											GO:0045076	regulation of interleukin-2 biosynthetic process	16	0.25303	11.856	2.99992	0.0018766	0.030336			GO:0007520	myoblast fusion	33	0.52892	7.5626	4.00001	0.0018256	0.028758
											GO:0052173	response to defenses of other organism involved in symbiotic interaction	5	0.079071	25.294	2.00002	0.0024127	0.036725			GO:0071385	cellular response to glucocorticoid stimulus	56	0.89756	5.5706	4.99995	0.0019884	0.030868
											GO:0045124	regulation of bone resorption	37	0.58513	6.8361	4.00001	0.0026705	0.039679			GO:0050709	negative regulation of protein secretion	112	1.7951	3.8994	6.99981	0.0021602	0.03294
											GO:0022010	central nervous system myelination	18	0.28466	10.539	3.00003	0.0026715	0.039679			GO:0032655	regulation of interleukin-12 production	35	0.56098	7.1304	4.00001	0.0022784	0.034497
											GO:0043302	positive regulation of leukocyte degranulation	18	0.28466	10.539	3.00003	0.0026715	0.039679			GO:0048660	regulation of smooth muscle cell proliferation	145	2.324	3.4423	7.99991	0.0023392	0.035306
											GO:1901522	positive regulation of transcription from RNA polymerase II promoter involved in cellular response to chemical stimulus	19	0.30047	9.9844	3.00001	0.0031357	0.045243			GO:0043065	positive regulation of apoptotic process	533	8.5429	2.107	17.9999	0.0023719	0.035662
											GO:0090303	positive regulation of wound healing	39	0.61675	6.4856	3.99999	0.003245	0.04643			GO:1901222	regulation of NIK/NF-kappaB signaling	85	1.3624	4.4041	6.00015	0.0024193	0.03631
											GO:0002761	regulation of myeloid leukocyte differentiation	92	1.4549	4.124	6.00001	0.0033674	0.047652			GO:0031640	killing of cells of other organism	18	0.2885	10.399	3.00011	0.0027751	0.039839
											GO:0006216	cytidine catabolic process	6	0.094885	21.078	1.99999	0.0035813	0.048266			GO:0042327	positive regulation of phosphorylation	862	13.816	1.8095	25.0001	0.0029385	0.041975
											GO:0071220	cellular response to bacterial lipoprotein	6	0.094885	21.078	1.99999	0.0035813	0.048266			GO:0043122	regulation of I-kappaB kinase/NF-kappaB signaling	152	2.4362	3.2837	7.99975	0.0031307	0.044352
											GO:0002579	positive regulation of antigen processing and presentation	6	0.094885	21.078	1.99999	0.0035813	0.048266			GO:0002441	histamine secretion involved in inflammatory response	6	0.096168	20.797	2.00001	0.0036769	0.04971
											GO:2000501	regulation of natural killer cell chemotaxis	6	0.094885	21.078	1.99999	0.0035813	0.048266			GO:0002249	lymphocyte anergy	6	0.096168	20.797	2.00001	0.0036769	0.04971
											GO:0002260	lymphocyte homeostasis	65	1.0279	4.8642	4.99991	0.0036158	0.048			GO:0002579	positive regulation of antigen processing and presentation	6	0.096168	20.797	2.00001	0.0036769	0.04971
																					GO:0035740	CD8-positive, alpha-beta T cell proliferation	6	0.096168	20.797	2.00001	0.0036769	0.04971
										MF	GO:0005126	cytokine receptor binding	184	2.7957	7.5115	20.9999	5.9897e-13	1.017e-09								0
											GO:0005125	cytokine activity	106	1.6106	9.9344	16.0003	5.046e-12	4.284e-09		MF	GO:0005509	calcium ion binding	541	7.9862	3.506	27.9996	6.9708e-09	1.1837e-05
											GO:0005102	signaling receptor binding	1180	17.929	2.4541	43.9996	1.7288e-08	9.7849e-06			GO:0042608	T cell receptor binding	13	0.19191	31.265	6.00007	1.5144e-08	1.2857e-05
											GO:0042379	chemokine receptor binding	36	0.54699	14.626	8.00028	5.2228e-08	2.2171e-05			GO:0042802	identical protein binding	1613	23.811	2.1839	52.0008	3.0461e-08	1.7241e-05
											GO:0038023	signaling receptor activity	681	10.347	2.8993	29.9991	1.4194e-07	4.3249e-05			GO:0030881	beta-2-microglobulin binding	9	0.13286	37.634	5.00005	8.0185e-08	3.4039e-05
											GO:0008009	chemokine activity	28	0.42543	16.454	7.00003	1.5282e-07	4.3249e-05			GO:0038023	signaling receptor activity	681	10.053	2.7853	28.0006	8.4981e-07	0.00028859
											GO:0004888	transmembrane signaling receptor activity	544	8.2656	3.1456	26.0003	2.2158e-07	5.375e-05			GO:0042803	protein homodimerization activity	792	11.692	2.566	30.0017	1.8224e-06	0.00051574
											GO:0048018	receptor ligand activity	252	3.8289	4.4399	16.9999	3.0035e-07	6.2881e-05			GO:0042605	peptide antigen binding	16	0.23619	21.169	4.99991	2.5548e-06	0.00061973
											GO:0019955	cytokine binding	100	1.5194	7.2397	11	3.3329e-07	6.2881e-05			GO:0060089	molecular transducer activity	728	10.747	2.6054	28.0002	3.1261e-06	0.00065408
											GO:0060089	molecular transducer activity	728	11.061	2.7122	29.9996	5.9037e-07	0.00010025			GO:0005102	signaling receptor binding	1180	17.419	2.1815	37.9995	3.4668e-06	0.00065408
											GO:0048020	CCR chemokine receptor binding	22	0.33427	17.95	6.00015	6.9791e-07	0.00010266			GO:0046977	TAP binding	9	0.13286	30.107	4.00002	5.4838e-06	0.0008613
											GO:0004896	cytokine receptor activity	67	1.018	8.8408	8.99993	7.2552e-07	0.00010266			GO:0004888	transmembrane signaling receptor activity	544	8.0305	2.8641	23.0002	5.5797e-06	0.0008613
											GO:0030545	receptor regulator activity	277	4.2088	4.0392	17.0002	1.1299e-06	0.00014758			GO:0003823	antigen binding	32	0.47238	12.702	6.00017	6.3276e-06	0.00089535
											GO:0098772	molecular function regulator	1259	19.129	2.1433	40.9992	2.1333e-06	0.00025874			GO:0046983	protein dimerization activity	1173	17.316	2.1368	37.0008	7.6719e-06	0.0010021
											GO:0042802	identical protein binding	1613	24.508	1.8361	44.9991	3.5263e-05	0.0039918			GO:0048306	calcium-dependent protein binding	58	0.8562	8.1757	7.00003	2.1909e-05	0.0026572
											GO:0005114	type II transforming growth factor beta receptor binding	6	0.091164	32.908	3.00002	6.6871e-05	0.0070966			GO:0005125	cytokine activity	106	1.5648	5.7516	9.0001	2.6639e-05	0.0030155
											GO:0001664	G protein-coupled receptor binding	210	3.1908	3.7609	12.0003	8.866e-05	0.0088556			GO:0004859	phospholipase inhibitor activity	5	0.07381	40.645	3.00001	3.1019e-05	0.0032918
											GO:0008236	serine-type peptidase activity	98	1.489	5.3727	7.99995	0.00012132	0.010855			GO:0005544	calcium-dependent phospholipid binding	50	0.7381	8.129	6.00001	8.8962e-05	0.0088857
											GO:0005539	glycosaminoglycan binding	154	2.3399	4.2737	10	0.00012146	0.010855			GO:0019865	immunoglobulin binding	9	0.13286	22.58	2.99998	0.00024939	0.022288
											GO:0017171	serine hydrolase activity	102	1.5498	5.162	8.00007	0.00016053	0.013629			GO:0055102	lipase inhibitor activity	9	0.13286	22.58	2.99998	0.00024939	0.022288
											GO:0004252	serine-type endopeptidase activity	79	1.2003	5.8317	6.99979	0.00019428	0.015709			GO:0042277	peptide binding	243	3.5872	3.3453	12.0003	0.00026508	0.022505
											GO:0001784	phosphotyrosine residue binding	38	0.57737	8.6599	4.99997	0.00025772	0.019892			GO:0005543	phospholipid binding	359	5.2996	2.8304	15	0.0002891	0.023376
											GO:0004175	endopeptidase activity	280	4.2543	3.0557	12.9999	0.00035681	0.026236			GO:0008289	lipid binding	577	8.5177	2.3481	20.0004	0.0003512	0.027106
											GO:0005160	transforming growth factor beta receptor binding	41	0.62296	8.0262	5	0.00037083	0.026236			GO:0017124	SH3 domain binding	119	1.7567	4.554	8.00001	0.00038024	0.028071
											GO:0045309	protein phosphorylated amino acid binding	47	0.71412	7.0016	4.99998	0.00070509	0.047889			GO:0004896	cytokine receptor activity	67	0.98905	6.0664	5.99997	0.00045385	0.03211
																0					GO:0004620	phospholipase activity	70	1.0333	5.8064	5.99975	0.00057486	0.038646
										CC	GO:0005576	extracellular region	1415	19.205	3.2805	63.002	0	0			GO:0044877	protein-containing complex binding	1032	15.234	1.9036	28.9994	0.00059175	0.038646
											GO:0044421	extracellular region part	1098	14.902	3.6236	53.9989	0	0			GO:0008009	chemokine activity	28	0.41334	9.6774	4.00006	0.00071515	0.044975
											GO:0005615	extracellular space	904	12.269	4.1568	50.9998	0	0
											GO:0009986	cell surface	662	8.9847	4.2294	37.9999	2.5091e-14	6.9816e-12		CC	GO:0009986	cell surface	662	9.267	4.856	45.0006	0	0
											GO:0098552	side of membrane	413	5.6053	4.9953	28.0002	1.8781e-12	4.1805e-10			GO:0005576	extracellular region	1415	19.808	2.9786	59.0001	4.6629e-15	2.5949e-12
											GO:0009897	external side of plasma membrane	252	3.4202	6.4324	22.0001	3.8687e-12	7.1764e-10			GO:0098552	side of membrane	413	5.7814	5.3621	31.0004	1.6098e-14	5.9724e-12
											GO:0043235	receptor complex	331	4.4924	4.0068	18.0001	5.9917e-07	9.5268e-05			GO:0044421	extracellular region part	1098	15.37	3.188	48.9996	1.5343e-13	4.2693e-11
											GO:0045335	phagocytic vesicle	94	1.2758	7.0545	9.00013	5.0969e-06	0.00063291			GO:0009897	external side of plasma membrane	252	3.5276	6.52	23	9.2004e-13	2.048e-10
											GO:0005887	integral component of plasma membrane	1006	13.654	2.3437	32.0009	5.1179e-06	0.00063291			GO:0042611	MHC protein complex	14	0.19598	40.821	8.0001	3.5746e-12	6.6309e-10
											GO:0005764	lysosome	368	4.9945	3.4037	16.9998	1.1109e-05	0.0011644			GO:0005615	extracellular space	904	12.655	3.2399	41.0009	1.3908e-11	2.2114e-09
											GO:0000323	lytic vacuole	369	5.0081	3.3945	17	1.1508e-05	0.0011644			GO:0042612	MHC class I protein complex	9	0.12599	47.624	6.00015	5.6571e-10	7.8704e-08
											GO:0031226	intrinsic component of plasma membrane	1065	14.454	2.2139	31.9997	1.6383e-05	0.0015196			GO:0031982	vesicle	1631	22.831	2.1024	47.9999	3.5479e-07	4.3876e-05
											GO:0045121	membrane raft	344	4.6688	3.427	16	1.8701e-05	0.0015407			GO:0098797	plasma membrane protein complex	439	6.1453	3.4172	20.9997	9.2352e-07	9.8169e-05
											GO:0098857	membrane microdomain	345	4.6824	3.4171	16.0002	1.9379e-05	0.0015407			GO:0005764	lysosome	368	5.1514	3.6883	18.9999	1.0163e-06	9.8169e-05
											GO:0098589	membrane region	357	4.8452	3.3022	15.9998	2.9406e-05	0.0021819			GO:0000323	lytic vacuole	369	5.1654	3.6783	18.9999	1.0584e-06	9.8169e-05
											GO:0098802	plasma membrane receptor complex	153	2.0765	4.8157	9.9998	4.4854e-05	0.0031201			GO:0031410	cytoplasmic vesicle	1536	21.502	2.0464	44.0017	2.5908e-06	0.00020461
											GO:0043020	NADPH oxidase complex	6	0.081433	36.84	2.99999	4.7764e-05	0.0031271			GO:0097708	intracellular vesicle	1538	21.53	2.0437	44.0009	2.6817e-06	0.00020461
											GO:0030139	endocytic vesicle	170	2.3073	4.3342	10.0003	0.00010875	0.0067244			GO:0042629	mast cell granule	17	0.23797	21.011	4.99999	2.7575e-06	0.00020461
											GO:0031982	vesicle	1631	22.136	1.807	39.9998	0.00013547	0.0079356			GO:0045335	phagocytic vesicle	94	1.3159	6.8397	9.00036	6.5546e-06	0.00045595
											GO:0005773	vacuole	458	6.216	2.7349	17.0001	0.00016995	0.0094577			GO:0031012	extracellular matrix	366	5.1234	3.3181	17	1.5547e-05	0.0010179
											GO:0030670	phagocytic vesicle membrane	41	0.55646	8.9854	5.00002	0.00022026	0.011674			GO:0030670	phagocytic vesicle membrane	41	0.57394	10.454	5.99997	2.0848e-05	0.0012891
											GO:0098797	plasma membrane protein complex	439	5.9581	2.6854	15.9999	0.00032472	0.016428			GO:0005773	vacuole	458	6.4113	2.9635	18.9999	2.3705e-05	0.0013425
											GO:0098805	whole membrane	1226	16.639	1.8631	31.0001	0.00052263	0.025291			GO:0042101	T cell receptor complex	13	0.18198	21.98	3.99992	2.4124e-05	0.0013425
											GO:0061702	inflammasome complex	13	0.17644	17.003	3.00001	0.00063669	0.029527
											GO:0043230	extracellular organelle	79	1.0722	5.596	6.00003	0.00070623	0.031066
											GO:0031410	cytoplasmic vesicle	1536	20.847	1.7269	36.0007	0.00073583	0.031066
											GO:0097708	intracellular vesicle	1538	20.874	1.7246	35.9993	0.00075362	0.031066

## Sheet: Buffering_Cluster_Data
Entrez ID	Gene	Ensemble ID	Biotype	Cluster #	3m - tot. RNA	6m- tot. RNA	12m - tot. RNA	20m - tot. RNA	3m - polys.	6m - polys.	12m - polys.	20m - polys.
19253	Ptpn18	ENSMUSG00000026126	protein-coding	1	-1.26107	-0.300617	0.557356	1.00433	-0.972252	-0.545832	0.209268	1.30882
53311	Mybph	ENSMUSG00000042451	protein-coding	1	-1.3165	-0.171691	0.489137	0.999051	0.240111	-0.894897	-0.654222	1.30901
18783	Pla2g4a	ENSMUSG00000056220	protein-coding	1	-1.06562	-0.538043	0.421624	1.18203	-0.421784	-0.943604	1.38965	-0.0242602
30925	Slamf6	ENSMUSG00000015314	protein-coding	1	-1.06294	-0.231774	-0.0520279	1.34675	-0.979877	-0.677376	0.506324	1.15093
215900	Calhm6	ENSMUSG00000046031	protein-coding	1	-1.31922	-0.123056	0.401434	1.04085	-0.273286	-1.20365	0.299229	1.17771
216033	Ctnna3	ENSMUSG00000060843	protein-coding	1	-0.981916	-0.63385	0.402464	1.2133	0.0841549	-1.33908	1.08154	0.173389
69563	Mrln	ENSMUSG00000019933	protein-coding	1	-1.05739	-0.624772	0.645181	1.03698	1.06992	0.119792	-1.34759	0.157881
100862303	EZ_100862303	NA	protein-coding	1	-1.18762	-0.459526	0.719055	0.928091	1.06704	0.635083	-0.782248	-0.919878
193003	Pirt	ENSMUSG00000048070	protein-coding	1	-0.881114	0.507532	-0.78693	1.16051	1.34955	0.0405367	-1.01978	-0.37031
100504632	Gm11478	ENSMUSG00000083992	pseudo	1	-0.64766	0.623995	-1.0348	1.05847	0.408515	1.18801	-1.06964	-0.526894
17285	Meox1	ENSMUSG00000001493	protein-coding	1	-1.09575	-0.401933	0.24077	1.25691	-1.41271	0.0499682	0.490052	0.872693
27384	Akr1c13	ENSMUSG00000021213	protein-coding	1	-1.1824	-0.324651	0.328724	1.17833	-0.875445	-0.850644	0.963813	0.762276
14186	Fgfr4	ENSMUSG00000005320	protein-coding	1	-1.20247	0.0550376	-0.0943891	1.24182	-1.05929	0.105871	-0.363579	1.317
13025	Ctla2b	ENSMUSG00000074874	protein-coding	1	-1.23932	-0.126777	0.175645	1.19045	-1.22877	-0.212816	0.270373	1.17121
100504114	Gm16907	NA	ncRNA	1	-1.19096	-0.461354	0.869032	0.783287	0.82727	-0.319196	0.76691	-1.27498
70484	Slc35d2	ENSMUSG00000033114	protein-coding	1	-1.03362	-0.677944	0.795363	0.9162	-0.864227	0.891468	0.840202	-0.867443
20618	Sncg	ENSMUSG00000023064	protein-coding	1	-1.06736	-0.156541	-0.125365	1.34927	-0.987617	-0.24312	-0.161854	1.39259
54159	Rnase2b	ENSMUSG00000059606	protein-coding	1	-0.94242	-0.51751	0.106133	1.3538	-0.753039	-0.443613	-0.273498	1.47015
20540	Slc7a7	ENSMUSG00000000958	protein-coding	1	-1.18146	-0.0971106	0.0158561	1.26272	-0.4447	-0.7354	-0.294571	1.47467
22402	Ccn4	ENSMUSG00000005124	protein-coding	1	-1.19363	-0.317212	0.347202	1.16364	-0.164642	0.733395	0.781758	-1.35051
74684	4930451G09Rik	ENSMUSG00000022543	protein-coding	1	-1.29269	0.26138	-0.0880108	1.11932	0.517127	-1.4116	0.859508	0.0349607
12265	Ciita	ENSMUSG00000022504	protein-coding	1	-0.935583	-0.68377	0.393751	1.2256	-1.2344	-0.197347	0.261809	1.16994
80285	Parp9	ENSMUSG00000022906	protein-coding	1	-0.72016	-0.69618	0.00329705	1.41304	-0.791571	-0.937406	0.86625	0.862726
85031	Pla1a	ENSMUSG00000002847	protein-coding	1	-0.922315	-0.745724	0.516172	1.15187	-0.240841	-1.30303	0.610191	0.933684
240023	Pnldc1	ENSMUSG00000073460	protein-coding	1	-1.38441	0.130509	0.252616	1.00128	-0.141276	0.123077	1.22662	-1.20842
22712	Zfp54	ENSMUSG00000023882	protein-coding	1	-1.1241	-0.546027	0.687433	0.982694	-0.0557139	-1.14165	-0.100129	1.2975
75424	Zfp820	ENSMUSG00000069743	protein-coding	1	-1.2165	-0.09159	0.0812601	1.22683	-0.433974	-1.08785	0.275994	1.24583
22643	Zfp101	ENSMUSG00000055240	protein-coding	1	-1.2582	-0.304869	0.555253	1.00781	1.16118	-0.269119	-1.21458	0.322516
14999	H2-DMb1	ENSMUSG00000079547	protein-coding	1	-1.08351	-0.462569	0.316505	1.22958	-0.754477	-0.952068	0.668635	1.03791
93872	Pcdhb1	ENSMUSG00000051663	protein-coding	1	-0.787075	-0.861064	0.449303	1.19884	-0.432888	-0.831818	1.44505	-0.180342
93874	Pcdhb3	ENSMUSG00000045498	protein-coding	1	-0.947465	-0.697238	0.459278	1.18543	-0.632808	-1.04327	1.06883	0.607252
69745	Pold4	ENSMUSG00000024854	protein-coding	1	-1.37405	0.0642546	0.301296	1.0085	0.0549595	0.677022	-1.43152	0.699542
12335	Capn3	ENSMUSG00000079110	protein-coding	1	-1.10509	-0.57841	0.725316	0.958189	0.956928	-0.366962	-1.23721	0.647247
58203	Zbp1	ENSMUSG00000027514	protein-coding	1	-0.964105	-0.6468	0.384357	1.22655	0.132344	-1.12301	-0.289089	1.27975
100038374	Gm10714	ENSMUSG00000074555	ncRNA	1	-1.11935	-0.212173	0.0271779	1.30434	-0.111851	0.0962801	1.22805	-1.21248
320485	B230312C02Rik	NA	ncRNA	1	-0.841204	-0.889864	0.898851	0.832217	-0.188672	1.33397	-1.08698	-0.0583192
100503311	Pifo	ENSMUSG00000010136	protein-coding	1	-0.28754	-0.918931	-0.216857	1.42333	0.893038	-1.25638	-0.346526	0.709868
384059	Tlr12	ENSMUSG00000062545	protein-coding	1	-0.370238	-1.19119	0.445333	1.11609	-0.287162	-1.28839	0.878401	0.697147
269604	Gpr157	ENSMUSG00000047875	protein-coding	1	-1.18377	-0.456929	0.672104	0.968596	1.27145	-1.10667	-0.351753	0.18697
21942	Tnfrsf9	ENSMUSG00000028965	protein-coding	1	-0.739237	-0.809729	0.227573	1.32139	-0.0869935	-0.835317	1.42794	-0.50563
20537	Slc5a1	ENSMUSG00000011034	protein-coding	1	-1.01363	-0.591569	0.39379	1.21141	-0.674812	-0.699588	1.43242	-0.0580244
665055	Gm7467	ENSMUSG00000098449	ncRNA	1	-0.61685	0.0629791	-0.832601	1.38647	0.37133	0.614808	-1.49254	0.506403
11690	Alox5ap	ENSMUSG00000060063	protein-coding	1	-1.12423	-0.366184	0.249562	1.24086	-1.05027	0.54704	-0.606015	1.10925
320312	A430035B10Rik	ENSMUSG00000087305	ncRNA	1	-1.24029	-0.0912636	0.133404	1.19815	1.31558	-0.221904	0.0108112	-1.10449
21753	Tes	ENSMUSG00000029552	protein-coding	1	-0.959801	-0.477985	0.0798708	1.35792	-0.947672	-0.30261	-0.158677	1.40896
107526	Gimap4	ENSMUSG00000054435	protein-coding	1	-0.804007	-0.925585	0.888492	0.841099	-1.20138	0.19106	1.21572	-0.205401
26888	Clec4a2	ENSMUSG00000030148	protein-coding	1	-0.85519	0.354816	-0.754195	1.25457	0.069911	-1.37672	0.302777	1.00403
232406	BC035044	ENSMUSG00000090164	protein-coding	1	-1.25706	-0.0756754	0.15353	1.1792	-0.851106	-0.873416	0.748736	0.975786
232801	Lilra5	ENSMUSG00000070873	protein-coding	1	-1.22197	-0.393007	0.652149	0.962828	-0.279508	-1.25263	0.466831	1.0653
26411	Map4k1	ENSMUSG00000037337	protein-coding	1	-1.13327	-0.4235	0.37554	1.18123	-0.845685	0.962139	0.764064	-0.880518
211535	Ccdc114	ENSMUSG00000040189	protein-coding	1	-0.0773147	-1.38072	0.840146	0.617889	1.19612	-1.24334	0.129183	-0.0819563
72433	Rab38	ENSMUSG00000030559	protein-coding	1	-1.11413	-0.42093	0.318458	1.2166	0.00629604	-1.20992	-0.0352426	1.23887
11535	Adm	ENSMUSG00000030790	protein-coding	1	-1.12583	-0.365436	0.252162	1.2391	-1.21438	-0.390969	0.597912	1.00744
233752	Insc	ENSMUSG00000048782	protein-coding	1	-1.10268	-0.0658955	-0.156312	1.32489	-0.401186	-1.07151	0.185661	1.28703
16409	Itgam	ENSMUSG00000030786	protein-coding	1	-1.22195	-0.193145	0.223671	1.19143	-0.738767	-0.875495	1.24577	0.368491
100861725	EZ_100861725	NA	protein-coding	1	-1.02776	-0.677514	0.728762	0.976515	-0.078108	-1.32339	1.06162	0.339877
72054	Cyp4f18	ENSMUSG00000003484	protein-coding	1	-0.518881	-0.637268	-0.331956	1.48811	-0.506944	-1.10748	0.480635	1.13379
12160	Bmp5	ENSMUSG00000032179	protein-coding	1	-0.414734	-1.2194	0.871136	0.763001	-0.358437	-0.234809	1.44563	-0.85238
213208	Il20rb	ENSMUSG00000044244	protein-coding	1	-0.751015	0.243974	-0.806646	1.31369	0.144243	-1.00685	-0.461273	1.32388
73748	Gadl1	ENSMUSG00000056880	protein-coding	1	-1.30487	-0.253112	0.680003	0.877978	-1.28453	-0.151697	1.10257	0.333653
71398	5430427O19Rik	ENSMUSG00000025058	protein-coding	1	-1.19751	-0.0436312	-0.00945904	1.2506	0.587907	-1.47743	0.249891	0.639629
58861	Cysltr1	ENSMUSG00000052821	protein-coding	1	-0.953539	-0.711664	0.51808	1.14712	0.95429	-1.035	-0.671982	0.752692
64103	Tnmd	ENSMUSG00000031250	protein-coding	1	-0.911181	-0.421597	-0.0765291	1.40931	0.138769	0.913006	0.366875	-1.41865
20671	Sox17	ENSMUSG00000025902	protein-coding	1	-0.159711	-1.23748	1.18185	0.215338	0.440703	-0.661106	1.19289	-0.972487
16147	Ihh	ENSMUSG00000006538	protein-coding	1	-0.516071	-1.08487	0.429512	1.17143	-1.22236	1.13517	-0.283068	0.370255
13168	Dbil5	ENSMUSG00000038057	protein-coding	1	-0.600768	-0.905098	0.167246	1.33862	1.09114	0.423184	-0.265354	-1.24897
216964	Trp53i13	ENSMUSG00000044328	protein-coding	1	-0.365987	-1.00666	0.0115652	1.36108	-0.857226	1.1263	-0.827506	0.558432
654810	Appbp2os	ENSMUSG00000085628	ncRNA	1	-0.393527	-1.20935	0.580097	1.02278	0.550917	0.971792	-1.30578	-0.216932
319269	A130040M12Rik	NA	other	1	-0.617175	-0.47316	-0.403727	1.49406	-0.748713	-0.664333	1.41354	-0.000491108
58185	Rsad2	ENSMUSG00000020641	protein-coding	1	-0.027118	-1.26357	0.111633	1.17906	-1.0635	-0.604979	0.598607	1.06988
72350	Zc2hc1c	ENSMUSG00000045064	protein-coding	1	-0.220486	-1.27742	0.43452	1.06338	-0.280335	0.494993	-1.25914	1.04449
100504487	EZ_100504487	NA	ncRNA	1	-0.993041	-0.645096	0.461316	1.17682	-1.07756	-0.605711	1.0079	0.67537
71864	Fam217a	ENSMUSG00000021414	protein-coding	1	-1.01832	-0.697191	0.910079	0.805428	-0.914901	1.42084	-0.342898	-0.163043
100042773	Tmed10-ps	NA	pseudo	1	-0.385747	-1.22781	0.951498	0.662062	1.36875	-0.587932	-0.878271	0.0974522
17951	Naip5	ENSMUSG00000071203	protein-coding	1	-0.885496	-0.672465	0.254544	1.30342	-1.10439	0.137715	-0.321058	1.28774
218739	Sntn	ENSMUSG00000044772	protein-coding	1	-0.554339	-0.611776	-0.322074	1.48819	-0.0114658	0.10023	-1.26624	1.17748
328417	Parp4	ENSMUSG00000054509	protein-coding	1	-0.0749413	-1.36938	0.527031	0.91729	-0.888853	-0.645672	1.32209	0.212436
67554	Slc25a30	ENSMUSG00000022003	protein-coding	1	-0.470382	-0.870356	-0.078774	1.41951	-0.00579116	-0.885511	-0.507928	1.39923
100504191	Gm16576	ENSMUSG00000087543	ncRNA	1	-0.310682	-1.17018	0.272639	1.20823	-1.07758	-0.430442	0.24583	1.26219
319722	E330033B04Rik	NA	ncRNA	1	-0.140317	-1.27414	0.285015	1.12944	-0.548643	-0.75878	-0.142707	1.45013
320484	Rasal3	ENSMUSG00000052142	protein-coding	1	-0.57823	-1.0328	0.417405	1.19363	-1.07677	-0.142398	-0.124273	1.34344
320106	Slc38a11	ENSMUSG00000061171	protein-coding	1	0.0885522	-1.39516	0.963194	0.343417	0.246212	-0.973519	1.29294	-0.565635
228839	Tgif2	ENSMUSG00000062175	protein-coding	1	-0.452402	-1.0634	0.250118	1.26568	1.40469	-0.0672794	-0.415726	-0.921683
20613	Snai1	ENSMUSG00000042821	protein-coding	1	-0.343637	-1.23347	1.03025	0.546854	0.362058	0.628831	0.500185	-1.49107
68810	Nexn	ENSMUSG00000039103	protein-coding	1	-0.88147	-0.664429	0.231358	1.31454	-1.45302	0.707206	0.607922	0.137894
12802	Cnr2	ENSMUSG00000062585	protein-coding	1	-0.874098	-0.596267	0.102951	1.36741	-1.35657	-0.0839294	0.480287	0.96021
666532	Zfp991	ENSMUSG00000067916	protein-coding	1	0.0446282	-1.42758	0.648315	0.734642	0.792101	-1.06231	-0.641935	0.91214
76074	Gbp8	ENSMUSG00000034438	protein-coding	1	-0.307509	-1.28167	0.790585	0.79859	0.129159	0.674601	-1.45193	0.648171
50883	Chek2	ENSMUSG00000029521	protein-coding	1	-0.164849	-1.1013	-0.0591581	1.32531	-0.326815	0.53503	-1.24105	1.03283
330256	Gm20559	NA	ncRNA	1	-0.785387	-0.917172	0.636096	1.06646	-1.1487	-0.265042	0.154183	1.25955
29807	Tpk1	ENSMUSG00000029735	protein-coding	1	-0.299201	-0.862612	-0.282654	1.44447	1.40511	-0.963336	-0.226144	-0.215634
16162	Il12rb2	ENSMUSG00000018341	protein-coding	1	-0.487023	-1.03486	0.244321	1.27757	-1.26674	-0.133494	0.254457	1.14578
12526	Cd8b1	ENSMUSG00000053044	protein-coding	1	-0.84576	-0.783467	0.400079	1.22915	-1.41333	0.00115705	0.654223	0.757951
12504	Cd4	ENSMUSG00000023274	protein-coding	1	-0.978066	-0.224218	-0.195843	1.39813	1.14606	0.456086	-0.48876	-1.11339
381836	Sbk2	ENSMUSG00000030433	protein-coding	1	0.0842549	-1.43928	0.636805	0.718223	0.708252	-1.31068	-0.246073	0.848499
63986	Gmfg	ENSMUSG00000060791	protein-coding	1	-0.0738714	-1.3362	0.377177	1.03289	-1.14032	0.208153	-0.315549	1.24771
68458	Ppp1r14a	ENSMUSG00000037166	protein-coding	1	-0.801852	-0.43126	-0.223314	1.45643	-1.14739	0.406568	-0.418196	1.15902
76415	Fam187b	ENSMUSG00000046826	protein-coding	1	-0.127054	-1.35072	0.555195	0.922584	1.2728	-0.502178	-1.02985	0.259231
57444	Isg20	ENSMUSG00000039236	protein-coding	1	-0.52087	-0.854342	-0.0380634	1.41327	-1.33373	-0.201637	0.737276	0.798086
233899	Ccdc189	ENSMUSG00000057176	protein-coding	1	-0.363906	-1.03418	0.0584483	1.33964	0.125286	0.888572	-1.42366	0.409802
20650	Sntb2	ENSMUSG00000041308	protein-coding	1	0.0506148	-1.33427	0.198397	1.08526	0.363683	-1.31687	1.05939	-0.106203
270160	Rab39	ENSMUSG00000055069	protein-coding	1	-0.244603	-1.25065	0.38836	1.10689	0.225566	-1.19879	-0.233961	1.20718
12044	Bcl2a1a	ENSMUSG00000102037	protein-coding	1	-1.30362	-0.122386	0.346352	1.07965	-1.23658	-0.216373	0.29721	1.15574
54199	Ccrl2	ENSMUSG00000043953	protein-coding	1	-0.567164	-0.786631	-0.0791303	1.43293	-0.55691	-1.05281	0.426798	1.18292
12772	Ccr2	ENSMUSG00000049103	protein-coding	1	-0.348219	-1.1259	0.224917	1.2492	-0.56573	-0.850839	1.39846	0.0181066
100503437	Gm19691	NA	ncRNA	1	-0.716163	-0.296639	-0.46474	1.47754	-1.49768	0.525497	0.421976	0.550211
19264	Ptprc	ENSMUSG00000026395	protein-coding	1	-0.776646	-0.688712	0.0811955	1.38416	-1.10581	-0.515032	0.495475	1.12536
219144	Arl11	ENSMUSG00000043157	protein-coding	1	-0.957752	-0.278439	-0.169655	1.40585	-1.28711	-0.254847	0.559357	0.982604
107321	Lpxn	ENSMUSG00000024696	protein-coding	1	-0.573322	0.209318	-0.949643	1.31365	-1.05741	-0.0814806	-0.213726	1.35262
76088	Dock8	ENSMUSG00000052085	protein-coding	1	-0.708648	-0.428532	-0.344534	1.48171	-1.02233	-0.692572	0.906131	0.808771
14191	Fgr	ENSMUSG00000028874	protein-coding	1	-0.989227	-0.29273	-0.105357	1.38731	-1.2906	-0.17892	0.401131	1.06838
613263	EZ_613263	NA	ncRNA	1	0.362697	-0.994948	1.23227	-0.600024	1.14148	-0.536432	-1.08554	0.480491
434484	Sp140	ENSMUSG00000070031	protein-coding	1	-1.04477	-0.659156	0.746393	0.957532	-1.02319	-0.161485	-0.190379	1.37505
16414	Itgb2	ENSMUSG00000000290	protein-coding	1	-1.08171	-0.493901	0.372665	1.20295	-0.798359	-0.483093	-0.168034	1.44949
58223	Mmp19	ENSMUSG00000025355	protein-coding	1	-1.22873	-0.377408	0.632851	0.973286	-0.75955	-0.831804	0.313502	1.27785
94176	Dock2	ENSMUSG00000020143	protein-coding	1	-0.968542	-0.683929	0.487975	1.1645	-0.540036	-0.693016	-0.240178	1.47323
76408	Abcc3	ENSMUSG00000020865	protein-coding	1	-1.25573	-0.33687	0.65227	0.940326	-1.1345	-0.163119	-0.000955805	1.29858
217203	Tmem106a	ENSMUSG00000034947	protein-coding	1	-0.82301	-0.906149	0.921811	0.807348	-1.1059	-0.0863614	-0.131468	1.32373
14744	Gpr65	ENSMUSG00000021886	protein-coding	1	-1.24289	-0.253319	0.379489	1.11672	-0.240351	-1.02635	-0.103733	1.37043
100861722	EZ_100861722	NA	protein-coding	1	-0.556493	-1.05439	1.18034	0.430542	-0.53763	-0.0220239	-0.850187	1.40984
545030	Wdfy4	ENSMUSG00000051506	protein-coding	1	-1.38087	-0.0191723	0.462561	0.93748	-0.0634643	-1.37315	0.520211	0.916407
11727	Ang	ENSMUSG00000072115	protein-coding	1	-1.16909	-0.211934	0.127184	1.25384	-0.583904	-0.43227	-0.480825	1.497
236451	Phf11b	ENSMUSG00000091649	protein-coding	1	-1.26138	-0.165701	0.287415	1.13967	-0.689496	-0.396869	-0.399419	1.48578
109901	Cela1	ENSMUSG00000023031	protein-coding	1	-1.11772	0.0361396	-0.222254	1.30384	-0.408996	-0.27945	-0.777751	1.4662
12524	Cd86	ENSMUSG00000022901	protein-coding	1	-1.27092	-0.285184	0.562769	0.993337	-0.514121	-0.596998	-0.383051	1.49417
21354	Tap1	ENSMUSG00000037321	protein-coding	1	-1.19088	-0.454283	0.927811	0.717353	-1.0349	-0.658509	0.671327	1.02209
15002	H2-Ob	ENSMUSG00000041538	protein-coding	1	-0.955499	-0.765446	0.759748	0.961196	-0.917807	-0.124002	-0.373403	1.41521
50498	Ebi3	ENSMUSG00000003206	protein-coding	1	-1.06903	-0.163873	-0.115083	1.34799	-0.670949	0.111885	-0.811576	1.37064
320513	EZ_320513	NA	ncRNA	1	-1.00937	-0.709655	0.8549	0.864124	-0.905754	-0.47976	-0.0106692	1.39618
77619	Prelid2	ENSMUSG00000056671	protein-coding	1	-0.841496	-0.884071	0.966498	0.759069	-0.146396	-1.34091	0.550659	0.936646
69774	Ms4a6b	ENSMUSG00000024677	protein-coding	1	-1.22548	-0.224859	0.280266	1.17008	-0.327389	-0.877349	-0.233508	1.43825
68774	Ms4a6d	ENSMUSG00000024679	protein-coding	1	-1.00966	-0.675467	0.613975	1.07115	-0.415922	-0.832288	-0.199088	1.4473
12642	Ch25h	ENSMUSG00000050370	protein-coding	1	-1.16215	-0.342602	0.305233	1.19952	-0.455628	-0.716482	-0.30617	1.47828
211896	Depdc7	ENSMUSG00000027173	protein-coding	1	-1.03499	-0.583638	0.436364	1.18226	-0.110729	-0.651756	-0.684652	1.44714
13011	Cst7	ENSMUSG00000068129	protein-coding	1	-0.78761	-0.695612	0.11081	1.37241	-0.746109	-0.295987	-0.430984	1.47308
433638	I830077J02Rik	ENSMUSG00000074342	protein-coding	1	-1.02582	-0.658341	1.06127	0.622889	0.69052	-0.372554	0.921257	-1.23922
72560	Naalad2	ENSMUSG00000043943	protein-coding	1	-1.0089	-0.709955	0.880289	0.838562	-1.02283	-0.641227	0.550886	1.11318
12501	Cd3e	ENSMUSG00000032093	protein-coding	1	-1.17946	-0.473567	0.922354	0.73067	-1.11012	-0.473103	0.410481	1.17274
17130	Smad6	ENSMUSG00000036867	protein-coding	1	-0.875903	-0.823968	1.08348	0.616389	0.643623	-1.29954	0.911837	-0.25592
19703	Renbp	ENSMUSG00000031387	protein-coding	1	-1.05336	-0.655621	0.866303	0.84268	-0.579504	-0.695542	-0.189376	1.46442
319997	A630001G21Rik	ENSMUSG00000052760	protein-coding	1	-0.338403	-1.08812	1.29806	0.128464	-1.45558	0.693596	0.615397	0.14659
74748	Slamf8	ENSMUSG00000053318	protein-coding	1	-0.68558	-0.843404	0.194512	1.33447	-0.742541	-0.340243	-0.393127	1.47591
236312	Ifi209	ENSMUSG00000043263	protein-coding	1	-0.675577	-1.02929	0.728222	0.976649	-0.839253	-0.615521	0.0721754	1.3826
74190	Exoc3l4	ENSMUSG00000021280	protein-coding	1	-1.17887	-0.446266	0.599771	1.02537	-1.33402	-0.125681	0.466003	0.993698
71213	Cage1	ENSMUSG00000044566	protein-coding	1	0.196249	-1.24699	1.17901	-0.128268	-1.37828	0.33148	0.993812	0.052986
68584	1110020C17Rik	NA	unknown	1	0.183046	-1.45653	0.767418	0.506061	-0.87758	0.568418	1.11868	-0.809515
70458	2610318N02Rik	ENSMUSG00000049916	protein-coding	1	-0.858705	-0.823817	1.13153	0.550992	-1.29347	0.444961	-0.195819	1.04432
13876	Erg	ENSMUSG00000040732	protein-coding	1	-0.359275	-1.00263	1.36588	-0.003978	-1.48567	0.373659	0.423967	0.688047
100862287	LOC100862287	NA	ncRNA	1	-0.208806	-1.18632	1.23416	0.160964	-0.674471	-0.261136	-0.541954	1.47756
414076	BC051537	ENSMUSG00000098197	ncRNA	1	-0.52364	-1.06031	1.20857	0.375374	0.308723	1.00386	-1.37585	0.0632675
106512	Gpsm3	ENSMUSG00000034786	protein-coding	1	-0.474363	-1.12991	0.476991	1.12728	-0.994645	0.31919	-0.578972	1.25443
625018	C4a	ENSMUSG00000015451	protein-coding	1	0.215593	-1.4161	0.937581	0.262925	-1.42392	0.0468426	0.793583	0.583499
66961	Neat1	ENSMUSG00000092274	ncRNA	1	-0.70816	-0.989438	0.650556	1.04704	-0.806992	-0.790917	0.326431	1.27148
16181	Il1rn	ENSMUSG00000026981	protein-coding	1	-0.320687	-1.01654	-0.0277081	1.36493	-0.538931	-0.519078	-0.440639	1.49865
332579	Card9	ENSMUSG00000026928	protein-coding	1	-0.504048	-1.12288	1.09775	0.529178	-1.37809	0.360199	0.0329885	0.984903
13661	Ehf	ENSMUSG00000012350	protein-coding	1	0.0606387	-1.39482	0.383553	0.950627	-0.0763227	-0.502911	-0.844733	1.42397
20811	Srms	ENSMUSG00000027579	protein-coding	1	0.43373	-1.04408	1.18139	-0.571042	0.416522	-0.264396	1.09548	-1.24761
99899	Ifi44	ENSMUSG00000028037	protein-coding	1	0.105029	-1.4448	0.714835	0.624933	0.31904	-0.445881	-1.09661	1.22345
17472	Gbp4	ENSMUSG00000079363	protein-coding	1	-0.849762	-0.84659	1.09555	0.600805	-0.23214	0.273264	-1.2186	1.17748
735283	Mir702	NA	ncRNA	1	-0.485598	-1.14941	1.04818	0.586832	0.436084	-1.30487	-0.169663	1.03845
15451	Hpn	ENSMUSG00000001249	protein-coding	1	-0.0143851	-1.34074	1.05442	0.300702	-0.925769	-0.208973	-0.285701	1.42044
56847	Aldh1a3	ENSMUSG00000015134	protein-coding	1	-0.516432	-1.07862	1.18339	0.411656	-1.44891	0.126494	0.589496	0.732916
54204	Sept1	ENSMUSG00000000486	protein-coding	1	-0.502591	-1.1569	0.703182	0.956308	-0.779927	-0.235676	-0.446254	1.46186
69550	Bst2	ENSMUSG00000046718	protein-coding	1	-0.539395	-1.10214	0.549634	1.0919	-0.7275	-0.820695	0.226945	1.32125
12363	Casp4	ENSMUSG00000033538	protein-coding	1	-0.482067	-1.10439	0.412756	1.1737	-0.749759	-0.808572	0.24537	1.31296
235130	Adamts15	ENSMUSG00000033453	protein-coding	1	-0.0609375	-1.0438	1.35752	-0.252788	-1.17682	0.141678	1.24533	-0.210185
22441	Xlr	ENSMUSG00000054626	protein-coding	1	-1.19602	-0.429435	0.633742	0.991712	-1.06831	-0.139829	-0.140699	1.34884
12523	Cd84	ENSMUSG00000038147	protein-coding	1	-1.04166	-0.108095	-0.21325	1.36301	-0.832683	-0.691555	0.184737	1.3395
17105	Lyz2	ENSMUSG00000069516	protein-coding	1	-1.007	-0.433287	0.103299	1.33699	-0.890812	-0.545033	0.0551385	1.38071
319272	A130077B15Rik	ENSMUSG00000112095	ncRNA	1	-1.12822	0.529533	-0.496741	1.09543	-1.06749	0.117799	-0.360515	1.3102
217069	Trim25	ENSMUSG00000000275	protein-coding	1	-0.104827	-1.36943	0.62104	0.853218	-1.16836	-0.485184	0.699417	0.954124
53314	Batf	ENSMUSG00000034266	protein-coding	1	-0.0651632	-1.25876	0.144805	1.17912	-0.826351	-0.415104	-0.208196	1.44965
12475	Cd14	ENSMUSG00000051439	protein-coding	1	-1.34041	0.134825	0.124033	1.08155	-0.959649	-0.411493	-0.010753	1.38189
16819	Lcn2	ENSMUSG00000026822	protein-coding	1	-0.984941	-0.502792	0.164896	1.32284	-0.561649	-0.907237	0.108881	1.36001
69769	Tnfaip8l2	ENSMUSG00000013707	protein-coding	1	-1.13296	0.60648	-0.514579	1.04106	-0.459033	-0.157506	-0.826283	1.44282
21682	Tec	ENSMUSG00000029217	protein-coding	1	-0.114249	-1.24636	0.176362	1.18424	-1.22052	-0.322706	0.443419	1.09981
12525	Cd8a	ENSMUSG00000053977	protein-coding	1	-0.24225	-1.31489	0.773518	0.783619	-1.03226	-0.617866	0.51584	1.13428
78816	Gmip	ENSMUSG00000036246	protein-coding	1	0.0351243	-1.38058	0.366433	0.979024	-0.966299	-0.757967	0.913156	0.811109
192176	Flna	ENSMUSG00000031328	protein-coding	1	0.531044	-1.26853	1.01561	-0.278126	-0.690044	-0.390087	1.48567	-0.405537
17087	Ly96	ENSMUSG00000025779	protein-coding	2	-1.483	0.295069	0.530503	0.657429	0.313907	-0.871886	-0.717405	1.27538
107527	Il1rl2	ENSMUSG00000070942	protein-coding	2	-1.42874	0.425314	0.131338	0.872093	0.725312	0.659354	-1.42736	0.0426917
12835	Col6a3	ENSMUSG00000048126	protein-coding	2	-1.42299	0.159149	0.357046	0.906798	-1.06067	1.29452	0.176202	-0.410056
171531	Mlph	ENSMUSG00000026303	protein-coding	2	-1.29707	-0.238673	0.969613	0.566128	-0.595891	-1.09874	0.877395	0.817233
215031	Vgll2	ENSMUSG00000049641	protein-coding	2	-1.22198	-0.387668	0.979454	0.630195	0.190475	0.873401	-1.43609	0.372212
637515	Nlrp1b	ENSMUSG00000070390	protein-coding	2	-1.39184	0.0294657	0.939915	0.42246	-0.810268	-0.651516	1.38304	0.0787476
100041986	Gm3609	NA	pseudo	2	-1.42556	0.370265	0.157604	0.89769	-0.0478045	1.27489	-0.0569903	-1.1701
17952	Naip6	ENSMUSG00000078942	protein-coding	2	-1.40313	0.123947	0.954015	0.325164	-0.814807	-0.628466	0.0509635	1.39231
67747	Ribc2	ENSMUSG00000022431	protein-coding	2	-1.42655	0.0622886	0.805566	0.558695	-0.753988	-0.0167261	1.41837	-0.647654
12263	C2	ENSMUSG00000024371	protein-coding	2	-1.15686	-0.407642	1.15081	0.413685	-0.749467	-0.322538	1.474	-0.401993
73677	Psma8	ENSMUSG00000036743	protein-coding	2	-1.38648	0.192732	0.191908	1.00184	0.245277	-0.21479	-1.218	1.18751
18504	Pax2	ENSMUSG00000004231	protein-coding	2	-1.4224	0.130217	0.396117	0.896061	-1.27406	0.0931566	0.0113048	1.1696
75579	2310034G01Rik	NA	ncRNA	2	-1.45347	0.595191	0.142035	0.716242	-1.08773	1.33638	-0.122359	-0.126292
320974	Lrrn4	ENSMUSG00000043110	protein-coding	2	-1.4797	0.266366	0.565195	0.64814	-0.982338	-0.134751	1.39308	-0.275994
21939	Cd40	ENSMUSG00000017652	protein-coding	2	-1.46133	0.525324	0.193706	0.742304	0.787222	-0.806784	0.939617	-0.920055
100042355	Gm10705	NA	pseudo	2	-1.18449	0.74387	-0.467643	0.908265	-0.000986615	0.457165	0.930995	-1.38717
665934	Gm7854	ENSMUSG00000085720	ncRNA	2	-1.42357	0.739321	0.0316705	0.652576	-0.0579484	1.17672	0.142804	-1.26158
231805	Pilra	ENSMUSG00000046245	protein-coding	2	-1.32955	-0.211472	0.780658	0.760363	-0.860821	-0.816152	0.5329	1.14407
208164	Fam180a	ENSMUSG00000047420	protein-coding	2	-1.07345	-0.376942	1.29695	0.153446	-0.757945	-0.0466943	1.42692	-0.622282
29862	Ninj2	ENSMUSG00000041377	protein-coding	2	-1.37394	0.398649	-0.00112356	0.97641	-1.35776	0.875434	-0.128823	0.61115
74071	Lmntd1	ENSMUSG00000054966	protein-coding	2	-1.20934	0.795768	-0.433027	0.846601	0.293285	1.14344	-0.18244	-1.25429
208836	Fanci	ENSMUSG00000039187	protein-coding	2	-1.43345	0.843009	0.468793	0.121646	-0.0060125	0.359871	1.00794	-1.3618
22411	Wnt11	ENSMUSG00000015957	protein-coding	2	-1.48101	0.583258	0.270746	0.627001	-1.41055	0.826906	0.0123063	0.571337
333315	Frem3	ENSMUSG00000042353	protein-coding	2	-1.34308	-0.0579823	1.02557	0.375485	-1.15432	0.17631	1.24999	-0.271977
668829	Gm9385	NA	pseudo	2	-1.37187	0.915092	-0.0684611	0.525243	-0.50855	0.992442	-1.14731	0.663416
331493	Gm5127	ENSMUSG00000073010	protein-coding	2	-1.33916	-0.190693	0.770459	0.759394	-1.44547	0.10407	0.678304	0.663095
21952	Tnni1	ENSMUSG00000026418	protein-coding	2	-1.25143	1.1966	0.0440862	0.0107437	-0.695013	0.437049	-0.941689	1.19965
74369	Mei1	ENSMUSG00000068117	protein-coding	2	-1.22575	0.812893	0.819419	-0.406561	-1.15678	-0.160412	0.0386696	1.27853
78445	C330013E15Rik	ENSMUSG00000097093	ncRNA	2	-1.02337	0.881023	0.834843	-0.692495	-1.44846	0.666429	0.666751	0.115276
209837	Slc38a5	ENSMUSG00000031170	protein-coding	2	-0.612313	0.380695	1.22336	-0.991738	-0.249773	-0.931431	1.41898	-0.237778
246049	Slc36a2	ENSMUSG00000020264	protein-coding	2	-0.918381	0.0246439	1.38404	-0.490304	-1.06049	0.150046	1.30327	-0.392826
626534	Gm6682	NA	pseudo	2	-0.333505	-0.11809	1.40327	-0.95167	0.9386	0.72054	-0.495295	-1.16384
634650	Gbp11	ENSMUSG00000092021	protein-coding	2	-0.736827	-0.272964	1.47256	-0.462766	-1.47595	0.240131	0.605965	0.629854
330361	Gcfc2	ENSMUSG00000035125	protein-coding	2	-0.444075	-0.53511	1.49881	-0.519628	0.332361	0.226056	-1.43734	0.878919
12364	Casp12	ENSMUSG00000025887	protein-coding	2	-1.11504	0.0743708	1.29804	-0.257366	-1.18061	-0.443266	0.598419	1.02546
56489	Ikbke	ENSMUSG00000042349	protein-coding	2	-1.38517	0.402645	0.958433	0.0240937	-0.492524	1.11103	-1.12527	0.506764
170484	Nphs2	ENSMUSG00000026602	protein-coding	2	-1.05063	0.143286	1.30924	-0.401901	-0.586386	-0.139765	1.45233	-0.726183
22295	Cdh23	ENSMUSG00000012819	protein-coding	2	-1.1688	-0.348535	1.18368	0.333655	-1.36547	-0.0713576	0.496893	0.939939
20528	Slc2a4	ENSMUSG00000018566	protein-coding	2	-1.37004	0.00524447	0.99194	0.372855	-1.09731	-0.542055	0.538322	1.10104
14230	Fkbp10	ENSMUSG00000001555	protein-coding	2	-1.48444	0.615725	0.575776	0.292935	-0.375854	1.4434	-0.213242	-0.854309
22412	Wnt9b	ENSMUSG00000018486	protein-coding	2	-1.35964	0.811061	0.688475	-0.1399	0.11379	-1.26607	-0.0239653	1.17624
100504512	4930426I24Rik	NA	ncRNA	2	-1.20892	0.045456	1.23733	-0.0738584	-0.453824	1.36638	-0.961582	0.0490223
12062	Bdkrb2	ENSMUSG00000021070	protein-coding	2	-1.44672	0.219876	0.843711	0.383138	-1.41748	0.427484	0.0962602	0.893731
76633	Lrmda	ENSMUSG00000063458	protein-coding	2	-1.3718	-0.111273	0.686585	0.796486	-0.518217	-0.168789	-0.767121	1.45413
214254	Nudt15	ENSMUSG00000033405	protein-coding	2	-1.15994	0.172171	1.24789	-0.260128	0.168791	0.760525	0.525619	-1.45494
19219	Ptger4	ENSMUSG00000039942	protein-coding	2	-1.43336	0.370288	0.880323	0.182748	-1.44436	0.414158	0.189803	0.840399
72049	Tnfrsf13c	ENSMUSG00000068105	protein-coding	2	-1.32889	-0.208625	0.834206	0.703305	-0.515236	-1.1359	0.624144	1.02699
12824	Col2a1	ENSMUSG00000022483	protein-coding	2	-1.14715	-0.4047	1.17351	0.378336	-1.42421	0.0437508	0.598394	0.782068
21935	Tnfrsf17	ENSMUSG00000022496	protein-coding	2	-1.42461	0.215491	0.915249	0.293873	-0.758881	0.250175	-0.802085	1.31079
26382	Fgd2	ENSMUSG00000024013	protein-coding	2	-1.23296	-0.0479372	1.21367	0.0672237	-0.730329	0.280943	-0.844586	1.29397
15015	H2-Q4	ENSMUSG00000035929	protein-coding	2	-1.45511	0.149067	0.591525	0.714517	-1.28458	-0.197138	0.414333	1.06739
14675	Gna14	ENSMUSG00000024697	protein-coding	2	-0.854009	-0.645838	1.35358	0.146272	0.5926	-0.855158	-0.839046	1.1016
100043424	Morrbid	NA	ncRNA	2	-0.848931	-0.222305	1.4456	-0.374361	0.19983	-0.650481	-0.878169	1.32882
329581	Birc7	ENSMUSG00000038840	protein-coding	2	-1.31337	0.180577	1.1145	0.0182879	-1.04412	-0.00942007	-0.296256	1.3498
73182	Pear1	ENSMUSG00000028073	protein-coding	2	-0.6394	-0.370472	1.49084	-0.480964	-1.13062	-0.356547	1.23793	0.249235
11542	Adora3	ENSMUSG00000000562	protein-coding	2	-1.38938	-0.0175079	0.503888	0.903001	-0.813487	-0.523042	-0.0970817	1.43361
59006	Myoz2	ENSMUSG00000028116	protein-coding	2	-1.46018	0.683785	0.610576	0.165823	-1.12976	-0.304111	0.167778	1.2661
100038514	Gm11837	NA	protein-coding	2	-1.27677	-0.273001	0.992182	0.557588	-1.27218	0.463613	-0.243678	1.05225
68394	Ccdc163	ENSMUSG00000028689	protein-coding	2	-0.700576	-0.619727	1.45184	-0.131535	-0.841619	-0.463883	-0.129655	1.43516
19227	Pthlh	ENSMUSG00000048776	protein-coding	2	-1.18168	-0.188112	1.24618	0.123614	0.356895	1.22347	-1.04215	-0.538213
26367	Ceacam2	ENSMUSG00000054385	protein-coding	2	-1.46358	0.178224	0.635035	0.650316	-0.618123	-0.659725	-0.187586	1.46543
74466	Mfsd13b	ENSMUSG00000030877	protein-coding	2	-1.17803	0.0185216	1.2652	-0.105699	-0.740012	1.33073	0.208162	-0.798879
235435	Lctl	ENSMUSG00000032401	protein-coding	2	-1.39102	0.0378381	0.948694	0.404488	-0.340111	1.25313	0.213263	-1.12628
12817	Col13a1	ENSMUSG00000058806	protein-coding	2	0.274177	-0.942188	1.28637	-0.618358	-1.19195	-0.109999	1.25082	0.0511301
100503827	Tnfsf13os	NA	ncRNA	2	0.203068	-0.621009	1.32382	-0.905878	-0.885448	1.43467	-0.216006	-0.333219
12491	Cd36	ENSMUSG00000002944	protein-coding	2	0.285336	-0.77685	1.2932	-0.801691	0.873269	-0.0323652	0.549804	-1.39071
208908	Ccdc62	ENSMUSG00000061882	protein-coding	2	-0.0500146	-0.864898	1.41425	-0.49934	-1.2706	1.17431	0.0168692	0.0794205
277328	Trpa1	ENSMUSG00000032769	protein-coding	2	-1.18823	0.385453	1.14882	-0.346042	0.438206	-0.971335	1.19456	-0.661436
12964	Cryga	ENSMUSG00000044429	protein-coding	2	-1.23674	1.20764	-0.0617652	0.0908658	-0.067954	1.39351	-0.367	-0.958554
114668	5033404E19Rik	ENSMUSG00000102185	pseudo	2	-1.22038	1.07144	0.493751	-0.344813	-1.36487	0.00806241	0.349304	1.0075
100502779	Gm12356	NA	ncRNA	2	-1.11601	0.601466	1.05112	-0.536574	-0.96296	-0.741325	0.663927	1.04036
665931	Rplp2-ps1	NA	pseudo	2	-1.13397	1.20213	-0.399227	0.331076	0.907356	0.814215	-0.986992	-0.734579
723937	Mir433	NA	ncRNA	2	-0.875138	1.01609	-0.84241	0.701462	1.22364	0.287548	-0.382635	-1.12855
218630	Ccno	ENSMUSG00000042417	protein-coding	2	-1.36024	0.638067	0.851922	-0.129744	-1.29554	0.464216	1.03232	-0.201002
19256	Ptpn20	ENSMUSG00000021940	protein-coding	2	-1.33056	0.762156	0.777752	-0.209346	-0.485786	-0.367369	1.49079	-0.637639
52009	Jpt2	ENSMUSG00000024165	protein-coding	2	-1.19078	0.916647	-0.456328	0.730459	-0.962419	-0.498367	0.114588	1.3462
77799	Sla2	ENSMUSG00000027636	protein-coding	2	-1.4408	0.867446	0.346977	0.226374	-0.532471	-0.415878	-0.549016	1.49736
20198	S100a4	ENSMUSG00000001020	protein-coding	2	-1.40347	0.463341	0.0378126	0.902313	-1.16014	0.217111	-0.290818	1.23384
353204	Aldoart1	ENSMUSG00000059343	protein-coding	2	-1.46309	0.178679	0.678075	0.606339	0.888284	-0.207929	0.643762	-1.32412
100034726	Gm15772	ENSMUSG00000062353	pseudo	2	-1.45277	0.811515	0.208179	0.433078	0.448919	1.08417	-0.293319	-1.23977
100040000	Gm2545	NA	unknown	2	-1.25134	1.13789	0.314528	-0.20108	-1.41018	0.0805113	0.910709	0.418957
12182	Bst1	ENSMUSG00000029082	protein-coding	2	-1.41535	0.850022	0.0434459	0.521882	0.49151	-0.390292	1.08978	-1.191
78552	E130201H02Rik	ENSMUSG00000044141	pseudo	2	-1.25493	0.967368	-0.329517	0.617074	0.850155	-1.03237	-0.681818	0.864038
100502619	AW046200	NA	ncRNA	2	-1.10473	0.923353	0.765426	-0.584046	1.29338	-1.05383	-0.426291	0.186737
17709	COX2	NA	protein-coding	2	-1.25843	1.18324	-0.0444924	0.11968	0.753441	0.515802	0.190238	-1.45948
17720	ND4L	NA	protein-coding	2	-1.30814	1.10477	0.255919	-0.0525459	0.75171	-0.522534	0.918764	-1.14794
226356	Cfap221	ENSMUSG00000036962	protein-coding	3	1.30355	-1.10319	-0.278574	0.0782124	-0.342231	0.524456	-1.22936	1.04714
226438	Igfn1	ENSMUSG00000051985	protein-coding	3	0.391273	-1.4748	0.335777	0.747748	0.894174	-1.39728	0.00508943	0.49802
20308	Ccl9	ENSMUSG00000019122	protein-coding	3	-0.425889	0.442657	-1.15349	1.13672	-0.956482	-0.380718	1.39184	-0.0546376
378435	Mafa	ENSMUSG00000047591	protein-coding	3	-0.214061	-0.521725	-0.730125	1.46591	0.38098	-0.404473	1.1717	-1.14821
99100	Cep152	ENSMUSG00000068394	protein-coding	3	0.77776	-1.20108	0.868505	-0.44518	-1.35084	-0.00355229	1.03637	0.318021
242484	D630039A03Rik	ENSMUSG00000052117	protein-coding	3	1.09562	-1.24071	0.425908	-0.280812	0.58703	-1.22763	-0.366401	1.00701
68270	Dnaaf1	ENSMUSG00000031831	protein-coding	3	-0.108174	-0.292906	-0.987331	1.38841	1.48912	-0.375804	-0.660519	-0.452792
665903	Gm7846	NA	pseudo	3	0.768118	-1.41872	0.0206645	0.629932	-0.973421	0.881046	-0.75129	0.843666
20849	Stat4	ENSMUSG00000062939	protein-coding	3	0.113713	-1.22555	-0.102496	1.21433	-1.12414	0.812195	-0.560961	0.872908
12829	Col4a4	ENSMUSG00000067158	protein-coding	3	0.66131	-1.42003	0.0199385	0.738779	1.06713	-1.20343	-0.381123	0.517424
100862001	EZ_100862001	NA	ncRNA	3	0.79006	-1.45472	0.47142	0.193244	-0.208974	0.44319	-1.28597	1.05176
72215	1700001P01Rik	ENSMUSG00000018543	protein-coding	3	0.929261	-1.02416	-0.688445	0.78334	1.05494	0.383173	-0.124834	-1.31328
73270	1700024F13Rik	ENSMUSG00000097709	ncRNA	3	0.608689	-1.45297	0.137553	0.706725	-0.0107054	-1.41	0.746378	0.674324
105283	E030046B03Rik	NA	ncRNA	3	0.560909	-0.761116	-0.92118	1.12139	0.901672	-0.561637	-1.12231	0.78228
252967	Ropn1l	ENSMUSG00000022236	protein-coding	3	0.328032	-1.26743	-0.18021	1.11961	0.489024	0.801045	-1.44723	0.157164
107753	Lgals2	ENSMUSG00000043501	protein-coding	3	-0.153994	-0.816329	-0.473778	1.4441	-0.941027	-0.321572	-0.147796	1.4104
100503881	EZ_100503881	NA	pseudo	3	0.74126	-1.47534	0.414361	0.319716	-1.14868	0.706425	0.957234	-0.51498
18440	P2rx6	ENSMUSG00000022758	protein-coding	3	-0.106279	-0.908897	-0.399969	1.41515	-1.19905	0.904216	-0.444696	0.739534
71840	Tekt4	ENSMUSG00000024175	protein-coding	3	0.61925	-1.25527	-0.329512	0.965531	1.3205	-0.160228	-1.1081	-0.0521682
100504186	C230013L11Rik	NA	unknown	3	0.278066	-0.957412	-0.602475	1.28182	0.174185	0.639823	-1.4627	0.64869
545253	Gm5820	NA	protein-coding	3	-0.384941	-0.312945	-0.771406	1.46929	1.25176	-0.259944	-1.15684	0.165021
67383	Carnmt1	ENSMUSG00000024726	protein-coding	3	0.627691	-0.990691	-0.701295	1.06429	1.12697	0.140244	-1.30717	0.0399539
71738	Mamdc2	ENSMUSG00000033207	protein-coding	3	0.784182	-1.2741	-0.321476	0.811399	-0.633156	-0.966137	1.23943	0.35986
24087	Tll2	ENSMUSG00000025013	protein-coding	3	0.242206	-0.903796	-0.645329	1.30692	0.0572957	-0.157306	-1.16798	1.26799
68527	Ucma	ENSMUSG00000026668	protein-coding	3	0.766949	-0.860934	-0.865741	0.959726	1.08205	-0.0476487	-1.32091	0.286511
23892	Grem1	ENSMUSG00000074934	protein-coding	3	0.459806	-1.32143	-0.148506	1.01013	0.597746	-1.07657	-0.587949	1.06677
208188	Ghsr	ENSMUSG00000051136	protein-coding	3	0.0471474	-1.18858	-0.112518	1.25395	-0.823344	-0.460992	-0.159341	1.44368
12427	Ccna1	ENSMUSG00000027793	protein-coding	3	0.761405	-1.44988	0.142839	0.545634	-0.500333	1.40418	-0.881738	-0.0221075
272714	Gm5067	NA	pseudo	3	-0.0417123	-0.824571	-0.552536	1.41882	-1.23424	-0.392144	0.825886	0.800496
414108	9230114K14Rik	ENSMUSG00000097145	ncRNA	3	0.549494	-1.36849	-0.085445	0.904436	0.685527	0.999105	-0.604777	-1.07985
330355	Dnah6	ENSMUSG00000052861	protein-coding	3	0.783923	-1.39068	-0.0622667	0.669024	1.42416	-0.918694	-0.250526	-0.254944
23993	Klk7	ENSMUSG00000030713	protein-coding	3	0.476456	-1.49844	0.458734	0.563245	0.533707	-0.756987	-0.917243	1.14052
98845	Eps8l2	ENSMUSG00000025504	protein-coding	3	0.615856	-1.49439	0.467699	0.410833	1.00531	-1.35417	0.39205	-0.0431855
102132	E230013L22Rik	ENSMUSG00000096957	ncRNA	3	0.621228	-1.45525	0.144499	0.689523	0.43657	-1.49343	0.426967	0.629894
244562	Abcc12	ENSMUSG00000036872	protein-coding	3	0.145204	-1.18449	-0.200032	1.23931	0.487572	0.537696	0.474171	-1.49944
100504397	EZ_100504397	NA	ncRNA	3	0.88329	-1.43606	0.32507	0.227704	1.14857	-1.10027	0.460116	-0.508421
22097	Tsix	ENSMUSG00000085715	ncRNA	3	0.233122	-1.42513	0.276466	0.915544	0.730927	-0.52436	0.93822	-1.14479
20856	Stc2	ENSMUSG00000020303	protein-coding	3	0.849778	-0.37363	-1.24428	0.768136	1.43279	-0.881601	-0.370458	-0.180729
105785	Kdelr3	ENSMUSG00000010830	protein-coding	3	0.215258	-0.203065	-1.21282	1.20063	0.618971	-1.17697	1.01246	-0.454465
74918	Iqca	ENSMUSG00000026301	protein-coding	3	0.978329	-1.1925	-0.439661	0.653837	-1.0602	-0.468114	0.269703	1.25861
14823	Grm8	ENSMUSG00000024211	protein-coding	3	0.200447	-0.380546	-1.09291	1.27301	-0.759696	-0.706188	0.0811166	1.38477
74925	4930479D17Rik	ENSMUSG00000085238	ncRNA	3	1.10278	-0.945174	-0.741414	0.583812	0.892971	-1.42167	0.408753	0.119943
20520	Slc22a5	ENSMUSG00000018900	protein-coding	3	0.404699	-1.49595	0.583941	0.507311	0.708297	-0.801051	-0.915998	1.00875
22403	Ccn5	ENSMUSG00000027656	protein-coding	3	-0.298337	0.377838	-1.21556	1.13606	-0.595312	-0.0557374	-0.776873	1.42792
241116	Cfap65	ENSMUSG00000047021	protein-coding	3	0.620478	-1.47556	0.237607	0.617474	0.216379	-1.38096	0.153324	1.01125
22625	Map3k19	ENSMUSG00000051590	protein-coding	3	0.304686	-1.29212	-0.11869	1.10612	0.143055	-1.04727	-0.406368	1.31058
74717	Spata17	ENSMUSG00000026611	protein-coding	3	0.997586	-1.37662	0.0518453	0.327189	0.601156	-1.45116	0.132192	0.717816
27403	Abca7	ENSMUSG00000035722	protein-coding	3	0.948705	-1.21795	0.673284	-0.404041	-0.933655	-0.492544	1.37214	0.05406
76972	Snhg20	ENSMUSG00000086859	ncRNA	3	1.03153	-1.24556	0.532233	-0.3182	-0.138496	0.860619	-1.3559	0.633781
665155	Srp54b	ENSMUSG00000112449	protein-coding	3	1.25449	-1.06072	-0.47263	0.278856	-0.243394	0.29849	1.16622	-1.22131
100861863	EZ_100861863	NA	ncRNA	3	0.877905	-1.31625	0.666781	-0.228441	-0.676414	-0.894448	0.281139	1.28972
74413	Tc2n	ENSMUSG00000021187	protein-coding	3	0.602123	-1.46246	0.176618	0.683718	0.048633	-1.41606	0.514208	0.853223
109181	Trip11	ENSMUSG00000021188	protein-coding	3	1.2698	-1.17268	0.0135262	-0.110656	-0.0015345	-1.15685	1.28302	-0.124636
380836	Mrs2	ENSMUSG00000021339	protein-coding	3	1.20026	-1.2016	-0.239676	0.241011	-0.29977	-1.23564	1.08754	0.44787
100316684	Mir1898	NA	ncRNA	3	0.825117	-1.45581	0.293828	0.336861	-1.46266	0.357307	0.799702	0.305654
212517	Cfap44	ENSMUSG00000071550	protein-coding	3	0.989982	-1.28838	0.546368	-0.247967	-0.221564	-1.30536	0.561956	0.964965
240034	Zfp760	ENSMUSG00000067928	protein-coding	3	1.0029	-1.38547	0.164164	0.218412	1.43359	-0.618841	-0.0683064	-0.746446
620292	Cntnap5c	ENSMUSG00000038048	protein-coding	3	1.03081	-1.33185	0.393703	-0.092662	0.094417	-1.20678	1.23297	-0.120611
320784	C230072F16Rik	ENSMUSG00000112121	ncRNA	3	0.80756	-1.39026	-0.0588184	0.641523	-0.0537064	-0.840144	-0.525646	1.4195
225030	Kcng3	ENSMUSG00000045053	protein-coding	3	1.20669	-1.23296	-0.0949579	0.121224	0.610417	-1.16063	1.02642	-0.476207
13511	Dsg2	ENSMUSG00000044393	protein-coding	3	1.16713	-1.08515	-0.518946	0.436966	1.4339	-0.770741	-0.07662	-0.586537
240505	Cdc42bpg	ENSMUSG00000024769	protein-coding	3	0.955915	-1.40833	0.241859	0.210557	-0.42072	-1.209	0.685767	0.943951
100048534	Cfap43	ENSMUSG00000044948	protein-coding	3	1.12911	-1.17987	-0.381894	0.432655	1.1887	-0.239588	-1.20913	0.260018
242022	Frem2	ENSMUSG00000037016	protein-coding	3	0.888711	-1.43145	0.188139	0.354602	-0.469726	-1.06183	1.25519	0.276358
68625	Cfap57	ENSMUSG00000028730	protein-coding	3	0.866482	-1.43482	0.163748	0.404589	0.286948	0.833755	0.332544	-1.45325
442834	D830031N03Rik	NA	protein-coding	3	0.753597	-1.46828	0.25523	0.459454	-0.685696	-0.512582	1.47924	-0.280959
230848	Zbtb40	ENSMUSG00000060862	protein-coding	3	0.499598	-1.20614	-0.369925	1.07647	-0.308192	-1.16829	0.263839	1.21264
15530	Hspg2	ENSMUSG00000028763	protein-coding	3	0.658901	-1.3168	0.883688	-0.225789	-0.332631	-0.748113	1.47463	-0.393888
14772	Grk4	ENSMUSG00000052783	protein-coding	3	1.12864	-1.26236	0.315513	-0.181792	-1.35709	1.02229	-0.00166917	0.336473
100504779	EZ_100504779	NA	ncRNA	3	1.02976	-1.26891	-0.268295	0.507443	-0.11719	-0.981942	1.39159	-0.292459
243780	E330009J07Rik	ENSMUSG00000037172	protein-coding	3	1.23587	-1.05509	-0.504554	0.323781	-0.345396	-0.579976	1.49132	-0.565947
71093	Atoh8	ENSMUSG00000037621	protein-coding	3	0.638995	-1.00437	-0.687994	1.05337	-0.26525	-0.989404	-0.135445	1.3901
208111	Zfp976	ENSMUSG00000074158	protein-coding	3	1.15104	-1.27657	-0.0743559	0.199886	0.223134	0.0476887	-1.34191	1.07108
72614	Pih1d2	ENSMUSG00000000167	protein-coding	3	0.938878	-1.40974	0.134746	0.336119	0.631673	-0.921101	1.06956	-0.780131
71819	Kif23	ENSMUSG00000032254	protein-coding	3	1.17786	-1.25027	0.189255	-0.116849	0.768053	0.533706	0.148484	-1.45024
74052	Ttc21a	ENSMUSG00000032514	protein-coding	3	0.62545	-1.37981	-0.0813059	0.835663	-0.00738255	-1.4067	0.603806	0.810279
236285	Lancl3	ENSMUSG00000047344	protein-coding	3	0.859602	-1.39255	0.566374	-0.03343	0.13252	-1.10037	1.29116	-0.323307
320247	C030023E24Rik	NA	ncRNA	3	0.848036	-1.38166	0.605533	-0.0719049	-1.16112	0.0590247	1.27251	-0.170418
382236	Brwd3	ENSMUSG00000063663	protein-coding	3	1.20031	-1.2462	-0.027922	0.0738079	0.205836	-1.17056	1.23139	-0.26666
382252	Bclaf3	ENSMUSG00000044150	protein-coding	3	1.18997	-1.24124	-0.119243	0.170521	-0.692773	-0.790045	1.37249	0.110331
69397	1700019A02Rik	ENSMUSG00000060715	protein-coding	4	0.91593	-0.553787	0.76466	-1.1268	-0.987136	1.13077	-0.678696	0.535058
100504455	Gm15834	NA	ncRNA	4	1.38217	-0.436193	0.0023688	-0.94834	-0.885303	-0.312014	1.43595	-0.238629
19258	Ptpn4	ENSMUSG00000026384	protein-coding	4	1.45882	-0.746034	-0.531384	-0.181402	0.22634	-1.19371	1.2103	-0.242928
67303	3110045C21Rik	ENSMUSG00000097503	ncRNA	4	1.48978	-0.658642	-0.389597	-0.441541	-0.179535	0.450358	-1.30337	1.03255
11994	Pcdh15	ENSMUSG00000052613	protein-coding	4	0.823034	-0.700007	0.893745	-1.01677	-0.626138	-1.07315	0.928732	0.770556
100503237	Gm19605	NA	ncRNA	4	1.24683	-1.0999	0.261832	-0.40876	0.293912	-0.115466	-1.29013	1.11169
14957	Hist1h1d	ENSMUSG00000052565	protein-coding	4	0.954404	-0.920296	0.77085	-0.804958	0.406035	-0.528704	-1.0674	1.19007
78102	8430426J06Rik	ENSMUSG00000115970	ncRNA	4	1.4822	-0.553915	-0.283281	-0.645	-0.0351986	0.996555	-1.35918	0.397825
406219	Krt87	ENSMUSG00000047641	protein-coding	4	0.875882	-1.13872	0.802836	-0.539995	1.09201	-0.504585	-1.12449	0.537069
329366	Ccdc187	ENSMUSG00000048038	protein-coding	4	1.14588	-1.04597	0.492229	-0.592133	0.0932165	-1.44002	0.600255	0.746552
12831	Col5a1	ENSMUSG00000026837	protein-coding	4	0.812233	-0.892412	0.917775	-0.837596	-1.15091	-0.250714	1.26218	0.139452
227733	Pip5kl1	ENSMUSG00000046854	protein-coding	4	1.04091	-0.495287	0.599644	-1.14526	-1.33306	-0.134378	0.986916	0.480519
100503468	Gm14023	ENSMUSG00000085498	ncRNA	4	1.43067	-0.679046	-0.0520915	-0.699538	-0.325548	0.370449	-1.19629	1.15138
16491	Kcna3	ENSMUSG00000047959	protein-coding	4	1.11332	-0.525464	0.515892	-1.10375	0.206871	-0.80346	1.33118	-0.73459
100502973	Gm12996	NA	ncRNA	4	0.833455	-0.78926	0.894811	-0.939007	-0.850428	1.34428	0.170059	-0.663908
230872	Crocc	ENSMUSG00000040860	protein-coding	4	0.927879	-0.959928	0.79611	-0.764061	-0.823077	-0.593202	1.40374	0.0125346
26875	Pclo	ENSMUSG00000061601	protein-coding	4	1.17635	-0.384652	0.364037	-1.15573	-0.0922501	-0.577425	1.43798	-0.768303
14400	Gabrb1	ENSMUSG00000029212	protein-coding	4	1.38194	-0.9725	-0.0305632	-0.378877	0.606129	-1.43082	0.762565	0.0621247
330222	Sdk1	ENSMUSG00000039683	protein-coding	4	0.852959	-0.538058	0.825752	-1.14065	-1.07215	0.10966	1.31048	-0.347994
353499	Tmc4	ENSMUSG00000019734	protein-coding	4	1.14534	-0.514345	0.466993	-1.09798	-1.45332	0.460564	0.798842	0.193911
63830	Kcnq1ot1	ENSMUSG00000101609	ncRNA	4	0.785248	-0.883078	0.942999	-0.84517	-0.537642	-0.855571	1.40668	-0.013469
14107	Fat1	ENSMUSG00000070047	protein-coding	4	1.23102	-0.742704	0.393703	-0.882024	-0.0369925	-0.740822	1.42508	-0.647267
436062	Fam92b	ENSMUSG00000042269	protein-coding	4	1.48659	-0.661846	-0.335162	-0.489579	0.829674	-0.544404	-1.13626	0.850989
319899	Dock6	ENSMUSG00000032198	protein-coding	4	0.65828	-0.750098	1.04586	-0.954042	-0.373178	-0.222654	1.44545	-0.849615
19649	Robo3	ENSMUSG00000032128	protein-coding	4	0.825372	-0.668534	0.885823	-1.04266	-0.908469	1.42617	-0.200873	-0.316826
100504564	EZ_100504564	NA	ncRNA	4	1.09803	-0.997883	0.579827	-0.679973	-0.896054	0.416112	1.2169	-0.736954
14266	Aff2	ENSMUSG00000031189	protein-coding	4	0.859803	-0.547118	0.821542	-1.13423	-0.413338	-0.465155	1.49445	-0.615957
73884	Zdbf2	ENSMUSG00000027520	protein-coding	4	1.4264	-0.48824	-0.847851	-0.0903091	0.122176	-0.249491	1.27087	-1.14355
69181	Dyrk2	ENSMUSG00000028630	protein-coding	4	1.49775	-0.545426	-0.530058	-0.422262	0.21006	-0.582885	1.31482	-0.941998
12563	Cdh6	ENSMUSG00000039385	protein-coding	4	1.48975	-0.616696	-0.338496	-0.534558	0.462012	0.383365	0.645544	-1.49092
73001	2900055J20Rik	NA	ncRNA	4	1.47804	-0.618108	-0.608296	-0.251634	-0.497304	0.107679	1.34919	-0.959568
72119	Tpx2	ENSMUSG00000027469	protein-coding	4	1.08105	-0.316087	-1.23067	0.465701	0.752646	0.646369	0.0206006	-1.41962
73075	Ppil6	ENSMUSG00000078451	protein-coding	4	1.24508	-1.01076	0.330442	-0.564759	-1.20257	0.851692	-0.443784	0.794666
327954	Dnah2	ENSMUSG00000005237	protein-coding	4	1.23073	-1.137	0.259848	-0.353574	-0.498305	-0.693434	1.47925	-0.28751
76044	Ncapg2	ENSMUSG00000042029	protein-coding	4	0.925124	-1.048	0.781956	-0.659079	0.939585	-1.31869	0.580944	-0.201838
319149	Hist1h3d	ENSMUSG00000099583	protein-coding	4	1.41116	-0.467005	-0.887298	-0.056858	0.699692	1.00888	-0.982677	-0.725899
16197	Il7r	ENSMUSG00000003882	protein-coding	4	1.21744	-1.03112	0.374423	-0.560742	-0.894412	0.37153	-0.719704	1.24259
239337	Adamts12	ENSMUSG00000047497	protein-coding	4	1.46995	-0.740757	-0.475662	-0.25353	-0.45522	-1.03867	1.29379	0.2001
100862061	EZ_100862061	NA	ncRNA	4	1.38871	-0.567406	-0.864677	0.0433778	-0.747378	-0.239061	-0.480881	1.46732
12814	Col11a1	ENSMUSG00000027966	protein-coding	4	1.47275	-0.723893	-0.259137	-0.489723	1.16255	0.50542	-0.865423	-0.802544
231287	Atp10d	ENSMUSG00000046808	protein-coding	4	0.945068	-1.19193	0.696004	-0.449144	0.365784	-0.848638	-0.765907	1.24876
100042165	BC005561	NA	protein-coding	4	1.37892	-1.01415	-0.224536	-0.140237	-0.510684	-0.972065	1.33087	0.151876
52480	Snhg14	NA	ncRNA	4	1.37551	-1.00524	-0.305396	-0.0648682	0.362731	-1.34871	1.02371	-0.037738
75985	Rab30	ENSMUSG00000030643	protein-coding	4	1.44042	-0.653236	-0.700711	-0.0864728	-0.920047	1.39381	-0.0148567	-0.458904
233919	Gpr26	ENSMUSG00000040125	protein-coding	4	1.47181	-0.653998	-0.21963	-0.598183	0.184714	-0.256695	1.23961	-1.16763
75747	Sesn3	ENSMUSG00000032009	protein-coding	4	1.36385	-0.848406	-0.636725	0.121283	-0.389615	-1.08738	1.27471	0.202276
70489	5730405O15Rik	ENSMUSG00000087424	ncRNA	4	1.46709	-0.737513	-0.501848	-0.227732	-0.75221	-0.972228	0.894692	0.829746
17681	Msc	ENSMUSG00000025930	protein-coding	5	0.883296	0.820464	-0.633672	-1.07009	1.34117	-1.01885	0.0747119	-0.397031
78321	Ankrd23	ENSMUSG00000067653	protein-coding	5	1.3936	-0.101898	-0.319325	-0.972379	-0.0217627	-0.369242	-0.98491	1.37591
98452	Celrr	ENSMUSG00000097881	ncRNA	5	0.81535	0.913461	-0.920966	-0.807845	-1.44092	0.456096	0.832113	0.152709
210356	Nckap5	ENSMUSG00000049690	protein-coding	5	1.35155	-0.242819	-0.0545175	-1.05422	-0.277546	0.225183	1.22428	-1.17192
12316	Aspm	ENSMUSG00000033952	protein-coding	5	1.38495	0.0700153	-0.823777	-0.631189	1.13432	0.487346	-1.09448	-0.527189
381318	Nsl1	ENSMUSG00000062510	protein-coding	5	1.20144	0.350523	-0.437318	-1.11464	0.0305795	0.0165492	1.20071	-1.24784
320825	Samd5	ENSMUSG00000060487	protein-coding	5	1.15863	0.156694	-0.037981	-1.27734	0.520516	0.946625	-0.118464	-1.34868
100504211	EZ_100504211	NA	ncRNA	5	1.10156	-0.0701132	0.274747	-1.3062	0.00940512	-1.16949	1.27262	-0.112534
20557	Slfn3	ENSMUSG00000018986	protein-coding	5	0.895921	0.466895	0.0434025	-1.40622	0.470498	-0.216709	1.03489	-1.28867
217216	BC030867	ENSMUSG00000034773	protein-coding	5	0.926303	0.449106	0.0174173	-1.39283	-0.582293	1.49403	-0.37475	-0.536991
245297	Gm4983	NA	unknown	5	0.6664	1.0397	-0.754154	-0.951943	0.524651	0.59589	-1.4935	0.372964
20135	Rrm2	ENSMUSG00000020649	protein-coding	5	1.24437	0.192908	-0.281907	-1.15537	1.17651	-0.0745502	-1.25919	0.157234
27261	Dok3	ENSMUSG00000035711	protein-coding	5	1.42019	-0.0911881	-0.87852	-0.450486	0.106418	-0.0996054	-1.2238	1.21699
69716	Trip13	ENSMUSG00000021569	protein-coding	5	1.09872	-0.0901201	0.294474	-1.30307	0.56444	1.07598	-1.11871	-0.521707
76469	Cmya5	ENSMUSG00000047419	protein-coding	5	1.06942	0.00900766	0.259149	-1.33757	-0.766696	0.829798	0.896248	-0.95935
218581	Depdc1b	ENSMUSG00000021697	protein-coding	5	0.991585	0.564038	-0.283525	-1.2721	-0.478003	1.44371	-0.815216	-0.150487
60364	Donson	ENSMUSG00000022960	protein-coding	5	1.16526	0.469366	-0.610137	-1.02449	0.316006	-0.684654	-0.902745	1.27139
17075	Epcam	ENSMUSG00000045394	protein-coding	5	0.854744	0.682091	-1.32664	-0.210191	-1.33727	1.07713	0.224081	0.0360557
100502811	EZ_100502811	NA	ncRNA	5	1.25199	0.289597	-1.054	-0.487585	0.946143	-1.41267	0.246727	0.219796
100503380	Snhg4	ENSMUSG00000117869	ncRNA	5	0.889426	0.588463	-0.118237	-1.35965	-1.26482	1.09864	-0.216422	0.3826
668310	Cc2d2b	ENSMUSG00000108929	protein-coding	5	1.21186	-0.242598	0.223473	-1.19273	-0.94443	1.04222	0.664214	-0.762003
22326	Vax1	ENSMUSG00000006270	protein-coding	5	1.16381	0.433729	-1.09989	-0.497655	-1.34689	0.21903	1.06487	0.0629896
329483	Gm14015	ENSMUSG00000087226	ncRNA	5	1.3201	-0.0618752	-0.148526	-1.1097	0.67474	-0.648337	1.01734	-1.04374
319909	Ism1	ENSMUSG00000074766	protein-coding	5	0.971816	0.54926	-0.214164	-1.30691	0.108091	1.14274	0.0454718	-1.2963
78774	Cfap61	ENSMUSG00000037143	protein-coding	5	1.43278	-0.105582	-0.497336	-0.829858	0.809644	-1.45467	0.423437	0.221592
245865	Spag4	ENSMUSG00000038180	protein-coding	5	0.736508	0.895893	-0.4146	-1.2178	0.648715	1.02005	-1.10482	-0.56395
13605	Ect2	ENSMUSG00000027699	protein-coding	5	1.44582	-0.105306	-0.673667	-0.666848	1.22811	0.3055	-1.1003	-0.433308
72640	Mex3a	ENSMUSG00000074480	protein-coding	5	1.16969	0.352697	-1.17868	-0.343704	0.913983	0.705625	-1.23121	-0.388399
229672	Bcl2l15	ENSMUSG00000044165	protein-coding	5	1.13414	-0.162389	0.293612	-1.26536	0.263215	0.901823	0.265649	-1.43069
100502959	AV051173	NA	ncRNA	5	1.1938	0.0374946	0.0228648	-1.25416	-1.20455	-0.431657	0.708273	0.927938
100048926	Gm12945	NA	unknown	5	0.906529	0.77277	-0.547236	-1.13206	-1.0677	0.954646	-0.629866	0.742921
70036	Dancr	ENSMUSG00000106943	ncRNA	5	1.22872	-0.0348757	0.0261269	-1.21997	-0.00971447	0.903954	0.497057	-1.3913
13048	Cux2	ENSMUSG00000042589	protein-coding	5	1.44638	-0.114512	-0.603003	-0.728868	-1.03629	-0.663467	0.993606	0.706155
243407	C130060K24Rik	ENSMUSG00000029917	protein-coding	5	1.01195	0.702233	-0.774619	-0.939567	0.316699	-1.37456	0.0541848	1.00367
110958	M1ap	ENSMUSG00000030041	protein-coding	5	1.06455	0.539614	-1.18213	-0.422034	-1.23838	0.85967	0.761928	-0.383223
330385	9530026P05Rik	ENSMUSG00000097462	ncRNA	5	1.21479	0.405602	-0.963409	-0.65698	-0.940962	-0.753051	1.08435	0.609664
319734	Cacna2d4	ENSMUSG00000041460	protein-coding	5	0.91388	0.813978	-0.93291	-0.794948	-0.278046	1.47516	-0.475947	-0.721163
83434	Rsph6a	ENSMUSG00000040866	protein-coding	5	0.724927	0.870074	-0.325568	-1.26943	-1.49103	0.61495	0.351688	0.52439
330502	Zfp82	ENSMUSG00000098022	protein-coding	5	1.24395	0.110196	-0.165419	-1.18873	1.06679	-0.251923	-1.26373	0.44886
100038516	Gm10640	ENSMUSG00000100985	ncRNA	5	1.16143	0.504703	-0.897718	-0.768414	1.07668	-1.29273	-0.162397	0.378448
17345	Mki67	ENSMUSG00000031004	protein-coding	5	1.40926	0.00897354	-0.645001	-0.77323	1.31689	-0.0641787	-0.137978	-1.11474
12217	Bsn	ENSMUSG00000032589	protein-coding	5	1.26424	-0.235672	0.124918	-1.15349	-0.141342	-0.701974	1.45405	-0.610733
209737	Kif15	ENSMUSG00000036768	protein-coding	5	1.37255	-0.255698	-0.0963533	-1.0205	0.704111	0.862387	-1.29976	-0.266742
574437	Xlr3b	ENSMUSG00000073125	protein-coding	5	1.27225	0.32229	-0.853069	-0.741472	-0.150387	0.847907	-1.35255	0.655025
211612	Ptchd1	ENSMUSG00000041552	protein-coding	5	1.02467	0.249826	0.0960558	-1.37055	-1.38639	-0.0767074	0.702382	0.760718
107815	Scml2	ENSMUSG00000000037	protein-coding	5	0.927972	0.791428	-0.728663	-0.990737	-0.174646	1.46246	-0.671044	-0.616771
268697	Ccnb1	ENSMUSG00000041431	protein-coding	5	1.06165	0.641093	-0.773118	-0.929622	1.38236	-0.254003	-1.00462	-0.12374
239546	Zfp647	ENSMUSG00000054967	protein-coding	5	0.636076	1.03559	-0.585102	-1.08656	1.41503	-0.514349	-0.0456588	-0.855019
224093	Fam43a	ENSMUSG00000046546	protein-coding	5	0.916222	0.787208	-0.639579	-1.06385	-0.665819	-0.827131	1.36214	0.130808
229055	Zbtb10	ENSMUSG00000069114	protein-coding	5	1.13983	0.281991	-0.158428	-1.26339	0.569797	-1.41634	0.817609	0.0289311
20319	Sfrp2	ENSMUSG00000027996	protein-coding	5	0.154877	1.32058	-1.00567	-0.469792	0.288257	0.942656	-1.41256	0.181642
16716	Ky	ENSMUSG00000035606	protein-coding	5	1.03893	0.608816	-0.51367	-1.13407	1.49116	-0.505254	-0.62552	-0.360388
279618	Gm715	NA	protein-coding	5	0.611263	1.05379	-0.577887	-1.08717	0.665439	1.045	-0.88973	-0.820704
231093	Agbl5	ENSMUSG00000029165	protein-coding	5	1.06646	-0.0886655	0.34079	-1.31858	0.98928	0.266501	-1.39006	0.13428
108000	Cenpf	ENSMUSG00000026605	protein-coding	5	1.39277	0.0405501	-0.591507	-0.841817	0.980702	0.39633	-0.00549502	-1.37154
319922	Vwc2	ENSMUSG00000050830	protein-coding	5	0.704753	0.937829	-1.19194	-0.450642	0.630845	0.924617	-0.259375	-1.29609
14841	Haspin	ENSMUSG00000050107	protein-coding	5	1.16044	0.491574	-0.97958	-0.672431	0.465681	0.131829	0.838621	-1.43613
21973	Top2a	ENSMUSG00000020914	protein-coding	5	1.38952	0.04092	-0.864383	-0.566052	1.14481	0.493339	-0.590765	-1.04739
69732	2410018L13Rik	ENSMUSG00000073164	ncRNA	5	0.716901	0.955192	-1.13245	-0.539638	0.454181	1.05311	-0.229845	-1.27744
217648	Gm527	ENSMUSG00000047227	protein-coding	5	0.37893	0.833553	-1.4508	0.238313	-0.825288	1.45407	-0.255656	-0.373126
442803	A830005F24Rik	ENSMUSG00000053181	protein-coding	5	1.21005	0.349633	-1.09386	-0.465827	1.41936	-0.728625	-0.673982	-0.0167488
319487	A230028O05Rik	ENSMUSG00000096960	ncRNA	5	0.587423	0.46028	-1.49705	0.449348	0.817863	-0.334399	-1.26701	0.783551
53871	Pkd2l2	ENSMUSG00000014503	protein-coding	5	0.887486	0.170117	-1.42996	0.372356	-0.497569	-0.0717371	-0.852278	1.42158
16551	Kif11	ENSMUSG00000012443	protein-coding	5	1.32738	0.0621758	-1.06136	-0.3282	1.22775	-0.95415	0.385119	-0.658719
11924	Neurog2	ENSMUSG00000027967	protein-coding	5	0.838609	0.685374	-1.33894	-0.185044	1.40274	-0.00822542	-0.870357	-0.524155
14408	Gabrr1	ENSMUSG00000028280	protein-coding	5	1.29311	0.114467	-1.10636	-0.301224	-0.315615	1.40395	-0.954701	-0.133633
21923	Tnc	ENSMUSG00000028364	protein-coding	5	0.888935	0.792533	-0.550889	-1.13058	0.563263	0.607238	0.317235	-1.48774
242662	Rims3	ENSMUSG00000032890	protein-coding	5	1.0434	-0.0411191	-1.33999	0.337718	0.390276	-1.08461	1.19282	-0.498486
12615	Cenpa	ENSMUSG00000029177	protein-coding	5	1.2231	0.333124	-0.47633	-1.07989	0.561668	0.835923	0.0115329	-1.40912
408064	BC064078	NA	ncRNA	5	0.280268	0.697621	-1.47805	0.500157	-0.567682	-0.213261	-0.68826	1.4692
330660	Btbd16	ENSMUSG00000040298	protein-coding	5	1.13662	0.542652	-0.796875	-0.882394	0.357135	1.22826	-0.561312	-1.02409
665268	1600029O15Rik	ENSMUSG00000057818	pseudo	5	1.12514	0.555828	-0.91893	-0.762033	0.517281	-0.575433	1.12443	-1.06628
76206	Gpr165	ENSMUSG00000031210	protein-coding	5	1.07641	0.625566	-0.879732	-0.822242	1.06721	-0.0453739	0.30668	-1.32852
53404	Atoh7	ENSMUSG00000036816	protein-coding	5	0.540749	1.11355	-1.04989	-0.604408	0.321631	1.14515	-0.228687	-1.2381
54140	Avpr1a	ENSMUSG00000020123	protein-coding	5	0.40531	1.19543	-1.05087	-0.54987	-0.996928	1.13561	0.525176	-0.66386
19075	Prim1	ENSMUSG00000025395	protein-coding	5	-0.0615	0.996815	-1.3523	0.416981	0.735108	-0.466635	-1.18443	0.915961
16371	Irx1	ENSMUSG00000060969	protein-coding	5	0.3151	0.89443	-1.43218	0.222649	0.526611	0.866467	-1.40421	0.011127
85029	Rpph1	ENSMUSG00000092837	ncRNA	5	-0.00343399	1.02717	-1.35475	0.331014	1.28427	-1.10571	-0.326049	0.147481
70274	Ly6g6e	ENSMUSG00000013766	protein-coding	5	0.975534	0.255795	-1.39823	0.166902	1.145	-0.752143	-0.919645	0.526786
381101	Dnph1	ENSMUSG00000040658	protein-coding	5	-0.123821	1.19838	-1.23414	0.159581	-0.70564	1.26324	-0.891512	0.333909
100504117	EZ_100504117	NA	ncRNA	5	-0.336985	1.3356	-1.04885	0.0502372	0.249099	1.16403	-0.165962	-1.24717
402728	Pax6os1	ENSMUSG00000086029	ncRNA	5	-0.475502	0.953962	-1.17448	0.696022	0.0209297	-0.560663	1.39671	-0.856979
75939	4930579G24Rik	ENSMUSG00000027811	protein-coding	5	-0.550141	1.20889	-1.04315	0.384399	0.539956	1.13559	-0.924864	-0.750679
18049	Ngf	ENSMUSG00000027859	protein-coding	5	-0.491418	1.24959	-1.05348	0.295315	-0.210226	0.0837419	-1.14936	1.27584
21338	Tacr3	ENSMUSG00000028172	protein-coding	5	0.990078	0.42734	-1.35392	-0.0635004	1.4892	-0.556321	-0.603668	-0.32921
73804	Kif2c	ENSMUSG00000028678	protein-coding	5	0.28411	1.12053	-1.28421	-0.120436	1.48281	-0.608793	-0.593017	-0.281004
231842	Amz1	ENSMUSG00000050022	protein-coding	5	0.0943548	0.552185	-1.43619	0.78965	-0.768048	-0.257287	-0.440814	1.46615
319960	4930513N10Rik	ENSMUSG00000074136	ncRNA	5	0.630451	0.893766	-1.32872	-0.195498	-1.27043	0.316389	1.12154	-0.167489
13813	Eomes	ENSMUSG00000032446	protein-coding	5	1.01453	0.66285	-1.08825	-0.589127	1.17397	0.431084	-1.07443	-0.530618
16571	Kif4	ENSMUSG00000034311	protein-coding	5	0.153478	1.18919	-1.24618	-0.096491	0.546673	1.13386	-0.798868	-0.881662
329934	Foxo6	ENSMUSG00000052135	protein-coding	5	0.886371	0.0537596	-1.41069	0.470555	-0.200457	0.710952	-1.33322	0.822728
70433	Draxin	ENSMUSG00000029005	protein-coding	5	1.31596	0.144661	-0.429792	-1.03083	0.952244	0.694184	-0.465461	-1.18097
71836	Shcbp1l	ENSMUSG00000042708	protein-coding	6	0.830616	0.488205	0.115861	-1.43468	-0.346465	1.13001	0.413229	-1.19678
24014	Rnasel	ENSMUSG00000066800	protein-coding	6	0.51349	0.480107	0.506248	-1.49985	0.205402	-1.11779	1.25997	-0.347584
56009	Alyref2	ENSMUSG00000060244	protein-coding	6	0.790307	0.335052	0.340077	-1.46544	-1.25048	1.19686	-0.00776044	0.0613793
14632	Gli1	ENSMUSG00000025407	protein-coding	6	0.650735	-0.465957	0.989821	-1.1746	-0.728455	-0.0106629	1.41744	-0.678318
20391	Sgca	ENSMUSG00000001508	protein-coding	6	0.69608	0.176518	0.589274	-1.46187	-1.27254	0.960994	0.607768	-0.296219
76377	Gm9734	NA	unknown	6	0.801611	-0.243694	0.756029	-1.31395	-1.21839	1.14709	-0.278338	0.349631
668303	Kif26a	ENSMUSG00000021294	protein-coding	6	0.728069	0.477746	0.267345	-1.47316	-0.391711	-0.217418	1.44776	-0.838627
108154	Adamts6	ENSMUSG00000046169	protein-coding	6	0.868067	-0.323219	0.725965	-1.27081	-0.243596	-0.308037	1.43634	-0.884706
223272	Itgbl1	ENSMUSG00000032925	protein-coding	6	0.594409	-0.41027	1.0173	-1.20144	-0.870645	0.62075	1.08031	-0.830412
100041273	Ndufb4c	NA	protein-coding	6	0.83714	0.365435	0.247995	-1.45057	-0.279982	-1.28305	0.945601	0.617434
105988	Espl1	ENSMUSG00000058290	protein-coding	6	0.624232	-0.19685	0.89992	-1.3273	-0.289262	-1.28921	0.724116	0.854355
224419	Map3k7cl	ENSMUSG00000025610	protein-coding	6	0.88903	0.0982821	0.431702	-1.41901	0.11163	0.340087	0.950971	-1.40269
224697	Adamts10	ENSMUSG00000024299	protein-coding	6	0.717441	-0.268919	0.851001	-1.29952	-0.996326	0.800937	0.918287	-0.722899
19763	Ring1	ENSMUSG00000024325	protein-coding	6	0.96256	0.034282	0.389119	-1.38596	-0.382595	1.49288	-0.489773	-0.620517
12815	Col11a2	ENSMUSG00000024330	protein-coding	6	0.392841	-0.163168	1.06683	-1.2965	-1.11646	0.351395	1.20026	-0.435196
627626	Ptchd4	ENSMUSG00000042256	protein-coding	6	0.88253	0.343616	0.208922	-1.43507	0.226746	-0.567025	1.30354	-0.963257
11682	Alk	ENSMUSG00000055471	protein-coding	6	0.820386	-0.0408299	0.615569	-1.39513	-0.700801	0.0499521	1.39654	-0.745692
268977	Ltbp1	ENSMUSG00000001870	protein-coding	6	0.273304	0.43307	0.762222	-1.4686	0.12115	-1.15873	1.26189	-0.224308
69593	2310026I22Rik	NA	ncRNA	6	0.62024	0.710098	0.117827	-1.44816	0.0933808	0.393275	0.922476	-1.40913
56075	Pdss1	ENSMUSG00000026784	protein-coding	6	0.855031	0.0619885	0.50186	-1.41888	0.0813802	0.734385	-1.43777	0.622001
11552	Adra2b	ENSMUSG00000058620	protein-coding	6	0.270705	0.936802	0.208676	-1.41618	-0.356276	0.94412	0.65711	-1.24495
414081	5330413P13Rik	ENSMUSG00000086822	ncRNA	6	0.864119	0.424097	0.144464	-1.43268	-0.925329	1.42124	-0.226959	-0.268951
11608	Agtr1b	ENSMUSG00000054988	protein-coding	6	0.907789	-0.126807	0.572544	-1.35353	-1.47262	0.288955	0.437919	0.745743
329628	Fat4	ENSMUSG00000046743	protein-coding	6	0.532225	0.383704	0.578868	-1.4948	-0.506117	-0.00175195	1.39737	-0.889498
12819	Col15a1	ENSMUSG00000028339	protein-coding	6	0.741783	0.420033	0.313078	-1.47489	-0.483652	-0.759496	1.46316	-0.220013
17150	Mfap2	ENSMUSG00000060572	protein-coding	6	0.732378	0.440708	0.302651	-1.47574	-1.28296	0.866485	0.716412	-0.299933
67261	2900005J15Rik	ENSMUSG00000043833	ncRNA	6	0.759343	0.151274	0.54116	-1.45178	-0.887833	1.40708	-0.479938	-0.0393067
18973	Pole	ENSMUSG00000007080	protein-coding	6	0.89834	0.306373	0.226333	-1.43105	-0.146054	0.677685	0.82462	-1.35625
545824	Zar1l	ENSMUSG00000056586	protein-coding	6	0.858226	0.212609	0.371474	-1.44231	-0.106638	1.37529	-1.01673	-0.251916
93673	Nat8f2	ENSMUSG00000033634	protein-coding	6	0.742049	-0.267361	0.826897	-1.30158	0.0812671	1.17499	-1.26988	0.0136225
654801	Zfp784	ENSMUSG00000043290	protein-coding	6	0.577206	0.107982	0.757504	-1.44269	-0.560809	0.396729	1.20334	-1.03926
11979	Atp7b	ENSMUSG00000006567	protein-coding	6	0.617325	0.685382	0.15507	-1.45778	-0.874471	-0.0596335	1.41454	-0.480437
277978	Exoc3l	ENSMUSG00000043251	protein-coding	6	0.184813	0.574904	0.703365	-1.46308	-1.41891	0.718536	0.0146605	0.68571
57276	Vsig2	ENSMUSG00000001943	protein-coding	6	0.502442	0.0486437	0.863171	-1.41426	-1.15839	1.27506	0.0546917	-0.171363
100862227	EZ_100862227	NA	ncRNA	6	0.81622	-0.0816702	0.646957	-1.38151	-0.158192	1.44316	-0.825098	-0.45987
72774	Neil1	ENSMUSG00000032298	protein-coding	6	0.760549	-0.100699	0.717387	-1.37724	-1.07196	0.469245	-0.549845	1.15256
100862063	EZ_100862063	NA	ncRNA	6	0.645625	0.688641	0.113511	-1.44778	-1.07358	-0.596539	0.614905	1.05521
378954	3000002C10Rik	NA	pseudo	6	-0.0245712	0.956274	0.442692	-1.37439	-1.13149	0.921573	0.756264	-0.546344
235636	Rtp3	ENSMUSG00000066319	protein-coding	6	0.586564	0.037692	0.796852	-1.42111	1.28005	-0.25671	-1.13295	0.109612
102920	Cenpi	ENSMUSG00000031262	protein-coding	6	-0.0985927	1.23154	0.0784221	-1.21137	-0.775148	1.42114	-0.615286	-0.0307015
442821	9330175M20Rik	ENSMUSG00000101799	ncRNA	6	-0.265686	1.12301	0.3778	-1.23512	-1.08234	0.62432	-0.587652	1.04567
626049	Gm20753	ENSMUSG00000101583	ncRNA	6	0.245369	0.983378	0.165963	-1.39471	0.283492	0.558362	0.640559	-1.48241
100861855	Gm16170	NA	ncRNA	6	-0.923328	1.16136	0.501618	-0.739652	0.412957	1.17609	-1.09763	-0.491421
100503690	Gm19835	NA	ncRNA	6	-0.00260855	0.570231	0.837289	-1.40491	-0.720356	0.368608	1.24437	-0.892619
11670	Aldh3a1	ENSMUSG00000019102	protein-coding	6	-0.104449	1.311	-0.082472	-1.12408	0.128404	0.344795	0.936574	-1.40977
18436	P2rx1	ENSMUSG00000020787	protein-coding	6	-0.10235	1.1912	0.15477	-1.24362	-0.197068	-0.26207	1.41005	-0.950914
319377	D130012P04Rik	NA	unknown	6	0.173278	-0.0904981	1.17482	-1.25761	-0.321352	-0.891703	1.43292	-0.219864
57265	Fzd2	ENSMUSG00000050288	protein-coding	6	-0.0600674	0.675875	0.776065	-1.39187	-0.999397	-0.298998	1.38026	-0.0818601
75870	Tcam1	ENSMUSG00000020712	protein-coding	6	0.249404	0.918374	0.256508	-1.42429	1.28261	-0.206299	0.0672916	-1.1436
71562	Afmid	ENSMUSG00000017718	protein-coding	6	0.0263374	1.36764	-0.416543	-0.977431	0.30131	0.485128	0.694122	-1.48056
100861726	EZ_100861726	NA	ncRNA	6	0.302494	0.986082	0.0993267	-1.3879	0.0381921	-1.21251	1.23479	-0.0604666
73093	3110006O06Rik	ENSMUSG00000114649	ncRNA	6	0.0631705	1.13236	0.109024	-1.30456	0.368533	0.274158	-1.45768	0.814985
67486	Polr3g	ENSMUSG00000035834	protein-coding	6	-0.51227	1.03357	0.614971	-1.13627	-0.757341	0.35567	-0.852555	1.25423
723967	Mir9-2	NA	ncRNA	6	0.619037	0.927062	-0.242891	-1.30321	1.35942	-0.809126	-0.69101	0.140717
18095	Nkx3-1	ENSMUSG00000022061	protein-coding	6	-0.775606	0.917973	0.807915	-0.950282	-1.42631	0.885212	0.137057	0.404044
723966	Mirlet7c-2	NA	ncRNA	6	0.608674	0.241772	0.625832	-1.47628	-0.0666432	-0.0705476	-1.1523	1.28949
73600	1700120C14Rik	ENSMUSG00000100599	ncRNA	6	-0.835017	1.35429	0.148907	-0.668182	0.228709	0.330071	0.878762	-1.43754
110542	Amhr2	ENSMUSG00000023047	protein-coding	6	-0.996789	1.06541	0.624842	-0.693462	0.979867	0.623548	-1.22925	-0.374168
100040563	Dynlt1c	ENSMUSG00000000579	protein-coding	6	0.0237313	1.30719	-0.215452	-1.11547	0.356476	-1.48946	0.645898	0.487086
213811	BC002059	ENSMUSG00000060149	ncRNA	6	-0.0757593	0.977763	0.452169	-1.35417	1.4667	-0.557178	-0.205035	-0.704488
100502751	Gm17251	NA	ncRNA	6	-0.544851	0.904504	0.7742	-1.13385	-1.03042	1.36002	-0.0338883	-0.295705
100502849	Gm19412	ENSMUSG00000101438	ncRNA	6	0.0433783	1.37364	-0.476911	-0.940104	0.394957	0.643725	-1.4915	0.45282
626275	A930012L18Rik	ENSMUSG00000097610	ncRNA	6	-0.844706	0.845518	0.88604	-0.886851	-0.69208	1.3498	-0.820169	0.16245
240261	Ccdc112	ENSMUSG00000071855	protein-coding	6	0.222538	1.23415	-0.300349	-1.15634	1.43313	-0.820529	-0.512749	-0.0998484
67432	Hoga1	ENSMUSG00000025176	protein-coding	6	-1.06633	1.28921	0.185235	-0.408111	-0.921789	1.28585	-0.646044	0.281979
226182	Taf5	ENSMUSG00000025049	protein-coding	6	0.404954	1.17371	-0.463498	-1.11516	1.01451	0.703519	-0.856449	-0.861581
215705	Arrdc1	ENSMUSG00000026972	protein-coding	6	-0.350252	0.667391	0.932674	-1.24981	0.22599	0.862027	-1.44233	0.354308
606735	A330069E16Rik	NA	ncRNA	6	0.0385781	1.18554	0.0374647	-1.26159	-0.481832	1.22855	0.326529	-1.07325
17395	Mmp9	ENSMUSG00000017737	protein-coding	6	-0.280752	0.676993	0.893748	-1.28999	-0.371003	-1.19054	0.444786	1.11676
277353	Tcfl5	ENSMUSG00000038932	protein-coding	6	0.520018	0.671093	0.290403	-1.48151	1.36941	0.115348	-0.810067	-0.67469
20873	Plk4	ENSMUSG00000025758	protein-coding	6	0.209162	1.29132	-0.464758	-1.03573	-1.16884	0.499258	1.09649	-0.426913
329702	Dcst2	ENSMUSG00000109293	protein-coding	6	0.130229	1.10576	0.0878713	-1.32386	0.93441	-0.974052	0.787061	-0.747419
242126	Slc22a15	ENSMUSG00000033147	protein-coding	6	-0.250642	1.3142	0.0358842	-1.09944	-0.100776	-1.20681	1.23627	0.0713124
17306	Sypl2	ENSMUSG00000027887	protein-coding	6	-0.710821	1.17745	0.473613	-0.940238	-0.131573	-0.441412	-0.858865	1.43185
56296	Dmrtb1	ENSMUSG00000028610	protein-coding	6	0.322495	0.569171	0.596881	-1.48855	-0.296539	1.33501	-1.06265	0.0241802
68180	Hyi	ENSMUSG00000006395	protein-coding	6	-0.88908	1.08523	0.61347	-0.809615	-1.45846	0.757391	0.186969	0.514099
100503334	Gm15728	NA	ncRNA	6	-1.04007	1.09328	0.574046	-0.627262	-1.12799	0.635842	-0.529246	1.02139
545864	Gm5879	NA	pseudo	6	-0.157805	0.781627	0.729622	-1.35344	1.18132	0.477278	-0.854045	-0.80455
232449	Dera	ENSMUSG00000030225	protein-coding	6	-0.521128	1.48465	-0.308457	-0.655061	-0.773117	1.33246	-0.764645	0.205298
71723	Dhx34	ENSMUSG00000006019	protein-coding	6	0.309804	1.18342	-0.305759	-1.18746	-0.80612	-0.0930246	1.43377	-0.534625
27421	Abcc6	ENSMUSG00000030834	protein-coding	6	0.309692	0.541376	0.634854	-1.48592	1.14946	0.524894	-0.809704	-0.864647
233836	Slc5a11	ENSMUSG00000030769	protein-coding	6	-1.1637	1.19454	0.315028	-0.345874	0.559824	-1.30549	-0.220587	0.966251
66790	Grtp1	ENSMUSG00000038515	protein-coding	6	-0.187537	1.12517	0.324673	-1.2623	-0.346062	1.0233	-1.2341	0.55686
22341	Vegfc	ENSMUSG00000031520	protein-coding	6	0.0307015	1.08518	0.216276	-1.33216	0.292776	1.05758	-0.0103224	-1.34004
234684	Lrrc29	ENSMUSG00000041679	protein-coding	6	-0.537106	0.984129	0.68288	-1.1299	-0.39086	1.10504	0.470888	-1.18507
260408	Prss45	ENSMUSG00000047257	protein-coding	6	-0.418358	1.34726	0.0733496	-1.00225	0.348047	0.287466	-1.45668	0.821166
671878	Sms-ps	NA	pseudo	6	0.0391534	1.24648	-0.0867852	-1.19885	0.167588	-1.45954	0.58647	0.705483
24004	Rai2	ENSMUSG00000043518	protein-coding	6	0.174959	1.3009	-0.431371	-1.04449	1.13779	-0.698171	-0.968596	0.528978
105732	Fam83h	ENSMUSG00000046761	protein-coding	6	0.878209	-0.287321	0.697436	-1.28832	-0.959205	-0.741673	1.05459	0.646291
667253	EZ_667253	NA	protein-coding	6	0.0142524	0.0908809	1.16932	-1.27445	0.536218	-0.964959	1.13345	-0.704709
613264	1810020O05Rik	NA	ncRNA	6	-0.579543	0.694209	0.985651	-1.10032	-0.0760044	1.39055	-0.343769	-0.970779
654804	4732471J01Rik	ENSMUSG00000053714	ncRNA	6	-0.124739	-0.0169335	1.29029	-1.14861	-0.153866	1.43924	-0.444167	-0.841207
234395	Ushbp1	ENSMUSG00000034911	protein-coding	6	0.0632686	0.1315	1.11911	-1.31388	0.211323	1.07659	0.0513673	-1.33928
78934	4930581F22Rik	ENSMUSG00000070315	ncRNA	6	0.104336	-0.245125	1.27852	-1.13773	-1.08495	0.997761	-0.598104	0.685294
70598	Filip1	ENSMUSG00000034898	protein-coding	6	-0.370623	0.335189	1.19025	-1.15481	-1.28112	0.442468	1.05622	-0.21757
210710	Gab3	ENSMUSG00000032750	protein-coding	6	0.0184041	0.233718	1.08085	-1.33297	-0.723551	1.33922	0.188865	-0.804539
100503871	4833432E10Rik	NA	unknown	6	-0.901411	1.06954	0.633367	-0.801494	-0.224791	1.15586	0.302588	-1.23365
100502647	Gm11583	NA	ncRNA	6	-0.992769	1.1641	-0.653381	0.482048	-1.37645	0.266861	0.097319	1.01227
192775	Kcnh6	ENSMUSG00000001901	protein-coding	6	-0.338681	1.47349	-0.379996	-0.754809	-0.117103	0.263093	1.1325	-1.27848
433297	Gm5526	NA	pseudo	6	-0.963324	0.907046	0.817978	-0.7617	0.324381	1.27075	-0.859867	-0.735261
97640	C78653	NA	ncRNA	6	-1.05373	1.35575	-0.0963513	-0.205674	0.507211	-1.37438	0.922368	-0.0551971
320116	Fndc9	ENSMUSG00000048721	protein-coding	6	-0.514487	1.47342	-0.25081	-0.708122	0.654665	0.955691	-0.380063	-1.23029
620678	Gm12174	ENSMUSG00000080776	pseudo	6	-0.804027	1.46111	-0.366012	-0.291074	-1.13602	0.263933	1.22962	-0.357537
100526467	Mir3061	NA	ncRNA	6	-1.14349	1.29481	-0.1228	-0.0285241	0.652601	1.0089	-1.12735	-0.534153
72338	Wdr89	ENSMUSG00000045690	protein-coding	6	-1.10072	1.20641	-0.457448	0.351758	1.02843	0.599989	-0.456123	-1.1723
751556	Mir682	NA	ncRNA	6	-0.958106	1.38294	-0.0133428	-0.411493	0.237394	0.474561	-1.46616	0.754202
328309	Gm9776	ENSMUSG00000042857	ncRNA	6	-1.12943	1.2474	0.2251	-0.343073	0.044628	0.416996	0.934859	-1.39648
433004	B830017H08Rik	NA	ncRNA	6	-1.09258	1.2523	0.255751	-0.415473	-0.499953	1.49867	-0.550984	-0.447729
328795	Ubash3a	ENSMUSG00000042345	protein-coding	6	-1.0185	0.956931	0.753641	-0.692067	-0.0469048	0.769323	-1.39682	0.674406
67329	1700018L02Rik	NA	ncRNA	6	-0.925503	1.29497	-0.630967	0.261502	-0.314872	1.47394	-0.747788	-0.411285
70645	Oip5	ENSMUSG00000072980	protein-coding	6	-0.907584	1.34993	0.136704	-0.579049	0.142272	0.782293	0.522696	-1.44726
72282	1810062G17Rik	ENSMUSG00000027713	protein-coding	6	-1.1	1.31533	0.0278491	-0.243175	-0.249595	1.36694	-1.03035	-0.0869977
69004	6330418K02Rik	ENSMUSG00000085227	ncRNA	6	-0.618239	1.4665	-0.192403	-0.655856	0.16232	1.14922	-0.0261441	-1.2854
12723	Clcn1	ENSMUSG00000029862	protein-coding	6	-0.799144	1.14434	0.531768	-0.876967	0.392038	0.548297	0.555397	-1.49573
100861650	EZ_100861650	NA	ncRNA	6	-1.00263	1.34917	-0.41248	0.0659431	0.318771	1.14684	-0.228263	-1.23735
100039681	Zcwpw2	NA	protein-coding	6	-0.77696	1.46483	-0.427678	-0.260192	-1.00713	-0.609706	1.20013	0.416707
17705	ATP6	NA	protein-coding	6	-1.14268	1.29636	-0.107815	-0.0458621	0.742484	0.704504	-0.0506253	-1.39636

## Sheet: GO_Buffering
Cluster 1										Cluster 2										Cluster 3										Cluster 4										Cluster 5
Category	Gene Set	Description	Size	Expect	Ratio	# Genes	P Value	FDR		Category	Gene Set	Description	Size	Expect	Ratio	# Genes	P Value	FDR		Category	Gene Set	Description	Size	Expect	Ratio	# Genes	P Value	FDR		Category	Gene Set	Description	Size	Expect	Ratio	# Genes	P Value	FDR		Category	Gene Set	Description	Size	Expect	Ratio	# Genes	P Value	FDR
BP	GO:0002376	immune system process	1688	14.91	3.4875	51.9986	0	0		BP	GO:0072177	mesonephric duct development	9	0.035903	83.56	3.00005	4.9661e-06	0.042634		BP	GO:0003341	cilium movement	62	0.20758	24.087	4.99998	1.8965e-06	0.006092		BP	GO:0035989	tendon development	7	0.013962	143.24	1.99992	8.0072e-05	0.39587		BP	GO:0007059	chromosome segregation	265	1.0194	9.8099	10.0002	5.5878e-08	0.00047337
	GO:0006952	defense response	974	8.6035	4.8817	41.9997	0	0			GO:0006955	immune response	937	3.7379	3.7455	14.0003	1.3069e-05	0.047841			GO:0001539	cilium or flagellum-dependent cell motility	28	0.093746	42.669	4.00005	2.1288e-06	0.006092			GO:0090596	sensory organ morphogenesis	236	0.47072	10.622	4.99999	9.2224e-05	0.39587			GO:0098813	nuclear chromosome segregation	214	0.82319	10.933	8.99994	1.1028e-07	0.00047337
	GO:0006955	immune response	937	8.2767	5.0745	42.0001	0	0			GO:0072176	nephric duct development	13	0.051859	57.849	2.99999	1.6718e-05	0.047841			GO:0060285	cilium-dependent cell motility	28	0.093746	42.669	4.00005	2.1288e-06	0.006092			GO:0007156	homophilic cell adhesion via plasma membrane adhesion molecules	140	0.27924	14.324	3.99983	0.00016109	0.46098			GO:0000280	nuclear division	349	1.3425	7.4488	10	7.174e-07	0.002053
	GO:0009605	response to external stimulus	1766	15.599	2.9488	45.9983	2.5251e-12	5.4195e-09			GO:0001819	positive regulation of cytokine production	320	1.2765	6.267	7.99983	3.6607e-05	0.078568			GO:0007018	microtubule-based movement	240	0.80353	8.7115	6.99995	1.3736e-05	0.029481			GO:0050910	detection of mechanical stimulus involved in sensory perception of sound	14	0.027924	71.622	1.99997	0.00034399	0.73829			GO:1903047	mitotic cell cycle process	585	2.2503	5.3326	11.9999	1.6896e-06	0.003291
	GO:0045087	innate immune response	488	4.3106	5.5677	24.0001	5.717e-12	9.8161e-09			GO:0072202	cell differentiation involved in metanephros development	21	0.083773	35.811	2.99999	7.6002e-05	0.12105			GO:0007017	microtubule-based process	672	2.2499	4.4447	10.0001	6.1203e-05	0.088833			GO:0098742	cell-cell adhesion via plasma-membrane adhesion molecules	220	0.43881	9.1156	4.00002	0.00089442	1			GO:0048285	organelle fission	389	1.4964	6.6829	10.0003	1.9167e-06	0.003291
	GO:0051707	response to other organism	670	5.9182	4.5622	27	2.2792e-11	3.0958e-08			GO:0072207	metanephric epithelium development	23	0.091751	32.697	2.99998	0.00010063	0.12105			GO:0030317	flagellated sperm motility	66	0.22097	18.102	4	6.8275e-05	0.088833			GO:0030261	chromosome condensation	28	0.055848	35.811	1.99997	0.0014044	1			GO:0022402	cell cycle process	945	3.6351	3.8513	13.9999	9.1301e-06	0.013064
	GO:0043207	response to external biotic stimulus	673	5.9447	4.5418	26.9996	2.5243e-11	3.0958e-08			GO:0009612	response to mechanical stimulus	189	0.75395	7.958	5.99993	0.00010211	0.12105			GO:0097722	sperm motility	67	0.22432	17.832	4.00007	7.2432e-05	0.088833			GO:0035987	endodermal cell differentiation	33	0.065821	30.385	1.99997	0.0019497	1			GO:0000278	mitotic cell cycle	712	2.7389	4.3814	12.0002	1.2681e-05	0.015552
	GO:0098542	defense response to other organism	314	2.7736	6.8503	19	3.5009e-11	3.7569e-08			GO:0071260	cellular response to mechanical stimulus	64	0.25531	15.667	3.99994	0.00012078	0.12105			GO:0006928	movement of cell or subcellular component	1596	5.3435	2.62	14	0.00051509	0.51033			GO:0045494	photoreceptor cell maintenance	34	0.067816	29.492	2.00003	0.002069	1			GO:0051983	regulation of chromosome segregation	90	0.3462	14.442	4.99982	2.3905e-05	0.025653
	GO:0009607	response to biotic stimulus	699	6.1744	4.3729	27	5.9785e-11	5.7029e-08			GO:0072038	mesenchymal stem cell maintenance involved in nephron morphogenesis	5	0.019946	100.27	1.99999	0.00015511	0.12105			GO:0044782	cilium organization	308	1.0312	5.8185	6.00004	0.000535	0.51033			GO:0001706	endoderm formation	37	0.0738	27.1	1.99998	0.0024472	1			GO:0000819	sister chromatid segregation	156	0.60009	9.9986	6.00006	2.844e-05	0.02675
	GO:0031347	regulation of defense response	457	4.0368	5.2022	21.0002	4.9465e-10	4.2466e-07			GO:0003339	regulation of mesenchymal to epithelial transition involved in metanephros morphogenesis	5	0.019946	100.27	1.99999	0.00015511	0.12105			GO:0060456	positive regulation of digestive system process	14	0.046873	42.669	2.00002	0.00097315	0.78254			GO:0007423	sensory organ development	489	0.97535	5.1264	5.00003	0.0025425	1			GO:0060284	regulation of cell development	913	3.512	3.7016	13	3.1159e-05	0.02675
	GO:0002682	regulation of immune system process	963	8.5063	3.5268	30	8.0268e-10	6.2646e-07																																	GO:0140014	mitotic nuclear division	241	0.92706	7.5508	7.00004	3.5882e-05	0.027096
	GO:0050776	regulation of immune response	531	4.6904	4.6904	21.9999	1.2754e-09	9.1241e-07		Cell. Comp.	GO:0061702	inflammasome complex	13	0.043416	46.065	1.99996	0.00083181	0.57475		Cell. Comp.	GO:0005929	cilium	522	1.5208	5.918	9.00009	1.5043e-05	0.0073402		Cell. Comp.	GO:0005583	fibrillar collagen trimer	11	0.021104	94.768	1.99998	0.0001929	0.10735			GO:0045664	regulation of neuron differentiation	667	2.5658	4.2872	11.0001	3.7874e-05	0.027096
	GO:0001775	cell activation	704	6.2185	4.0202	24.9996	1.9767e-09	1.3054e-06			GO:0098796	membrane protein complex	977	3.2629	3.0647	9.99981	0.0012136	0.57475			GO:0005930	axoneme	114	0.33213	15.055	5.00022	1.8965e-05	0.0073402			GO:0098643	banded collagen fibril	11	0.021104	94.768	1.99998	0.0001929	0.10735			GO:0050767	regulation of neurogenesis	805	3.0966	3.8752	11.9999	4.284e-05	0.028291
	GO:0042110	T cell activation	357	3.1534	5.7081	17.9999	2.2785e-09	1.3972e-06			GO:0098862	cluster of actin-based cell projections	150	0.50096	7.9847	4.00002	0.0015492	0.57475			GO:0097014	ciliary plasm	115	0.33504	14.924	5.00014	1.9785e-05	0.0073402			GO:0098644	complex of collagen trimers	16	0.030697	65.153	2	0.00041838	0.15522			GO:0007292	female gamete generation	114	0.43852	11.402	5.00001	7.4468e-05	0.045665
	GO:0001816	cytokine production	555	4.9024	4.4876	22	2.8943e-09	1.6565e-06			GO:0098552	side of membrane	413	1.3793	4.35	5.99995	0.0023895	0.66489			GO:0031514	motile cilium	155	0.45157	11.072	4.99978	8.2681e-05	0.023006			GO:0044815	DNA packaging complex	40	0.076743	26.061	2	0.0026434	0.71029
	GO:0002252	immune effector process	515	4.5491	4.6163	21	4.2222e-09	2.2655e-06			GO:0098797	plasma membrane protein complex	439	1.4661	4.0924	5.99987	0.0032365	0.72044			GO:0032838	plasma membrane bounded cell projection cytoplasm	201	0.58559	8.5384	5	0.00027902	0.062109			GO:0044420	extracellular matrix component	44	0.084417	23.692	2.00001	0.0031909	0.71029		Cell Comp.	GO:0005694	chromosome	853	2.2427	5.7967	13.0003	1.2429e-07	0.00013834
	GO:0006954	inflammatory response	484	4.2753	4.6781	20.0003	8.2627e-09	4.1727e-06			GO:0043235	receptor complex	331	1.1055	4.523	5.00018	0.0047686	0.88458			GO:0005576	extracellular region	1415	4.1224	2.9109	11.9999	0.00050321	0.093345			GO:0005581	collagen trimer	69	0.13238	15.108	2	0.0076833	1			GO:0000793	condensed chromosome	189	0.49691	14.087	6.99997	5.1632e-07	0.00028733
	GO:0042098	T cell proliferation	158	1.3956	8.5982	11.9996	1.4608e-08	6.6729e-06			GO:0031226	intrinsic component of plasma membrane	1065	3.5568	2.5304	9.00013	0.0078323	0.98113			GO:0031012	extracellular matrix	366	1.0663	5.6269	5.99996	0.00061851	0.098343			GO:0044316	cone cell pedicle	5	0.0095928	104.24	0.999953	0.0095575	1			GO:0005819	spindle	304	0.79926	10.009	7.99979	9.6801e-07	0.00035913
	GO:0001817	regulation of cytokine production	501	4.4254	4.5193	19.9997	1.4768e-08	6.6729e-06			GO:0005615	extracellular space	904	3.0191	2.6498	8.00001	0.0094418	0.98113			GO:0044441	ciliary part	388	1.1304	5.3079	6.00005	0.00083941	0.11678			GO:0048788	cytoskeleton of presynaptic active zone	6	0.011511	86.87	0.999961	0.011458	1			GO:0015630	microtubule cytoskeleton	1079	2.8369	4.5825	13.0001	1.8414e-06	0.00051237
	GO:0045321	leukocyte activation	613	5.4147	4.063	21.9999	1.768e-08	7.5893e-06			GO:0009897	external side of plasma membrane	252	0.84161	4.7528	4	0.0097973	0.98113			GO:0044421	extracellular region part	1098	3.1989	3.1261	10.0001	0.00096211	0.11898			GO:0000347	THO complex	7	0.01343	74.46	0.999998	0.013356	1			GO:0005856	cytoskeleton	1783	4.6878	3.4131	15.9999	3.85e-06	0.00085702
	GO:0002250	adaptive immune response	277	2.4468	6.1305	15.0001	2.1331e-08	8.3902e-06			GO:0032421	stereocilium bundle	47	0.15697	12.742	2.00011	0.010726	0.98113			GO:0044463	cell projection part	1433	4.1749	2.6348	11	0.0020802	0.20865			GO:0000445	THO complex part of transcription export complex	7	0.01343	74.46	0.999998	0.013356	1			GO:0005871	kinesin complex	44	0.11568	34.577	3.99987	5.0912e-06	0.00094441
	GO:0001819	positive regulation of cytokine production	320	2.8266	5.6605	16	2.1501e-08	8.3902e-06																																	GO:0044430	cytoskeletal part	1367	3.594	3.6171	12.9999	2.4806e-05	0.0039442
	GO:0050865	regulation of cell activation	424	3.7453	4.8061	18.0003	3.3102e-08	1.2356e-05		MF	GO:0038023	signaling receptor activity	681	2.501	3.9984	10	0.0001548	0.15062		MF	GO:0097367	carbohydrate derivative binding	1862	4.961	2.6204	12.9998	0.00067238	1		MF	GO:0030020	extracellular matrix structural constituent conferring tensile strength	32	0.064521	30.998	2.00002	0.0018731	1			GO:0005874	microtubule	372	0.97804	7.1571	6.99993	4.4249e-05	0.0061561
	GO:0046651	lymphocyte proliferation	220	1.9433	6.6897	13.0001	7.1519e-08	2.453e-05			GO:0015187	glycine transmembrane transporter activity	6	0.022035	90.765	2.00001	0.0001965	0.15062			GO:0048018	receptor ligand activity	252	0.67142	5.9575	3.99998	0.0043692	1			GO:0005198	structural molecule activity	538	1.0848	4.6093	5.00017	0.0040189	1			GO:0030496	midbody	161	0.42329	11.812	4.9999	5.9712e-05	0.0069868
	GO:0031349	positive regulation of defense response	261	2.3055	6.0725	14.0001	7.3235e-08	2.453e-05			GO:0060089	molecular transducer activity	728	2.6736	3.7403	10.0001	0.00026611	0.15062			GO:0005524	ATP binding	1267	3.3757	2.6661	8.99995	0.0050586	1			GO:0002151	G-quadruplex RNA binding	5	0.010081	99.193	0.999965	0.010042	1			GO:1990752	microtubule end	30	0.078874	38.035	2.99997	6.4681e-05	0.0069868
	GO:0046631	alpha-beta T cell activation	116	1.0246	9.7595	9.99958	7.4291e-08	2.453e-05			GO:0035325	Toll-like receptor binding	14	0.051415	38.899	1.99999	0.0011699	0.33107			GO:0030545	receptor regulator activity	277	0.73803	5.4198	3.99997	0.0060972	1			GO:0004726	non-membrane spanning protein tyrosine phosphatase activity	6	0.012098	82.661	1.00003	0.012039	1
	GO:0032943	mononuclear cell proliferation	222	1.961	6.6294	13.0003	7.9528e-08	2.5287e-05			GO:0008329	signaling pattern recognition receptor activity	14	0.051415	38.899	1.99999	0.0011699	0.33107			GO:0032559	adenyl ribonucleotide binding	1320	3.517	2.559	9	0.0066151	1			GO:0061676	importin-alpha family protein binding	6	0.012098	82.661	1.00003	0.012039	1		MF	GO:0003677	DNA binding	1597	5.635	3.0169	17.0002	1.7344e-05	0.029451
	GO:0002684	positive regulation of immune system process	670	5.9182	3.7173	21.9997	8.5626e-08	2.6254e-05			GO:0038187	pattern recognition receptor activity	14	0.051415	38.899	1.99999	0.0011699	0.33107			GO:0030554	adenyl nucleotide binding	1330	3.5436	2.5398	9.00004	0.0069468	1			GO:0070728	leucine binding	6	0.012098	82.661	1.00003	0.012039	1			GO:0003777	microtubule motor activity	64	0.22582	17.713	3.99995	7.4391e-05	0.063158
	GO:0046649	lymphocyte activation	515	4.5491	4.1767	19.0002	1.2221e-07	3.6177e-05			GO:0015295	solute:proton symporter activity	16	0.05876	34.037	2.00001	0.0015355	0.37246			GO:0003777	microtubule motor activity	64	0.17052	11.729	2.00003	0.012553	1			GO:0098882	structural constituent of presynaptic active zone	7	0.014114	70.852	1.00001	0.014032	1			GO:0030546	receptor activator activity	7	0.024699	80.974	1.99998	0.00025326	0.14335
	GO:0070661	leukocyte proliferation	233	2.0581	6.3164	12.9998	1.3984e-07	4.0016e-05			GO:0042287	MHC protein binding	19	0.069777	28.663	2.00002	0.0021727	0.46115			GO:0008144	drug binding	1463	3.898	2.3089	9.00009	0.012711	1			GO:0016308	1-phosphatidylinositol-4-phosphate 5-kinase activity	7	0.014114	70.852	1.00001	0.014032	1			GO:0003774	motor activity	106	0.37402	10.695	4.00014	0.00052177	0.22149
	GO:0050778	positive regulation of immune response	420	3.7099	4.5823	16.9999	1.6366e-07	4.5325e-05			GO:0015175	neutral amino acid transmembrane transporter activity	21	0.077122	25.933	2	0.0026557	0.50104			GO:0016936	galactoside binding	5	0.013322	75.065	1.00002	0.013253	1			GO:0022836	gated channel activity	260	0.52423	5.7227	3.00001	0.015045	1			GO:0035173	histone kinase activity	16	0.056456	35.426	2.00001	0.0014181	0.4816
	GO:0080134	regulation of response to stress	1046	9.2395	2.9222	26.9997	3.2788e-07	8.748e-05			GO:0005102	signaling receptor binding	1180	4.3335	2.5383	10.9997	0.0031802	0.53501													GO:0099181	structural constituent of presynapse	9	0.018146	55.107	0.999972	0.018006	1			GO:0043565	sequence-specific DNA binding	807	2.8475	3.1607	9.00009	0.001819	0.51477
	GO:0045088	regulation of innate immune response	210	1.855	6.4691	12.0002	3.3627e-07	8.748e-05																																	GO:0015631	tubulin binding	295	1.0409	4.8035	4.99996	0.0037133	0.90074
	GO:0051607	defense response to virus	177	1.5635	7.0356	11.0002	4.6208e-07	0.00011449																																	GO:0008528	G protein-coupled peptide receptor activity	98	0.34579	8.6758	3	0.0049638	0.93983
	GO:0051704	multi-organism process	1572	13.886	2.4486	34.0013	4.6677e-07	0.00011449																																	GO:0008188	neuropeptide receptor activity	30	0.10585	18.894	1.99993	0.0049814	0.93983
	GO:0009615	response to virus	229	2.0228	5.9324	12.0001	8.4832e-07	0.0002023																																	GO:0001653	peptide receptor activity	106	0.37402	8.021	3.00001	0.0061735	0.95637
	GO:0045058	T cell selection	38	0.33566	17.875	5.99992	9.2142e-07	0.00021379
	GO:0034097	response to cytokine	709	6.2627	3.3532	21.0001	9.5431e-07	0.0002156
	GO:0002697	regulation of immune effector process	281	2.4821	5.2375	13	1.1863e-06	0.00025902
	GO:0048584	positive regulation of response to stimulus	1716	15.158	2.3091	35.0013	1.2068e-06	0.00025902
	GO:0002703	regulation of leukocyte mediated immunity	158	1.3956	7.1652	9.99975	1.3327e-06	0.00027905
	GO:0051240	positive regulation of multicellular organismal process	1530	13.515	2.3678	32.0008	2.3525e-06	0.00043905
	GO:0071345	cellular response to cytokine stimulus	627	5.5384	3.4306	19	2.404e-06	0.00043911
	GO:0046641	positive regulation of alpha-beta T cell proliferation	14	0.12366	32.346	3.99991	5.4212e-06	0.00093081
	GO:0090383	phagosome acidification	5	0.044166	67.926	3.00002	6.641e-06	0.0011179
	GO:0030217	T cell differentiation	202	1.7843	5.6044	9.99993	1.1968e-05	0.0019027
	GO:0032649	regulation of interferon-gamma production	65	0.57416	10.45	5.99997	2.2696e-05	0.0033594
	GO:1903037	regulation of leukocyte cell-cell adhesion	218	1.9256	5.1931	9.99983	2.317e-05	0.0033714
	GO:0002698	negative regulation of immune effector process	99	0.87448	8.0047	6.99995	2.689e-05	0.0038476
	GO:0050870	positive regulation of T cell activation	141	1.2455	6.4232	8.0001	3.5076e-05	0.0047977
	GO:0032663	regulation of interleukin-2 production	43	0.37983	13.164	5.00008	3.6489e-05	0.0048382
	GO:0042102	positive regulation of T cell proliferation	71	0.62715	9.567	5.99994	3.7691e-05	0.0049027
	GO:0007155	cell adhesion	1068	9.4338	2.438	22.9996	5.3583e-05	0.006389
	GO:0007166	cell surface receptor signaling pathway	1964	17.348	1.9598	33.9986	6.2433e-05	0.0070874
	GO:0043383	negative T cell selection	11	0.097165	30.875	2.99997	0.0001054	0.010902
	GO:0008283	cell proliferation	1598	14.115	2.0545	28.9993	0.00011182	0.011428
	GO:0032680	regulation of tumor necrosis factor production	125	1.1041	6.3397	6.99966	0.00011921	0.011901
	GO:0050790	regulation of catalytic activity	1805	15.944	1.9443	30.9999	0.00016923	0.015455
	GO:0002695	negative regulation of leukocyte activation	133	1.1748	5.9584	6.99993	0.00017548	0.015858
	GO:0002275	myeloid cell activation involved in immune response	66	0.58299	8.5765	5.00001	0.00028813	0.024251
	GO:0018108	peptidyl-tyrosine phosphorylation	306	2.7029	3.6997	9.99992	0.00038124	0.030068
	GO:0030595	leukocyte chemotaxis	155	1.3691	5.1127	6.9998	0.00044698	0.033682
	GO:0001525	angiogenesis	435	3.8424	3.123	11.9998	0.00046636	0.034515
Cell. Comp.	GO:0098552	side of membrane	413	2.7586	5.4375	14.9999	8.9551e-08	6.0594e-05
	GO:0009897	external side of plasma membrane	252	1.6832	7.1292	11.9999	1.0888e-07	6.0594e-05
	GO:0009986	cell surface	662	4.4218	4.0707	17.9998	3.1762e-07	0.00011784
	GO:0005615	extracellular space	904	6.0382	2.6498	16	0.00029628	0.08244
	GO:0031226	intrinsic component of plasma membrane	1065	7.1136	2.3898	17.0001	0.00062175	0.1384
	GO:0005887	integral component of plasma membrane	1006	6.7195	2.3811	15.9998	0.00095329	0.17683
	GO:0005576	extracellular region	1415	9.4514	2.0103	19.0001	0.0022883	0.31659
	GO:0044421	extracellular region part	1098	7.334	2.1816	15.9999	0.0023629	0.31659
	GO:0030670	phagocytic vesicle membrane	41	0.27386	10.955	3.00014	0.00256	0.31659
	GO:0061702	inflammasome complex	13	0.086833	23.033	2.00002	0.0032821	0.36529
MF	GO:0019955	cytokine binding	100	0.82811	8.453	7.00001	1.8857e-05	0.032019
	GO:0004896	cytokine receptor activity	67	0.55484	9.0117	5.00005	0.00022893	0.19436
	GO:0016709	oxidoreductase activity, acting on paired donors, with incorporation or reduction of molecular oxygen, NAD(P)H as one donor, and incorporation of one atom of oxygen	23	0.19047	15.751	3.00009	0.00086823	0.26486
	GO:0060089	molecular transducer activity	728	6.0287	2.4881	15	0.00097025	0.26486
	GO:0004857	enzyme inhibitor activity	246	2.0372	3.927	8.00008	0.0010032	0.26486
	GO:1901681	sulfur compound binding	195	1.6148	4.3348	6.99984	0.0011805	0.26486
	GO:0030414	peptidase inhibitor activity	97	0.80327	6.2246	5.00003	0.001255	0.26486
	GO:0098772	molecular function regulator	1259	10.426	2.0142	21	0.0014351	0.26486
	GO:0038023	signaling receptor activity	681	5.6394	2.4825	13.9998	0.0014751	0.26486
	GO:0005102	signaling receptor binding	1180	9.7717	2.0467	19.9997	0.0015598	0.26486
[truncated: 9 more columns]
