# Supplementary material for: A post-transcriptional regulatory landscape of aging in the female mouse hippocampus
Source: Front Aging Neurosci. 2023 Mar 24;15:1119873. doi: 10.3389/fnagi.2023.1119873 (PMC10135431; doi:10.3389/fnagi.2023.1119873)
Supplement: Supplementary file 5 [file Table_5.XLSX]

## Sheet: All_significant_dPSI_table
AS type	Locus	Gene_Symbol	Entrez ID	ENSEMBL ID	gene_biotype	Chromosome	RBM3_target	CIRBP_target	refseq_mrna	refseq_mrna_predicted	alternative_transcripts	total_transcripts	Ts_a6_SE.Ts_a3_SE_dPSI	Ts_a6_SE.Ts_a3_SE_p.val	Ps_a6_SE.Ps_a3_SE_dPSI	Ps_a6_SE.Ps_a3_SE_p.val	Ts_a12_SE.Ts_a3_SE_dPSI	Ts_a12_SE.Ts_a3_SE_p.val	Ps_a12_SE.Ps_a3_SE_dPSI	Ps_a12_SE.Ps_a3_SE_p.val	Ts_a20_SE.Ts_a3_SE_dPSI	Ts_a20_SE.Ts_a3_SE_p.val	Ps_a20_SE.Ps_a3_SE_dPSI	Ps_a20_SE.Ps_a3_SE_p.val	Ts_a12_SE.Ts_a6_SE_dPSI	Ts_a12_SE.Ts_a6_SE_p.val	Ps_a12_SE.Ps_a6_SE_dPSI	Ps_a12_SE.Ps_a6_SE_p.val	Ts_a20_SE.Ts_a6_SE_dPSI	Ts_a20_SE.Ts_a6_SE_p.val	Ps_a20_SE.Ps_a6_SE_dPSI	Ps_a20_SE.Ps_a6_SE_p.val	Ts_a20_SE.Ts_a12_SE_dPSI	Ts_a20_SE.Ts_a12_SE_p.val	Ps_a20_SE.Ps_a12_SE_dPSI	Ps_a20_SE.Ps_a12_SE_p.val	Ts_a6vsa3_dPSI_score	Ts_a12vsa3_dPSI_score	Ts_20vs3_dPSI_score	Ts_12vs6_dPSI_score	Ts_20v6_dPSI_score	Ts_20vs12_dPSI_score	Ps_6vs3_dPSI_score	Ps_12vs3_dPSI_score	Ps_20vs3_dPSI_score	Ps_12vs6_dPSI_score	Ps_20v6_dPSI_score	Ps_20vs12_dPSI_score	Ts_a6_SE_1_PSI
SE	ENSMUSG00000110195.1;SE:chr7:101451468-101461480:101461541-101481371:+	Pde2a	207728	ENSMUSG00000110195	protein_coding	chr7	0	0	NM_001143848;NM_001243758;NM_001143849;NM_001008548	XM_006507528;XM_006507529;XM_006507524;XM_006507523	ENSMUST00000210364.1,ENSMUST00000210092.1	ENSMUST00000209537.1,ENSMUST00000166652.1,ENSMUST00000209695.1,ENSMUST00000163751.9,ENSMUST00000211368.1,ENSMUST00000210092.1,ENSMUST00000210364.1	-0.0570493	0.0194805	0.0185443	1	-0.00213222	1	-0.0739791	0.0194805	0.0204029	1	-0.0235665	1	0.0549171	0.022977	-0.0925233	0.0154845	0.0774522	0.0114885	-0.0421108	1	0.0225351	1	0.0504125	0.0524476	1	0	0	1	1	0	0	1	0	1	0	0	0.284368
SE	ENSMUSG00000102976.5;SE:chr1:133654032-133655345:133655398-133661237:-	Zc3h11a	70579	ENSMUSG00000102976	protein_coding	chr1	1	1	NM_001276767	XM_030242922;XM_011248075;XM_011248073	ENSMUST00000191896.5	ENSMUST00000191896.5,ENSMUST00000027736.12,ENSMUST00000191705.5,ENSMUST00000192148.1	0.0712946	0.293706	0.148044	0.153846	0.145153	0.043956	0.15172	0.111888	0.0966595	0.105894	0.386314	0.00799201	0.073858	0.263736	0.00367609	1	0.025365	1	0.23827	0.0599401	-0.0484931	1	0.234594	0.037962	0	1	0	0	0	0	0	0	1	0	0	1	0.183463
SE	ENSMUSG00000100826.6;SE:chr7:59955724-59956682:59956800-59969162:-	Snhg14	NA	ENSMUSG00000100826	processed_transcript	chr7	1	0	NA	NA	ENSMUST00000189581.6	ENSMUST00000185890.6,ENSMUST00000189581.6	0.0226859	1	0.194361	0.0874126	-0.01925	1	0.158615	0.0779221	-0.111047	0.0764236	0.246063	0.043956	-0.0419359	1	-0.0357466	1	-0.133733	0.0769231	0.0517018	0.218781	-0.091797	0.0969031	0.0874483	0.151848	0	0	0	0	0	0	0	0	1	0	0	0	0.741477
SE	ENSMUSG00000096472.2;SE:chr9:21289332-21290425:21290476-21290809:-	Cdkn2d	12581	ENSMUSG00000096472	protein_coding	chr9	0	0	NM_009878	XM_006509968	ENSMUST00000086374.7	ENSMUST00000086374.7,ENSMUST00000215619.1,ENSMUST00000213407.1	-0.0730456	0.0364635	-0.0397947	1	-0.0281701	1	-0.0722664	0.0234765	0.0200835	1	-0.0369275	1	0.0448755	1	-0.0324717	1	0.0931291	0.017982	0.0028672	1	0.0482536	1	0.0353389	1	1	0	0	0	1	0	0	1	0	0	0	0	0.201679
SE	ENSMUSG00000096215.8;SE:chr16:5007418-5007744:5007888-5007972:+	Smim22	432995	ENSMUSG00000096215	protein_coding	chr16	0	0	NM_001253802;NM_001253796;NM_001253803;NM_001253797	NA	ENSMUST00000178155.8,ENSMUST00000185147.7	ENSMUST00000178155.8,ENSMUST00000185147.7,ENSMUST00000183381.7,ENSMUST00000183477.7	NA	1	0.297023	0.0519481	0.133389	0.175824	0	1	0.0729167	0.239261	0.316502	0.0294705	NA	1	-0.297023	0.0744256	NA	1	0.0194799	1	-0.0604726	0.243756	0.316502	0.0514486	0	0	0	0	0	0	0	0	1	0	0	0	NA
SE	ENSMUSG00000089945.13;SE:chr4:57689544-57698490:57698588-57757601:+	Pakap	677884	ENSMUSG00000089945	protein_coding	chr4	0	1	NM_001304544	NA	ENSMUST00000098066.8	ENSMUST00000098066.8,ENSMUST00000150412.3	-0.15851	0.148352	0.165452	0.171329	-0.0363882	1	0.46369	0.0424575	0.0960382	0.16983	0.199888	0.141359	0.122122	0.13986	0.298237	0.106394	0.254549	0.0374625	0.0344352	1	0.132426	0.126374	-0.263802	0.124875	0	0	0	0	1	0	0	1	0	0	0	0	0.531599
SE	ENSMUSG00000089633.1;SE:chr17:10456343-10471452:10471574-10473107:+	A230009B12Rik	NA	ENSMUSG00000089633	antisense	chr17	0	0	NA	NA	ENSMUST00000159422.1	ENSMUST00000159422.1,ENSMUST00000160763.1	-0.163877	0.181818	-0.34802	0.041958	-0.202604	0.158342	-0.1079	0.189311	-0.000295693	1	-0.413898	0.0364635	-0.038727	1	0.24012	0.0694306	0.163581	0.16034	-0.0658771	0.21978	0.202308	0.135864	-0.305997	0.0509491	0	0	0	0	0	0	1	0	1	0	0	0	0.784314
SE	ENSMUSG00000087590.2;SE:chr18:33795124-33795383:33795445-33795853:+	Epb41l4aos	NA	ENSMUSG00000087590	lincRNA	chr18	0	0	NA	NA	ENSMUST00000146010.2	ENSMUST00000179138.1,ENSMUST00000146010.2	0.00314738	1	-0.0495895	1	0.0198157	1	-0.00193146	1	0.101031	0.037962	-0.0529266	0.121878	0.0166683	1	0.047658	1	0.0978836	0.035964	-0.00333712	1	0.0812153	0.046953	-0.0509951	0.136364	0	0	1	0	1	1	0	0	0	0	0	0	0.920574
SE	ENSMUSG00000087165.7;SE:chr11:57796173-57796312:57796397-57801234:-	2010001A14Rik	NA	ENSMUSG00000087165	processed_transcript	chr11	0	0	NA	NA	ENSMUST00000152790.7	ENSMUST00000140069.1,ENSMUST00000152790.7	0.206516	0.136863	0.114867	0.207293	0.0265953	1	0.144008	0.0864136	0.114506	0.127872	-0.0782575	0.152348	-0.17992	0.133866	0.029141	1	-0.0920101	0.151349	-0.193125	0.0729271	0.0879102	0.169331	-0.222266	0.030969	0	0	0	0	0	0	0	0	0	0	0	1	0.467836
SE	ENSMUSG00000087165.7;SE:chr11:57795794-57796026:57796173-57796312:-	2010001A14Rik	NA	ENSMUSG00000087165	processed_transcript	chr11	0	0	NA	NA	ENSMUST00000152790.7	ENSMUST00000152790.7,ENSMUST00000132378.1	0.0540831	0.242258	-0.0555349	0.207293	0.0348969	1	0.163712	0.0864136	0.1654	0.127872	-0.0815953	0.152348	-0.0191862	1	0.219247	0.0919081	0.111317	0.151349	-0.0260603	1	0.130503	0.169331	-0.245307	0.030969	0	0	0	0	0	0	0	0	0	0	0	1	0.683761
SE	ENSMUSG00000085984.7;SE:chr14:66296144-66296493:66296677-66296809:-	1700001G11Rik	NA	ENSMUSG00000085984	processed_transcript	chr14	0	0	NA	NA	ENSMUST00000145637.7	ENSMUST00000145637.7,ENSMUST00000153646.7	NA	1	0	1	NA	1	-0.75	0.0304695	NA	1	-0.177419	0.180819	0.35	0.118382	-0.75	0.030969	0.35	0.117882	-0.177419	0.172827	0	1	0.572581	0.042957	0	0	0	0	0	0	0	1	0	1	0	1	0
SE	ENSMUSG00000085151.7;SE:chr2:167189406-167191292:167191415-167191830:+	1110018N20Rik	NA	ENSMUSG00000085151	processed_transcript	chr2	0	0	NA	NA	ENSMUST00000151217.7	ENSMUST00000138928.1,ENSMUST00000151217.7	0.281345	0.0574426	0.15775	0.0889111	-0.0935973	0.1998	0.0645336	0.183816	-0.000662982	1	0.169536	0.0784216	-0.374942	0.0434565	-0.0932164	0.153846	-0.282008	0.0554446	0.0117858	1	0.0929343	0.177323	0.105002	0.128871	0	0	0	1	0	0	0	0	0	0	0	0	0
SE	ENSMUSG00000082286.10;SE:chr11:3126058-3127131:3127219-3127479:+	Pisd-ps1	NA	ENSMUSG00000082286	transcribed_unprocessed_pseudogene	chr11	0	0	NA	NA	ENSMUST00000132408.7	ENSMUST00000132408.7,ENSMUST00000119128.7,ENSMUST00000145164.7	-0.00781918	1	-0.139372	0.0964036	-0.0687719	0.152348	-0.0814024	0.145854	0.0260348	1	-0.241156	0.0464535	-0.0609527	0.167832	0.0579701	0.215285	0.033854	1	-0.101784	0.150849	0.0948067	0.113387	-0.159754	0.0794206	0	0	0	0	0	0	0	0	1	0	0	0	0.46301
SE	ENSMUSG00000079293.11;SE:chr6:129467668-129468869:129469003-129470899:-	Clec7a	56644	ENSMUSG00000079293	polymorphic_pseudogene	chr6	0	0	NM_020008;NM_001309637	NA	ENSMUST00000195589.5	ENSMUST00000195589.5,ENSMUST00000184581.2	-0.0164456	1	0.0931196	0.218781	0.00196733	1	NA	1	0.547054	0.040959	0.393264	0.043956	0.018413	1	NA	1	0.5635	0.0254745	0.300144	0.0644356	0.545087	0.024975	NA	1	0	0	1	0	1	1	0	0	1	0	0	0	0.365591
SE	ENSMUSG00000078897.10;SE:chr2:175425155-175430773:175430874-175432180:-	Gm4724	100043915	ENSMUSG00000078897	protein_coding	chr2	0	0	NM_001256480	XM_030246016;XM_030246021;XM_030246019;XM_030246017	ENSMUST00000153210.1	ENSMUST00000152941.1,ENSMUST00000109046.9,ENSMUST00000153210.1,ENSMUST00000109045.8	-0.0888568	0.0284715	-0.0213295	1	0.00597068	1	-0.0569451	0.0699301	0.0145072	1	0.00414348	1	0.0948275	0.0264735	-0.0356156	1	0.103364	0.022977	0.025473	1	0.00853648	1	0.0610886	0.0599401	1	0	0	1	1	0	0	0	0	0	0	0	0.523609
SE	ENSMUSG00000075486.9;SE:chr14:101637106-101640288:101640299-101640389:-	Commd6	66200	ENSMUSG00000075486	protein_coding	chr14	0	0	NM_001033132;NM_001168592	NA	ENSMUST00000100339.8	ENSMUST00000168587.1,ENSMUST00000100339.8	-0.0558946	0.0689311	-0.0529449	0.0589411	-0.0464052	1	-0.0111613	1	-0.077705	0.041958	-0.0166284	1	0.00948942	1	0.0417837	1	-0.0218104	1	0.0363165	1	-0.0312998	1	-0.00546718	1	0	0	1	0	0	0	0	0	0	0	0	0	0.417924
SE	ENSMUSG00000075410.12;SE:chr11:116653977-116657122:116657307-116657538:+	Prcd	100038570	ENSMUSG00000075410	protein_coding	chr11	0	0	NM_001163318	XM_017314196	ENSMUST00000148484.7,ENSMUST00000178875.7	ENSMUST00000148484.7,ENSMUST00000106381.2,ENSMUST00000178875.7	-0.185831	0.157842	0.351432	0.0584416	-0.350781	0.0994006	0.405413	0.045954	-0.149208	0.19031	0.336292	0.0719281	-0.16495	0.191309	0.0539809	0.240759	0.0366228	1	-0.0151406	1	0.201573	0.163337	-0.0691215	0.227273	0	0	0	0	0	0	0	1	0	0	0	0	0.309764
SE	ENSMUSG00000073423.9;SE:chr17:33629216-33629622:33629698-33629797:+	Zfp414	328801	ENSMUSG00000073423	protein_coding	chr17	0	0	NM_026712	NA	ENSMUST00000166627.7	ENSMUST00000073570.11,ENSMUST00000166627.7,ENSMUST00000172455.1	-0.087724	0.046953	-0.047973	1	-0.0536582	0.101898	-0.0148698	1	-0.0544652	0.0989011	-0.0138248	1	0.0340658	1	0.0331032	1	0.0332588	1	0.0341481	1	-0.000806977	1	0.00104493	1	1	0	0	0	0	0	0	0	0	0	0	0	0.295019
SE	ENSMUSG00000071176.10;SE:chr8:14940372-14942610:14942726-14945280:+	Arhgef10	234094	ENSMUSG00000071176	protein_coding	chr8	0	0	NM_172751;NM_001037736	XM_030243425;XM_017312669;XM_017312673;XM_006508771;XM_006508770;XM_006508772;XM_006508768;XM_017312670;XM_017312668;XM_030243426;XM_017312671;XM_017312672	ENSMUST00000084207.11,ENSMUST00000161162.7	ENSMUST00000161162.7,ENSMUST00000084207.11,ENSMUST00000110800.8	-0.0622114	0.236763	-0.196981	0.0949051	-0.142334	0.0599401	0.0626565	0.161339	-0.00635295	1	-0.0987174	0.157842	-0.0801223	0.198801	0.259637	0.037962	0.0558584	0.264735	0.0982633	0.143357	0.135981	0.0629371	-0.161374	0.0969031	0	0	0	0	0	0	0	0	0	1	0	0	0.751711
SE	ENSMUSG00000071005.7;SE:chr4:42754950-42755168:42755300-42756270:-	Ccl19	24047	ENSMUSG00000071005	protein_coding	chr4	0	0	NM_011888	NA	ENSMUST00000102957.5,ENSMUST00000140546.2	ENSMUST00000102957.5,ENSMUST00000140546.2,ENSMUST00000134240.1	-0.153702	0.18032	0.1006	0.178821	-0.272204	0.0854146	-0.181138	0.0854146	-0.393739	0.0614386	-0.0482285	1	-0.118502	0.195804	-0.281738	0.0414585	-0.240037	0.101399	-0.148829	0.10989	-0.121535	0.173327	0.132909	0.113387	0	0	0	0	0	0	0	0	0	1	0	0	1
SE	ENSMUSG00000070283.4;SE:chr9:108566259-108566341:108566407-108566556:-	Ndufaf3	66706	ENSMUSG00000070283	protein_coding	chr9	0	0	NM_023247	NA	ENSMUST00000074208.5,ENSMUST00000194666.1	ENSMUST00000194666.1,ENSMUST00000074208.5,ENSMUST00000194381.1	0.0139754	1	0.039241	1	0.0512336	0.0569431	0.0498075	1	-0.0116038	1	-0.00353682	1	0.0372582	1	0.0105665	1	-0.0255792	1	-0.0427778	1	-0.0628374	0.045954	-0.0533444	0.0499501	0	0	0	0	0	1	0	0	0	0	0	1	0.699826
SE	ENSMUSG00000068921.14;SE:chr3:88927070-88928447:88928527-88929396:-	Dap3	65111	ENSMUSG00000068921	protein_coding	chr3	0	0	NM_022994;NM_001164533;NM_001368419	XM_006501865;XM_006501866;XM_006501867;XM_006501868;XM_006501863;XM_006501864;XM_030252746;XM_006501869;XM_030252745;XM_030252747	ENSMUST00000173094.7	ENSMUST00000174571.7,ENSMUST00000173094.7	0.088268	0.422078	-0.0374702	1	0.243736	0.0499501	-0.0621388	0.462038	0.210034	0.0899101	-0.0272569	1	0.155468	0.112388	-0.0246686	1	0.121766	0.254745	0.0102133	1	-0.0337017	1	0.0348819	1	0	1	0	0	0	0	0	0	0	0	0	0	0.168301
SE	ENSMUSG00000068917.12;SE:chr3:89168923-89169618:89169702-89170049:+	Clk2	12748	ENSMUSG00000068917	protein_coding	chr3	1	0	NM_007712;NM_001163432	NA	ENSMUST00000121212.8,ENSMUST00000090927.11,ENSMUST00000148265.7	ENSMUST00000128318.7,ENSMUST00000121212.8,ENSMUST00000148265.7,ENSMUST00000090927.11	0.0345951	1	0.074558	0.510989	-0.227096	0.0464535	-0.117877	0.156593	-0.092301	0.193307	-0.152274	0.103397	-0.261691	0.0397103	-0.192435	0.144605	-0.126896	0.125125	-0.226832	0.0786713	0.134795	0.185065	-0.0343962	1	0	1	0	1	0	0	0	0	0	0	0	0	0.35443
SE	ENSMUSG00000068917.12;SE:chr3:89168923-89169615:89169702-89170049:+	Clk2	12748	ENSMUSG00000068917	protein_coding	chr3	1	0	NM_007712;NM_001163432	NA	ENSMUST00000121931.7	ENSMUST00000121931.7,ENSMUST00000128318.7	0.0184155	1	-0.0124755	1	-0.194909	0.0464535	-0.110672	0.156593	-0.121337	0.187313	-0.154269	0.103397	-0.213325	0.0397103	-0.0981964	0.144605	-0.139753	0.125125	-0.141794	0.0786713	0.0735719	0.185065	-0.0435975	1	0	1	0	1	0	0	0	0	0	0	0	0	0.678957
SE	ENSMUSG00000068882.13;SE:chr2:69867379-69867452:69867552-69868779:+	Ssb	20823	ENSMUSG00000068882	protein_coding	chr2	0	1	NM_001110145;NM_001355265;NM_009278	NA	ENSMUST00000090852.10,ENSMUST00000166411.7	ENSMUST00000090852.10,ENSMUST00000132186.7,ENSMUST00000166411.7	0.0221468	1	0.0114426	1	0.0462982	1	-0.0455866	1	0.0323245	1	-0.0271239	1	0.0241514	1	-0.0570292	0.0474525	0.0101777	1	-0.0385665	1	-0.0139737	1	0.0184627	1	0	0	0	0	0	0	0	0	0	1	0	0	0.84586
SE	ENSMUSG00000068551.12;SE:chr6:48442738-48443412:48443487-48445353:-	Zfp467	68910	ENSMUSG00000068551	protein_coding	chr6	0	0	NM_001085417;NM_001085416;NM_001085415;NM_020589;NM_001355746;NM_001355747	XM_006506550;XM_030255582;XM_006506548;XM_006506546;XM_006506547;XM_011241450;XM_030255579;XM_030255578;XM_030255580;XM_006506549;XM_006506544;XM_030255577;XM_006506545;XM_030255581	ENSMUST00000101443.9,ENSMUST00000114563.7,ENSMUST00000114561.8,ENSMUST00000114558.7	ENSMUST00000114556.1,ENSMUST00000114561.8,ENSMUST00000114564.7,ENSMUST00000114563.7,ENSMUST00000114558.7,ENSMUST00000101443.9	-0.145731	0.0679321	-0.00193846	1	-0.218396	0.020979	0.0520543	0.265734	-0.211881	0.021978	0.0319915	1	-0.0726641	0.206793	0.0539927	0.246753	-0.0661495	0.234765	0.0339299	1	0.00651459	1	-0.0200628	1	0	1	1	0	0	0	0	0	0	0	0	0	0.785992
SE	ENSMUSG00000068328.9;SE:chr6:83055048-83055129:83055279-83055506:+	Aup1	11993	ENSMUSG00000068328	protein_coding	chr6	0	1	NM_007517;NM_001301649	NA	ENSMUST00000092618.8,ENSMUST00000205152.2,ENSMUST00000203915.2,ENSMUST00000203180.1	ENSMUST00000203180.1,ENSMUST00000204343.2,ENSMUST00000092618.8,ENSMUST00000203915.2,ENSMUST00000205152.2	0.0316239	1	0.0252703	1	-0.0124358	1	0.0266762	1	-0.00897071	1	0.0732179	0.026973	-0.0440597	1	0.00140598	1	-0.0405946	1	0.0479476	1	0.00346506	1	0.0465416	1	0	0	0	0	0	0	0	0	1	0	0	0	0.566265
SE	ENSMUSG00000068284.14;SE:chr16:44199021-44199119:44199167-44200614:+	Usf3	207806	ENSMUSG00000068284	protein_coding	chr16	0	0	NM_001029889	XM_006521899;XM_006521898;XM_006521901;XM_006521900	ENSMUST00000169582.2	ENSMUST00000169582.2,ENSMUST00000119746.7	-0.0310729	1	0.052411	0.198302	0.056612	0.272727	0.232366	0.0494505	0.00374011	1	0.162453	0.0834166	0.0876849	0.157842	0.179955	0.0679321	0.034813	1	0.110042	0.140859	-0.0528719	0.313686	-0.0699133	0.18981	0	0	0	0	0	0	0	1	0	0	0	0	0.909767
SE	ENSMUSG00000066839.12;SE:chr9:22078265-22084023:22084208-22085349:-	Ecsit	26940	ENSMUSG00000066839	protein_coding	chr9	0	0	NM_001253898;NM_001253897;NM_012029	XM_006510370;XM_011242539;XM_030244396;XM_011242538;XM_030244395;XM_011242540	ENSMUST00000098937.9	ENSMUST00000179422.7,ENSMUST00000098937.9	0.0847716	0.0574426	-0.0179711	1	0.0249457	1	-0.13616	0.032967	0.0304449	1	-0.0867081	0.03996	-0.0598259	0.107393	-0.118189	0.040959	-0.0543267	0.0959041	-0.0687371	0.0659341	0.00549925	1	0.049452	1	0	0	0	0	0	0	0	1	1	1	0	0	0.938129
SE	ENSMUSG00000066406.15;SE:chr7:75679873-75683394:75683459-75685117:+	Akap13	75547	ENSMUSG00000066406	protein_coding	chr7	0	1	NM_029332	XM_006541256;XM_006541250;XM_006541252;XM_006541253;XM_006541251;XM_030243060;XM_006541257;XM_006541258;XM_006541259;XM_006541254;XM_030243061;XM_006541255;XM_030243062;XM_030243063;XM_030243064;XM_030243065;XM_006541260	ENSMUST00000207750.1	ENSMUST00000207750.1,ENSMUST00000166315.6	-0.0527939	0.502498	-0.479159	0.026973	0.0255077	1	-0.681896	0.00499501	0.0216237	1	-0.623277	0.002997	0.0783016	0.493506	-0.202736	0.14985	0.0744176	0.26973	-0.144117	0.322927	-0.00388405	1	0.0586194	0.352897	0	0	0	0	0	0	1	1	1	0	0	0	0.810219
SE	ENSMUSG00000066406.15;SE:chr7:75677479-75679820:75679873-75683394:+	Akap13	75547	ENSMUSG00000066406	protein_coding	chr7	0	1	NM_029332	XM_006541256;XM_006541250;XM_006541252;XM_006541253;XM_006541251;XM_030243060;XM_006541257;XM_006541258;XM_006541259;XM_006541254;XM_030243061;XM_006541255;XM_030243062;XM_030243063;XM_030243064;XM_030243065;XM_006541260	ENSMUST00000207750.1	ENSMUST00000207750.1,ENSMUST00000208708.1	-0.023805	1	-0.40901	0.0524476	-9.94987e-05	1	-0.42191	0.0474525	-0.0190035	1	-0.423853	0.0554446	0.0237055	1	-0.0129002	1	0.0048015	1	-0.0148424	1	-0.018904	1	-0.00194228	1	0	0	0	0	0	0	0	1	0	0	0	0	0.977358
SE	ENSMUSG00000066043.13;SE:chr4:132378563-132383282:132383362-132386892:-	Phactr4	100169	ENSMUSG00000066043	protein_coding	chr4	0	0	NM_175306;NM_001161797	XM_006538456;XM_006538457;XM_011250172	ENSMUST00000102568.9,ENSMUST00000084249.10	ENSMUST00000084249.10,ENSMUST00000102568.9,ENSMUST00000152271.7,ENSMUST00000084170.11,ENSMUST00000136711.1	0.00981934	1	-0.224991	0.0779221	-0.0340452	1	0.0273049	1	-0.00493528	1	0.0389731	1	-0.0438645	1	0.252295	0.0629371	-0.0147546	1	0.263964	0.0484515	0.0291099	1	0.0116683	1	0	0	0	0	0	0	0	0	0	0	1	0	0.268293
SE	ENSMUSG00000066037.14;SE:chr4:136311089-136314090:136314255-136316361:+	Hnrnpr	74326	ENSMUSG00000066037	protein_coding	chr4	1	1	NM_001277122;NM_001277123;NM_028871;NM_001277121;NM_001355182	XM_006539228;XM_030253848;XM_030253850;XM_006539226;XM_006539227;XM_006539225;XM_030253849;XM_006539221;XM_006539222;XM_030253846;XM_006539223;XM_006539224;XM_030253845;XM_030253847	ENSMUST00000105850.7,ENSMUST00000145282.7	ENSMUST00000084219.11,ENSMUST00000131671.7,ENSMUST00000145282.7,ENSMUST00000105850.7	0.00582767	1	-0.048803	1	-0.0075767	1	-0.104515	0.037962	-0.00718051	1	-0.0371159	1	-0.0134044	1	-0.0557118	0.150849	-0.0130082	1	0.011687	1	0.000396185	1	0.0673988	0.12962	0	0	0	0	0	0	0	1	0	0	0	0	0.52696
SE	ENSMUSG00000064179.13;SE:chr7:4512283-4513581:4513613-4513811:-	Tnnt1	21955	ENSMUSG00000064179	protein_coding	chr7	0	0	NM_011618;NM_001277903;NM_001277904;NM_001360154	XM_017322112;XM_011250478;XM_017322111;XM_011250477;XM_017322114;XM_017322113	ENSMUST00000071798.12,ENSMUST00000163538.7	ENSMUST00000163710.7,ENSMUST00000163538.7,ENSMUST00000071798.12	0.177081	0.166334	NA	1	0.323993	0.0834166	NA	1	-0.143996	0.183816	NA	1	0.146912	0.180819	0.37288	0.0979021	-0.321077	0.0749251	0.339861	0.0719281	-0.467989	0.043956	-0.0330193	1	0	0	0	0	0	1	0	0	0	0	0	0	0.55102
SE	ENSMUSG00000063796.8;SE:chr19:8591456-8593213:8593292-8593883:+	Slc22a8	19879	ENSMUSG00000063796	protein_coding	chr19	0	0	NM_031194;NM_001164635;NM_001164634	XM_011247171;XM_030250797	ENSMUST00000010251.9	ENSMUST00000170817.1,ENSMUST00000010251.9	0.0571421	0.156344	-0.135147	0.0589411	0.0717407	0.134865	-0.0775651	0.114386	-0.0238944	1	-0.187889	0.031968	0.0145986	1	0.0575823	0.142857	-0.0810365	0.116384	-0.0527421	0.181818	-0.095635	0.105395	-0.110324	0.0709291	0	0	0	0	0	0	0	0	1	0	0	0	0.874408
SE	ENSMUSG00000063235.16;SE:chr2:90914175-90916854:90916911-90917429:-	Ptpmt1	66461	ENSMUSG00000063235	protein_coding	chr2	0	0	NM_025576	NA	ENSMUST00000125001.8,ENSMUST00000155621.2	ENSMUST00000125001.8,ENSMUST00000077874.14,ENSMUST00000111461.10,ENSMUST00000155621.2,ENSMUST00000150556.1	0.100913	0.014985	-0.00539043	1	0.0204533	1	-0.034583	1	0.0125746	1	0.028271	1	-0.0804597	0.028971	-0.0291926	1	-0.0883383	0.0244755	0.0336614	1	-0.00787863	1	0.062854	0.0604396	1	0	0	1	1	0	0	0	0	0	0	0	0.276618
SE	ENSMUSG00000063146.11;SE:chr5:134503461-134504734:134504838-134510163:-	Clip2	269713	ENSMUSG00000063146	protein_coding	chr5	0	1	NM_001039162;NM_009990	NA	ENSMUST00000100647.6	ENSMUST00000036999.9,ENSMUST00000100647.6	-0.0224434	1	-0.0428642	1	0.00734716	1	0.106017	0.0264735	-0.000730049	1	-0.00793494	1	0.0297906	1	0.148881	0.014985	0.0217134	1	0.0349293	1	-0.00807721	1	-0.113952	0.022977	0	0	0	0	0	0	0	1	0	1	0	1	0.895984
SE	ENSMUSG00000062203.14;SE:chr16:11222753-11223212:11223301-11224420:-	Gspt1	14852	ENSMUSG00000062203	protein_coding	chr16	1	1	NM_001130008;NM_146066	NA	ENSMUST00000167571.7,ENSMUST00000080030.13,ENSMUST00000164098.1	ENSMUST00000080030.13,ENSMUST00000167025.1,ENSMUST00000167571.7,ENSMUST00000164098.1	0.0517398	0.0724276	0.0687856	0.0689311	0.0573411	0.0539461	-0.019304	1	0.0302207	1	0.0388157	1	0.00560132	1	-0.0880896	0.047952	-0.0215191	1	-0.0299699	1	-0.0271204	1	0.0581197	0.0764236	0	0	0	0	0	0	0	0	0	1	0	0	0.638162
SE	ENSMUSG00000062110.14;SE:chr5:74206395-74212251:74212370-74225315:-	Scfd2	212986	ENSMUSG00000062110	protein_coding	chr5	0	0	NM_001114660;NM_001286437;NM_178672	NA	ENSMUST00000072857.12,ENSMUST00000146015.1	ENSMUST00000072857.12,ENSMUST00000146015.1,ENSMUST00000113542.8	-0.0436628	1	-0.0615587	0.114386	0.0689017	0.0839161	-0.0691788	0.115884	0.0305823	1	-0.0504588	0.147852	0.112565	0.046953	-0.00762013	1	0.0742451	0.0934066	0.0110998	1	-0.0383195	1	0.01872	1	0	0	0	1	0	0	0	0	0	0	0	0	0.935929
SE	ENSMUSG00000061981.14;SE:chr11:78053453-78054785:78054875-78055757:+	Flot2	14252	ENSMUSG00000061981	protein_coding	chr11	0	0	NM_001284227;NM_001040403;NM_001362625;NM_001284228;NM_001362626;NM_008028;NM_001362627	XM_030245557;XM_030245558	ENSMUST00000148162.8,ENSMUST00000100784.8,ENSMUST00000136353.1	ENSMUST00000136353.1,ENSMUST00000073660.6,ENSMUST00000100784.8,ENSMUST00000148162.8	0.029151	1	-0.102751	0.036963	0.0101944	1	-0.0524983	0.183816	-0.0492088	1	0.0508045	0.186813	-0.0189566	1	0.050253	0.198801	-0.0783597	0.0534466	0.153556	0.01998	-0.0594031	0.0669331	0.103303	0.0599401	0	0	0	0	0	0	1	0	0	0	1	0	0.180427
SE	ENSMUSG00000061981.14;SE:chr11:78049559-78053363:78053453-78054785:+	Flot2	14252	ENSMUSG00000061981	protein_coding	chr11	0	0	NM_001284227;NM_001040403;NM_001362625;NM_001284228;NM_001362626;NM_008028;NM_001362627	XM_030245557;XM_030245558	ENSMUST00000148162.8,ENSMUST00000100784.8,ENSMUST00000136353.1	ENSMUST00000136353.1,ENSMUST00000072289.11,ENSMUST00000100784.8,ENSMUST00000148162.8	0.0208336	1	-0.0818522	0.036963	0.011083	1	-0.0395656	1	-0.0408445	1	0.0243693	1	-0.00975062	1	0.0422867	1	-0.0616782	0.0534466	0.106222	0.027972	-0.0519276	0.0669331	0.0639349	0.0599401	0	0	0	0	0	0	1	0	0	0	1	0	0.109393
SE	ENSMUSG00000061130.12;SE:chr17:85005566-85023032:85023079-85023696:+	Ppm1b	19043	ENSMUSG00000061130	protein_coding	chr17	0	1	NM_001159496;NM_011151;NM_001159498;NM_001159497	XM_011246321;XM_011246322;XM_006523860;XM_006523862;XM_030249592;XM_006523861;XM_030249594;XM_030249593	ENSMUST00000112307.3	ENSMUST00000112307.3,ENSMUST00000112305.9	0.30887	0.02997	-0.216907	0.0814186	0.119902	0.139361	-0.299621	0.0454545	0.0219996	1	-0.0752839	0.216284	-0.188968	0.104396	-0.0827149	0.188312	-0.28687	0.0494505	0.141623	0.135864	-0.0979029	0.174326	0.224338	0.0869131	1	0	0	0	1	0	0	1	0	0	0	0	0
SE	ENSMUSG00000060988.12;SE:chr2:54436729-54477648:54477718-54516442:+	Galnt13	271786	ENSMUSG00000060988	protein_coding	chr2	0	0	NM_173030	XM_006498088;XM_006498091;XM_006498092;XM_006498090;XM_006498087;XM_006498089	ENSMUST00000112635.7,ENSMUST00000112634.7	ENSMUST00000112635.7,ENSMUST00000112636.7,ENSMUST00000112634.7	0.144009	0.0779221	-0.0382397	1	0.000438374	1	-0.218037	0.0544456	-0.0348498	1	0.36504	0.020979	-0.14357	0.0699301	-0.179798	0.0679321	-0.178858	0.0534466	0.403279	0.015984	-0.0352881	1	0.583077	0.0024975	0	0	0	0	0	0	0	0	1	0	1	1	0.797917
SE	ENSMUSG00000060002.14;SE:chr10:88480946-88481353:88481379-88482231:-	Chpt1	212862	ENSMUSG00000060002	protein_coding	chr10	1	0	NM_001146690;NM_144807	XM_006513454	ENSMUST00000126074.7,ENSMUST00000143108.7	ENSMUST00000139109.7,ENSMUST00000143108.7,ENSMUST00000020253.14,ENSMUST00000117440.7,ENSMUST00000126074.7	0.0297174	1	-0.113827	0.044955	-0.0304148	1	0.0166923	1	0.068852	0.0709291	-0.120822	0.032967	-0.0601322	0.161838	0.130519	0.026973	0.0391346	1	-0.00699491	1	0.0992668	0.0294705	-0.137514	0.0549451	0	0	0	0	0	1	1	0	1	1	0	0	0.269771
SE	ENSMUSG00000059824.12;SE:chr7:45705762-45706606:45707016-45708260:+	Dbp	13170	ENSMUSG00000059824	protein_coding	chr7	0	0	NM_016974	XM_006540597;XM_006540596	ENSMUST00000080885.11	ENSMUST00000080885.11,ENSMUST00000211513.1	-0.0146212	1	0.00699935	1	0.0910708	0.043956	-0.0830057	0.0444555	0.0285379	1	0.00690219	1	0.105692	0.0344655	-0.090005	0.0304695	0.0431591	1	-9.71676e-05	1	-0.062533	0.0629371	0.0899079	0.030969	0	1	0	1	0	0	0	1	0	1	0	1	1
SE	ENSMUSG00000059824.12;SE:chr7:45705762-45706606:45706716-45708260:+	Dbp	13170	ENSMUSG00000059824	protein_coding	chr7	0	0	NM_016974	XM_006540597;XM_006540596	ENSMUST00000211357.1	ENSMUST00000211357.1,ENSMUST00000211513.1	-0.0676514	0.18981	-0.0709273	0.202797	0.177395	0.042957	-0.349594	0.011988	0.273857	0.012987	-0.100877	0.145854	0.245047	0.012987	-0.278666	0.00799201	0.341508	0.000999001	-0.02995	1	0.0964614	0.0629371	0.248716	0.021978	0	1	1	1	1	0	0	1	0	1	0	1	1
SE	ENSMUSG00000059820.14;SE:chr9:50615559-50616658:50616684-50617228:-	Nkapd1	270156	ENSMUSG00000059820	protein_coding	chr9	0	0	NM_212449;NM_001134902;NM_001360340	XM_030244402;XM_011242546	ENSMUST00000171462.7,ENSMUST00000155435.7	ENSMUST00000155435.7,ENSMUST00000131351.7,ENSMUST00000171462.7	0.0277218	1	0.103354	0.0869131	-0.150005	0.0454545	0.173713	0.045954	0.0379518	1	-0.0242179	1	-0.177727	0.0274725	0.0703589	0.153846	0.01023	1	-0.127572	0.0704296	0.187957	0.0214785	-0.19793	0.02997	0	1	0	1	0	1	0	1	0	0	0	1	0
SE	ENSMUSG00000058402.14;SE:chr7:29860093-29861016:29861068-29872892:+	Zfp420	233058	ENSMUSG00000058402	protein_coding	chr7	0	0	NM_172740;NM_001364618;NM_001364619	XM_011250536;XM_011250538	ENSMUST00000074876.12	ENSMUST00000074876.12,ENSMUST00000057652.6	0.119251	0.118382	-0.118434	0.132867	0.132366	0.0994006	0.182024	0.0804196	0.0598307	0.199301	-0.0815277	0.174825	0.0131149	1	0.300458	0.040959	-0.0594206	0.206294	0.0369066	1	-0.0725355	0.190809	-0.263551	0.0564436	0	0	0	0	0	0	0	0	0	1	0	0	1
SE	ENSMUSG00000058240.13;SE:chr16:91701205-91707225:91707293-91712195:-	Cryzl1	66609	ENSMUSG00000058240	protein_coding	chr16	1	0	NM_133679;NM_026994	XM_030249235;XM_030249236;XM_030249237;XM_030249238	ENSMUST00000117644.7	ENSMUST00000122254.7,ENSMUST00000117644.7	0.221849	0.230769	0.0552754	0.400599	-0.133081	0.343656	0.219466	0.145854	NA	1	-0.138688	0.186813	-0.354931	0.0699301	0.164191	0.196803	NA	1	-0.193963	0.132867	NA	1	-0.358154	0.02997	0	0	0	0	0	0	0	0	0	0	0	1	0.910628
SE	ENSMUSG00000057715.13;SE:chr1:11829891-11933544:11933591-11950963:+	A830018L16Rik	320492	ENSMUSG00000057715	protein_coding	chr1	0	1	NM_177173;NM_001160370;NM_001160369;NM_001310451;NM_001160371	XM_030254977;XM_006495544;XM_006495541;XM_006495540;XM_030254976;XM_017321221	ENSMUST00000048613.13,ENSMUST00000137824.7	ENSMUST00000179089.7,ENSMUST00000048613.13,ENSMUST00000137824.7	-0.232491	0.0519481	-0.0592706	0.331668	0.0281179	1	-0.0152349	1	-0.0319088	1	0.0207123	1	0.260609	0.037962	0.0440356	1	0.200582	0.0869131	0.0799829	0.255744	-0.0600266	0.386613	0.0359473	1	0	0	0	1	0	0	0	0	0	0	0	0	0.864748
SE	ENSMUSG00000057530.14;SE:chr4:137862381-137905070:137905155-137913768:+	Ece1	230857	ENSMUSG00000057530	protein_coding	chr4	0	1	NM_199307;NM_001369179;NM_001369177;NM_001369178	NA	ENSMUST00000102518.9	ENSMUST00000130407.2,ENSMUST00000102518.9	-0.0208441	1	0.217405	0.0174825	-0.0271957	1	0.120777	0.0529471	-0.0338521	1	0.325157	0.001998	-0.00635164	1	-0.0966287	0.0784216	-0.013008	1	0.107751	0.0554446	-0.00665637	1	0.20438	0.0144855	0	0	0	0	0	0	1	0	1	0	0	1	0.649394
SE	ENSMUSG00000057113.13;SE:chr11:33156104-33156664:33156747-33156991:-	Npm1	18148	ENSMUSG00000057113	protein_coding	chr11	0	1	NM_001252260;NM_008722;NM_001252261	NA	ENSMUST00000075641.9,ENSMUST00000109354.9,ENSMUST00000101375.4,ENSMUST00000146759.1	ENSMUST00000109354.9,ENSMUST00000146759.1,ENSMUST00000101375.4,ENSMUST00000093201.12,ENSMUST00000075641.9	0.0059137	1	0.0176657	1	0.000883098	1	0.0317947	1	-0.0151605	1	0.0533701	0.028971	-0.00503061	1	0.014129	1	-0.0210742	1	0.0357044	1	-0.0160436	1	0.0215754	1	0	0	0	0	0	0	0	0	1	0	0	0	0.698506
SE	ENSMUSG00000056917.12;SE:chr19:5661111-5661596:5661626-5663604:-	Sipa1	20469	ENSMUSG00000056917	protein_coding	chr19	0	0	NM_001164480;NM_011379;NM_001164481;NM_001164482;NM_001164568	XM_030250828	ENSMUST00000164304.7	ENSMUST00000169854.1,ENSMUST00000164304.7	-0.0391985	1	0.140884	0.170829	0.129837	0.31019	-0.0233323	1	0.283976	0.0879121	-0.109813	0.230769	0.169035	0.226274	-0.164217	0.154845	0.323175	0.0739261	-0.250698	0.0354645	0.154139	0.23002	-0.086481	0.143856	0	0	0	0	0	0	0	0	0	0	1	0	0.481108
SE	ENSMUSG00000056698.11;SE:chr6:72596466-72597624:72597645-72598322:-	Elmod3	232089	ENSMUSG00000056698	protein_coding	chr6	0	0	NM_144917;NM_001364553;NM_001253692;NM_001364554	XM_030255333;XM_030255335;XM_030255334	ENSMUST00000152705.2	ENSMUST00000114069.7,ENSMUST00000152705.2	-0.0945084	0.124875	-0.0491615	1	0.157607	0.0674326	-0.160343	0.130869	-0.0286204	1	-0.0023686	1	0.252115	0.022977	-0.111182	0.198801	0.065888	0.384615	0.0467929	1	-0.186227	0.0364635	0.157975	0.0634366	0	0	0	1	0	1	0	0	0	0	0	0	0.0710059
SE	ENSMUSG00000056698.11;SE:chr6:72595020-72596436:72596466-72598322:-	Elmod3	232089	ENSMUSG00000056698	protein_coding	chr6	0	0	NM_144917;NM_001364553;NM_001253692;NM_001364554	XM_030255333;XM_030255335;XM_030255334	ENSMUST00000114069.7	ENSMUST00000070990.7,ENSMUST00000114069.7,ENSMUST00000141833.7	0.0738344	0.124875	0.0314567	1	-0.0788407	0.0674326	0.0438233	1	0.0726224	0.14985	-0.0480785	1	-0.152675	0.022977	0.0123666	1	-0.00121191	1	-0.0795352	0.133866	0.151463	0.033966	-0.0919019	0.0634366	0	0	0	1	0	1	0	0	0	0	0	0	0.404639
SE	ENSMUSG00000055717.13;SE:chr14:103657072-103684234:103684383-103685669:+	Slain1	105439	ENSMUSG00000055717	protein_coding	chr14	0	0	NM_198014;NM_001361639	NA	ENSMUST00000160805.7	ENSMUST00000162818.7,ENSMUST00000069443.13,ENSMUST00000160805.7	-0.0299416	1	0.0098986	1	0.0390878	1	0.0430859	1	0.0679144	0.035964	0.0622075	0.0669331	0.0690295	0.0534466	0.0331873	1	0.097856	0.0204795	0.0523089	0.107892	0.0288265	1	0.0191216	1	0	0	1	0	1	0	0	0	0	0	0	0	0.577667
SE	ENSMUSG00000055652.14;SE:chr7:75848473-75865337:75867141-75872698:+	Klhl25	207952	ENSMUSG00000055652	protein_coding	chr7	0	0	NM_182782;NM_029652;NM_001122780	XM_011250832	ENSMUST00000171155.3	ENSMUST00000171155.3,ENSMUST00000206418.1	-0.132696	0.13037	-0.0566039	0.209291	-0.105056	0.161838	-0.283175	0.0384615	-0.0674615	0.21978	-0.161726	0.0784216	0.0276407	1	-0.226571	0.0684316	0.0652347	0.224276	-0.105122	0.147353	0.037594	1	0.121449	0.124376	0	0	0	0	0	0	0	1	0	0	0	0	0.959114
SE	ENSMUSG00000055407.14;SE:chr7:99315902-99317472:99317668-99335985:+	Map6	17760	ENSMUSG00000055407	protein_coding	chr7	0	1	NM_010837;NM_001048167;NM_001043355	NA	ENSMUST00000068973.10,ENSMUST00000207883.1,ENSMUST00000208924.1	ENSMUST00000122101.7,ENSMUST00000208924.1,ENSMUST00000208605.1,ENSMUST00000107100.2,ENSMUST00000207883.1,ENSMUST00000068973.10	0.02757	1	0.0352149	1	0.0564012	0.0464535	0.0293153	1	0.0218259	1	0.0402751	1	0.0288312	1	-0.00589966	1	-0.00574402	1	0.00506022	1	-0.0345753	1	0.0109599	1	0	1	0	0	0	0	0	0	0	0	0	0	0.701765
SE	ENSMUSG00000055027.17;SE:chr6:71225521-71235343:71235381-71237357:-	Smyd1	12180	ENSMUSG00000055027	protein_coding	chr6	0	1	NM_001160127;NM_009762	NA	ENSMUST00000074301.9,ENSMUST00000114188.2	ENSMUST00000114188.2,ENSMUST00000114186.8,ENSMUST00000074301.9	0.102439	0.22028	-0.0888889	0.192807	-0.547658	0.036963	-0.138889	0.179321	0.102439	0.216284	-0.0898749	0.215784	-0.650097	0.023976	-0.05	1	0	1	-0.000986005	1	0.650097	0.024975	0.049014	1	0	1	0	1	0	1	0	0	0	0	0	0	0
SE	ENSMUSG00000055013.15;SE:chr1:89609583-89610284:89610295-89627761:+	Agap1	347722	ENSMUSG00000055013	protein_coding	chr1	1	1	NM_178119;NM_001037136	NA	ENSMUST00000212721.1	ENSMUST00000212721.1,ENSMUST00000027521.14,ENSMUST00000190096.6	-0.0796876	0.278721	-0.260292	0.113886	-0.0716585	0.268232	0.0546055	0.615884	-0.039788	1	0.146845	0.346154	0.00802905	1	0.314898	0.0764236	0.0398996	1	0.407138	0.047952	0.0318705	1	0.0922399	0.25025	0	0	0	0	0	0	0	0	0	0	1	0	0.825444
SE	ENSMUSG00000054715.11;SE:chr7:12897943-12903601:12904085-12906234:+	Zscan22	232878	ENSMUSG00000054715	protein_coding	chr7	0	0	NM_001290436;NM_001001447;NM_001290438;NM_001290440;NM_001290442;NM_001290441	XM_030242425;XM_030242427	ENSMUST00000055528.10	ENSMUST00000055528.10,ENSMUST00000119989.2	-0.171667	0.155844	-0.160553	0.151848	-0.110018	0.194805	0.229756	0.104396	0.0897702	0.222777	-0.0405901	1	0.0616493	0.257243	0.390309	0.0454545	0.261437	0.0954046	0.119963	0.172328	0.199788	0.133866	-0.270346	0.0719281	0	0	0	0	0	0	0	0	0	1	0	0	1
SE	ENSMUSG00000054302.15;SE:chr12:54673850-54678510:54678623-54685860:-	Eapp	66266	ENSMUSG00000054302	protein_coding	chr12	0	1	NM_025456;NM_001331162	XM_006516142;XM_030246849	ENSMUST00000161592.7,ENSMUST00000163433.7	ENSMUST00000110713.9,ENSMUST00000163433.7,ENSMUST00000161592.7	-0.0342543	1	0.000358464	1	-0.0221093	1	-0.083469	0.047952	-0.0389156	1	-0.0290363	1	0.012145	1	-0.0838274	0.0464535	-0.0046613	1	-0.0293947	1	-0.0168063	1	0.0544327	0.0854146	0	0	0	0	0	0	0	1	0	1	0	0	0.938029
SE	ENSMUSG00000054252.17;SE:chr5:33727916-33728192:33728245-33729681:+	Fgfr3	14184	ENSMUSG00000054252	protein_coding	chr5	0	0	NM_008010;NM_001359036;NM_001205270;NM_001163216;NM_001359037;NM_001163215;NM_001163217	NA	ENSMUST00000201437.3,ENSMUST00000067150.13,ENSMUST00000169212.8,ENSMUST00000114411.8,ENSMUST00000164207.9,ENSMUST00000171509.8,ENSMUST00000202182.1,ENSMUST00000134610.7,ENSMUST00000155002.2	ENSMUST00000171509.8,ENSMUST00000134610.7,ENSMUST00000202182.1,ENSMUST00000164207.9,ENSMUST00000169212.8,ENSMUST00000155002.2,ENSMUST00000087820.7,ENSMUST00000114411.8,ENSMUST00000202138.3,ENSMUST00000201437.3,ENSMUST00000067150.13	0.0178008	1	0.00111412	1	-0.011043	1	-0.069142	0.0564436	0.0562111	0.040959	-0.00267968	1	-0.0288438	1	-0.0702561	0.0539461	0.0384102	1	-0.0037938	1	0.067254	0.0364635	0.0664623	0.0574426	0	0	1	0	0	1	0	0	0	0	0	0	0.619686
SE	ENSMUSG00000054099.11;SE:chr5:8423039-8427196:8427267-8427408:+	Slc25a40	319653	ENSMUSG00000054099	protein_coding	chr5	0	1	NM_178766;NM_001289596;NM_001289595	XM_030254570;XM_006503591;XM_030254568;XM_006503592;XM_030254569	ENSMUST00000066921.9,ENSMUST00000199817.4,ENSMUST00000196727.4	ENSMUST00000196727.4,ENSMUST00000170496.5,ENSMUST00000066921.9,ENSMUST00000199817.4	0.0117585	1	-0.0891481	0.180569	0.0346799	1	-0.325954	0.035964	-0.115384	0.286214	-0.038015	1	0.0229214	1	-0.236806	0.0689311	-0.127143	0.233766	0.0511331	0.281718	-0.150064	0.164835	0.287939	0.0539461	0	0	0	0	0	0	0	1	0	0	0	0	0.570571
SE	ENSMUSG00000053931.11;SE:chr3:121450358-121451383:121451520-121451883:+	Cnn3	71994	ENSMUSG00000053931	protein_coding	chr3	1	1	NM_028044	NA	ENSMUST00000029773.12,ENSMUST00000199188.4,ENSMUST00000198393.1	ENSMUST00000199188.4,ENSMUST00000198393.1,ENSMUST00000197135.4,ENSMUST00000029773.12	0.081748	0.016983	-0.00998461	1	0.0921437	0.00849151	-0.0113705	1	0.046928	1	-0.000626321	1	0.0103957	1	-0.00138587	1	-0.03482	1	0.00935829	1	-0.0452157	1	0.0107442	1	1	1	0	0	0	0	0	0	0	0	0	0	0.833953
SE	ENSMUSG00000053470.13;SE:chr6:71632271-71632497:71632579-71632838:-	Kdm3a	104263	ENSMUSG00000053470	protein_coding	chr6	0	1	NM_001038695;NM_001362200;NM_173001;NM_001362201	XM_030255049;XM_030255050	ENSMUST00000065509.10	ENSMUST00000065509.10,ENSMUST00000207023.1	-0.0355018	1	0.0598068	0.416583	-0.0563664	0.330669	0.275519	0.0499501	-0.0288085	1	0.285203	0.046953	-0.0208646	1	0.215712	0.111888	0.00669329	1	0.225396	0.0899101	0.0275579	1	0.00968413	1	0	0	0	0	0	0	0	1	1	0	0	0	0.537655
SE	ENSMUSG00000053399.9;SE:chr8:113754659-113764220:113764373-113767046:-	Adamts18	208936	ENSMUSG00000053399	protein_coding	chr8	0	0	NM_172466	XM_006530797;XM_006530795;XM_006530800;XM_030243369;XM_030243370;XM_017312629;XM_006530801	ENSMUST00000093113.4,ENSMUST00000212437.1	ENSMUST00000212437.1,ENSMUST00000093113.4,ENSMUST00000212665.1	0.0212684	1	-0.333333	0.19031	0.0233838	1	0.666667	0.266733	-0.0959538	0.295954	0.469697	0.2997	0.00211538	1	1	0	-0.117222	0.375624	0.80303	0.156344	-0.119338	0.284715	-0.19697	0.528971	0	0	0	0	0	0	0	0	0	1	0	0	0.733333
SE	ENSMUSG00000053192.9;SE:chr3:95220463-95228084:95228259-95229052:-	Mllt11	56772	ENSMUSG00000053192	protein_coding	chr3	0	0	NM_019914	XM_030252728	ENSMUST00000198948.4	ENSMUST00000196025.4,ENSMUST00000198948.4	-0.0531676	0.252248	0.368226	0.00899101	0.0804759	0.198302	0.154735	0.033966	-0.37662	0.00549451	0.172304	0.0609391	0.133643	0.135365	-0.213491	0.024975	-0.323452	0.01998	-0.195922	0.0704296	-0.457096	0.00499501	0.0175683	1	0	0	1	0	1	1	1	1	0	1	0	0	1
SE	ENSMUSG00000052751.16;SE:chr6:48594052-48594862:48594976-48596293:+	Repin1	58887	ENSMUSG00000052751	protein_coding	chr6	0	0	NM_001079901;NM_001079902;NM_001079903;NM_001079904;NM_175099;NM_001079905	NA	ENSMUST00000135151.2	ENSMUST00000135151.2,ENSMUST00000163452.6,ENSMUST00000154010.7	0.0518133	0.193806	-0.185985	0.0559441	0.316424	0.023976	-0.376658	0.026973	0.0386122	1	-0.138858	0.112887	0.26461	0.044955	-0.190674	0.0829171	-0.013201	1	0.047127	1	-0.277811	0.027972	0.237801	0.044955	0	1	0	1	0	1	0	1	0	0	0	1	0.396999
SE	ENSMUSG00000052751.16;SE:chr6:48594052-48594791:48594976-48596293:+	Repin1	58887	ENSMUSG00000052751	protein_coding	chr6	0	0	NM_001079901;NM_001079902;NM_001079903;NM_001079904;NM_175099;NM_001079905	NA	ENSMUST00000009420.14,ENSMUST00000118229.1	ENSMUST00000009420.14,ENSMUST00000118229.1,ENSMUST00000154010.7,ENSMUST00000163452.6	0.0649478	0.193806	-0.11585	0.0559441	0.0884544	0.0824176	-0.157234	0.031968	0.0641814	0.283716	-0.0169279	1	0.0235066	1	-0.0413839	1	-0.000766406	1	0.0989224	0.176823	-0.024273	1	0.140306	0.0474525	0	0	0	0	0	0	0	1	0	0	0	1	0.645833
SE	ENSMUSG00000052560.15;SE:chr15:90584941-90601813:90601889-90615111:-	Cpne8	66871	ENSMUSG00000052560	protein_coding	chr15	0	0	NM_001357979;NM_025815;NM_001033851	XM_030248705;XM_006521285	ENSMUST00000064391.11	ENSMUST00000088649.10,ENSMUST00000064391.11	0.0779348	0.0909091	-0.08341	0.10989	-0.0692986	0.108392	-0.108786	0.0729271	-0.024911	1	-0.132698	0.0474525	-0.147233	0.0264735	-0.0253759	1	-0.102846	0.0674326	-0.049288	1	0.0443876	1	-0.0239122	1	0	0	0	1	0	0	0	0	1	0	0	0	0.72379
SE	ENSMUSG00000052419.7;SE:chr6:13870740-13871056:13871163-13871439:-	2610001J05Rik	66520	ENSMUSG00000052419	protein_coding	chr6	0	0	NM_001352887	NA	ENSMUST00000155856.1	ENSMUST00000155856.1,ENSMUST00000185361.1	-0.0735178	0.0514486	-0.00829058	1	-0.0597137	0.0664336	0.0926607	0.014985	-0.0147479	1	0.0497977	1	0.0138041	1	0.100951	0.0234765	0.0587699	0.0699301	0.0580883	0.0514486	0.0449659	1	-0.0428629	1	0	0	0	0	0	0	0	1	0	1	0	0	0.947248
SE	ENSMUSG00000052419.7;SE:chr6:13870740-13871056:13871146-13871439:-	2610001J05Rik	66520	ENSMUSG00000052419	protein_coding	chr6	0	0	NM_001352887	NA	ENSMUST00000139231.1	ENSMUST00000185361.1,ENSMUST00000139231.1	-0.260837	0.036963	0.0303531	1	-0.169594	0.0664336	0.21589	0.014985	0.0500882	0.344655	0.203777	0.027972	0.0912437	0.236763	0.185537	0.0234765	0.310925	0.021978	0.173424	0.0514486	0.219682	0.0549451	-0.0121134	1	1	0	0	0	1	0	0	1	1	1	0	0	0.606796
SE	ENSMUSG00000052139.18;SE:chr5:31702103-31730967:31731043-31785578:+	Babam2	107976	ENSMUSG00000052139	protein_coding	chr5	0	0	NM_144541;NM_181279;NM_181280;NM_181282;NM_181281	XM_011240687	ENSMUST00000131995.6	ENSMUST00000131995.6,ENSMUST00000114507.9	0.214305	0.123876	-0.235032	0.115884	-0.108511	0.503497	0	1	0.197386	0.171828	-0.265927	0.0799201	-0.322816	0.011988	0.235032	0.0959041	-0.0169191	1	-0.0308948	1	0.305897	0.023976	-0.265927	0.103896	0	0	0	1	0	1	0	0	0	0	0	0	0
SE	ENSMUSG00000051730.15;SE:chr2:69873935-69879102:69879184-69880767:-	Mettl5	75422	ENSMUSG00000051730	protein_coding	chr2	0	1	NM_029280	XM_017319304;XM_030252163;XM_006500329;XM_030252164	ENSMUST00000060447.12	ENSMUST00000142127.7,ENSMUST00000060447.12	0.00927754	1	0.0370824	1	0.0412403	1	-0.0198544	1	0.111673	0.0544456	0.111222	0.040959	0.0319627	1	-0.0569368	0.106394	0.102395	0.0664336	0.07414	0.0849151	0.0704323	0.114386	0.131077	0.0334665	0	0	0	0	0	0	0	0	1	0	0	1	0.676123
SE	ENSMUSG00000050071.8;SE:chrX:136214583-136214946:136214980-136215337:-	Bex1	19716	ENSMUSG00000050071	protein_coding	chrX	0	0	NM_009052	NA	ENSMUST00000113118.1	ENSMUST00000113120.1,ENSMUST00000113118.1	0.0708502	0.384615	-0.0449697	1	0.47014	0.011988	0.0969372	0.208791	0.323154	0.028971	-0.09063	0.175824	0.39929	0.00999001	0.141907	0.153846	0.252304	0.0519481	-0.0456603	1	-0.146986	0.15984	-0.187567	0.0789211	0	1	1	1	0	0	0	0	0	0	0	0	1
SE	ENSMUSG00000049755.14;SE:chr11:58319590-58322600:58322729-58323270:-	Zfp672	319475	ENSMUSG00000049755	protein_coding	chr11	0	0	NM_001256517;NM_001256516;NM_001256519;NM_001256518;NM_001256520;NM_178761	XM_030246072;XM_030246073;XM_030246077;XM_030246075;XM_030246070;XM_017314591;XM_030246076;XM_030246071;XM_017314590;XM_006533520;XM_030246069;XM_011249069;XM_030246074;XM_030246078	ENSMUST00000057836.11	ENSMUST00000064786.11,ENSMUST00000057836.11	0.124449	0.0384615	0.0977705	0.0744256	0.0637268	0.121878	0.0108037	1	0.078724	0.0924076	-0.00496779	1	-0.0607219	0.127872	-0.0869668	0.0979021	-0.0457247	1	-0.102738	0.0829171	0.0149971	1	-0.0157715	1	1	0	0	0	0	0	0	0	0	0	0	0	0.158962
SE	ENSMUSG00000049577.15;SE:chr8:122335027-122335113:122335259-122335513:+	Zfpm1	22761	ENSMUSG00000049577	protein_coding	chr8	0	0	NM_009569	XM_030243422;XM_006530851	ENSMUST00000176690.1	ENSMUST00000212315.1,ENSMUST00000176690.1	0.100071	0.0909091	-0.0506837	0.221279	-0.0435072	1	0.145839	0.0939061	0.144953	0.0709291	0.12566	0.129371	-0.143578	0.0494505	0.196523	0.0794206	0.0448823	1	0.176344	0.0779221	0.18846	0.046953	-0.0201788	1	0	0	0	1	0	1	0	0	0	0	0	0	0.415638
SE	ENSMUSG00000049439.13;SE:chr1:60352170-60352909:60353075-60354514:+	Cyp20a1	77951	ENSMUSG00000049439	protein_coding	chr1	0	0	NM_030013;NM_001313721	XM_006496328	ENSMUST00000114202.7,ENSMUST00000060608.12	ENSMUST00000060608.12,ENSMUST00000114202.7,ENSMUST00000148443.2	-0.110239	0.0764236	-0.0408598	1	-0.100462	0.0789211	-0.149663	0.0414585	-0.0303696	1	-0.0305988	1	0.00977712	1	-0.108803	0.0764236	0.0798697	0.114885	0.0102609	1	0.0700926	0.121379	0.119064	0.0714286	0	0	0	0	0	0	0	1	0	0	0	0	0.753005
SE	ENSMUSG00000049225.14;SE:chr4:11962233-11965614:11965648-11965884:-	Pdp1	381511	ENSMUSG00000049225	protein_coding	chr4	1	0	NM_001033453;NM_001290391;NM_001290387;NM_001098230;NM_001098231	NA	ENSMUST00000095144.9	ENSMUST00000108302.7,ENSMUST00000095144.9	-0.103349	0.132867	0.168022	0.0649351	-0.191515	0.032967	-0.0331567	1	-0.120003	0.0749251	-0.0955919	0.143856	-0.0881665	0.161838	-0.201179	0.0519481	-0.0166544	1	-0.263614	0.026973	0.071512	0.162837	-0.0624352	0.143856	0	1	0	0	0	0	0	0	0	0	1	0	0.709254
SE	ENSMUSG00000048351.14;SE:chr4:108328290-108329188:108329218-108332211:+	Coa7	69893	ENSMUSG00000048351	protein_coding	chr4	0	0	NM_027250	NA	ENSMUST00000141423.7	ENSMUST00000141423.7,ENSMUST00000131656.1,ENSMUST00000147054.1	-0.117505	0.0694306	0.137501	0.0529471	0.10921	0.0799201	0.159914	0.034965	0.0819769	0.125874	0.186853	0.0314685	0.226715	0.023976	0.022413	1	0.199482	0.0284715	0.0493513	1	-0.0272331	1	0.0269383	1	0	0	0	1	1	0	0	1	1	0	0	0	0.381016
SE	ENSMUSG00000047731.17;SE:chr19:46599293-46606712:46606759-46644353:+	Wbp1l	226178	ENSMUSG00000047731	protein_coding	chr19	1	1	NM_146099;NM_001177812;NM_001177813	NA	ENSMUST00000099376.10,ENSMUST00000175937.1	ENSMUST00000138302.8,ENSMUST00000132202.2,ENSMUST00000099376.10,ENSMUST00000175937.1	-0.0150444	1	-0.0431696	1	0.0720483	0.0609391	0.000495481	1	0.0872154	0.048951	-0.0744391	0.105894	0.0870927	0.0624376	0.0436651	1	0.10226	0.0334665	-0.0312695	1	0.0151671	1	-0.0749346	0.111888	0	0	1	0	1	0	0	0	0	0	0	0	0.381818
SE	ENSMUSG00000047496.6;SE:chr1:105284954-105355041:105355163-105356343:-	Rnf152	320311	ENSMUSG00000047496	protein_coding	chr1	0	0	NA	NA	ENSMUST00000058688.6	ENSMUST00000172299.1,ENSMUST00000058688.6	-0.163837	0.146354	0.475345	0.032967	-0.152466	0.151349	-0.0468774	1	0.0388014	1	-0.117512	0.172827	0.0113704	1	-0.522222	0.02997	0.202638	0.123876	-0.592857	0.0214785	0.191268	0.127872	-0.0706349	0.220779	0	0	0	0	0	0	1	0	0	1	1	0	1
SE	ENSMUSG00000046985.11;SE:chr5:44204328-44218104:44218234-44226414:-	Tapt1	231225	ENSMUSG00000046985	protein_coding	chr5	0	0	NM_173764	XM_006503939;XM_006503940;XM_030254388	ENSMUST00000055128.11	ENSMUST00000055128.11,ENSMUST00000199374.4	-0.0912629	0.0749251	0.162976	0.027972	-0.0148713	1	0.0372667	1	-0.0460043	1	0.155995	0.02997	0.0763916	0.111888	-0.125709	0.0699301	0.0452586	1	-0.0069808	1	-0.031133	1	0.118728	0.0809191	0	0	0	0	0	0	1	0	1	0	0	0	0.973717
SE	ENSMUSG00000046962.15;SE:chr16:97953093-97956758:97956900-97962414:-	Zbtb21	114565	ENSMUSG00000046962	protein_coding	chr16	1	1	NM_175428;NM_001081684;NM_001081685;NM_001320385	XM_006522858;XM_030248927;XM_006522861;XM_030248923;XM_017316853;XM_006522860;XM_030248926;XM_030248925;XM_030248924;XM_030248928	ENSMUST00000113734.8,ENSMUST00000052089.7	ENSMUST00000113734.8,ENSMUST00000063605.13,ENSMUST00000052089.7	-0.0871994	0.124875	-0.0854237	0.151349	0.055339	0.168831	-0.117633	0.116883	-0.0957558	0.112388	-0.0605613	0.202298	0.142538	0.0684316	-0.0322094	1	-0.00855641	1	0.0248625	1	-0.151095	0.0474525	0.0570718	0.199301	0	0	0	0	0	1	0	0	0	0	0	0	0.678683
SE	ENSMUSG00000046794.9;SE:chr8:35375805-35376567:35376753-35383984:+	Ppp1r3b	244416	ENSMUSG00000046794	protein_coding	chr8	0	0	NM_001364450;NM_177741;NM_001364451;NM_001364452	XM_017312797	ENSMUST00000211648.1	ENSMUST00000070481.7,ENSMUST00000211648.1	0.0565353	0.258242	0.165121	0.157343	0.19068	0.138861	0.275592	0.0889111	0.267007	0.0994006	-0.167394	0.138362	0.134144	0.1998	0.11047	0.200799	0.210472	0.131868	-0.332515	0.0739261	0.0763274	0.224775	-0.442986	0.0354645	0	0	0	0	0	0	0	0	0	0	0	1	0.755245
SE	ENSMUSG00000046691.13;SE:chr8:106886526-106887301:106887356-106893501:-	Chtf8	214987	ENSMUSG00000046691	protein_coding	chr8	1	0	NM_145412;NM_001364186	NA	ENSMUST00000176437.7	ENSMUST00000169312.1,ENSMUST00000176437.7	0.390064	0.0629371	0.0380666	1	0.523876	0.011988	0.0218549	1	0.340367	0.0919081	0.051117	0.609391	0.133812	0.217782	-0.0162117	1	-0.0496964	1	0.0130504	1	-0.183509	0.225774	0.0292621	1	0	1	0	0	0	0	0	0	0	0	0	0	0.0352113
SE	ENSMUSG00000045983.15;SE:chr16:20674314-20674786:20674806-20675344:+	Eif4g1	208643	ENSMUSG00000045983	protein_coding	chr16	1	1	NM_145941;NM_001304432	XM_006521935;XM_006521937;XM_011245861;XM_030249023;XM_006521936;XM_006521943;XM_006521944;XM_030249025;XM_006521945;XM_030249026;XM_006521946;XM_030249027;XM_006521942;XM_006521939;XM_006521938;XM_030249024;XM_006521940	ENSMUST00000044783.13,ENSMUST00000140576.7,ENSMUST00000154950.7,ENSMUST00000115460.7,ENSMUST00000141034.7	ENSMUST00000141034.7,ENSMUST00000044783.13,ENSMUST00000115457.7,ENSMUST00000151679.2,ENSMUST00000115463.7,ENSMUST00000115461.7,ENSMUST00000073840.11,ENSMUST00000156226.7,ENSMUST00000142344.7,ENSMUST00000154950.7,ENSMUST00000115460.7,ENSMUST00000140576.7	0.0668318	0.155844	0.0275353	1	-0.00520484	1	0.0429797	1	0.0145959	1	0.180863	0.041958	-0.0720367	0.137862	0.0154445	1	-0.052236	0.237762	0.153328	0.118881	0.0198007	1	0.137883	0.11988	0	0	0	0	0	0	0	0	1	0	0	0	0.709535
SE	ENSMUSG00000045648.15;SE:chr1:70729168-70750937:70751066-70882067:+	Vwc2l	320460	ENSMUSG00000045648	protein_coding	chr1	0	0	NM_177164;NM_001310658	XM_006496063	ENSMUST00000053922.11,ENSMUST00000162182.1	ENSMUST00000162182.1,ENSMUST00000053922.11,ENSMUST00000161937.1	0.119543	0.136364	-0.0277737	1	0.288657	0.0424575	-0.0897471	0.181818	-0.0518875	0.245255	-0.0321913	1	0.169114	0.0964036	-0.0619734	0.237263	-0.171431	0.104895	-0.00441759	1	-0.340545	0.027972	0.0575558	0.224276	0	1	0	0	0	1	0	0	0	0	0	0	0.810127
SE	ENSMUSG00000045302.13;SE:chr5:30955737-30955930:30956089-30957888:-	Preb	50907	ENSMUSG00000045302	protein_coding	chr5	0	0	NM_016703;NM_001294302	XM_006504015;XM_006504017	ENSMUST00000202590.1	ENSMUST00000202590.1,ENSMUST00000201002.3	-0.0414293	1	0.110999	0.148851	0.136284	0.117882	0.0733766	0.161838	-0.0632769	0.435564	0.0328969	1	0.177713	0.0959041	-0.0376225	1	-0.0218476	1	-0.0781022	0.30969	-0.199561	0.03996	-0.0404797	1	0	0	0	0	0	1	0	0	0	0	0	0	0.302427
SE	ENSMUSG00000045205.16;SE:chr4:11281124-11285054:11285173-11287475:-	Dpy19l4	381510	ENSMUSG00000045205	protein_coding	chr4	0	1	NM_001081201	XM_006538042;XM_006538041	ENSMUST00000084892.11,ENSMUST00000128024.7	ENSMUST00000128024.7,ENSMUST00000139385.7,ENSMUST00000084892.11	0.114499	0.244256	0.0373382	1	0.0562546	0.461538	-0.110984	0.326673	0.0472366	1	0.199555	0.175824	-0.0582444	0.386613	-0.148322	0.248751	-0.0672625	0.477522	0.162217	0.297702	-0.00901806	1	0.310539	0.026973	0	0	0	0	0	0	0	0	0	0	0	1	0.834751
SE	ENSMUSG00000045098.18;SE:chr19:3793215-3796640:3796708-3802075:+	Kmt5b	225888	ENSMUSG00000045098	protein_coding	chr19	0	0	NM_144871;NM_001167887;NM_001167885;NM_001167884;NM_001167888;NM_001167889;NM_001167886	XM_011248624;XM_017318144;XM_011248623;XM_017318143;XM_006531728;XM_006531727;XM_011248626;XM_006531731;XM_030250877;XM_030250875	ENSMUST00000052699.12,ENSMUST00000113972.8,ENSMUST00000113973.7,ENSMUST00000113968.8,ENSMUST00000113970.7,ENSMUST00000005518.15,ENSMUST00000152935.7,ENSMUST00000176926.7	ENSMUST00000152935.7,ENSMUST00000052699.12,ENSMUST00000113968.8,ENSMUST00000176262.7,ENSMUST00000113972.8,ENSMUST00000176926.7,ENSMUST00000005518.15,ENSMUST00000113974.10,ENSMUST00000113970.7,ENSMUST00000113977.8,ENSMUST00000113973.7	-0.042058	1	-0.229706	0.038961	0.0184853	1	-0.136591	0.155844	0.0435474	1	-0.108188	0.205794	0.0605433	0.211788	0.0931155	0.137862	0.0856054	0.132867	0.121518	0.128538	0.0250621	1	0.0284022	1	0	0	0	0	0	0	1	0	0	0	0	0	0.774763
SE	ENSMUSG00000045098.18;SE:chr19:3768340-3782220:3782279-3786389:+	Kmt5b	225888	ENSMUSG00000045098	protein_coding	chr19	0	0	NM_144871;NM_001167887;NM_001167885;NM_001167884;NM_001167888;NM_001167889;NM_001167886	XM_011248624;XM_017318144;XM_011248623;XM_017318143;XM_006531728;XM_006531727;XM_011248626;XM_006531731;XM_030250877;XM_030250875	ENSMUST00000113974.10,ENSMUST00000113973.7	ENSMUST00000052699.12,ENSMUST00000176262.7,ENSMUST00000113972.8,ENSMUST00000176926.7,ENSMUST00000005518.15,ENSMUST00000113974.10,ENSMUST00000113970.7,ENSMUST00000113977.8,ENSMUST00000113973.7	-0.0620849	0.391608	-0.232592	0.038961	0.0248147	1	-0.121293	0.155844	0.054553	0.451548	-0.0853634	0.205794	0.0868996	0.211788	0.111299	0.137862	0.116638	0.132867	0.147229	0.128538	0.0297383	1	0.03593	1	0	0	0	0	0	0	1	0	0	0	0	0	0.686275
SE	ENSMUSG00000044667.12;SE:chr3:117323237-117325790:117325963-117326685:-	Plppr4	229791	ENSMUSG00000044667	protein_coding	chr3	0	0	NM_177664	NA	ENSMUST00000061071.12,ENSMUST00000125664.1	ENSMUST00000197743.1,ENSMUST00000125664.1,ENSMUST00000061071.12	-0.0362267	1	-0.0222058	1	-0.0266814	1	0.037594	1	-0.0510517	0.042957	-0.0157591	1	0.00954529	1	0.0597998	0.0549451	-0.014825	1	0.00644669	1	-0.0243703	1	-0.0533531	0.0639361	0	0	1	0	0	0	0	0	0	0	0	0	0.990184
SE	ENSMUSG00000044442.11;SE:chr16:87362603-87366139:87366280-87367465:+	N6amt1	67768	ENSMUSG00000044442	protein_coding	chr16	0	0	NM_026366;NM_001159331	NA	ENSMUST00000054442.10	ENSMUST00000054442.10,ENSMUST00000118310.7	0.0400807	1	0.0799212	0.0584416	0.0241442	1	-0.0125216	1	0.0165974	1	0.0701688	0.0574426	-0.0159365	1	-0.0924428	0.0474525	-0.0234833	1	-0.00975236	1	-0.00754684	1	0.0826905	0.0494505	0	0	0	0	0	0	0	0	0	1	0	1	0.753987
SE	ENSMUSG00000044134.9;SE:chr5:121849124-121850470:121850546-121851168:+	Pheta1	231717	ENSMUSG00000044134	protein_coding	chr5	0	0	NM_001359950;NM_175474;NM_001359949	NA	ENSMUST00000056654.7,ENSMUST00000198155.1	ENSMUST00000198155.1,ENSMUST00000056654.7,ENSMUST00000198271.4	-0.0942934	0.113387	0.0089275	1	-0.0541183	0.183317	-0.063186	0.174326	0.106785	0.103397	0.0562706	0.181319	0.0401752	1	-0.0721135	0.157343	0.201079	0.0434565	0.0473431	1	0.160904	0.0549451	0.119457	0.0959041	0	0	0	0	1	0	0	0	0	0	0	0	0.880623
SE	ENSMUSG00000043857.16;SE:chr11:116973431-116974192:116974197-116977681:+	Mgat5b	268510	ENSMUSG00000043857	protein_coding	chr11	0	0	NM_172948	XM_006533417	ENSMUST00000103027.9	ENSMUST00000136584.1,ENSMUST00000126757.1,ENSMUST00000103027.9	0.103913	0.0344655	0.00953151	1	0.12531	0.0234765	-0.0179013	1	0.0907874	0.0414585	0.0643941	0.0974026	0.0213964	1	-0.0274328	1	-0.0131259	1	0.0548626	0.119381	-0.0345223	1	0.0822954	0.0674326	1	1	1	0	0	0	0	0	0	0	0	0	0.519485
SE	ENSMUSG00000043831.12;SE:chr7:67223891-67225026:67225159-67225864:+	Lysmd4	75099	ENSMUSG00000043831	protein_coding	chr7	0	0	NM_175215;NM_001357963;NM_001357962;NM_001191051;NM_001357964	XM_030243046;XM_030243045	ENSMUST00000208213.1	ENSMUST00000208213.1,ENSMUST00000058771.12,ENSMUST00000208998.1	-0.076171	0.268398	0.07341	0.393606	0.067472	0.264402	0.161666	0.22977	0.174197	0.113886	0.336823	0.037962	0.143643	0.155178	0.0882563	0.225108	0.250368	0.0719281	0.263413	0.0909091	0.106725	0.146354	0.175157	0.0999001	0	0	0	0	0	0	0	0	1	0	0	0	0.119048
SE	ENSMUSG00000043831.12;SE:chr7:67223891-67224376:67224401-67225026:+	Lysmd4	75099	ENSMUSG00000043831	protein_coding	chr7	0	0	NM_175215;NM_001357963;NM_001357962;NM_001191051;NM_001357964	XM_030243046;XM_030243045	ENSMUST00000207823.1	ENSMUST00000207823.1,ENSMUST00000208213.1	-0.00126972	1	-0.0922279	0.393606	-0.0980532	0.264402	-0.205253	0.22977	-0.270778	0.113886	-0.667616	0.037962	-0.0967835	0.205794	-0.113025	0.225108	-0.269509	0.122544	-0.575388	0.0909091	-0.172725	0.146354	-0.462363	0.0999001	0	0	0	0	0	0	0	0	1	0	0	0	0.817073
SE	ENSMUSG00000043557.15;SE:chr17:29838589-29839549:29839572-29839805:-	Mdga1	74762	ENSMUSG00000043557	protein_coding	chr17	0	0	NM_001368423;NM_001081160	XM_006525041	ENSMUST00000171691.7,ENSMUST00000165528.7,ENSMUST00000168044.1	ENSMUST00000171691.7,ENSMUST00000165528.7,ENSMUST00000073556.11,ENSMUST00000168044.1	0.0675929	0.0659341	-0.0620403	0.147852	0.0629256	0.0794206	-0.0464274	1	0.0772774	0.0539461	0.109224	0.0669331	-0.00466734	1	0.0156129	1	0.00968449	1	0.171264	0.032967	0.0143518	1	0.155651	0.034965	0	0	0	0	0	0	0	0	0	0	1	1	0.422266
SE	ENSMUSG00000043251.6;SE:chr8:105295184-105295260:105295435-105295626:-	Exoc3l	277978	ENSMUSG00000043251	protein_coding	chr8	0	0	NM_001357379;NM_177788	XM_006531070	ENSMUST00000057855.3	ENSMUST00000212777.1,ENSMUST00000057855.3	0.440352	0.0944056	0.120185	0.417582	0.363951	0.126374	0.103313	0.408591	-0.257017	0.148851	0.0592773	0.453546	-0.0764007	0.227273	-0.0168719	1	-0.697368	0.0434565	-0.0609073	0.460539	-0.620968	0.0524476	-0.0440354	1	0	0	0	0	1	0	0	0	0	0	0	0	0
SE	ENSMUSG00000043015.15;SE:chr1:52642412-52643122:52643236-52645261:+	Nemp2	227094	ENSMUSG00000043015	protein_coding	chr1	0	0	NM_001142647	XM_006495936;XM_006495937	ENSMUST00000165859.7	ENSMUST00000188507.6,ENSMUST00000190452.6,ENSMUST00000165859.7	0.0155582	1	0.259878	0.178821	-0.0851228	0.443556	0.0752272	0.211788	0.105536	0.257243	-0.210523	0.123876	-0.100681	0.221279	-0.184651	0.131369	0.0899775	0.229271	-0.470401	0.0374625	0.190659	0.270729	-0.28575	0.0744256	0	0	0	0	0	0	0	0	0	0	1	0	0.487179
SE	ENSMUSG00000042787.14;SE:chr9:119447098-119448389:119448528-119449778:+	Exog	208194	ENSMUSG00000042787	protein_coding	chr9	0	0	NM_172456	XM_011242948	ENSMUST00000164213.3,ENSMUST00000035094.13,ENSMUST00000214462.1	ENSMUST00000164213.3,ENSMUST00000035094.13,ENSMUST00000214140.1,ENSMUST00000214462.1	-0.00523813	1	-0.135979	0.0509491	-0.0106867	1	-0.0784683	0.199301	0.0849109	0.12038	-0.135657	0.0434565	-0.00544859	1	0.0575105	0.127373	0.090149	0.116883	0.000321575	1	0.0955976	0.0944056	-0.057189	0.131369	0	0	0	0	0	0	0	0	1	0	0	0	1
SE	ENSMUSG00000042787.14;SE:chr9:119445150-119445688:119445801-119446949:+	Exog	208194	ENSMUSG00000042787	protein_coding	chr9	0	0	NM_172456	XM_011242948	ENSMUST00000214462.1	ENSMUST00000035094.13,ENSMUST00000215819.1,ENSMUST00000214140.1,ENSMUST00000214462.1	0.0137816	1	-0.130892	0.0509491	0.140639	0.116883	-0.0378091	1	0.120321	0.12038	-0.18471	0.0434565	0.126858	0.163337	0.0930832	0.127373	0.10654	0.116883	-0.0538176	0.482517	-0.0203181	1	-0.146901	0.131369	0	0	0	0	0	0	0	0	1	0	0	0	0.564719
SE	ENSMUSG00000042761.14;SE:chr9:87144397-87144977:87145157-87169525:+	Mrap2	244958	ENSMUSG00000042761	protein_coding	chr9	0	0	NM_001101482;NM_001359955;NM_001177731	NA	ENSMUST00000113149.7	ENSMUST00000049457.13,ENSMUST00000113149.7	0.260692	0.0679321	0.206434	0.164835	0.240952	0.0809191	0.131074	0.142857	0.31546	0.0394605	0.0802577	0.185814	-0.0197399	1	-0.0753599	0.186813	0.0547683	0.253247	-0.126176	0.232767	0.0745082	0.402597	-0.0508164	0.407592	0	0	1	0	0	0	0	0	0	0	0	0	0
SE	ENSMUSG00000042761.14;SE:chr9:87144397-87144531:87144675-87169525:+	Mrap2	244958	ENSMUSG00000042761	protein_coding	chr9	0	0	NM_001101482;NM_001359955;NM_001177731	NA	ENSMUST00000179313.2	ENSMUST00000049457.13,ENSMUST00000179313.2	0.330202	0.046953	0.0124325	1	0.231974	0.0809191	0.0859636	0.142857	0.279127	0.0394605	0.058743	0.185814	-0.0982278	0.340659	0.0735311	0.186813	-0.0510753	0.253247	0.0463105	1	0.0471525	1	-0.0272206	1	1	0	1	0	0	0	0	0	0	0	0	0	0.206325
SE	ENSMUSG00000042594.16;SE:chr5:121829076-121832503:121832590-121836550:-	Sh2b3	16923	ENSMUSG00000042594	protein_coding	chr5	0	0	NM_001306127;NM_001306126;NM_008507;NM_001306128	XM_006530171;XM_006530172;XM_006530170;XM_006530173	ENSMUST00000086310.7	ENSMUST00000118580.5,ENSMUST00000040308.13,ENSMUST00000136960.7,ENSMUST00000086310.7	0.0399264	1	0.156207	0.0504496	-0.0849156	0.118881	-0.0851996	0.113387	0.0361754	1	-0.0233551	1	-0.124842	0.0694306	-0.241406	0.0254745	-0.00375099	1	-0.179562	0.0464535	0.121091	0.0619381	0.0618445	0.158841	0	0	0	0	0	0	0	0	0	1	1	0	0.462529
SE	ENSMUSG00000042515.13;SE:chrX:139217214-139218148:139218308-139231286:+	Pwwp3b	245631	ENSMUSG00000042515	protein_coding	chrX	0	0	NM_001164630;NM_175541;NM_001164632;NM_001164633;NM_001164631	XM_006528541;XM_017318499;XM_006528544;XM_006528543;XM_030251345	ENSMUST00000170671.7,ENSMUST00000113041.8	ENSMUST00000170671.7,ENSMUST00000166444.7,ENSMUST00000113042.2,ENSMUST00000113041.8	-0.0548656	0.248252	-0.0254014	1	0.331189	0.0589411	0.252061	0.107892	0.141887	0.164835	-0.191663	0.123377	0.386054	0.048951	0.277462	0.0804196	0.196753	0.134865	-0.166261	0.132368	-0.189302	0.130869	-0.443723	0.037962	0	0	0	1	0	0	0	0	0	0	0	1	0.769231
SE	ENSMUSG00000042396.10;SE:chr9:48494181-48494283:48494387-48495155:-	Rbm7	67010	ENSMUSG00000042396	protein_coding	chr9	0	1	NM_001326356;NM_144948;NM_001326355	NA	ENSMUST00000214923.1	ENSMUST00000214923.1,ENSMUST00000170000.3,ENSMUST00000213276.1	-0.0975949	0.03996	-0.0674936	0.0614386	-0.0750544	0.0629371	-0.0574916	0.0829171	-0.0437583	1	-0.0171253	1	0.0225405	1	0.010002	1	0.0538366	0.0944056	0.0503683	0.0999001	0.0312961	1	0.0403663	1	1	0	0	0	0	0	0	0	0	0	0	0	0.390383
SE	ENSMUSG00000042389.13;SE:chr6:115548030-115549913:115549994-115553991:+	Tsen2	381802	ENSMUSG00000042389	protein_coding	chr6	1	0	NM_199033	XM_006506336	ENSMUST00000130425.7,ENSMUST00000040234.8	ENSMUST00000130425.7,ENSMUST00000040234.8,ENSMUST00000123359.2	0.0377043	1	0.0540475	0.107892	-0.119775	0.0464535	0.0806395	0.0814186	-0.0151728	1	0.00571453	1	-0.157479	0.023976	0.026592	1	-0.0528771	0.135864	-0.048333	1	0.104602	0.0569431	-0.074925	0.0874126	0	1	0	1	0	0	0	0	0	0	0	0	0.623171
SE	ENSMUSG00000042182.16;SE:chr1:33878437-33883441:33883648-33907566:-	Bend6	320705	ENSMUSG00000042182	protein_coding	chr1	0	0	NM_001310484;NM_177235	NA	ENSMUST00000062289.10	ENSMUST00000062289.10,ENSMUST00000115161.7	-0.0180707	1	0.0559289	0.143856	0.027268	1	-0.0550855	0.154845	-0.00101725	1	0.0087313	1	0.0453386	1	-0.111014	0.034965	0.0170534	1	-0.0471976	1	-0.0282852	1	0.0638168	0.116883	0	0	0	0	0	0	0	0	0	1	0	0	0.834796
SE	ENSMUSG00000042138.8;SE:chr9:37489833-37491456:37491569-37513614:+	Msantd2	235184	ENSMUSG00000042138	protein_coding	chr9	1	1	NM_146222	XM_006510230;XM_030244294;XM_006510232;XM_017313314	ENSMUST00000209391.1,ENSMUST00000209769.1	ENSMUST00000209769.1,ENSMUST00000209391.1,ENSMUST00000211792.1	0.142356	0.185814	0.292208	0.13037	0.455694	0.0314685	NA	1	0.186209	0.141858	0.603487	0.026973	0.313338	0.0664336	NA	1	0.0438527	1	0.311279	0.106893	-0.269485	0.0674326	NA	1	0	1	0	0	0	0	0	0	1	0	0	0	0.443902
SE	ENSMUSG00000041560.12;SE:chr7:15942897-15943985:15944087-15945290:-	Nop53	68077	ENSMUSG00000041560	protein_coding	chr7	0	0	NM_133831	NA	ENSMUST00000200455.1	ENSMUST00000200455.1,ENSMUST00000197477.4,ENSMUST00000044158.12,ENSMUST00000198688.4	0.0395221	1	0.00162149	1	0.0508728	0.0354645	0.00607798	1	0.0139628	1	0.0027279	1	0.0113508	1	0.00445649	1	-0.0255593	1	0.0011064	1	-0.0369101	1	-0.00335008	1	0	1	0	0	0	0	0	0	0	0	0	0	0.230826
SE	ENSMUSG00000041540.16;SE:chr6:143874150-143907387:143907533-143941351:-	Sox5	20678	ENSMUSG00000041540	protein_coding	chr6	0	0	NM_011444;NM_001243163;NM_001347506;NM_001113559	XM_006506931;XM_011241579;XM_011241577;XM_011241581;XM_011241578;XM_006506932;XM_006506934;XM_006506935;XM_006506933;XM_011241580;XM_006506939;XM_006506936;XM_030255289;XM_006506940;XM_006506941;XM_006506937;XM_006506942;XM_017321475;XM_006506944;XM_006506945;XM_006506938;XM_011241582;XM_030255287;XM_030255290	ENSMUST00000038815.13,ENSMUST00000144289.3	ENSMUST00000144289.3,ENSMUST00000038815.13,ENSMUST00000077160.11,ENSMUST00000111746.7,ENSMUST00000111749.7,ENSMUST00000141102.7,ENSMUST00000170367.8,ENSMUST00000111748.7,ENSMUST00000124233.6	0.0130125	1	0.0693251	0.184316	-0.165166	0.0424575	0.163039	0.0824176	-0.0866689	0.115884	0.346736	0.0244755	-0.178179	0.033966	0.0937134	0.144855	-0.0996815	0.0929071	0.277411	0.03996	0.0784974	0.111389	0.183697	0.0684316	0	1	0	1	0	0	0	0	1	0	1	0	0.511461
SE	ENSMUSG00000041215.15;SE:chr16:20141235-20150442:20150560-20152909:+	Yeats2	208146	ENSMUSG00000041215	protein_coding	chr16	0	1	NM_001033237;NM_001145930;NM_001145931	XM_030249018;XM_006521906;XM_006521903;XM_006521904;XM_006521905;XM_006521902;XM_030249017	ENSMUST00000115560.2	ENSMUST00000115560.2,ENSMUST00000090052.10	0.0137228	1	0.179398	0.106394	0.10118	0.0849151	0.0774788	0.193806	0.171978	0.0454545	0.021376	1	0.0874572	0.112388	-0.101919	0.167832	0.158256	0.0634366	-0.158022	0.129371	0.0707984	0.151848	-0.0561027	0.228771	0	0	1	0	0	0	0	0	0	0	0	0	0.0758725
SE	ENSMUSG00000041115.16;SE:chrX:152179090-152180997:152181092-152193866:+	Iqsec2	245666	ENSMUSG00000041115	protein_coding	chrX	0	0	NM_001005475;NM_001114664	XM_006528842;XM_006528844;XM_006528843;XM_006528845;XM_006528847;XM_006528848;XM_006528846;XM_030251347	ENSMUST00000146835.7	ENSMUST00000128724.7,ENSMUST00000146835.7	0.0337539	1	0.226605	0.0539461	0.0106233	1	-0.100453	0.132617	-0.0471642	1	-0.0429419	1	-0.0231306	1	-0.327057	0.00749251	-0.0809181	0.322178	-0.269546	0.0284715	-0.0577876	0.424076	0.0575109	0.224775	0	0	0	0	0	0	0	0	0	1	1	0	0.507583
SE	ENSMUSG00000040957.14;SE:chr18:11888829-11905925:11906002-11923360:+	Cables1	63955	ENSMUSG00000040957	protein_coding	chr18	1	0	NM_001146287;NM_022021	NA	ENSMUST00000171109.7	ENSMUST00000046948.8,ENSMUST00000171109.7	-0.032529	1	0.0192706	1	0.0949056	0.0879121	-0.0448415	1	-0.101256	0.0899101	0.00705822	1	0.127435	0.0789211	-0.0641121	0.152348	-0.0687267	0.130869	-0.0122123	1	-0.196161	0.0174825	0.0518998	0.161339	0	0	0	0	0	1	0	0	0	0	0	0	0.375516
SE	ENSMUSG00000040842.17;SE:chr4:141118778-141120324:141120373-141139692:-	Szrd1	213491	ENSMUSG00000040842	protein_coding	chr4	1	1	NM_001277195;NM_001025608	XM_006538700;XM_006538699;XM_030253383	ENSMUST00000148204.7	ENSMUST00000148204.7,ENSMUST00000039939.6	-0.174194	0.282717	0.187288	0.101898	0.109077	0.181818	0.0554501	0.216284	-0.0641036	0.515485	0.553268	0.010989	0.283272	0.115884	-0.131838	0.270729	0.110091	0.382617	0.36598	0.046953	-0.173181	0.248751	0.497818	0.014985	0	0	0	0	0	0	0	0	1	0	1	1	0.379888
SE	ENSMUSG00000040797.16;SE:chr6:121413616-121428297:121428567-121444157:-	Iqsec3	243621	ENSMUSG00000040797	protein_coding	chr6	0	0	NM_001289685;NM_001033354	XM_006506111;XM_006506112;XM_030255387;XM_006506113	ENSMUST00000046373.7,ENSMUST00000151397.2	ENSMUST00000152103.7,ENSMUST00000129815.7,ENSMUST00000046373.7,ENSMUST00000151397.2	0.0575849	0.131868	-0.0130041	1	0.0840783	0.044955	-0.0084223	1	-0.0111427	1	0.0136008	1	0.0264933	1	0.00458182	1	-0.0687276	0.108891	0.0266049	1	-0.0952209	0.035964	0.0220231	1	0	1	0	0	0	1	0	0	0	0	0	0	0.273303
SE	ENSMUSG00000040701.15;SE:chr14:55104458-55104582:55104658-55104831:-	Ap1g2	11766	ENSMUSG00000040701	protein_coding	chr14	0	0	NM_001303502;NM_007455	NA	ENSMUST00000036041.14,ENSMUST00000170285.1	ENSMUST00000151314.7,ENSMUST00000127870.7,ENSMUST00000131323.7,ENSMUST00000170285.1,ENSMUST00000153702.1,ENSMUST00000036041.14	0.042661	1	0.01531	1	-0.122394	0.204795	0.027244	1	-0.443992	0.0414585	0.145978	0.188811	-0.165055	0.17033	0.011934	1	-0.486653	0.0444555	0.130668	0.199301	-0.321598	0.0799201	0.118734	0.208292	0	0	1	0	1	0	0	0	0	0	0	0	0.126866
SE	ENSMUSG00000040649.15;SE:chr6:122464208-122472153:122472214-122472539:-	Rimklb	108653	ENSMUSG00000040649	protein_coding	chr6	0	0	NM_027664	XM_030255058;XM_030255055;XM_030255056;XM_030255057	ENSMUST00000143701.1	ENSMUST00000205114.1,ENSMUST00000143701.1,ENSMUST00000068242.8	0.00106007	1	-0.0530213	0.145854	-0.128758	0.045954	0.0104153	1	0.00862866	1	0.11556	0.0604396	-0.129818	0.037962	0.0634366	0.135864	0.00756859	1	0.168581	0.0344655	0.137387	0.0444555	0.105145	0.0769231	0	1	0	1	0	1	0	0	0	0	1	0	0
SE	ENSMUSG00000040543.16;SE:chr11:72075035-72092528:72092575-72112257:-	Pitpnm3	327958	ENSMUSG00000040543	protein_coding	chr11	0	0	NM_001024927;NM_001081641	XM_006533566;XM_017314612;XM_006533565;XM_006533563;XM_030246093;XM_011249083;XM_006533564;XM_030246094	ENSMUST00000075258.12,ENSMUST00000142471.1	ENSMUST00000108508.2,ENSMUST00000075258.12,ENSMUST00000142471.1	-0.0608409	0.121878	0.191595	0.042957	0.0135652	1	0.0790854	0.127373	-0.0320687	1	0.25457	0.0254745	0.0744062	0.1004	-0.11251	0.0854146	0.0287722	1	0.0629745	0.153846	-0.045634	1	0.175484	0.0514486	0	0	0	0	0	0	1	0	1	0	0	0	0.590476
SE	ENSMUSG00000040482.15;SE:chr17:34837754-34837901:34838136-34838226:+	Dxo	112403	ENSMUSG00000040482	protein_coding	chr17	0	0	NM_033613;NM_001163770	XM_011246251;XM_017317211	ENSMUST00000173874.7,ENSMUST00000180043.7,ENSMUST00000046244.14	ENSMUST00000173063.7,ENSMUST00000173874.7,ENSMUST00000180043.7,ENSMUST00000046244.14	0.110554	0.0594406	-0.0152224	1	0.141645	0.041958	0.0511952	0.146853	0.0631507	0.142358	0.103422	0.112887	0.0310907	1	0.0664176	0.122877	-0.0474034	1	0.118644	0.0559441	-0.0784941	0.217782	0.0522265	0.145854	0	1	0	0	0	0	0	0	0	0	0	0	0.71714
SE	ENSMUSG00000040354.14;SE:chr10:127296633-127296717:127296740-127296873:-	Mars	216443	ENSMUSG00000040354	protein_coding	chr10	0	0	NM_001003913;NM_001171582	XM_006513568	ENSMUST00000171564.7,ENSMUST00000134778.2	ENSMUST00000171564.7,ENSMUST00000134778.2,ENSMUST00000139683.1,ENSMUST00000037290.11	-0.0344177	1	0.00348218	1	0.0864482	0.0484515	0.0316106	1	0.0499381	1	0.0594611	0.0734266	0.120866	0.023976	0.0281284	1	0.0843559	0.0494505	0.0559789	0.0904096	-0.03651	1	0.0278505	1	0	1	0	1	1	0	0	0	0	0	0	0	0.768944
SE	ENSMUSG00000040158.12;SE:chr11:73180508-73180731:73180808-73181088:+	Tax1bp3	76281	ENSMUSG00000040158	protein_coding	chr11	0	0	NM_029564	NA	ENSMUST00000040687.11	ENSMUST00000108477.1,ENSMUST00000040687.11	0.0905984	0.0929071	-0.0355858	1	0.144614	0.02997	-0.0046052	1	0.159494	0.0324675	0.0860032	0.0504496	0.0540151	0.142358	0.0309806	1	0.0688961	0.111888	0.121589	0.035964	0.014881	1	0.0906084	0.0639361	0	1	1	0	0	0	0	0	0	0	1	0	0.487042
SE	ENSMUSG00000039480.14;SE:chr10:34324462-34398114:34398198-34399738:-	Nt5dc1	319638	ENSMUSG00000039480	protein_coding	chr10	0	0	NM_001347463;NM_176968	XM_006512764	ENSMUST00000047885.13	ENSMUST00000130290.1,ENSMUST00000047885.13	0.334574	0.168831	0.175838	0.345654	NA	1	-0.303082	0.0869131	-0.207713	0.124376	0.00729739	1	NA	1	-0.47892	0.0659341	-0.542287	0.028971	-0.168541	0.174326	NA	1	0.310379	0.0789211	0	0	0	0	1	0	0	0	0	0	0	0	0
SE	ENSMUSG00000039345.15;SE:chr16:8470865-8473831:8473966-8477967:+	Mettl22	239706	ENSMUSG00000039345	protein_coding	chr16	0	0	NM_146247	XM_006522107;XM_030249103	ENSMUST00000046470.15	ENSMUST00000142899.1,ENSMUST00000046470.15	0.0348845	1	-0.089627	0.0509491	-0.0449285	1	-0.0449145	1	-0.0107173	1	-0.109248	0.035964	-0.0798129	0.0704296	0.0447124	1	-0.0456018	1	-0.0196213	1	0.0342111	1	-0.0643337	0.0914086	0	0	0	0	0	0	0	0	1	0	0	0	0.617772
SE	ENSMUSG00000039262.16;SE:chr2:32227036-32229263:32229344-32230611:+	Prrc2b	227723	ENSMUSG00000039262	protein_coding	chr2	1	1	NM_172661;NM_001159634	XM_006497951;XM_030249906;XM_030249912;XM_006497948;XM_006497952;XM_030249910;XM_006497949;XM_006497953;XM_006497950;XM_030249911;XM_030249897	ENSMUST00000069817.14,ENSMUST00000132459.7	ENSMUST00000132459.7,ENSMUST00000036691.13,ENSMUST00000069817.14	0.0639234	0.0374625	0.0453056	1	0.0423193	1	-0.0639088	0.12962	0.0296662	1	-0.00919472	1	-0.0216042	1	-0.109214	0.0554446	-0.0342572	1	-0.0545003	0.158092	-0.0126531	1	0.054714	0.149101	1	0	0	0	0	0	0	0	0	0	0	0	0.686124
SE	ENSMUSG00000039262.16;SE:chr2:32212291-32212887:32214947-32216046:+	Prrc2b	227723	ENSMUSG00000039262	protein_coding	chr2	1	1	NM_172661;NM_001159634	XM_006497951;XM_030249906;XM_030249912;XM_006497948;XM_006497952;XM_030249910;XM_006497949;XM_006497953;XM_006497950;XM_030249911;XM_030249897	ENSMUST00000069817.14	ENSMUST00000132459.7,ENSMUST00000036691.13,ENSMUST00000069817.14,ENSMUST00000156313.7	0.0639234	0.0374625	0.0453056	1	0.0423193	1	-0.0639088	0.12962	0.0296662	1	-0.00919472	1	-0.0216042	1	-0.109214	0.0554446	-0.0342572	1	-0.0545003	0.158092	-0.0126531	1	0.054714	0.149101	1	0	0	0	0	0	0	0	0	0	0	0	0.686124
SE	ENSMUSG00000039244.10;SE:chr5:143308140-143311711:143311876-143314178:-	E130309D02Rik	231868	ENSMUSG00000039244	protein_coding	chr5	1	0	NM_172726	XM_006504697	ENSMUST00000046418.2	ENSMUST00000159406.7,ENSMUST00000046418.2	0.0359894	1	0.0503767	0.122877	-0.0528015	0.133866	0.0370344	1	-0.0779764	0.0679321	0.0932947	0.0559441	-0.0887909	0.0634366	-0.0133423	1	-0.113966	0.0344655	0.042918	1	-0.0251749	1	0.0562603	0.103896	0	0	0	0	1	0	0	0	0	0	0	0	0.839677
SE	ENSMUSG00000039218.16;SE:chr17:23803398-23806932:23807202-23808066:+	Srrm2	75956	ENSMUSG00000039218	protein_coding	chr17	1	1	NM_001368687;NM_175229	XM_006525077;XM_017317709;XM_006525079;XM_017317713;XM_017317712;XM_030250130;XM_017317710;XM_017317711;XM_017317714;XM_030250129;XM_011246701;XM_017317708;XM_011246702;XM_006525078;XM_011246704;XM_030250128;XM_030250133	ENSMUST00000190686.6	ENSMUST00000190686.6,ENSMUST00000088621.10	0.059494	0.181319	0.0623587	0.26973	0.0893294	0.0659341	-0.227308	0.0659341	0.0434742	1	0.105842	0.197802	0.0298354	1	-0.289667	0.0569431	-0.0160198	1	0.0434832	1	-0.0458552	1	0.33315	0.035964	0	0	0	0	0	0	0	0	0	0	0	1	0.30258
SE	ENSMUSG00000039089.14;SE:chr10:26342667-26344177:26344251-26344612:-	L3mbtl3	237339	ENSMUSG00000039089	protein_coding	chr10	0	0	NM_001347467;NM_001359255;NM_172787;NM_001359254	XM_006512735;XM_030245083;XM_030245081;XM_030245082;XM_006512732;XM_006512733;XM_011243171	ENSMUST00000040219.12,ENSMUST00000174766.1	ENSMUST00000105519.9,ENSMUST00000174766.1,ENSMUST00000040219.12	0.139629	0.0574426	0.01437	1	0.0582164	0.158841	-0.0778787	0.146354	0.142994	0.0499501	-0.0570896	0.168332	-0.0814121	0.113387	-0.0922487	0.141359	0.00336536	1	-0.0714596	0.17033	0.0847775	0.108392	0.0207891	1	0	0	1	0	0	0	0	0	0	0	0	0	0.190526
SE	ENSMUSG00000039057.11;SE:chr8:10390239-10396851:10396916-10398595:+	Myo16	244281	ENSMUSG00000039057	protein_coding	chr8	0	0	NM_001319151	XM_006508779;XM_006508780;XM_006508778	ENSMUST00000208309.1,ENSMUST00000207477.1,ENSMUST00000042103.8	ENSMUST00000208309.1,ENSMUST00000042103.8,ENSMUST00000207204.1,ENSMUST00000207477.1	0.0905722	0.105894	-0.0518967	0.213287	0.217656	0.0204795	-0.136133	0.103397	0.0123966	1	0.126599	0.122877	0.127084	0.0794206	-0.0842361	0.177323	-0.0781756	0.142358	0.178496	0.0929071	-0.20526	0.030969	0.262732	0.0549451	0	1	0	0	0	1	0	0	0	0	0	0	0.862398
SE	ENSMUSG00000038766.16;SE:chr3:95206602-95208840:95208936-95216214:-	Gabpb2	213054	ENSMUSG00000038766	protein_coding	chr3	0	1	NM_172512;NM_029885	XM_006501251;XM_006501250;XM_011240061;XM_011240060;XM_017319515;XM_011240058;XM_006501253;XM_006501252;XM_011240059	ENSMUST00000136139.7,ENSMUST00000070774.13,ENSMUST00000155555.7,ENSMUST00000107204.7	ENSMUST00000136139.7,ENSMUST00000070774.13,ENSMUST00000107204.7,ENSMUST00000107209.7,ENSMUST00000155555.7,ENSMUST00000138862.7	0.0433046	1	0.0633795	0.22028	-0.0905417	0.213287	-0.069372	0.216783	0.261656	0.0799201	-0.0924411	0.191309	-0.133846	0.188811	-0.132751	0.191808	0.218352	0.114386	-0.155821	0.188312	0.352198	0.045954	-0.0230691	1	0	0	0	0	0	1	0	0	0	0	0	0	0.314286
SE	ENSMUSG00000038481.13;SE:chr10:40349721-40394325:40394400-40434304:+	Cdk19	78334	ENSMUSG00000038481	protein_coding	chr10	0	1	NM_001168304;NM_001291817;NM_001291816;NM_198164	XM_030245390;XM_017314164	ENSMUST00000044672.10,ENSMUST00000095743.3,ENSMUST00000214659.1	ENSMUST00000044672.10,ENSMUST00000215000.1,ENSMUST00000214659.1,ENSMUST00000095743.3	0.0159249	1	-0.188158	0.0659341	0.0402286	1	-0.21355	0.0284715	-0.0147656	1	-0.143248	0.0944056	0.0243037	1	-0.0253918	1	-0.0306905	1	0.0449101	1	-0.0549942	0.298202	0.070302	0.284715	0	0	0	0	0	0	0	1	0	0	0	0	0.586273
SE	ENSMUSG00000038368.16;SE:chr4:88186082-88196759:88197016-88229323:+	Focad	230393	ENSMUSG00000038368	protein_coding	chr4	0	0	NM_001081184	XM_011250013;XM_030253421;XM_006537884	ENSMUST00000097992.9	ENSMUST00000097992.9,ENSMUST00000159342.7	0.0384999	1	-0.113656	0.113387	-0.0166294	1	-0.223307	0.0444555	-0.0366973	1	-0.0785802	0.175325	-0.0551292	0.148851	-0.109651	0.138362	-0.0751972	0.121878	0.0350753	1	-0.0200679	1	0.144727	0.0864136	0	0	0	0	0	0	0	1	0	0	0	0	0.782863
SE	ENSMUSG00000038145.17;SE:chr9:122117407-122131893:122131942-122136906:+	Snrk	20623	ENSMUSG00000038145	protein_coding	chr9	1	0	NM_001357774;NM_001357775;NM_133741;NM_001164572;NM_001357776	XM_006512000;XM_006512002;XM_006511999	ENSMUST00000118886.8	ENSMUST00000120173.8,ENSMUST00000118886.8	-0.0826106	0.166833	0.188384	0.03996	-0.109003	0.0979021	0.0127653	1	-0.0633209	0.231768	0.133937	0.105894	-0.0263925	1	-0.175619	0.0699301	0.0192897	1	-0.0544474	0.264735	0.0456822	1	0.121172	0.15984	0	0	0	0	0	0	1	0	0	0	0	0	0.253868
SE	ENSMUSG00000038079.14;SE:chr1:59115929-59116842:59116904-59117331:-	Tmem237	381259	ENSMUSG00000038079	protein_coding	chr1	0	0	NM_001033449;NM_001037812;NM_001361413	XM_006496097;XM_006496096	ENSMUST00000186794.6	ENSMUST00000186395.1,ENSMUST00000190014.6,ENSMUST00000186794.6,ENSMUST00000094917.9,ENSMUST00000087475.10	-0.231552	0.002997	-0.0257152	1	-0.160008	0.0104895	-0.00868464	1	-0.181093	0.002997	0.05494	0.0774226	0.0715444	0.0609391	0.0170306	1	0.0504587	0.105395	0.0806552	0.0564436	-0.0210857	1	0.0636246	0.0789211	1	1	1	0	0	0	0	0	0	0	0	0	0.388745
SE	ENSMUSG00000037999.13;SE:chr5:62604656-62606075:62606209-62611704:-	Arap2	212285	ENSMUSG00000037999	protein_coding	chr5	0	0	NM_178407	XM_030254348;XM_006503829;XM_006503828;XM_011240712	ENSMUST00000076623.7	ENSMUST00000076623.7,ENSMUST00000160620.2	0.0327272	1	0.0861146	0.163836	0.0832733	0.0899101	-0.0927857	0.140859	0.0133359	1	0.0473807	1	0.0505461	0.211788	-0.1789	0.047952	-0.0193913	1	-0.0387339	1	-0.0699374	0.140859	0.140166	0.100899	0	0	0	0	0	0	0	0	0	1	0	0	0.733725
SE	ENSMUSG00000037754.13;SE:chr2:158751198-158755144:158755269-158755813:+	Ppp1r16b	228852	ENSMUSG00000037754	protein_coding	chr2	0	0	NM_001159662;NM_153089	XM_011239493;XM_011239492	ENSMUST00000129902.1,ENSMUST00000052927.10,ENSMUST00000103116.9,ENSMUST00000045503.10	ENSMUST00000103116.9,ENSMUST00000052927.10,ENSMUST00000145073.1,ENSMUST00000045503.10,ENSMUST00000129902.1	0.0205552	1	0.0611115	0.0829171	0.0910545	0.0144855	-0.0849534	0.045954	-0.00780943	1	0.0314077	1	0.0704993	0.038961	-0.146065	0.021978	-0.0283646	1	-0.0297039	1	-0.0988639	0.015984	0.116361	0.027972	0	1	0	1	0	1	0	1	0	1	0	1	0.599239
SE	ENSMUSG00000037363.9;SE:chr8:25594166-25596362:25596445-25596964:-	Letm2	270035	ENSMUSG00000037363	protein_coding	chr8	0	0	NM_001364070;NM_001364071;NM_001364069;NM_173012	XM_006509130;XM_006509126;XM_006509125;XM_006509123;XM_030243591;XM_006509124;XM_017312844;XM_030243592;XM_006509128;XM_030243595;XM_030243594;XM_006509127;XM_030243590;XM_030243593	ENSMUST00000210810.1	ENSMUST00000210914.1,ENSMUST00000210810.1	-0.17354	0.141359	-0.0337302	1	-0.0577716	0.245754	0.282154	0.0734266	-0.54799	0.0224775	0.14608	0.152348	0.115768	0.196304	0.315884	0.0799201	-0.37445	0.0599401	0.17981	0.125874	-0.490218	0.026973	-0.136074	0.161838	0	0	1	0	0	1	0	0	0	0	0	0	0.402367
SE	ENSMUSG00000037266.18;SE:chr4:134925432-134925777:134925821-134926735:+	Rsrp1	27981	ENSMUSG00000037266	protein_coding	chr4	0	1	NM_023665	NA	ENSMUST00000154837.7	ENSMUST00000078084.6,ENSMUST00000154837.7	-0.0643174	0.040959	0.0142057	1	-0.126788	0.00649351	-0.0296286	1	-0.0851926	0.0194805	-0.0617614	0.0354645	-0.0624702	0.0384615	-0.0438342	1	-0.0208752	1	-0.0759671	0.0274725	0.041595	1	-0.0321329	1	1	1	1	1	0	0	0	0	1	0	1	0	0.329456
SE	ENSMUSG00000037236.14;SE:chr18:35562521-35572767:35572935-35577558:+	Matr3	17184	ENSMUSG00000037236	protein_coding	chr18	1	1	NM_010771	NA	ENSMUST00000189039.6	ENSMUST00000188275.6,ENSMUST00000189039.6	-0.370213	0.387113	-0.268866	0.127373	0	1	0.352128	0.0929071	0	1	-0.0325977	1	0.370213	0.333666	0.620995	0.003996	0.370213	0.387113	0.236268	0.187812	0	1	-0.384726	0.043956	0	0	0	0	0	0	0	0	0	1	0	1	0
SE	ENSMUSG00000037062.13;SE:chr3:144697467-144699854:144699877-144701760:-	Sh3glb1	54673	ENSMUSG00000037062	protein_coding	chr3	0	1	NM_001282042;NM_001282037;NM_019464	XM_030252695;XM_030252694;XM_030252693;XM_006501717;XM_006501716;XM_006501718	ENSMUST00000200532.1	ENSMUST00000199854.4,ENSMUST00000200532.1	0.145207	0.200799	-0.197098	0.0974026	0.24238	0.265235	0.0334981	1	0.206788	0.238262	0.0675823	0.199301	0.0971728	0.206793	0.230596	0.0659341	0.0615808	0.331169	0.26468	0.041958	-0.035592	1	0.0340841	1	0	0	0	0	0	0	0	0	0	0	1	0	0.235521
SE	ENSMUSG00000037032.16;SE:chr7:105567753-105568619:105568658-105569240:-	Apbb1	11785	ENSMUSG00000037032	protein_coding	chr7	0	0	NM_009685;NM_001253887;NM_001253885;NM_001253886;NM_001310600	XM_017321946;XM_017321947;XM_006507236;XM_006507234;XM_006507235;XM_006507232;XM_006507230;XM_006507231	ENSMUST00000187051.6	ENSMUST00000187051.6,ENSMUST00000189072.6	0.0927717	0.0854146	-0.121328	0.128122	0.0558411	0.431568	-0.070023	0.627123	0.180356	0.0494505	-0.0384091	1	-0.0369307	1	0.0513046	0.501249	0.087584	0.14985	0.0829185	0.407592	0.124515	0.0876623	0.0316139	1	0	0	1	0	0	0	0	0	0	0	0	0	0.517798
SE	ENSMUSG00000037032.16;SE:chr7:105567753-105568619:105568631-105569240:-	Apbb1	11785	ENSMUSG00000037032	protein_coding	chr7	0	0	NM_009685;NM_001253887;NM_001253885;NM_001253886;NM_001310600	XM_017321946;XM_017321947;XM_006507236;XM_006507234;XM_006507235;XM_006507232;XM_006507230;XM_006507231	ENSMUST00000190369.6	ENSMUST00000190369.6,ENSMUST00000189072.6	-0.238066	0.00899101	-0.0632787	0.128122	-0.226206	0.0314685	-0.0400968	1	-0.112428	0.132617	-0.0325904	1	0.0118605	1	0.023182	1	0.125638	0.14985	0.0306883	1	0.113778	0.0876623	0.00750633	1	1	1	0	0	0	0	0	0	0	0	0	0	0.753398
SE	ENSMUSG00000036885.14;SE:chr3:62458440-62459610:62459714-62460204:+	Arhgef26	622434	ENSMUSG00000036885	protein_coding	chr3	0	0	NM_001081295	NA	ENSMUST00000079300.12	ENSMUST00000079300.12,ENSMUST00000161057.1	0.0205144	1	-0.0460308	1	0.0441902	1	-0.020475	1	0.0114267	1	-0.152463	0.0284715	0.0236759	1	0.0255558	1	-0.00908766	1	-0.106432	0.0714286	-0.0327635	1	-0.131988	0.043956	0	0	0	0	0	0	0	0	1	0	0	1	0.693372
SE	ENSMUSG00000036882.7;SE:chr7:30533032-30534103:30534185-30534926:-	Arhgap33	233071	ENSMUSG00000036882	protein_coding	chr7	0	0	NM_178252;NM_001289682;NM_001289670	XM_006539888;XM_017322167	ENSMUST00000208538.1,ENSMUST00000208522.1	ENSMUST00000208538.1,ENSMUST00000208522.1,ENSMUST00000207858.1	-0.0478152	1	-0.181705	0.046953	-0.0297257	1	-0.0364244	1	-0.0353419	1	-0.0144154	1	0.0180895	1	0.145281	0.0709291	0.0124733	1	0.16729	0.0554446	-0.00561626	1	0.022009	1	0	0	0	0	0	0	1	0	0	0	0	0	0.808454
SE	ENSMUSG00000036779.12;SE:chr8:88247616-88249105:88249233-88250640:+	Tent4b	214627	ENSMUSG00000036779	protein_coding	chr8	0	0	NM_001372333;NM_001164497;NM_001164498;NM_001164499	XM_006530832;XM_006530830;XM_006530833;XM_017312651;XM_017312653	ENSMUST00000119033.7,ENSMUST00000118952.7	ENSMUST00000119033.7,ENSMUST00000118952.7,ENSMUST00000066748.9	0.0135633	1	0.175865	0.0284715	-0.0158525	1	0.0145953	1	0.00760247	1	0.0669501	0.13037	-0.0294157	1	-0.16127	0.0334665	-0.00596079	1	-0.108915	0.0784216	0.023455	1	0.0523548	0.146354	0	0	0	0	0	0	1	0	0	1	0	0	0.889638
SE	ENSMUSG00000036712.15;SE:chr8:88697099-88702305:88702438-88705226:+	Cyld	74256	ENSMUSG00000036712	protein_coding	chr8	1	1	NM_001128171;NM_001128170;NM_001276279;NM_173369	XM_030243809;XM_030243807;XM_006531416;XM_006531414;XM_011248525;XM_006531419;XM_006531420;XM_030243811;XM_030243812;XM_030243810;XM_030243808;XM_017312989;XM_011248524;XM_006531415;XM_011248523;XM_006531417;XM_006531418	ENSMUST00000211554.1	ENSMUST00000209532.1,ENSMUST00000209742.1,ENSMUST00000043526.14,ENSMUST00000211554.1,ENSMUST00000209559.1	0.222046	0.040959	-0.00266051	1	0.138064	0.0809191	0.0479675	1	0.1072	0.157842	-0.153895	0.164835	-0.0839821	0.214785	0.050628	0.224775	-0.114846	0.151848	-0.151235	0.175824	-0.0308643	1	-0.201863	0.0634366	1	0	0	0	0	0	0	0	0	0	0	0	0.2249
SE	ENSMUSG00000036639.12;SE:chr5:140331955-140332423:140332473-140334455:+	Nudt1	17766	ENSMUSG00000036639	protein_coding	chr5	0	0	NM_001356585;NM_001356583;NM_008637;NM_001356584	XM_006504655	ENSMUST00000050205.11	ENSMUST00000071881.9,ENSMUST00000050205.11	0.0531964	0.224775	0.0952147	0.104895	0.276808	0.026973	0.0581794	0.168831	-0.0868322	0.151848	0.043779	1	0.223611	0.0544456	-0.0370353	1	-0.140029	0.102897	-0.0514357	0.170829	-0.36364	0.016983	-0.0144004	1	0	1	0	0	0	1	0	0	0	0	0	0	0.741379
SE	ENSMUSG00000036634.15;SE:chr7:30912879-30914269:30914321-30914819:-	Mag	17136	ENSMUSG00000036634	protein_coding	chr7	0	0	NM_001346088;NM_001346086;NM_010758;NM_001346087;NM_001369262;NM_001346085;NM_001346084;NM_001346089	XM_030242190;XM_030242189;XM_030242188;XM_011250440;XM_017322007;XM_011250439	ENSMUST00000187137.6	ENSMUST00000187137.6,ENSMUST00000190638.6,ENSMUST00000186422.6,ENSMUST00000191486.1	-0.00715209	1	0.0175279	1	0.0201974	1	0.0622177	0.0404595	0.036273	1	-0.0798807	0.044955	0.0273495	1	0.0446898	1	0.043425	1	-0.0974086	0.044955	0.0160756	1	-0.142098	0.011988	0	0	0	0	0	0	0	1	1	0	1	1	0.745799
SE	ENSMUSG00000036634.15;SE:chr7:30899698-30900352:30900396-30900638:-	Mag	17136	ENSMUSG00000036634	protein_coding	chr7	0	0	NM_001346088;NM_001346086;NM_010758;NM_001346087;NM_001369262;NM_001346085;NM_001346084;NM_001346089	XM_030242190;XM_030242189;XM_030242188;XM_011250440;XM_017322007;XM_011250439	ENSMUST00000187137.6,ENSMUST00000040548.13	ENSMUST00000040548.13,ENSMUST00000188569.6,ENSMUST00000187137.6,ENSMUST00000191081.6	-0.0255538	1	-0.0361102	1	-0.0687118	0.0539461	-0.0670665	0.0404595	-0.0721878	0.0524476	-0.0597463	0.0539461	-0.043158	1	-0.0309563	1	-0.0466341	1	-0.0236361	1	-0.00347601	1	0.00732022	1	0	0	0	0	0	0	0	1	0	0	0	0	0.810078
SE	ENSMUSG00000036591.15;SE:chr2:20881851-20883200:20883229-20887106:-	Arhgap21	71435	ENSMUSG00000036591	protein_coding	chr2	0	1	NM_001081364;NM_001128084	XM_030252085;XM_006497545;XM_030252084;XM_030252086;XM_006497544;XM_006497543;XM_006497539;XM_006497540;XM_006497541;XM_006497542;XM_017319262;XM_006497538;XM_011238986;XM_017319263	ENSMUST00000154230.8,ENSMUST00000114594.7,ENSMUST00000141298.8	ENSMUST00000154230.8,ENSMUST00000114594.7,ENSMUST00000141298.8,ENSMUST00000173194.7	-0.0557817	0.265734	0.131733	0.111888	-0.00505709	1	0.230623	0.017982	-0.0439979	1	0.0295054	1	0.0507247	0.277722	0.0988902	0.237762	0.0117838	1	-0.102228	0.221778	-0.0389409	1	-0.201118	0.041958	0	0	0	0	0	0	0	1	0	0	0	1	0.842518
SE	ENSMUSG00000036564.17;SE:chr8:95709954-95710646:95710711-95710934:+	Ndrg4	234593	ENSMUSG00000036564	protein_coding	chr8	0	0	NM_001372421;NM_001372428;NM_001372423;NM_001372431;NM_001195006;NM_001372432;NM_001372425;NM_001372429;NM_145602	XM_006530869;XM_030243493;XM_030243492;XM_006530868;XM_006530867	ENSMUST00000160915.7	ENSMUST00000160915.7,ENSMUST00000162578.7	-0.144056	0.026973	0.00130731	1	0.0082908	1	0.0293202	1	0.0149456	1	0.000773393	1	0.152347	0.0314685	0.0280129	1	0.159002	0.023976	-0.000533913	1	0.00665483	1	-0.0285468	1	1	0	0	1	1	0	0	0	0	0	0	0	0.311144
SE	ENSMUSG00000036281.13;SE:chr2:26378067-26378161:26378279-26378494:-	Snapc4	227644	ENSMUSG00000036281	protein_coding	chr2	0	0	NM_172339;NM_001290419	XM_030249740;XM_006497903;XM_011239065;XM_011239064;XM_030249755;XM_030249751;XM_030249744;XM_030249765;XM_030249762;XM_011239066;XM_030249743;XM_011239067;XM_011239069;XM_011239070;XM_011239071;XM_011239068	ENSMUST00000149850.7	ENSMUST00000124843.1,ENSMUST00000035427.10,ENSMUST00000149850.7,ENSMUST00000114115.8	0.108326	0.0999001	0.017452	1	-0.0737529	0.141858	0.220525	0.0494505	0.0861876	0.125874	0.288056	0.0314685	-0.182078	0.043956	0.203073	0.0639361	-0.022138	1	0.270604	0.0344655	0.15994	0.0504496	0.0675311	0.176823	0	0	0	1	0	0	0	1	1	0	1	0	0.361068
SE	ENSMUSG00000036087.18;SE:chr5:72958286-72965804:72965881-72974531:+	Slain2	75991	ENSMUSG00000036087	protein_coding	chr5	0	1	NM_001113423;NM_153567	XM_006504171	ENSMUST00000143829.4,ENSMUST00000145939.1	ENSMUST00000143829.4,ENSMUST00000145939.1,ENSMUST00000144843.7	-0.0577937	0.155345	-0.215904	0.0324675	-0.0848395	0.0879121	-0.0743198	0.125874	-0.00742986	1	-0.0930307	0.0969031	-0.0270458	1	0.141584	0.0789211	0.0503638	0.165335	0.122873	0.0669331	0.0774096	0.111389	-0.0187109	1	0	0	0	0	0	0	1	0	0	0	0	0	0.510142
SE	ENSMUSG00000035967.15;SE:chrX:56493133-56494133:56494243-56496516:+	Ints6l	236790	ENSMUSG00000035967	protein_coding	chrX	0	0	NM_172779	XM_006527976;XM_006527977	ENSMUST00000143142.7	ENSMUST00000039374.8,ENSMUST00000143142.7,ENSMUST00000132428.7,ENSMUST00000186445.6	-0.0412185	1	-0.0194581	1	-0.12399	0.0709291	0.0463743	1	-0.167124	0.0424575	-0.0636655	0.178322	-0.082771	0.116384	0.0658324	0.207792	-0.125906	0.0739261	-0.0442074	1	-0.0431346	1	-0.11004	0.124875	0	0	1	0	0	0	0	0	0	0	0	0	0.734177
SE	ENSMUSG00000035901.14;SE:chr7:109934802-109935482:109935553-109960074:-	Dennd5a	19347	ENSMUSG00000035901	protein_coding	chr7	1	1	NM_001311139;NM_021494	NA	ENSMUST00000080437.12	ENSMUST00000080437.12,ENSMUST00000106722.1	0.0204782	1	0.0574595	0.0499501	0.010202	1	0.0420303	1	-0.0182867	1	0.0214046	1	-0.0102762	1	-0.0154292	1	-0.0387649	1	-0.0360549	1	-0.0284887	1	-0.0206257	1	0	0	0	0	0	0	1	0	0	0	0	0	0.297504
SE	ENSMUSG00000035621.13;SE:chr10:80151723-80153591:80153719-80153816:+	Midn	59090	ENSMUSG00000035621	protein_coding	chr10	0	1	NM_001347117;NM_001305798;NM_021565;NM_001305799	XM_030245188;XM_030245189;XM_017314035;XM_006513913	ENSMUST00000042057.11,ENSMUST00000153477.7	ENSMUST00000146516.7,ENSMUST00000099492.9,ENSMUST00000042057.11,ENSMUST00000153477.7	0.0084952	1	0.00378888	1	-0.0347168	1	0.00407399	1	0.0722118	0.0674326	-0.0032517	1	-0.043212	1	0.00028511	1	0.0637166	0.0814186	-0.00704058	1	0.106929	0.03996	-0.00732569	1	0	0	0	0	0	1	0	0	0	0	0	0	0.140593
SE	ENSMUSG00000035311.16;SE:chr10:88379535-88400652:88400737-88411916:+	Gnptab	432486	ENSMUSG00000035311	protein_coding	chr10	0	0	NM_001004164;NM_001364707	XM_006513848;XM_006513850;XM_006513849;XM_017314026	ENSMUST00000127615.7,ENSMUST00000130301.7,ENSMUST00000020251.9	ENSMUST00000020251.9,ENSMUST00000151273.7,ENSMUST00000130301.7,ENSMUST00000127615.7	-0.00723673	1	0.0743369	0.0879121	-0.00608871	1	-0.0806842	0.0809191	-0.0251596	1	-0.112561	0.042957	0.00114802	1	-0.155021	0.0284715	-0.0179228	1	-0.186898	0.0174825	-0.0190709	1	-0.0318772	1	0	0	0	0	0	0	0	0	1	1	1	0	1
SE	ENSMUSG00000034801.13;SE:chr12:69618183-69627217:69627315-69632060:-	Sos2	20663	ENSMUSG00000034801	protein_coding	chr12	1	0	NM_001135559	XM_006515635	ENSMUST00000183277.7	ENSMUST00000183277.7,ENSMUST00000182396.1	-0.0276834	1	-0.137355	0.104396	0.0383276	1	-0.333085	0.0214785	-0.100389	0.131369	-0.233927	0.0539461	0.066011	0.18981	-0.195731	0.0819181	-0.0727061	0.193806	-0.0965721	0.168332	-0.138717	0.0844156	0.0991585	0.158342	0	0	0	0	0	0	0	1	0	0	0	0	0.641667
SE	ENSMUSG00000034799.16;SE:chr8:71631046-71633439:71633495-71634517:-	Unc13a	382018	ENSMUSG00000034799	protein_coding	chr8	0	0	NM_001029873	XM_017312881;XM_017312877;XM_017312883;XM_017312880;XM_030243646;XM_006509693;XM_017312882;XM_006509692;XM_017312875;XM_017312879;XM_017312878;XM_017312874	ENSMUST00000177517.7	ENSMUST00000030170.14,ENSMUST00000177517.7	0.0788755	0.047952	0.00356301	1	0.0392032	1	-0.0245062	1	0.037066	1	0.0169209	1	-0.0396723	1	-0.0280692	1	-0.0418095	1	0.0133579	1	-0.00213721	1	0.0414271	1	1	0	0	0	0	0	0	0	0	0	0	0	0.0493443
SE	ENSMUSG00000034761.15;SE:chr12:69856863-69874277:69874334-69892653:-	Map4k5	399510	ENSMUSG00000034761	protein_coding	chr12	0	1	NM_201519	XM_006516054	ENSMUST00000110567.7,ENSMUST00000110570.7,ENSMUST00000049239.7,ENSMUST00000133688.7	ENSMUST00000110570.7,ENSMUST00000153712.7,ENSMUST00000133688.7,ENSMUST00000171211.7,ENSMUST00000110567.7,ENSMUST00000049239.7	0.13394	0.023976	-0.0653559	0.120879	-0.0299381	1	0.064628	0.127373	-0.0472278	1	0.070729	0.115884	-0.163878	0.0124875	0.129984	0.0574426	-0.181168	0.00999001	0.136085	0.042957	-0.0172897	1	0.00610095	1	1	0	0	1	1	0	0	0	0	0	1	0	0.51018
SE	ENSMUSG00000034681.16;SE:chr17:24414734-24418038:24418218-24418457:+	Rnps1	19826	ENSMUSG00000034681	protein_coding	chr17	0	1	NM_001080128;NM_001080127;NM_001357626;NM_009070	NA	ENSMUST00000088512.11	ENSMUST00000115371.7,ENSMUST00000088512.11	0.110156	0.020979	-0.0386704	1	0.0139712	1	-0.101395	0.00749251	0.0597208	0.0919081	-0.0424422	1	-0.0961845	0.0314685	-0.0627245	0.037962	-0.0504348	0.127872	-0.00377186	1	0.0457497	1	0.0589526	0.038961	1	0	0	1	0	0	0	1	0	1	0	1	0.330461
SE	ENSMUSG00000034681.16;SE:chr17:24414734-24415041:24415162-24418038:+	Rnps1	19826	ENSMUSG00000034681	protein_coding	chr17	0	1	NM_001080128;NM_001080127;NM_001357626;NM_009070	NA	ENSMUST00000163717.1	ENSMUST00000163717.1,ENSMUST00000088512.11	-0.0292143	1	0.0552716	0.0819181	0.034146	1	0.120009	0.00749251	0.0143979	1	0.0449462	1	0.0633603	0.0314685	0.064737	0.037962	0.0436122	1	-0.0103253	1	-0.0197481	1	-0.0750623	0.038961	0	0	0	1	0	0	0	1	0	1	0	1	0.682086
SE	ENSMUSG00000034488.14;SE:chr13:88944948-88977755:88977784-89042432:+	Edil3	13612	ENSMUSG00000034488	protein_coding	chr13	0	0	NM_001037987;NM_010103	NA	ENSMUST00000118731.7,ENSMUST00000153974.7,ENSMUST00000081769.12,ENSMUST00000140625.1	ENSMUST00000137921.7,ENSMUST00000081769.12,ENSMUST00000043111.6,ENSMUST00000153974.7,ENSMUST00000118731.7,ENSMUST00000140625.1	0.0410216	1	0.13798	0.0144855	0.0224381	1	0.0469538	1	0.027278	1	0.141582	0.022977	-0.0185835	1	-0.0910267	0.0609391	-0.0137436	1	0.00360114	1	0.00483993	1	0.0946278	0.0494505	0	0	0	0	0	0	1	0	1	0	0	1	0.815522
SE	ENSMUSG00000034473.13;SE:chr16:35318869-35329498:35329613-35347599:-	Sec22a	317717	ENSMUSG00000034473	protein_coding	chr16	1	0	NM_133704	XM_006522235;XM_006522234;XM_030249152	ENSMUST00000043521.4	ENSMUST00000154064.1,ENSMUST00000043521.4	-0.187404	0.03996	-0.0615057	0.123377	-0.00034849	1	-0.0465766	1	-0.0687678	0.141858	-0.109002	0.0679321	0.187055	0.0354645	0.0149291	1	0.118636	0.0809191	-0.0474963	1	-0.0684193	0.140859	-0.0624254	0.143856	1	0	0	1	0	0	0	0	0	0	0	0	0.858603
SE	ENSMUSG00000034312.14;SE:chr6:90662955-90664022:90664071-90667900:-	Iqsec1	232227	ENSMUSG00000034312	protein_coding	chr6	0	0	NM_001134383;NM_001356440;NM_001134384	XM_030255344;XM_006505988;XM_030255340;XM_006505983;XM_006505991;XM_006505990;XM_011241302;XM_030255341;XM_006505986;XM_006505985;XM_030255342;XM_006505987;XM_030255346;XM_017321532;XM_030255345;XM_006505992;XM_006505984;XM_030255343;XM_017321533	ENSMUST00000101151.9,ENSMUST00000154198.2	ENSMUST00000154198.2,ENSMUST00000101151.9,ENSMUST00000141434.1	0.00969246	1	0.00638944	1	0.0267321	1	0.0615537	0.0829171	-0.00954936	1	0.086185	0.0494505	0.0170397	1	0.0551642	0.105894	-0.0192418	1	0.0797955	0.0699301	-0.0362815	1	0.0246313	1	0	0	0	0	0	0	0	0	1	0	0	0	0.869318
SE	ENSMUSG00000033557.17;SE:chr1:156706167-156716888:156716980-156718866:-	Fam20b	215015	ENSMUSG00000033557	protein_coding	chr1	0	1	NM_145413	XM_006496736;XM_006496737	ENSMUST00000122424.7	ENSMUST00000086153.7,ENSMUST00000122424.7	0.0943371	0.0264735	-0.0924774	0.042957	0.0380523	1	-0.103246	0.0274725	0.014463	1	0.0194079	1	-0.0562848	0.0564436	-0.0107687	1	-0.0798741	0.028971	0.111885	0.023976	-0.0235893	1	0.122654	0.0244755	1	0	0	0	1	0	1	1	0	0	1	1	0.354254
SE	ENSMUSG00000033434.15;SE:chr5:110106742-110106870:110106940-110107060:-	Gtpbp6	107999	ENSMUSG00000033434	protein_coding	chr5	0	0	NM_145147	XM_006534699;XM_030254041;XM_006534697;XM_006534701;XM_030254037;XM_006534700;XM_030254040;XM_030254038;XM_006534702;XM_030254039	ENSMUST00000140538.7	ENSMUST00000140538.7,ENSMUST00000138881.7	NA	1	0.265588	0.0554446	NA	1	0.350743	0.02997	NA	1	-0.0693429	0.201299	-0.0384489	1	0.0851558	0.198801	-0.349325	0.0579421	-0.33493	0.043956	-0.310876	0.0689311	-0.420086	0.025974	0	0	0	0	0	0	0	1	0	0	1	1	0.557576
SE	ENSMUSG00000033192.5;SE:chr8:92871250-92874233:92874291-92875555:+	Lpcat2	270084	ENSMUSG00000033192	protein_coding	chr8	0	0	NM_173014;NM_001357375;NM_001357374	XM_006531051	ENSMUST00000209265.1	ENSMUST00000209265.1,ENSMUST00000210099.1	0	1	0.130957	0.146354	0	1	-0.169583	0.157842	0.248696	0.116883	-0.163744	0.116883	0	1	-0.30054	0.0729271	0.248696	0.0779221	-0.294701	0.0599401	0.248696	0.048951	0.00583864	1	0	0	0	0	0	1	0	0	0	0	0	0	1
SE	ENSMUSG00000033192.5;SE:chr8:92871250-92873048:92873108-92874233:+	Lpcat2	270084	ENSMUSG00000033192	protein_coding	chr8	0	0	NM_173014;NM_001357375;NM_001357374	XM_006531051	ENSMUST00000046290.2	ENSMUST00000209265.1,ENSMUST00000046290.2	0.0481154	1	-0.0699358	0.146354	0.0975782	0.194805	-0.00943057	1	-0.0473642	1	0.0680114	0.116883	0.0494627	1	0.0605052	0.146354	-0.0954796	0.108891	0.137947	0.0599401	-0.144942	0.048951	0.0774419	0.208791	0	0	0	0	0	1	0	0	0	0	0	0	0.590314
SE	ENSMUSG00000033177.13;SE:chr16:45680748-45681573:45681611-45683409:-	Tmprss7	208171	ENSMUSG00000033177	protein_coding	chr16	0	0	NM_172455	XM_006521915;XM_006521914;XM_017316908;XM_006521916;XM_017316907;XM_006521917;XM_017316909;XM_017316911;XM_017316910;XM_006521918	ENSMUST00000114562.2	ENSMUST00000169421.8,ENSMUST00000114562.2	-0.2	0.166334	NA	1	-0.2	0.162338	NA	1	0.11	0.196803	NA	1	0	1	0.71356	0.038961	0.31	0.125375	NA	1	0.31	0.128871	NA	1	0	0	0	0	0	0	0	0	0	1	0	0	1
SE	ENSMUSG00000033009.15;SE:chr8:94037442-94038968:94039110-94047272:+	Ogfod1	270086	ENSMUSG00000033009	protein_coding	chr8	0	0	NM_177767;NM_001093757	XM_006531053;XM_006531054	ENSMUST00000060632.7	ENSMUST00000127634.7,ENSMUST00000060632.7	0.0336964	1	-0.162525	0.125125	0.0400247	1	0.438877	0.0554446	-0.508405	0.0164835	-0.0976189	0.222527	0.00632834	1	0.601401	0.00749251	-0.542102	0.0134865	0.0649058	0.509491	-0.54843	0.0104895	-0.536495	0.011988	0	0	1	0	1	1	0	0	0	1	0	1	0.0170455
SE	ENSMUSG00000032806.13;SE:chrX:74371011-74372614:74372682-74373191:-	Slc10a3	214601	ENSMUSG00000032806	protein_coding	chrX	0	0	NM_001256104;NM_145406	NA	ENSMUST00000037967.5	ENSMUST00000037967.5,ENSMUST00000073067.10	0.0580093	0.25974	0.312261	0.0424575	0.12139	0.157842	0.0605652	0.219281	0.03818	1	-0.131878	0.151349	0.0633809	0.235764	-0.251696	0.0624376	-0.0198293	1	-0.444139	0.021978	-0.0832102	0.215285	-0.192443	0.103397	0	0	0	0	0	0	1	0	0	0	1	0	0.888446
SE	ENSMUSG00000032737.13;SE:chr7:101823403-101823513:101823646-101823893:-	Inppl1	16332	ENSMUSG00000032737	protein_coding	chr7	0	0	NM_010567;NM_001122739	XM_011241682;XM_030242165	ENSMUST00000035836.13,ENSMUST00000165052.7	ENSMUST00000165052.7,ENSMUST00000186316.1,ENSMUST00000035836.13	0.051352	0.174326	0.0455984	1	0.0012547	1	-0.0534418	0.166334	-0.119431	0.0629371	-0.00960528	1	-0.0500973	0.175824	-0.0990402	0.105894	-0.170783	0.035964	-0.0552037	0.172827	-0.120686	0.0664336	0.0438365	1	0	0	0	0	1	0	0	0	0	0	0	0	0.662281
SE	ENSMUSG00000032727.13;SE:chr13:111703763-111704415:111704451-111705222:+	Mier3	218613	ENSMUSG00000032727	protein_coding	chr13	1	1	NM_172593	XM_030247238;XM_006517615;XM_006517618;XM_006517616;XM_006517617	ENSMUST00000137268.7	ENSMUST00000137268.7,ENSMUST00000047412.10,ENSMUST00000109271.2,ENSMUST00000109272.8	-0.0140575	1	-0.263995	0.0374625	-0.191871	0.0344655	-0.15849	0.0784216	0	1	-0.0810688	0.156843	-0.177813	0.0454545	0.105505	0.128871	0.0140575	1	0.182926	0.0709291	0.191871	0.036963	0.0774209	0.17982	0	1	0	1	0	1	1	0	0	0	0	0	0.0702875
SE	ENSMUSG00000032507.15;SE:chr9:114003496-114004037:114004194-114017989:-	Fbxl2	72179	ENSMUSG00000032507	protein_coding	chr9	0	1	NM_178624	XM_030244622;XM_030244623;XM_011243027;XM_006512295	ENSMUST00000143180.7,ENSMUST00000141832.1	ENSMUST00000141832.1,ENSMUST00000127352.7,ENSMUST00000117537.7,ENSMUST00000035090.13,ENSMUST00000143180.7	-0.0222655	1	-0.0218924	1	0.0308393	1	-0.00959086	1	-0.0524177	0.0839161	-0.00821143	1	0.0531048	0.101399	0.0123015	1	-0.0301522	1	0.0136809	1	-0.083257	0.0404595	0.00137943	1	0	0	0	0	0	1	0	0	0	0	0	0	0.482136
SE	ENSMUSG00000032373.15;SE:chr9:66753821-66762403:66762432-66763247:+	Car12	76459	ENSMUSG00000032373	protein_coding	chr9	0	0	NM_178396;NM_001306148	XM_006511548	ENSMUST00000071889.12,ENSMUST00000134829.1	ENSMUST00000071889.12,ENSMUST00000085420.11,ENSMUST00000134829.1	0.179197	0.001998	0.122651	0.0234765	0.111257	0.012987	0.0601646	0.0884116	-0.0065451	1	0.0149861	1	-0.0679394	0.0519481	-0.0624859	0.0914086	-0.185742	0.0024975	-0.107665	0.0434565	-0.117802	0.0154845	-0.0451786	1	1	1	0	0	1	1	1	0	0	0	1	0	0.31175
SE	ENSMUSG00000032312.7;SE:chr9:57631443-57633995:57634045-57644995:-	Csk	12988	ENSMUSG00000032312	protein_coding	chr9	1	0	NM_007783;NM_001304761	XM_006510802;XM_006510801;XM_030244038;XM_030244039;XM_030244037;XM_011242659	ENSMUST00000216934.1	ENSMUST00000216934.1,ENSMUST00000034863.7	-0.123054	0.0914086	-0.00477146	1	-0.191528	0.032967	-0.0147071	1	-0.181979	0.0384615	0.0102613	1	-0.0684738	0.160839	-0.00993565	1	-0.0589248	0.183317	0.0150328	1	0.00954897	1	0.0249684	1	0	1	1	0	0	0	0	0	0	0	0	0	0.0683112
SE	ENSMUSG00000032305.15;SE:chr9:57538888-57539246:57539294-57540655:+	Fam219b	78323	ENSMUSG00000032305	protein_coding	chr9	0	0	NM_175273;NM_001166364	XM_006511559;XM_006511558	ENSMUST00000114200.9	ENSMUST00000093833.5,ENSMUST00000114200.9	-0.0050526	1	-0.0490108	1	-0.0913754	0.0859141	-0.168095	0.0264735	0.00341428	1	-0.145998	0.040959	-0.0863228	0.0864136	-0.119084	0.0669331	0.00846688	1	-0.0969871	0.0804196	0.0947897	0.0864136	0.022097	1	0	0	0	0	0	0	0	1	1	0	0	0	0.744031
SE	ENSMUSG00000032182.15;SE:chr9:21592218-21592528:21592588-21592727:-	Yipf2	74766	ENSMUSG00000032182	protein_coding	chr9	0	0	NM_001359298;NM_138303;NM_001205158;NM_001359299;NM_001205157	XM_011242618	ENSMUST00000180365.8	ENSMUST00000213809.1,ENSMUST00000180365.8	0.125947	0.11039	0.0838158	0.149351	-0.0288287	1	-0.000558661	1	0.0131545	1	-0.153203	0.0904096	-0.154776	0.11039	-0.0843745	0.119381	-0.112793	0.128372	-0.237019	0.0434565	0.0419831	1	-0.152644	0.0894106	0	0	0	0	0	0	0	0	0	0	1	0	0.480607
SE	ENSMUSG00000032178.14;SE:chr9:21387797-21388112:21388150-21388524:+	Ilf3	16201	ENSMUSG00000032178	protein_coding	chr9	1	1	NM_001042707;NM_001277321;NM_001042708;NM_001042709;NM_010561;NM_001277322	XM_017313140;XM_017313138;XM_030244070;XM_017313152;XM_030244071;XM_006510037;XM_017313146;XM_017313142;XM_017313148;XM_017313147;XM_017313143;XM_017313145;XM_017313150;XM_006510034;XM_017313149;XM_006510036;XM_030244072;XM_006510029;XM_017313141;XM_030244073;XM_030244069;XM_006510030;XM_006510031;XM_011242404;XM_030244068;XM_017313139;XM_011242403;XM_011242405	ENSMUST00000213518.1,ENSMUST00000214217.1,ENSMUST00000216892.1,ENSMUST00000213603.1,ENSMUST00000214758.1	ENSMUST00000213603.1,ENSMUST00000214217.1,ENSMUST00000216892.1,ENSMUST00000067646.11,ENSMUST00000213518.1,ENSMUST00000115414.2,ENSMUST00000214758.1	-0.126802	0.0374625	-0.0805147	0.283217	-0.119798	0.023976	0.0990037	0.157343	-0.0939055	0.0764236	0.0445662	1	0.00700414	1	0.179518	0.0794206	0.0328965	1	0.125081	0.137862	0.0258924	1	-0.0544375	0.192557	1	1	0	0	0	0	0	0	0	0	0	0	0.432099
SE	ENSMUSG00000031918.16;SE:chr9:13782382-13783606:13783710-13785852:+	Mtmr2	77116	ENSMUSG00000031918	protein_coding	chr9	1	1	NM_023858	XM_011242621;XM_006510676;XM_006510677;XM_006510683;XM_017313693;XM_017313692;XM_006510682;XM_006510679;XM_006510678;XM_006510681;XM_030244714	ENSMUST00000134674.7,ENSMUST00000156801.7,ENSMUST00000143002.1	ENSMUST00000143002.1,ENSMUST00000155679.7,ENSMUST00000034396.13,ENSMUST00000152532.7,ENSMUST00000134674.7,ENSMUST00000156801.7,ENSMUST00000134530.1	0.0124908	1	0.0270542	1	0.0245511	1	-0.0106269	1	0.0227998	1	0.112239	0.032967	0.0120603	1	-0.0376811	1	0.0103089	1	0.0851845	0.0784216	-0.00175139	1	0.122866	0.036963	0	0	0	0	0	0	0	0	1	0	0	1	0.431356
SE	ENSMUSG00000031918.16;SE:chr9:13749400-13760418:13760488-13782277:+	Mtmr2	77116	ENSMUSG00000031918	protein_coding	chr9	1	1	NM_023858	XM_011242621;XM_006510676;XM_006510677;XM_006510683;XM_017313693;XM_017313692;XM_006510682;XM_006510679;XM_006510678;XM_006510681;XM_030244714	ENSMUST00000155679.7,ENSMUST00000136735.7	ENSMUST00000155679.7,ENSMUST00000136735.7,ENSMUST00000034396.13,ENSMUST00000134674.7,ENSMUST00000156801.7,ENSMUST00000134530.1	-0.00878011	1	-0.042552	1	-0.0177361	1	-0.00399642	1	-0.0121226	1	-0.115524	0.032967	-0.00895596	1	0.0385556	1	-0.00334246	1	-0.0729723	0.0784216	0.0056135	1	-0.111528	0.036963	0	0	0	0	0	0	0	0	1	0	0	1	0.556391
SE	ENSMUSG00000031917.12;SE:chr8:107057411-107058047:107058187-107058377:+	Nip7	66164	ENSMUSG00000031917	protein_coding	chr8	0	0	NM_025391;NM_001164472	NA	ENSMUST00000034392.12	ENSMUST00000034392.12,ENSMUST00000170962.2	0.0734903	0.0729271	-0.00478135	1	0.0065993	1	-0.0182112	1	0.149377	0.0194805	0.00696594	1	-0.066891	0.0909091	-0.0134298	1	0.075887	0.0734266	0.0117473	1	0.142778	0.01998	0.0251771	1	0	0	1	0	0	1	0	0	0	0	0	0	0.740964
SE	ENSMUSG00000031901.12;SE:chr8:106030443-106031698:106031741-106033723:+	Dus2	66369	ENSMUSG00000031901	protein_coding	chr8	0	0	NM_025518;NM_001301176	XM_030243713;XM_030243715;XM_006531278	ENSMUST00000034375.10	ENSMUST00000119736.7,ENSMUST00000034375.10	0.0724137	0.136364	-0.0118379	1	-0.047771	1	-0.0763955	0.112887	-0.0957567	0.106394	-0.126532	0.0529471	-0.120185	0.0724276	-0.0645577	0.146853	-0.16817	0.032967	-0.114694	0.0689311	-0.0479857	1	-0.0501361	0.17033	0	0	0	0	1	0	0	0	0	0	0	0	0.808789
SE	ENSMUSG00000031848.15;SE:chr8:70676596-70677778:70677858-70677954:+	Lsm4	50783	ENSMUSG00000031848	protein_coding	chr8	0	0	NM_015816;NM_001359042	XM_030243665	ENSMUST00000146972.2	ENSMUST00000210987.1,ENSMUST00000146972.2	NA	1	NA	1	NA	1	NA	1	NA	1	NA	1	NA	1	-0.594953	0.0044955	NA	1	-0.496239	0.0127373	NA	1	0.0987133	0.262238	0	0	0	0	0	0	0	0	0	1	1	0	NA
SE	ENSMUSG00000031848.15;SE:chr8:70676596-70677758:70677876-70677954:+	Lsm4	50783	ENSMUSG00000031848	protein_coding	chr8	0	0	NM_015816;NM_001359042	XM_030243665	ENSMUST00000210071.1	ENSMUST00000210071.1,ENSMUST00000210987.1	NA	1	0.062025	0.283716	NA	1	-0.20138	0.0919081	NA	1	-0.300743	0.028971	NA	1	-0.263405	0.0307193	NA	1	-0.362768	0.0127373	NA	1	-0.0993623	0.262238	0	0	0	0	0	0	0	0	1	1	1	0	NA
SE	ENSMUSG00000031826.20;SE:chr8:119953345-119954789:119954933-119956198:+	Usp10	22224	ENSMUSG00000031826	protein_coding	chr8	0	0	NM_009462;NM_001310630	XM_006530845;XM_006530846;XM_030243413	ENSMUST00000144458.7,ENSMUST00000108988.8	ENSMUST00000144458.7,ENSMUST00000108988.8,ENSMUST00000134729.1	0.147028	0.0114885	-0.0202105	1	0.0105684	1	0.0113816	1	0.0676024	0.0624376	-0.0501111	0.128372	-0.13646	0.0114885	0.0315921	1	-0.0794259	0.048951	-0.0299006	1	0.057034	0.0834166	-0.0614927	0.105395	1	0	0	1	1	0	0	0	0	0	0	0	0.792758
SE	ENSMUSG00000031641.14;SE:chr8:61490060-61490586:61490693-61491545:+	Cbr4	234309	ENSMUSG00000031641	protein_coding	chr8	0	0	NM_145595	NA	ENSMUST00000126575.1	ENSMUST00000034058.13,ENSMUST00000156535.1,ENSMUST00000126575.1	0.00812011	1	0.105262	0.0734266	0.100366	0.0919081	0.0757546	0.100899	-0.0338215	1	-0.0227325	1	0.0922463	0.103397	-0.0295075	1	-0.0419416	1	-0.127995	0.0569431	-0.134188	0.0494505	-0.0984871	0.0799201	0	0	0	0	0	1	0	0	0	0	0	0	0.200214
SE	ENSMUSG00000031545.6;SE:chr8:23182963-23184529:23184598-23190716:-	Gpat4	102247	ENSMUSG00000031545	protein_coding	chr8	0	0	NM_018743	XM_011242104	ENSMUST00000167004.2,ENSMUST00000211260.1	ENSMUST00000209507.1,ENSMUST00000211260.1,ENSMUST00000167004.2	-0.000919792	1	0.0177534	1	-0.0393431	1	0.0258928	1	-0.0656912	0.046953	0.0413168	1	-0.0384234	1	0.00813938	1	-0.0647714	0.0539461	0.0235633	1	-0.026348	1	0.015424	1	0	0	1	0	0	0	0	0	0	0	0	0	0.818233
SE	ENSMUSG00000031540.13;SE:chr8:22859632-22861517:22861602-22861888:+	Kat6a	244349	ENSMUSG00000031540	protein_coding	chr8	1	1	NM_001364449;NM_001081149	XM_006509113	ENSMUST00000044331.6	ENSMUST00000110696.7,ENSMUST00000044331.6	0.006629	1	0.17896	0.0744256	0.095917	0.0529471	0.031143	1	-0.0581644	0.123377	0.0767941	0.150849	0.089288	0.0764236	-0.147817	0.0944056	-0.0647934	0.117383	-0.102166	0.130869	-0.154081	0.0234765	0.0456511	1	0	0	0	0	0	1	0	0	0	0	0	0	0.66586
SE	ENSMUSG00000031441.15;SE:chr8:12859479-12863759:12863862-12864920:+	Atp11a	50770	ENSMUSG00000031441	protein_coding	chr8	0	0	NM_001293667;NM_001293668;NM_015804	XM_011242069;XM_006508837;XM_006508834;XM_011242067;XM_017312893;XM_011242068;XM_006508839;XM_006508840	ENSMUST00000033818.9	ENSMUST00000033818.9,ENSMUST00000091237.11	-0.110025	0.115385	0.496455	0.02997	0.069338	0.214286	0.0755809	0.18981	0.0175705	1	0.193712	0.157842	0.179363	0.0524476	-0.420874	0.0254745	0.127596	0.0981518	-0.302743	0.0569431	-0.0517675	0.525974	0.118131	0.337163	0	0	0	0	0	0	1	0	0	1	0	0	0.997506
SE	ENSMUSG00000031422.16;SE:chrX:136734501-136739805:136739894-136742824:-	Morf4l2	56397	ENSMUSG00000031422	protein_coding	chrX	0	0	NM_001168228;NM_019768;NM_001168226;NM_001168227;NM_001168229;NM_001168230;NM_001168225	XM_006528584	ENSMUST00000136650.7	ENSMUST00000137605.1,ENSMUST00000136650.7	-0.397598	0.027972	-0.0156583	1	-0.387863	0.03996	-0.0988429	0.412088	-0.272683	0.025974	-0.180344	0.287712	0.00973502	1	-0.0831845	0.391109	0.124914	0.565435	-0.164686	0.256743	0.115179	0.613387	-0.0815016	0.472028	1	1	1	0	0	0	0	0	0	0	0	0	1
SE	ENSMUSG00000031365.13;SE:chrX:73344912-73351269:73351360-73351809:+	Zfp275	27081	ENSMUSG00000031365	protein_coding	chrX	0	1	NM_001160229;NM_031494	XM_006528055	ENSMUST00000033731.3	ENSMUST00000033731.3,ENSMUST00000114499.7,ENSMUST00000139996.1	0.203686	0.020979	-0.00206008	1	0.229199	0.021978	-0.0840599	0.142358	0.220777	0.015984	-0.33506	0.0134865	0.0255127	1	-0.0819998	0.168332	0.0170902	1	-0.333	0.021978	-0.00842249	1	-0.251	0.0324675	1	1	1	0	0	0	0	0	1	0	1	1	0.219902
SE	ENSMUSG00000031150.12;SE:chrX:7738523-7740349:7740405-7750598:-	Ccdc120	54648	ENSMUSG00000031150	protein_coding	chrX	1	0	NM_207202	NA	ENSMUST00000139499.1	ENSMUST00000139499.1,ENSMUST00000154977.1	0.2	0.293706	0.2	0.32967	-0.1	0.518482	0.1	0.603896	0.4	0.0734266	0.1	0.594905	-0.3	0.146853	-0.1	0.558941	0.2	0.221778	-0.1	0.522977	0.5	0.0374625	0	1	0	0	0	0	0	1	0	0	0	0	0	0	0
SE	ENSMUSG00000030986.13;SE:chr7:133749036-133759400:133759913-133776602:-	Dhx32	101437	ENSMUSG00000030986	protein_coding	chr7	0	0	NM_001286031;NM_001286032;NM_001357685;NM_133941;NM_001286030	XM_006507137;XM_006507138	ENSMUST00000033290.11	ENSMUST00000106139.7,ENSMUST00000033290.11	0.111754	0.105894	-0.0420344	1	0.149845	0.032967	-0.00107027	1	0.138041	0.0599401	-0.0179237	1	0.0380905	1	0.0409642	1	0.0262872	1	0.0241107	1	-0.0118033	1	-0.0168534	1	0	1	0	0	0	0	0	0	0	0	0	0	0.482505
SE	ENSMUSG00000030970.16;SE:chr7:132999345-133025713:133025872-133081757:-	Ctbp2	13017	ENSMUSG00000030970	protein_coding	chr7	1	0	NM_001170744;NM_001347623;NM_009980	XM_030242066;XM_030242069;XM_030242067;XM_030242068;XM_030242070;XM_006507308;XM_030242064;XM_030242065;XM_006507309;XM_006507310;XM_006507311;XM_006507312	ENSMUST00000033269.14,ENSMUST00000172341.7	ENSMUST00000033269.14,ENSMUST00000172341.7,ENSMUST00000166439.7	0.0591346	0.233766	0.0712449	0.233766	0.119905	0.044955	0.0960676	0.148352	0.0260846	1	0.041641	1	0.06077	0.247253	0.0248228	1	-0.03305	1	-0.0296039	1	-0.09382	0.101898	-0.0544267	0.346154	0	1	0	0	0	0	0	0	0	0	0	0	0.439083
SE	ENSMUSG00000030881.15;SE:chr7:105637278-105637940:105638040-105638209:-	Arfip2	76932	ENSMUSG00000030881	protein_coding	chr7	1	0	NM_029802	XM_011241939;XM_006508317;XM_006508319	ENSMUST00000137931.7	ENSMUST00000137931.7,ENSMUST00000210911.1	-0.0751845	0.277223	-0.0211386	1	-0.205771	0.0224775	0.0145457	1	0.0135305	1	4.01702e-05	1	-0.130587	0.101898	0.0356843	1	0.088715	0.257742	0.0211788	1	0.219302	0.0284715	-0.0145055	1	0	1	0	0	0	1	0	0	0	0	0	0	0.716734
SE	ENSMUSG00000030816.8;SE:chr7:127591837-127592797:127592976-127594607:+	Rnf40	233900	ENSMUSG00000030816	protein_coding	chr7	1	0	NM_172281;NM_001360883	XM_006507749;XM_006507750	ENSMUST00000033088.7	ENSMUST00000033088.7,ENSMUST00000206914.1	0.0850342	0.131868	0.0639004	0.250749	0.13902	0.031968	-0.138153	0.106893	0.0798779	0.136863	-0.1187	0.120879	0.0539859	0.250749	-0.202053	0.045954	-0.0051563	1	-0.1826	0.0549451	-0.0591422	0.1998	0.0194528	1	0	1	0	0	0	0	0	0	0	1	0	0	0.574648
SE	ENSMUSG00000030792.8;SE:chr7:45210471-45211401:45211570-45211756:-	Dkkl1	50722	ENSMUSG00000030792	protein_coding	chr7	0	0	NM_015789	XM_006540985	ENSMUST00000033057.8	ENSMUST00000033057.8,ENSMUST00000210741.1	-0.00285653	1	0.300156	0.0314685	-0.206631	0.127373	0.16247	0.0979021	-0.193908	0.129371	0.303957	0.032967	-0.203774	0.134865	-0.137686	0.115385	-0.191051	0.134366	0.00380125	1	0.0127227	1	0.141488	0.121379	0	0	0	0	0	0	1	0	1	0	0	0	0.769608
SE	ENSMUSG00000030680.6;SE:chr7:127016282-127016558:127016927-127017277:-	Pagr1a	NA	ENSMUSG00000030680	protein_coding	chr7	0	0	NA	NA	ENSMUST00000206416.1	ENSMUST00000162069.2,ENSMUST00000206416.1	NA	1	-0.0315621	1	0.345638	0.00749251	-0.0546531	0.161339	-0.0188359	1	-0.035083	1	NA	1	-0.023091	1	NA	1	-0.0035209	1	-0.364474	0.00849151	0.0195701	1	0	1	0	0	0	1	0	0	0	0	0	0	1
SE	ENSMUSG00000030649.18;SE:chr7:101896450-101897733:101897817-101897942:+	Anapc15	75430	ENSMUSG00000030649	protein_coding	chr7	0	0	NM_001291353;NM_001291352;NM_001291348;NM_001291349;NM_027532	XM_030243050;XM_030243051;XM_030243049;XM_030243052;XM_011241935;XM_030243053;XM_030243054;XM_011241930;XM_006508285;XM_006508282;XM_006508280;XM_006508284;XM_011241931;XM_017312358;XM_006508279;XM_011241933;XM_011241932	ENSMUST00000144207.8,ENSMUST00000032884.15	ENSMUST00000032884.15,ENSMUST00000144207.8,ENSMUST00000106973.7	0.0710695	0.113387	-0.0701118	0.101399	0.128352	0.042957	-0.0330214	1	0.100554	0.0784216	-0.0503471	0.140859	0.0572824	0.126873	0.0370904	1	0.0294844	1	0.0197647	1	-0.0277981	1	-0.0173257	1	0	1	0	0	0	0	0	0	0	0	0	0	0.844428
SE	ENSMUSG00000030553.3;SE:chr7:68239194-68259237:68259289-68264144:-	Pgpep1l	78444	ENSMUSG00000030553	protein_coding	chr7	0	0	NM_030101	XM_017312399;XM_006541315;XM_017312398	ENSMUST00000207874.1	ENSMUST00000032770.3,ENSMUST00000207874.1	-0.401946	0.0404595	0.0869357	0.20979	0.0729921	0.245255	-0.0209004	1	-0.130286	0.178821	0.144342	0.153347	0.474938	0.0314685	-0.107836	0.183816	0.27166	0.0809191	0.0574064	0.235764	-0.203278	0.122877	0.165242	0.131868	1	0	0	1	0	0	0	0	0	0	0	0	0.563107
SE	ENSMUSG00000030545.9;SE:chr7:79737910-79740165:79740280-79742910:-	Pex11a	18631	ENSMUSG00000030545	protein_coding	chr7	0	0	NM_011068	XM_011250824	ENSMUST00000032761.7	ENSMUST00000150606.1,ENSMUST00000032761.7	0.0477703	1	0.0440381	1	-0.0039019	1	0.0343279	1	-0.113869	0.0549451	0.0164104	1	-0.0516722	0.148352	-0.00971019	1	-0.161639	0.0274725	-0.0276276	1	-0.109967	0.0634366	-0.0179175	1	0	0	0	0	1	0	0	0	0	0	0	0	0.6886
SE	ENSMUSG00000030538.15;SE:chr7:80230424-80232344:80232378-80232510:-	Cib1	23991	ENSMUSG00000030538	protein_coding	chr7	0	0	NM_011870;NM_001291275;NM_001291276	XM_011250861;XM_030242553	ENSMUST00000065163.14,ENSMUST00000206084.1	ENSMUST00000131402.2,ENSMUST00000065163.14,ENSMUST00000206084.1,ENSMUST00000205996.1	-0.118947	0.041958	-0.0749785	0.0839161	-0.0134215	1	0.0675985	0.0996503	-0.0694536	0.105644	0.0404016	1	0.105526	0.0524476	0.142577	0.0217283	0.0494937	1	0.11538	0.0457043	-0.0560321	0.231518	-0.0271969	1	1	0	0	0	0	0	0	0	0	1	1	0	0.773075
SE	ENSMUSG00000030538.15;SE:chr7:80228548-80230316:80230424-80232510:-	Cib1	23991	ENSMUSG00000030538	protein_coding	chr7	0	0	NM_011870;NM_001291275;NM_001291276	XM_011250861;XM_030242553	ENSMUST00000205996.1,ENSMUST00000131402.2	ENSMUST00000071457.11,ENSMUST00000131402.2,ENSMUST00000205996.1	0.333363	0.026973	0.206623	0.0764236	0.10308	0.262238	-0.103097	0.0996503	0.162003	0.105644	-0.121289	0.142358	-0.230283	0.0524476	-0.30972	0.0104895	-0.17136	0.145355	-0.327913	0.011988	0.0589227	0.231518	-0.0181922	1	1	0	0	0	0	0	0	0	0	1	1	0	0.380017
SE	ENSMUSG00000030424.15;SE:chr7:39467434-39471397:39471506-39472862:+	Zfp939	233147	ENSMUSG00000030424	transcribed_unprocessed_pseudogene	chr7	0	0	NM_001243021	XM_030242464;XM_030242465;XM_017322169	ENSMUST00000186855.5	ENSMUST00000061201.11,ENSMUST00000186855.5	0.133004	0.123876	-0.0524217	0.204795	-0.0898925	0.167832	0.186908	0.0629371	0.256108	0.038961	-0.0663966	0.195305	-0.222897	0.0519481	0.239329	0.0589411	0.123103	0.112388	-0.0139749	1	0.346	0.013986	-0.253304	0.0404595	0	0	1	0	0	1	0	0	0	0	0	1	0.464602
SE	ENSMUSG00000030223.14;SE:chr6:137418277-137420324:137420407-137426765:+	Ptpro	19277	ENSMUSG00000030223	protein_coding	chr6	0	0	NM_001164401;NM_011216;NM_001164402;NM_001164403	XM_030255238	ENSMUST00000077115.12,ENSMUST00000167002.3	ENSMUST00000077115.12,ENSMUST00000203914.1,ENSMUST00000167679.7,ENSMUST00000167002.3	-0.00523494	1	0.0312195	1	0.0339052	1	0.150521	0.0394605	0.0943439	0.0524476	0.0132158	1	0.0391401	1	0.119302	0.0629371	0.0995788	0.0544456	-0.0180037	1	0.0604387	0.0899101	-0.137305	0.0544456	0	0	0	0	0	0	0	1	0	0	0	0	0.90179
SE	ENSMUSG00000030216.12;SE:chr6:136818031-136820507:136820698-136821177:-	Wbp11	60321	ENSMUSG00000030216	protein_coding	chr6	0	0	NM_021714	XM_017321693;XM_030255522	ENSMUST00000116514.3	ENSMUST00000116514.3,ENSMUST00000204129.1	0.0153702	1	-0.120144	0.0104895	0.0279178	1	-0.0925946	0.0204795	0.0203142	1	-0.0521861	0.0579421	0.0125477	1	0.027549	1	0.004944	1	0.0679576	0.0544456	-0.00760366	1	0.0404085	1	0	0	0	0	0	0	1	1	0	0	0	0	0.819557
SE	ENSMUSG00000030189.15;SE:chr6:131370414-131375974:131376180-131379358:-	Ybx3	56449	ENSMUSG00000030189	protein_coding	chr6	0	1	NM_139117;NM_011733	NA	ENSMUST00000032309.12	ENSMUST00000032309.12,ENSMUST00000087865.3	0.120937	0.0314685	0.0349843	1	0.0834972	0.0554446	-0.0398269	1	0.118304	0.025974	0.0554915	0.115385	-0.0374402	1	-0.0748112	0.0914086	-0.00263369	1	0.0205072	1	0.0348065	1	0.0953184	0.0634366	1	0	1	0	0	0	0	0	0	0	0	0	0.411765
SE	ENSMUSG00000030062.7;SE:chr6:88084794-88088350:88088414-88089989:+	Rpn1	103963	ENSMUSG00000030062	protein_coding	chr6	0	1	NM_133933	NA	ENSMUST00000032143.7	ENSMUST00000204838.1,ENSMUST00000032143.7	-0.0571193	0.0519481	-0.0385411	1	0.0080232	1	0.00133964	1	-0.0462422	1	-0.0315854	1	0.0651425	0.0444555	0.0398808	1	0.0108771	1	0.00695578	1	-0.0542654	0.0629371	-0.032925	1	0	0	0	1	0	0	0	0	0	0	0	0	0.844025
SE	ENSMUSG00000030031.14;SE:chr6:95117974-95118523:95118733-95121739:+	Kbtbd8	243574	ENSMUSG00000030031	protein_coding	chr6	1	0	NM_001008785;NM_001102670	NA	ENSMUST00000032107.9	ENSMUST00000119582.2,ENSMUST00000032107.9	-0.0987756	0.187313	0.0324281	1	0.223756	0.0674326	-0.357793	0.0364635	0.1804	0.100899	-0.139468	0.154346	0.322531	0.035964	-0.390221	0.038961	0.279175	0.0454545	-0.171896	0.125874	-0.0433559	1	0.218326	0.101898	0	0	0	1	1	0	0	1	0	1	0	0	0.567723
SE	ENSMUSG00000029713.15;SE:chr5:137530436-137530695:137530840-137533139:-	Gnb2	14693	ENSMUSG00000029713	protein_coding	chr5	1	1	NM_010312	XM_006504553	ENSMUST00000031726.14	ENSMUST00000111020.7,ENSMUST00000031726.14	0.0190578	1	-0.0300514	1	0.0620434	0.147852	0.0284817	1	-0.012335	1	0.0827689	0.024642	0.0429855	1	0.0585331	0.100899	-0.0313929	1	0.11282	0.02331	-0.0743784	0.0599401	0.0542872	0.0772561	0	0	0	0	0	0	0	0	1	0	1	0	0.507459
SE	ENSMUSG00000029713.15;SE:chr5:137530290-137530398:137530436-137533139:-	Gnb2	14693	ENSMUSG00000029713	protein_coding	chr5	1	1	NM_010312	XM_006504553	ENSMUST00000111020.7	ENSMUST00000170293.7,ENSMUST00000111020.7	0.0529881	0.158591	-0.0222822	1	0.00438853	1	-0.00339636	1	0.134214	0.024975	-0.152157	0.024642	-0.0485996	1	0.0188858	1	0.0812254	0.0999001	-0.129875	0.02331	0.129825	0.02997	-0.148761	0.033966	0	0	1	0	0	1	0	0	1	0	1	1	0.449366
SE	ENSMUSG00000029713.15;SE:chr5:137529909-137530184:137530290-137533139:-	Gnb2	14693	ENSMUSG00000029713	protein_coding	chr5	1	1	NM_010312	XM_006504553	ENSMUST00000170293.7	ENSMUST00000170293.7,ENSMUST00000143495.7	-0.0165911	1	0.0177565	1	-0.0195542	1	-0.0150797	1	-0.0607446	0.0774226	0.0612771	0.0294705	-0.00296312	1	-0.0328363	1	-0.0441534	1	0.0435206	1	-0.0411903	1	0.0763568	0.0519481	0	0	0	0	0	0	0	0	1	0	0	0	0.16738
SE	ENSMUSG00000029713.15;SE:chr5:137529765-137529846:137529909-137533139:-	Gnb2	14693	ENSMUSG00000029713	protein_coding	chr5	1	1	NM_010312	XM_006504553	ENSMUST00000143495.7	ENSMUST00000168746.7,ENSMUST00000143495.7	-0.112917	0.02997	-0.00339398	1	-0.042325	1	0.0697653	0.0799201	-0.0298571	1	0.0793292	0.024642	0.0705921	0.0639361	0.0731592	0.100899	0.08306	0.0599401	0.0827231	0.02331	0.0124679	1	0.00956392	1	1	0	0	0	0	0	0	0	1	0	1	0	0.80814
SE	ENSMUSG00000029480.13;SE:chr5:125415166-125415301:125415398-125415866:-	Dhx37	208144	ENSMUSG00000029480	protein_coding	chr5	0	0	NM_203319	XM_017320765;XM_030254311	ENSMUST00000169485.5	ENSMUST00000196371.1,ENSMUST00000169485.5	0.0601885	0.318681	0.0354162	1	0.223198	0.040959	0.0347336	1	0.0977614	0.207792	0.00694531	1	0.16301	0.0609391	-0.000682593	1	0.0375729	1	-0.0284709	1	-0.125437	0.115884	-0.0277883	1	0	1	0	0	0	0	0	0	0	0	0	0	0.711561
SE	ENSMUSG00000029474.7;SE:chr5:122850298-122861689:122861907-122863987:+	Rnf34	80751	ENSMUSG00000029474	protein_coding	chr5	0	0	NM_030564	XM_006530512	ENSMUST00000031434.7	ENSMUST00000198602.1,ENSMUST00000031434.7	0.0509118	0.0869131	-0.0357881	1	0.0951151	0.0224775	-0.0100784	1	0.0852644	0.0324675	-0.0528467	0.0859141	0.0442033	1	0.0257096	1	0.0343525	1	-0.0170586	1	-0.00985075	1	-0.0427682	1	0	1	1	0	0	0	0	0	0	0	0	0	0.556904
SE	ENSMUSG00000029454.15;SE:chr5:121525767-121526745:121526860-121527091:-	Mapkapk5	17165	ENSMUSG00000029454	protein_coding	chr5	0	0	NM_010765	NA	ENSMUST00000111783.7,ENSMUST00000111782.7	ENSMUST00000111783.7,ENSMUST00000111782.7,ENSMUST00000153763.5	-0.162936	0.0859141	0.0388987	1	-0.0610691	0.259241	0.251345	0.017982	-0.16807	0.0519481	0.0951795	0.19031	0.101866	0.136364	0.212446	0.041958	-0.00513405	1	0.0562807	0.362637	-0.107	0.105644	-0.156165	0.0666833	0	0	0	0	0	0	0	1	0	1	0	0	0.551476
SE	ENSMUSG00000029454.15;SE:chr5:121525767-121526739:121526860-121527091:-	Mapkapk5	17165	ENSMUSG00000029454	protein_coding	chr5	0	0	NM_010765	NA	ENSMUST00000031410.13,ENSMUST00000126524.4,ENSMUST00000111781.7,ENSMUST00000111786.8	ENSMUST00000111781.7,ENSMUST00000153763.5,ENSMUST00000031410.13,ENSMUST00000111786.8,ENSMUST00000126524.4	-0.0453133	1	0.0242445	1	-0.0034907	1	0.104807	0.0367133	-0.0736406	0.0959041	0.0130651	1	0.0418226	1	0.0805628	0.0816683	-0.0283272	1	-0.0111793	1	-0.0701499	0.105644	-0.0917421	0.0666833	0	0	0	0	0	0	0	1	0	0	0	0	0.759108
SE	ENSMUSG00000029438.9;SE:chr5:123344721-123347631:123347717-123351867:+	Bcl7a	77045	ENSMUSG00000029438	protein_coding	chr5	1	0	NM_029850	NA	ENSMUST00000120593.4	ENSMUST00000031391.8,ENSMUST00000117971.1,ENSMUST00000120593.4	-0.0148918	1	-0.00689178	1	0.0580049	0.044955	-0.00496695	1	0.0267409	1	0.009837	1	0.0728967	0.0324675	0.00192483	1	0.0416327	1	0.0167288	1	-0.031264	1	0.014804	1	0	1	0	1	0	0	0	0	0	0	0	0	0.697608
SE	ENSMUSG00000029390.13;SE:chr5:124543164-124543487:124543507-124546896:+	Tmed2	56334	ENSMUSG00000029390	protein_coding	chr5	0	0	NM_019770	NA	ENSMUST00000135464.1	ENSMUST00000060226.10,ENSMUST00000124529.7,ENSMUST00000200031.1,ENSMUST00000135464.1	-0.060495	0.0274725	0.0210302	1	-0.0480886	1	0.0495584	1	-0.0101039	1	0.00274512	1	0.0124064	1	0.0285282	1	0.0503911	0.035964	-0.0182851	1	0.0379847	1	-0.0468132	1	1	0	0	0	1	0	0	0	0	0	0	0	0.477454
SE	ENSMUSG00000029148.15;SE:chr5:31245845-31246322:31246345-31247342:+	Nrbp1	192292	ENSMUSG00000029148	protein_coding	chr5	0	0	NM_001347326;NM_147201	XM_030254212;XM_030254214;XM_030254213;XM_030254215	ENSMUST00000202576.3	ENSMUST00000031034.11,ENSMUST00000202505.1,ENSMUST00000202576.3	0.0101576	1	-0.0251981	1	0.0583593	0.046953	-0.0210421	1	0.049414	1	-0.00172991	1	0.0482017	1	0.00415606	1	0.0392563	1	0.0234682	1	-0.00894535	1	0.0193122	1	0	1	0	0	0	0	0	0	0	0	0	0	0.179626
SE	ENSMUSG00000028969.10;SE:chr5:24420805-24420955:24421050-24422332:-	Cdk5	12568	ENSMUSG00000028969	protein_coding	chr5	0	0	NM_007668	XM_006535626	ENSMUST00000030814.10	ENSMUST00000030814.10,ENSMUST00000198990.1	0.0432498	1	0.0264498	1	0.0613069	0.0334665	0.0324126	1	-0.0207487	1	-0.0191113	1	0.0180571	1	0.00596281	1	-0.0639985	0.042957	-0.0455611	1	-0.0820556	0.0194805	-0.0515239	0.0494505	0	1	0	0	1	1	0	0	0	0	0	1	0.873368
SE	ENSMUSG00000028917.14;SE:chr4:141634478-141637425:141637484-141639676:-	Plekhm2	69582	ENSMUSG00000028917	protein_coding	chr4	0	0	NM_001033150;NM_001347237	NA	ENSMUST00000084203.10	ENSMUST00000030751.4,ENSMUST00000140223.1,ENSMUST00000084203.10	-0.0193064	1	0.11203	0.0314685	0.00122533	1	0.0502127	0.125375	-0.0520993	0.0789211	-0.0222674	1	0.0205317	1	-0.061817	0.0994006	-0.0327928	1	-0.134297	0.027972	-0.0533246	0.0664336	-0.0724801	0.0804196	0	0	0	0	0	0	1	0	0	0	1	0	0.452347
SE	ENSMUSG00000028789.16;SE:chr4:128950772-128959784:128959957-128961363:-	Azin2	242669	ENSMUSG00000028789	protein_coding	chr4	0	1	NM_001301841;NM_172875	XM_006503108;XM_011240538;XM_006503106;XM_006503107	ENSMUST00000106068.7,ENSMUST00000030581.9,ENSMUST00000128820.7,ENSMUST00000143912.7	ENSMUST00000106068.7,ENSMUST00000143912.7,ENSMUST00000030581.9,ENSMUST00000147731.1,ENSMUST00000128820.7	0.133373	0.026973	-0.0641346	0.0954046	0.0155167	1	-0.0504416	0.12987	0.00149641	1	-0.0410545	1	-0.117856	0.0314685	0.013693	1	-0.131876	0.0264735	0.0230801	1	-0.0140203	1	0.0093871	1	1	0	0	1	1	0	0	0	0	0	0	0	0.864967
SE	ENSMUSG00000028785.12;SE:chr4:129121302-129121570:129121667-129121835:-	Hpca	15444	ENSMUSG00000028785	protein_coding	chr4	1	0	NM_001286083;NM_001286081;NM_010471;NM_001130419	XM_030253224;XM_030253226;XM_030253227;XM_006502775;XM_006502776;XM_030253225;XM_006502777	ENSMUST00000116444.8	ENSMUST00000125931.7,ENSMUST00000116444.8	-0.150724	0.00999001	-0.0491955	1	-0.183873	0.002997	0.0100325	1	-0.152987	0.00799201	-0.0373068	1	-0.0331487	1	0.059228	0.146853	-0.00226234	1	0.0118886	1	0.0308864	1	-0.0473393	1	1	1	1	0	0	0	0	0	0	0	0	0	0.975922
SE	ENSMUSG00000028785.12;SE:chr4:129118762-129121222:129121302-129121835:-	Hpca	15444	ENSMUSG00000028785	protein_coding	chr4	1	0	NM_001286083;NM_001286081;NM_010471;NM_001130419	XM_030253224;XM_030253226;XM_030253227;XM_006502775;XM_006502776;XM_030253225;XM_006502777	ENSMUST00000125931.7	ENSMUST00000125931.7,ENSMUST00000139450.7	0.286679	0.00599401	0.135205	0.0899101	0.349011	0	-0.0933208	0.321678	0.34131	0	0.105902	0.313686	0.0623323	0.561439	-0.228525	0.0519481	0.0546315	0.565435	-0.029303	1	-0.00770076	1	0.199222	0.0779221	1	1	1	0	0	0	0	0	0	0	0	0	0.197561
SE	ENSMUSG00000028455.15;SE:chr4:43030298-43030436:43030535-43030971:-	Stoml2	66592	ENSMUSG00000028455	protein_coding	chr4	1	0	NM_023231	XM_030253701	ENSMUST00000030169.14,ENSMUST00000138030.1,ENSMUST00000127645.1	ENSMUST00000030169.14,ENSMUST00000127645.1,ENSMUST00000138030.1,ENSMUST00000123465.7	0.0889868	0.0629371	0.048435	1	0.00804401	1	0.0512921	0.241259	-0.0227219	1	0.0682407	0.178322	-0.0809428	0.0889111	0.00285709	1	-0.111709	0.046953	0.0198057	1	-0.0307659	1	0.0169486	1	0	0	0	0	1	0	0	0	0	0	0	0	0.357513
SE	ENSMUSG00000028341.9;SE:chr4:48049128-48049934:48050005-48051246:+	Nr4a3	18124	ENSMUSG00000028341	protein_coding	chr4	0	0	NM_015743	XM_006537656;XM_006537657;XM_006537658;XM_030253308	ENSMUST00000153369.1	ENSMUST00000030025.9,ENSMUST00000153369.1	-0.0582902	0.0649351	-0.0460773	1	-0.0807016	0.0254745	0.0512147	0.113886	-0.0727118	0.0384615	-0.0591727	0.0984016	-0.0224114	1	0.097292	0.0509491	-0.0144216	1	-0.0130954	1	0.00798988	1	-0.110387	0.040959	0	1	1	0	0	0	0	0	0	0	0	1	0.516331
SE	ENSMUSG00000028278.14;SE:chr4:32983607-32995802:32996097-33004151:+	Rragd	52187	ENSMUSG00000028278	protein_coding	chr4	0	0	NM_027491;NM_001369055	NA	ENSMUST00000098190.9	ENSMUST00000084747.5,ENSMUST00000098190.9	0.0856425	0.0519481	0.0478957	1	0.0791166	0.040959	-0.0529137	0.171828	0.0271586	1	0.034685	1	-0.00652592	1	-0.100809	0.0619381	-0.0584839	0.111888	-0.0132107	1	-0.051958	0.132867	0.0875988	0.0949051	0	1	0	0	0	0	0	0	0	0	0	0	0.403207
SE	ENSMUSG00000028211.11;SE:chr4:11165447-11167897:11167934-11169710:+	Trp53inp1	60599	ENSMUSG00000028211	protein_coding	chr4	0	1	NM_001199105;NM_021897	NA	ENSMUST00000132010.7	ENSMUST00000132010.7,ENSMUST00000029865.3	-0.113925	0.103397	0.0504797	0.213287	-0.246866	0.024975	0.103477	0.137363	-0.156514	0.0669331	0.186143	0.0699301	-0.132941	0.0829171	0.0529976	0.204795	-0.0425893	1	0.135663	0.123876	0.0903515	0.134366	0.0826658	0.159341	0	1	0	0	0	0	0	0	0	0	0	0	0.148297
SE	ENSMUSG00000028180.18;SE:chr3:157536386-157536478:157536586-157537587:+	Zranb2	53861	ENSMUSG00000028180	protein_coding	chr3	1	1	NM_017381;NM_001355381;NM_001355386	XM_017319646	ENSMUST00000106058.7,ENSMUST00000106057.7	ENSMUST00000184802.7,ENSMUST00000106057.7,ENSMUST00000106058.7	-0.0471159	1	0.0606393	0.257742	0.0525571	0.207792	0.0337184	1	0.0374132	1	0.0548045	0.261738	0.0996731	0.045954	-0.0269209	1	0.0845292	0.0529471	-0.00583483	1	-0.0151439	1	0.0210861	1	0	0	0	1	0	0	0	0	0	0	0	0	0.520143
SE	ENSMUSG00000028032.13;SE:chr3:131564983-131565592:131565643-131565948:+	Papss1	23971	ENSMUSG00000028032	protein_coding	chr3	0	0	NM_011863;NM_001289479;NM_001289478;NM_001289477	XM_030252605;XM_030252606	ENSMUST00000200527.4	ENSMUST00000200527.4,ENSMUST00000196408.4	0.276485	0.517483	NA	1	0.614757	0.187812	NA	1	-0.385243	0.395604	-0.4	0.431568	0.338272	0.463536	NA	1	-0.661728	0.125874	NA	1	-1	0	NA	1	0	0	0	0	0	1	0	0	0	0	0	0	0.691358
SE	ENSMUSG00000027971.16;SE:chr3:125714659-125722100:125722202-125724651:+	Ndst4	64580	ENSMUSG00000027971	protein_coding	chr3	1	0	NM_022565	XM_006501860;XM_011240189	ENSMUST00000173932.7,ENSMUST00000174648.5	ENSMUST00000173932.7,ENSMUST00000174648.5,ENSMUST00000198101.1	-0.115415	0.0514486	-0.0522558	0.188811	-0.14718	0.0344655	-0.0441895	1	-0.0668281	0.126873	-0.109903	0.0879121	-0.0317646	1	0.00806631	1	0.0485872	1	-0.0576477	0.181818	0.0803517	0.105395	-0.065714	0.169331	0	1	0	0	0	0	0	0	0	0	0	0	0.889632
SE	ENSMUSG00000027951.16;SE:chr3:89730838-89734842:89736273-89737990:+	Adar	56417	ENSMUSG00000027951	protein_coding	chr3	1	1	NM_001038587;NM_019655;NM_001357958;NM_001146296	XM_030252698;XM_006501753;XM_006501754	ENSMUST00000029563.13,ENSMUST00000107405.5	ENSMUST00000121094.7,ENSMUST00000107405.5,ENSMUST00000029563.13,ENSMUST00000118341.5	0.370865	0.0744256	0.125479	0.212288	0.305423	0.0709291	-0.597946	0.010989	-0.0545735	0.242757	NA	1	-0.0654422	0.25025	-0.723424	0.00599401	-0.425438	0.0384615	NA	1	-0.359996	0.048951	NA	1	0	0	0	0	1	1	0	1	0	1	0	0	0
SE	ENSMUSG00000027944.13;SE:chr3:89995904-89996011:89996117-89996247:-	Hax1	23897	ENSMUSG00000027944	protein_coding	chr3	0	0	NM_011826;NM_001282032;NM_001310681	XM_006501446;XM_017319570	ENSMUST00000079724.8,ENSMUST00000197767.4,ENSMUST00000197786.4,ENSMUST00000199014.4,ENSMUST00000197725.4,ENSMUST00000198782.1,ENSMUST00000199163.1	ENSMUST00000197767.4,ENSMUST00000079724.8,ENSMUST00000197786.4,ENSMUST00000199163.1,ENSMUST00000197725.4,ENSMUST00000197432.4,ENSMUST00000199014.4,ENSMUST00000198782.1	-0.05623	0.155844	-0.051259	0.166334	-0.0429901	1	-0.0533084	0.124376	0.0160327	1	0.0413673	1	0.0132399	1	-0.00204939	1	0.0722626	0.1004	0.0926263	0.0464535	0.0590228	0.11988	0.0946757	0.0284715	0	0	0	0	0	0	0	0	0	0	1	1	0.910213
SE	ENSMUSG00000027942.16;SE:chr3:90056324-90056529:90056582-90058485:+	4933434E20Rik	99650	ENSMUSG00000027942	protein_coding	chr3	0	0	NM_001287087;NM_025762;NM_027500;NM_001287086	NA	ENSMUST00000159064.7,ENSMUST00000160640.7,ENSMUST00000029552.12,ENSMUST00000162114.7,ENSMUST00000161874.2	ENSMUST00000160640.7,ENSMUST00000162114.7,ENSMUST00000159064.7,ENSMUST00000161874.2,ENSMUST00000068798.12,ENSMUST00000029552.12	-0.0345554	1	-0.0087932	1	-0.0148529	1	0.0368945	1	0.0684293	0.043956	0.000282092	1	0.0197024	1	0.0456877	1	0.102985	0.022644	0.0090753	1	0.0832822	0.02664	-0.0366124	1	0	0	1	0	1	1	0	0	0	0	0	0	0.666172
SE	ENSMUSG00000027942.16;SE:chr3:90053609-90056529:90056582-90058485:+	4933434E20Rik	99650	ENSMUSG00000027942	protein_coding	chr3	0	0	NM_001287087;NM_025762;NM_027500;NM_001287086	NA	ENSMUST00000159202.7	ENSMUST00000161918.2,ENSMUST00000159202.7	0.00662467	1	-0.0250627	1	0.0372156	1	-0.0649127	0.221778	-0.176688	0.043956	-0.0278588	1	0.0305909	1	-0.03985	1	-0.183312	0.022644	-0.00279605	1	-0.213903	0.02664	0.0370539	1	0	0	1	0	1	1	0	0	0	0	0	0	0.333015
SE	ENSMUSG00000027942.16;SE:chr3:90053609-90056207:90056324-90058485:+	4933434E20Rik	99650	ENSMUSG00000027942	protein_coding	chr3	0	0	NM_001287087;NM_025762;NM_027500;NM_001287086	NA	ENSMUST00000068798.12	ENSMUST00000068798.12,ENSMUST00000161918.2	0.0792479	0.197802	-0.0600769	0.28971	0.0444504	1	-0.138346	0.041958	-0.173895	0.02997	-0.0298543	1	-0.0347976	1	-0.0782691	0.227772	-0.253142	0.003996	0.0302226	1	-0.218345	0.00599401	0.108492	0.115884	0	0	1	0	1	1	0	1	0	0	0	0	0.692747
SE	ENSMUSG00000027893.14;SE:chr3:107670320-107671138:107671244-107672042:-	Ahcyl1	229709	ENSMUSG00000027893	protein_coding	chr3	0	1	NM_001357111;NM_145542;NM_001357110;NM_001357112;NM_001357113	XM_030252590;XM_030252592;XM_030252593;XM_030252591	ENSMUST00000029490.14	ENSMUST00000029490.14,ENSMUST00000138091.7	0.0441199	1	0.0440166	1	0.0212749	1	-0.0587066	0.030969	0.0339246	1	0.0568869	0.028971	-0.022845	1	-0.102723	0.00999001	-0.0101953	1	0.0128703	1	0.0126497	1	0.115593	0.00949051	0	0	0	0	0	0	0	1	1	1	0	1	0.579719
SE	ENSMUSG00000027883.15;SE:chr3:108703086-108711277:108711580-108722041:-	Gpsm2	76123	ENSMUSG00000027883	protein_coding	chr3	0	1	NM_029522	XM_006502256	ENSMUST00000029482.15	ENSMUST00000124043.1,ENSMUST00000029482.15	0.0586792	0.17033	0.0500095	0.168332	0.0641158	0.153846	0.0538469	0.164336	0.135545	0.0629371	0.169682	0.035964	0.00543658	1	0.00383739	1	0.0768655	0.128372	0.119672	0.0709291	0.071429	0.132867	0.115835	0.0714286	0	0	0	0	0	0	0	0	1	0	0	0	1
SE	ENSMUSG00000027797.15;SE:chr3:55516986-55521850:55521923-55533570:+	Dclk1	13175	ENSMUSG00000027797	protein_coding	chr3	0	1	NM_001357466;NM_001195538;NM_001357475;NM_001111053;NM_001195540;NM_001111051;NM_001357476;NM_001195539;NM_001357469;NM_019978;NM_001357468;NM_001111052	XM_006500983;XM_006500982;XM_030252411;XM_011240007;XM_006500981;XM_017319447;XM_030252412	ENSMUST00000070418.8,ENSMUST00000199702.4	ENSMUST00000199702.4,ENSMUST00000198437.4,ENSMUST00000196745.4,ENSMUST00000070418.8,ENSMUST00000198412.4,ENSMUST00000054237.13	-0.0213025	1	-0.0380794	1	-0.0130352	1	0.0129787	1	-0.0129429	1	-0.0304875	1	0.00826726	1	0.0510581	0.0474525	0.00835961	1	0.00759192	1	9.235e-05	1	-0.0434662	1	0	0	0	0	0	0	0	0	0	1	0	0	0.451914
SE	ENSMUSG00000027777.15;SE:chr3:68065007-68494574:68495257-68596150:+	Schip1	30953	ENSMUSG00000027777	protein_coding	chr3	0	1	NM_001113421;NM_001113420;NM_001282045;NM_001282044;NM_013928	NA	ENSMUST00000029346.12	ENSMUST00000169909.9,ENSMUST00000029346.12	0.0404607	1	-0.369202	0.034965	0.283071	0.048951	0.0146117	1	0.110919	0.198302	0.055709	0.191309	0.242611	0.0619381	0.383814	0.028971	0.070458	0.203796	0.424911	0.0224775	-0.172153	0.0894106	0.0410973	1	0	1	0	0	0	0	1	0	0	1	1	0	1
SE	ENSMUSG00000027593.15;SE:chr2:154791231-154821007:154821089-154857269:+	Raly	19383	ENSMUSG00000027593	protein_coding	chr2	0	1	NM_001139511;NM_023130;NM_001139512;NM_001139513	XM_006499016;XM_017316631;XM_006499014;XM_006499013;XM_006499015;XM_030248812	ENSMUST00000129137.7	ENSMUST00000125872.7,ENSMUST00000129137.7	0.178887	0.161838	-0.0904781	0.613387	0.0461919	1	NA	1	0.368939	0.047952	-0.0215674	1	-0.132695	0.327672	NA	1	0.190052	0.321678	0.0689108	0.727273	0.322747	0.0799201	NA	1	0	0	1	0	0	0	0	0	0	0	0	0	0
SE	ENSMUSG00000027574.15;SE:chr2:180935029-180935943:180936027-180937151:-	Nkain4	58237	ENSMUSG00000027574	protein_coding	chr2	0	1	NM_021426;NM_001141933	XM_017319153;XM_006500690;XM_006500689;XM_030251916;XM_030251915;XM_030251914	ENSMUST00000103053.9	ENSMUST00000151494.7,ENSMUST00000103053.9,ENSMUST00000108873.8	0.0308069	1	0.0388767	1	-0.0576174	0.140859	0.00250881	1	-0.0234813	1	0.0236844	1	-0.0884242	0.038961	-0.0363679	1	-0.0542882	0.175325	-0.0151923	1	0.034136	1	0.0211756	1	0	0	0	1	0	0	0	0	0	0	0	0	0.612387
SE	ENSMUSG00000027438.14;SE:chr2:148707023-148707159:148707205-148709317:-	Napb	17957	ENSMUSG00000027438	protein_coding	chr2	0	1	NM_019632	XM_030248234	ENSMUST00000028926.12	ENSMUST00000136513.1,ENSMUST00000028926.12	-0.00129536	1	0.0696498	0.0194805	0.00343605	1	0.0129902	1	0.00460513	1	0.0255083	1	0.00473141	1	-0.0566596	0.0274725	0.00590049	1	-0.0441415	1	0.00116908	1	0.0125181	1	0	0	0	0	0	0	1	0	0	1	0	0	0.992965
SE	ENSMUSG00000027257.13;SE:chr2:91256926-91259868:91259927-91260171:+	Pacsin3	80708	ENSMUSG00000027257	protein_coding	chr2	0	0	NM_028733;NM_001289677;NM_001289678;NM_030880	XM_006500424;XM_030252256;XM_006500425;XM_006500427;XM_006500428	ENSMUST00000168916.7	ENSMUST00000144394.7,ENSMUST00000168916.7	0.085502	0.154346	-0.0404739	1	-0.0623106	0.219281	0.1032	0.306693	-0.183119	0.116883	0.256719	0.100899	-0.147813	0.109391	0.143674	0.157343	-0.268621	0.042957	0.297193	0.0729271	-0.120809	0.13037	0.153519	0.270729	0	0	0	0	1	0	0	0	0	0	0	0	0.670718
SE	ENSMUSG00000027257.13;SE:chr2:91256926-91259864:91259927-91260171:+	Pacsin3	80708	ENSMUSG00000027257	protein_coding	chr2	0	0	NM_028733;NM_001289677;NM_001289678;NM_030880	XM_006500424;XM_030252256;XM_006500425;XM_006500427;XM_006500428	ENSMUST00000028694.11	ENSMUST00000028694.11,ENSMUST00000144394.7	0.0892201	0.154346	0.0916072	0.184815	-0.103957	0.160839	0.0383104	1	-0.0206295	1	0.0105747	1	-0.193177	0.042957	-0.0532968	0.157343	-0.10985	0.0789211	-0.0810326	0.0969031	0.0833278	0.13037	-0.0277357	1	0	0	0	1	0	0	0	0	0	0	0	0	0.379167
SE	ENSMUSG00000027255.14;SE:chr2:91268508-91269070:91269111-91269452:+	Arfgap2	77038	ENSMUSG00000027255	protein_coding	chr2	0	0	NM_023854;NM_001166024	NA	ENSMUST00000028691.6	ENSMUST00000028691.6,ENSMUST00000080008.12	-0.0475358	1	0.0166189	1	-0.136526	0.010989	-0.0327407	1	-0.0323205	1	-0.0515792	0.0904096	-0.0889901	0.0334665	-0.0493597	1	0.0152153	1	-0.0681982	0.0679321	0.104205	0.0194805	-0.0188385	1	0	1	0	1	0	1	0	0	0	0	0	0	0.566374
SE	ENSMUSG00000027215.13;SE:chr2:93437470-93443369:93443444-93462330:-	Cd82	12521	ENSMUSG00000027215	protein_coding	chr2	0	1	NM_001271430;NM_007656;NM_001271432;NM_001271461;NM_001271462;NM_001271431;NM_001136055	XM_030247042	ENSMUST00000028644.10,ENSMUST00000144168.7	ENSMUST00000144168.7,ENSMUST00000028644.10,ENSMUST00000099696.7	-0.0608228	0.171828	-0.0241007	1	-0.0704767	0.153846	-0.125859	0.040959	-0.00457558	1	-0.0384338	1	-0.00965391	1	-0.101758	0.0899101	0.0562472	0.193806	-0.0143331	1	0.0659011	0.161838	0.0874253	0.0829171	0	0	0	0	0	0	0	1	0	0	0	0	0.806845
SE	ENSMUSG00000027104.18;SE:chr2:73873745-73880285:73880379-73892475:-	Atf2	11909	ENSMUSG00000027104	protein_coding	chr2	1	1	NM_001284369;NM_001025093;NM_001284371;NM_001284370;NM_009715;NM_001284376;NM_001284374;NM_001284373;NM_001284372	XM_030246846;XM_030246840;XM_030246847;XM_030246850;XM_030246843;XM_030246844;XM_030246841;XM_030246853;XM_030246872;XM_030246855;XM_030246858;XM_030246873;XM_030246867	ENSMUST00000055833.11,ENSMUST00000141050.7	ENSMUST00000128531.7,ENSMUST00000141050.7,ENSMUST00000090802.10,ENSMUST00000055833.11	-0.234512	0.224775	NA	1	-0.30141	0.0314685	0.137245	1	-0.167006	0.382118	-0.0714865	0.570929	-0.0668988	1	NA	1	0.0675055	0.496004	NA	1	0.134404	0.276474	-0.208731	0.271978	0	1	0	0	0	0	0	0	0	0	0	0	1
SE	ENSMUSG00000027002.13;SE:chr2:80570229-80571213:80571230-80580858:-	Nckap1	50884	ENSMUSG00000027002	protein_coding	chr2	0	1	NM_001355411;NM_016965;NM_001355410;NM_001290745	NA	ENSMUST00000111760.2	ENSMUST00000111760.2,ENSMUST00000028386.11	0.0286498	1	0.0139593	1	0.0238907	1	-0.0258562	1	0.00592807	1	0.0279689	1	-0.00475916	1	-0.0398155	1	-0.0227218	1	0.0140096	1	-0.0179626	1	0.0538251	0.0254745	0	0	0	0	0	0	0	0	0	0	0	1	0.292046
SE	ENSMUSG00000026946.9;SE:chr2:51960660-51972588:51972627-51972909:-	Nmi	64685	ENSMUSG00000026946	protein_coding	chr2	0	0	NM_019401;NM_001141948;NM_001141949	XM_030251934;XM_030251933;XM_006498218;XM_006498219	ENSMUST00000145481.7	ENSMUST00000112705.8,ENSMUST00000123521.1,ENSMUST00000145481.7	-0.0939032	0.225275	-0.279558	0.0749251	-0.0518485	0.357393	-0.150023	0.226274	-0.0555171	0.343906	0.050188	0.313187	0.0420546	1	0.129535	0.296703	0.038386	1	0.329746	0.0284715	-0.0036686	1	0.200211	0.127373	0	0	0	0	0	0	0	0	0	0	1	0	0.152695
SE	ENSMUSG00000026860.16;SE:chr2:30348617-30349226:30349237-30350288:-	Sh3glb2	227700	ENSMUSG00000026860	protein_coding	chr2	0	0	NM_001289709;NM_139302;NM_001362888;NM_001289710;NM_001346806	XM_030249884;XM_030249870;XM_030249878;XM_006497938;XM_006497937;XM_011239078;XM_011239077;XM_006497941;XM_006497942;XM_006497939;XM_030249882	ENSMUST00000113621.9,ENSMUST00000140801.7	ENSMUST00000100215.10,ENSMUST00000128387.7,ENSMUST00000140801.7,ENSMUST00000028214.14,ENSMUST00000113621.9,ENSMUST00000140899.7	0.00986366	1	0.0403377	1	-0.00585059	1	0.0515438	0.0644356	0.0281612	1	0.0815988	0.02997	-0.0157142	1	0.0112061	1	0.0182976	1	0.0412611	1	0.0340118	1	0.030055	1	0	0	0	0	0	0	0	0	1	0	0	0	0.780326
SE	ENSMUSG00000026860.16;SE:chr2:30347104-30348555:30348617-30350288:-	Sh3glb2	227700	ENSMUSG00000026860	protein_coding	chr2	0	0	NM_001289709;NM_139302;NM_001362888;NM_001289710;NM_001346806	XM_030249884;XM_030249870;XM_030249878;XM_006497938;XM_006497937;XM_011239078;XM_011239077;XM_006497941;XM_006497942;XM_006497939;XM_030249882	ENSMUST00000100215.10,ENSMUST00000028214.14,ENSMUST00000128387.7	ENSMUST00000163668.2,ENSMUST00000151354.7,ENSMUST00000100215.10,ENSMUST00000128387.7,ENSMUST00000028214.14,ENSMUST00000113620.9	-0.017984	1	-0.0401971	1	-5.96397e-05	1	-0.0855853	0.0644356	-0.0349343	1	-0.0900533	0.041958	0.0179243	1	-0.0453882	1	-0.0169504	1	-0.0498562	1	-0.0348747	1	-0.00446805	1	0	0	0	0	0	0	0	0	1	0	0	0	0.45541
SE	ENSMUSG00000026824.11;SE:chr2:55437902-55446826:55447042-55594811:+	Kcnj3	16519	ENSMUSG00000026824	protein_coding	chr2	0	0	NM_008426;NM_001355118;NM_001304810	XM_030247723;XM_030247737;XM_030247725;XM_030247736;XM_030247738;XM_030247730;XM_030247739;XM_030247729;XM_030247740;XM_030247742;XM_030247722;XM_030247750;XM_030247751;XM_030247749;XM_006497731	ENSMUST00000067101.9,ENSMUST00000112633.2	ENSMUST00000067101.9,ENSMUST00000112633.2,ENSMUST00000112632.1	0.0258077	1	0.0554802	0.0754246	0.0140925	1	-0.0324717	1	0.0345468	1	0.0324513	1	-0.0117151	1	-0.0879519	0.032967	0.00873911	1	-0.0230289	1	0.0204542	1	0.064923	0.0549451	0	0	0	0	0	0	0	0	0	1	0	0	0.471001
SE	ENSMUSG00000026819.15;SE:chr2:32420416-32420656:32420691-32421303:-	Slc25a25	227731	ENSMUSG00000026819	protein_coding	chr2	0	0	NM_001362906;NM_001164358;NM_146118;NM_001164357;NM_001362907;NM_001362905;NM_001290558	XM_006497955	ENSMUST00000052119.13,ENSMUST00000028160.14,ENSMUST00000127961.2	ENSMUST00000113308.7,ENSMUST00000127961.2,ENSMUST00000052119.13,ENSMUST00000136361.7,ENSMUST00000113310.8,ENSMUST00000153886.6,ENSMUST00000113307.8,ENSMUST00000028160.14	0.0177363	1	0.0177919	1	0.00333222	1	-0.030313	1	0.0229375	1	0.070949	0.0639361	-0.014404	1	-0.0481049	1	0.00520125	1	0.0531572	0.1004	0.0196053	1	0.101262	0.0414585	0	0	0	0	0	0	0	0	0	0	0	1	0.253905
SE	ENSMUSG00000026755.14;SE:chr2:39008324-39013117:39013187-39013723:+	Arpc5l	74192	ENSMUSG00000026755	protein_coding	chr2	1	1	NM_028809	XM_006498389;XM_006498391	ENSMUST00000090993.7	ENSMUST00000204825.2,ENSMUST00000090993.7	0.124826	0.0539461	-0.129434	0.0404595	0.0483976	1	-0.0828614	0.0859141	0.168707	0.028971	-0.0776994	0.0799201	-0.0764284	0.0969031	0.0465722	1	0.043881	1	0.0517342	0.127373	0.120309	0.0504496	0.00516201	1	0	0	1	0	0	0	1	0	0	0	0	0	0.753968
SE	ENSMUSG00000026753.5;SE:chr2:39204974-39206652:39206717-39210958:-	Ppp6c	67857	ENSMUSG00000026753	protein_coding	chr2	0	1	NM_024209	XM_006498256	ENSMUST00000028087.5,ENSMUST00000204368.1	ENSMUST00000204701.2,ENSMUST00000028087.5,ENSMUST00000204368.1	0.00736352	1	-0.0235184	1	0.00997829	1	0.059298	0.0729271	-0.0640863	0.0589411	-0.0170742	1	0.00261477	1	0.0828164	0.132867	-0.0714498	0.0534466	0.00644417	1	-0.0740646	0.037962	-0.0763723	0.102897	0	0	0	0	0	1	0	0	0	0	0	0	0.833554
SE	ENSMUSG00000026753.5;SE:chr2:39200121-39204833:39204974-39210958:-	Ppp6c	67857	ENSMUSG00000026753	protein_coding	chr2	0	1	NM_024209	XM_006498256	ENSMUST00000204701.2	ENSMUST00000204701.2,ENSMUST00000204257.2	0.0735863	0.267732	-0.157665	0.0809191	0.0706122	0.271728	-0.152409	0.0639361	0.252146	0.030969	-0.102925	0.145854	-0.00297408	1	0.00525602	1	0.178559	0.0534466	0.0547396	0.284715	0.181533	0.037962	0.0494835	1	0	0	1	0	0	1	0	0	0	0	0	0	1
SE	ENSMUSG00000026586.16;SE:chr1:163248396-163253977:163254048-163257761:-	Prrx1	18933	ENSMUSG00000026586	protein_coding	chr1	0	1	NM_175686;NM_011127;NM_001025570	XM_006496703	ENSMUST00000075805.12,ENSMUST00000183691.2	ENSMUST00000075805.12,ENSMUST00000027878.13,ENSMUST00000183691.2	0.128808	0.150849	0.0997175	0.183317	0.199162	0.0884116	-0.284797	0.0639361	-0.139972	0.146354	-0.0678351	0.225774	0.0703548	0.213287	-0.384515	0.0384615	-0.26878	0.0544456	-0.167553	0.137363	-0.339135	0.0314685	0.216962	0.105894	0	0	0	0	0	1	0	0	0	1	0	0	0.262821
SE	ENSMUSG00000026439.14;SE:chr1:132484801-132485448:132485505-132489588:+	Rbbp5	213464	ENSMUSG00000026439	protein_coding	chr1	0	0	NM_172517;NM_001357486;NM_001357487	XM_006529358;XM_030252808	ENSMUST00000027700.14	ENSMUST00000027700.14,ENSMUST00000188575.6	0.0527379	0.12038	0.0295257	1	0.139504	0.025974	-0.0178393	1	0.058202	0.114386	0.00443592	1	0.0867663	0.0604396	-0.047365	1	0.00546416	1	-0.0250898	1	-0.0813022	0.0834166	0.0222752	1	0	1	0	0	0	0	0	0	0	0	0	0	0.843431
SE	ENSMUSG00000026418.16;SE:chr1:135799496-135799973:135800020-135802594:+	Tnni1	21952	ENSMUSG00000026418	protein_coding	chr1	0	0	NM_021467;NM_001112702	XM_006529382;XM_011247974	ENSMUST00000152208.7	ENSMUST00000152075.7,ENSMUST00000152208.7	0.0191006	1	-0.189489	0.0589411	-0.485188	0.0284715	-0.216595	0.0559441	-0.493654	0.01998	-0.0175812	1	-0.504288	0.0104895	-0.0271064	1	-0.512755	0.0104895	0.171908	0.0759241	-0.00846638	1	0.199014	0.0719281	0	1	1	1	1	0	0	0	0	0	0	0	0.405172
SE	ENSMUSG00000026276.17;SE:chr1:93479068-93489128:93489154-93491157:+	Sept2	NA	ENSMUSG00000026276	protein_coding	chr1	0	1	NA	NA	ENSMUST00000131175.8,ENSMUST00000179353.7	ENSMUST00000136182.7,ENSMUST00000179353.7,ENSMUST00000172165.7,ENSMUST00000131175.8	-0.101925	0.0472028	0.137152	0.0576923	-0.0516368	0.145355	0.00480253	1	0.077871	0.176823	0.0362679	1	0.0502881	0.165584	-0.13235	0.0382118	0.179796	0.014985	-0.100885	0.0711788	0.129508	0.0404595	0.0314653	1	1	0	0	0	1	1	0	0	0	1	0	0	0.999204
SE	ENSMUSG00000026276.17;SE:chr1:93479068-93489124:93489154-93491157:+	Sept2	NA	ENSMUSG00000026276	protein_coding	chr1	0	1	NA	NA	ENSMUST00000027495.14,ENSMUST00000152778.1	ENSMUST00000027495.14,ENSMUST00000152778.1,ENSMUST00000136182.7,ENSMUST00000172165.7	-0.204392	0.0472028	0.172168	0.0576923	-0.105066	0.145355	-0.0484152	1	-0.0598267	0.245754	0.00928997	1	0.0993263	0.165584	-0.220583	0.0382118	0.144565	0.0756743	-0.162878	0.0711788	0.0452391	1	0.0577052	0.448052	1	0	0	0	0	0	0	0	0	1	0	0	0.996008
SE	ENSMUSG00000026240.12;SE:chr1:86589341-86592291:86592366-86596751:+	Cops7b	26895	ENSMUSG00000026240	protein_coding	chr1	1	0	NM_172974;NM_001360888;NM_001360887	XM_030254496;XM_006529625	ENSMUST00000121534.7,ENSMUST00000027446.10	ENSMUST00000121534.7,ENSMUST00000138280.7,ENSMUST00000027446.10	0.104639	0.221778	-0.0316214	1	0.286283	0.011988	-0.0143995	1	0.204634	0.0584416	0.0123036	1	0.181644	0.0539461	0.0172219	1	0.0999947	0.203796	0.0439251	1	-0.081649	0.286214	0.0267031	1	0	1	0	0	0	0	0	0	0	0	0	0	0.733088
SE	ENSMUSG00000026200.13;SE:chr1:75202466-75202575:75202749-75202847:-	Glb1l	74577	ENSMUSG00000026200	protein_coding	chr1	0	0	NM_029010	XM_006496554;XM_006496555;XM_006496553;XM_017312537;XM_030243215;XM_011238713;XM_030243213	ENSMUST00000155716.7,ENSMUST00000113623.7,ENSMUST00000132507.7	ENSMUST00000155716.7,ENSMUST00000132507.7,ENSMUST00000113623.7,ENSMUST00000189663.6	0.134681	0.131369	-0.086364	0.157842	0.265976	0.047952	-0.106609	0.136364	0.335955	0.0234765	0.173442	0.0704296	0.131295	0.123876	-0.0202451	1	0.201275	0.0894106	0.259806	0.0509491	0.0699794	0.199301	0.280052	0.033966	0	1	1	0	0	0	0	0	0	0	0	1	0.71547
SE	ENSMUSG00000026127.13;SE:chr1:34443695-34443769:34443923-34443997:+	Imp4	27993	ENSMUSG00000026127	protein_coding	chr1	0	0	NM_178601	NA	ENSMUST00000027303.13,ENSMUST00000134327.1	ENSMUST00000027303.13,ENSMUST00000134327.1,ENSMUST00000136770.2	-0.0333551	1	0.0470286	1	-0.00935808	1	-0.0572516	0.0959041	-0.00567869	1	-0.0781392	0.0729271	0.023997	1	-0.10428	0.0514486	0.0276764	1	-0.125168	0.038961	0.00367938	1	-0.0208876	1	0	0	0	0	0	0	0	0	0	0	1	0	0.887612
SE	ENSMUSG00000026034.17;SE:chr1:58419733-58420121:58420211-58421083:-	Clk1	12747	ENSMUSG00000026034	protein_coding	chr1	1	1	NM_001042634	NA	ENSMUST00000034868.13	ENSMUST00000148330.7,ENSMUST00000034868.13,ENSMUST00000151338.7,ENSMUST00000135380.1	-0.0835743	0.0759241	-0.136326	0.0559441	-0.0136695	1	0.0995455	0.114885	0.0238674	1	0.0303098	1	0.0699048	0.157842	0.235872	0.013986	0.107442	0.0689311	0.166636	0.040959	0.0375369	1	-0.0692357	0.211788	0	0	0	0	0	0	0	0	0	1	1	0	0.631725
SE	ENSMUSG00000025917.9;SE:chr1:10030710-10032339:10032424-10033258:-	Cops5	26754	ENSMUSG00000025917	protein_coding	chr1	0	1	NM_001277101;NM_013715	NA	ENSMUST00000027050.9,ENSMUST00000186528.6,ENSMUST00000188619.1	ENSMUST00000188619.1,ENSMUST00000190155.6,ENSMUST00000186528.6,ENSMUST00000027050.9	0.0128399	1	0.0188057	1	-0.00258664	1	0.0298991	1	0.0689619	0.0304695	0.0597532	0.0314685	-0.0154266	1	0.0110934	1	0.056122	0.0554446	0.0409475	1	0.0715485	0.032967	0.0298541	1	0	0	1	0	0	1	0	0	1	0	0	0	0.787308
SE	ENSMUSG00000025916.10;SE:chr1:9968931-9976587:9976699-9978816:-	Ppp1r42	69312	ENSMUSG00000025916	protein_coding	chr1	0	0	NM_145692	XM_006495566;XM_006495565	ENSMUST00000124874.7	ENSMUST00000124874.7,ENSMUST00000147000.8	NA	1	NA	1	NA	1	NA	1	NA	1	NA	1	NA	1	NA	1	NA	1	-0.643367	0.040959	NA	1	NA	1	0	0	0	0	0	0	0	0	0	0	1	0	NA
SE	ENSMUSG00000025794.9;SE:chr9:120572197-120572768:120572862-120573576:+	Rpl14	67115	ENSMUSG00000025794	protein_coding	chr9	0	1	NM_025974	NA	ENSMUST00000165532.2,ENSMUST00000213310.1,ENSMUST00000216628.1	ENSMUST00000165532.2,ENSMUST00000216990.1,ENSMUST00000216628.1,ENSMUST00000213310.1	0.0205113	1	-0.0216692	1	0.0243788	1	-0.053639	0.015984	-0.0132697	1	-0.0308884	1	0.00386744	1	-0.0319697	1	-0.033781	1	-0.00921922	1	-0.0376484	1	0.0227505	1	0	0	0	0	0	0	0	1	0	0	0	0	0.809486
SE	ENSMUSG00000025531.14;SE:chrX:113112049-113112549:113112665-113116016:-	Chm	12662	ENSMUSG00000025531	protein_coding	chrX	0	0	NM_001370788;NM_001370790;NM_018818;NM_001370789	XM_006528381;XM_006528383;XM_030251211;XM_006528384;XM_006528382	ENSMUST00000026607.14,ENSMUST00000135821.7	ENSMUST00000026607.14,ENSMUST00000113388.2,ENSMUST00000135821.7	0.00120145	1	0.177264	0.0264735	-0.00407218	1	-0.0189127	1	-0.00407218	1	0.0226541	1	-0.00527363	1	-0.196177	0.023976	-0.00527363	1	-0.15461	0.0384615	0	1	0.0415668	1	0	0	0	0	0	0	1	0	0	1	1	0	1
SE	ENSMUSG00000025474.9;SE:chr7:140008094-140029827:140029986-140031011:-	Tubgcp2	74237	ENSMUSG00000025474	protein_coding	chr7	0	0	NM_001286007;NM_001286011;NM_133755;NM_001286009	XM_030243026;XM_011249861;XM_030243027	ENSMUST00000209930.1,ENSMUST00000026547.8,ENSMUST00000211638.1,ENSMUST00000211186.1	ENSMUST00000210224.1,ENSMUST00000209930.1,ENSMUST00000211638.1,ENSMUST00000026547.8,ENSMUST00000211186.1	-0.0921172	0.0474525	0.0822195	0.0694306	0.0015784	1	0.0323345	1	0.0499397	1	0.0541131	0.101399	0.0936956	0.0414585	-0.0498849	1	0.142057	0.013986	-0.0281064	1	0.0483613	1	0.0217785	1	1	0	0	1	1	0	0	0	0	0	0	0	0.872711
SE	ENSMUSG00000025413.13;SE:chr4:106663231-106665656:106665738-106667496:-	Ttc4	72354	ENSMUSG00000025413	protein_coding	chr4	0	0	NM_028209;NM_001172073	XM_006503408;XM_030253809;XM_006503409;XM_030253808	ENSMUST00000026480.12,ENSMUST00000142342.7	ENSMUST00000026480.12,ENSMUST00000132650.1,ENSMUST00000142342.7	0.106467	0.0739261	-0.0652593	0.127872	0.0485905	1	-0.0528127	0.157842	-0.0279824	1	-0.0255426	1	-0.0578763	0.165834	0.0124466	1	-0.134449	0.033966	0.0397167	1	-0.0765729	0.105894	0.0272701	1	0	0	0	0	1	0	0	0	0	0	0	0	0.714182
SE	ENSMUSG00000025237.16;SE:chr9:59640149-59641024:59641096-59648830:+	Parp6	67287	ENSMUSG00000025237	protein_coding	chr9	0	1	NM_001205239;NM_029922	XM_011242795;XM_011242798;XM_011242797;XM_011242801;XM_030244520;XM_030244521;XM_006511375;XM_030244511;XM_030244513;XM_030244522;XM_030244512;XM_017313527;XM_017313529;XM_017313528;XM_017313530;XM_011242796;XM_006511380;XM_011242799;XM_011242800;XM_030244515;XM_030244524;XM_030244519;XM_030244514;XM_030244523;XM_030244517;XM_030244525;XM_030244518;XM_017313531;XM_017313532;XM_030244516;XM_017313…	ENSMUST00000216351.1	ENSMUST00000216351.1,ENSMUST00000167091.2	-0.0987228	0.493506	NA	1	-0.11491	0.45954	NA	1	0.325902	0.12987	NA	1	-0.0161872	1	-0.529251	0.013986	0.424625	0.0759241	NA	1	0.440812	0.025974	NA	1	0	0	0	0	0	1	0	0	0	1	0	0	0.700957
SE	ENSMUSG00000025027.17;SE:chr19:53032097-53032625:53032821-53038514:-	Xpnpep1	170750	ENSMUSG00000025027	protein_coding	chr19	0	0	NM_133216	XM_030250761;XM_011247158;XM_011247160;XM_011247159;XM_017318075	ENSMUST00000182097.1	ENSMUST00000183108.7,ENSMUST00000183274.7,ENSMUST00000182097.1	-0.200839	0.0644356	0.0473211	1	0.0388424	1	0.0612533	0.416583	-0.0117327	1	-0.0321072	1	0.239681	0.0344655	0.0139322	1	0.189106	0.0794206	-0.0794283	0.376124	-0.0505751	0.493007	-0.0933605	0.268232	0	0	0	1	0	0	0	0	0	0	0	0	0.487849
SE	ENSMUSG00000024858.13;SE:chr19:4294926-4305122:4305193-4305902:-	Grk2	110355	ENSMUSG00000024858	protein_coding	chr19	0	0	NM_130863;NM_001290818	NA	ENSMUST00000025791.11	ENSMUST00000171123.7,ENSMUST00000088737.10,ENSMUST00000025791.11,ENSMUST00000113837.8,ENSMUST00000167172.1	-0.0455671	1	0.0173769	1	-0.0301097	1	0.00739852	1	-0.0691589	0.048951	0.0125693	1	0.0154574	1	-0.00997835	1	-0.0235918	1	-0.00480759	1	-0.0390492	1	0.00517076	1	0	0	1	0	0	0	0	0	0	0	0	0	0.60575
SE	ENSMUSG00000024789.12;SE:chr19:29252118-29252437:29252519-29262183:+	Jak2	16452	ENSMUSG00000024789	protein_coding	chr19	0	1	NM_001048177;NM_008413	XM_006526715;XM_011247155;XM_017318068;XM_006526714;XM_006526713	ENSMUST00000065796.9	ENSMUST00000065796.9,ENSMUST00000025705.6	-0.019828	1	0.29087	0.00899101	0.0534083	0.142857	-0.0615511	0.152348	-0.0273456	1	0.283767	0.013986	0.0732363	0.106893	-0.352421	0.00699301	-0.00751768	1	-0.00710239	1	-0.080754	0.0979021	0.345318	0.00749251	0	0	0	0	0	0	1	0	1	1	0	1	0.981299
SE	ENSMUSG00000024754.12;SE:chr19:21778786-21780171:21780252-21792638:+	Cemip2	83921	ENSMUSG00000024754	protein_coding	chr19	0	0	NM_001033759;NM_031997	NA	ENSMUST00000096194.8	ENSMUST00000025663.6,ENSMUST00000096194.8	-0.0545597	0.242757	-0.260574	0.0814186	-0.0104513	1	0.0041211	1	-0.120962	0.142857	0.109119	0.171329	0.0441084	1	0.264695	0.0819181	-0.066402	0.223277	0.369693	0.046953	-0.11051	0.152847	0.104998	0.185814	0	0	0	0	0	0	0	0	0	0	1	0	0.0951087
SE	ENSMUSG00000024743.14;SE:chr19:10418042-10421757:10421888-10435550:+	Syt7	54525	ENSMUSG00000024743	protein_coding	chr19	0	0	NM_018801;NM_173067;NM_173068	XM_017318257;XM_006527204;XM_030250994;XM_006527208;XM_017318255;XM_030250995;XM_030250997;XM_017318252;XM_017318253;XM_030250996	ENSMUST00000076968.9	ENSMUST00000076968.9,ENSMUST00000073899.4	0.0268104	1	0.0608923	0.0894106	0.0155418	1	-0.0911634	0.0534466	-0.0108882	1	0.0463181	1	-0.0112685	1	-0.152056	0.0194805	-0.0376985	1	-0.0145742	1	-0.02643	1	0.137481	0.022977	0	0	0	0	0	0	0	0	0	1	0	1	0.69667
SE	ENSMUSG00000024446.13;SE:chr17:36257524-36257606:36257706-36257783:-	Rpp21	67676	ENSMUSG00000024446	protein_coding	chr17	0	0	NM_026308	NA	ENSMUST00000025319.6	ENSMUST00000077535.4,ENSMUST00000025319.6	0.0760592	0.0654346	-0.0176294	1	-0.0605569	0.0924076	0.0251251	1	0.0493104	1	0.0248486	1	-0.136616	0.011988	0.0427545	1	-0.0267489	1	0.042478	1	0.109867	0.028971	-0.000276572	1	0	0	0	1	0	1	0	0	0	0	0	0	0.424388
SE	ENSMUSG00000024381.15;SE:chr18:32414290-32414945:32415037-32419843:+	Bin1	30948	ENSMUSG00000024381	protein_coding	chr18	0	1	NM_001083334;NM_009668;NM_001360876	XM_006525993;XM_006525988;XM_006525989;XM_006525991;XM_030250496;XM_006525995;XM_006525990;XM_006525992;XM_006525994;XM_030250497;XM_006525987;XM_017317917;XM_017317916;XM_006525984;XM_006525985;XM_006525986;XM_030250495;XM_030250491;XM_006525982;XM_030250493;XM_006525978;XM_006525981;XM_006525980;XM_030250490;XM_030250492;XM_006525979;XM_030250489	ENSMUST00000025239.7	ENSMUST00000091967.11,ENSMUST00000025239.7	0.00506859	1	0.0208727	1	0.0138424	1	0.0248905	1	0.0338263	1	0.0517757	0.0364635	0.00877379	1	0.00401781	1	0.0287577	1	0.0309029	1	0.0199839	1	0.0268851	1	0	0	0	0	0	0	0	0	1	0	0	0	0.697426
SE	ENSMUSG00000024309.14;SE:chr17:33939818-33940024:33940165-33940297:-	Pfdn6	14976	ENSMUSG00000024309	protein_coding	chr17	0	0	NM_010385;NM_001185182	NA	ENSMUST00000174048.7	ENSMUST00000174048.7,ENSMUST00000174426.1	NA	1	0.0131441	1	0.148686	0.01998	-0.0042981	1	0.234058	0.00499501	-0.00141926	1	NA	1	-0.0174422	1	NA	1	-0.0145633	1	0.0853721	0.0854146	0.00287884	1	0	1	1	0	0	0	0	0	0	0	0	0	1
SE	ENSMUSG00000024194.15;SE:chr17:26939092-26939317:26939368-26939451:-	Cuta	67675	ENSMUSG00000024194	protein_coding	chr17	0	0	NM_026307;NM_026948	XM_006524832;XM_030250013	ENSMUST00000025027.8	ENSMUST00000025027.8,ENSMUST00000114935.7	0.0637947	0.0374625	0.0278199	1	-0.000468131	1	-0.0370108	1	-0.0198462	1	-0.0639892	0.0234765	-0.0642628	0.0404595	-0.0648307	0.030969	-0.0836409	0.0204795	-0.0918091	0.0144855	-0.019378	1	-0.0269784	1	1	0	0	1	1	0	0	0	1	1	1	0	0.453284
SE	ENSMUSG00000024130.15;SE:chr17:24352251-24357919:24357991-24360888:+	Abca3	27410	ENSMUSG00000024130	protein_coding	chr17	0	0	NM_013855;NM_001039581	XM_006524370	ENSMUST00000039013.14,ENSMUST00000149233.7,ENSMUST00000148557.7	ENSMUST00000136295.1,ENSMUST00000079594.11,ENSMUST00000133816.7,ENSMUST00000039013.14,ENSMUST00000148557.7,ENSMUST00000149233.7	-0.0010893	1	0.050998	0.2003	0.0485172	1	0.0242894	1	-0.0431289	1	-0.0347796	1	0.0496065	1	-0.0267086	1	-0.0420396	1	-0.0857776	0.137363	-0.0916461	0.044955	-0.059069	0.171329	0	0	0	0	0	1	0	0	0	0	0	0	0.172771
SE	ENSMUSG00000024037.12;SE:chr17:31502883-31503510:31503666-31509769:-	Wdr4	57773	ENSMUSG00000024037	protein_coding	chr17	0	0	NM_021322	XM_006524716;XM_006524715;XM_011246553;XM_006524720;XM_006524725;XM_030249934;XM_030249935;XM_006524719;XM_030249933;XM_006524723;XM_006524724	ENSMUST00000171171.7	ENSMUST00000171171.7,ENSMUST00000170176.7	-0.0647429	0.217782	-0.0482726	1	-0.219693	0.0729271	0.0565997	0.202797	-0.185035	0.0699301	-0.21603	0.0604396	-0.15495	0.114885	0.104872	0.236264	-0.120292	0.123876	-0.167758	0.1004	0.034658	1	-0.27263	0.0334665	0	0	0	0	0	0	0	0	0	0	0	1	0.464066
SE	ENSMUSG00000023868.15;SE:chr17:8929212-8930510:8930559-8941141:+	Pde10a	23984	ENSMUSG00000023868	protein_coding	chr17	0	0	NM_001290707;NM_011866;NM_001347321	XM_006523318;XM_017317460;XM_006523316;XM_006523319;XM_006523321;XM_006523320;XM_006523323	ENSMUST00000115715.7,ENSMUST00000115724.7,ENSMUST00000089085.8,ENSMUST00000115720.7,ENSMUST00000024647.12,ENSMUST00000149440.7	ENSMUST00000115724.7,ENSMUST00000024647.12,ENSMUST00000115720.7,ENSMUST00000149440.7,ENSMUST00000115717.8,ENSMUST00000089085.8,ENSMUST00000115715.7	0.0462122	1	0.152668	0.112887	-0.0245779	1	-0.0978056	0.183317	-0.0471738	1	-0.050766	0.21029	-0.0707901	0.170829	-0.250473	0.031968	-0.093386	0.0979021	-0.203434	0.0579421	-0.0225959	1	0.0470396	1	0	0	0	0	0	0	0	0	0	1	0	0	0.701736
SE	ENSMUSG00000023723.17;SE:chr11:88204485-88205189:88205359-88209853:+	Mrps23	64656	ENSMUSG00000023723	protein_coding	chr11	0	0	NM_001291270;NM_024174;NM_001291271;NM_001291272;NM_001291273	NA	ENSMUST00000024486.13,ENSMUST00000107915.9	ENSMUST00000107915.9,ENSMUST00000144070.2,ENSMUST00000024486.13	0.00111527	1	0.0377339	1	-0.0218434	1	0.018417	1	0.00495463	1	-0.036185	1	-0.0229587	1	-0.0193169	1	0.00383937	1	-0.0739189	0.045954	0.026798	1	-0.054602	0.0929071	0	0	0	0	0	0	0	0	0	0	1	0	0.913417
SE	ENSMUSG00000023452.18;SE:chr5:32764948-32774396:32774466-32785549:-	Pisd	320951	ENSMUSG00000023452	protein_coding	chr5	0	0	NM_177298;NM_001347332	XM_006503999;XM_030254586;XM_030254583;XM_017320930;XM_006504000;XM_030254585;XM_030254584;XM_030254588;XM_006504002	ENSMUST00000142779.7,ENSMUST00000061895.15,ENSMUST00000138360.7,ENSMUST00000145759.1	ENSMUST00000138360.7,ENSMUST00000061895.15,ENSMUST00000145759.1,ENSMUST00000142957.5,ENSMUST00000142779.7	-0.0316649	1	-0.130466	0.0839161	0.0228509	1	-0.196732	0.017982	0.0721062	0.284715	-0.0236437	1	0.0545158	0.443556	-0.0662657	0.245754	0.103771	0.161838	0.106823	0.197802	0.0492553	1	0.173088	0.0659341	0	0	0	0	0	0	0	1	0	0	0	0	0.752064
SE	ENSMUSG00000023153.9;SE:chr4:155469346-155469462:155469503-155469989:+	Tmem52	69671	ENSMUSG00000023153	protein_coding	chr4	0	0	NM_001253856;NM_001253858;NM_027161	NA	ENSMUST00000023920.2,ENSMUST00000145796.1	ENSMUST00000145796.1,ENSMUST00000023920.2,ENSMUST00000178188.7	-0.0622951	0.253746	0.116296	0.201798	0.1	0.223776	0.290097	0.0849151	-0.310937	0.108891	-0.0737395	0.217283	0.162295	0.173327	0.173801	0.124875	-0.248642	0.149351	-0.190036	0.122877	-0.410938	0.0659341	-0.363836	0.0484515	0	0	0	0	0	0	0	0	0	0	0	1	0.311475
SE	ENSMUSG00000023021.15;SE:chr15:99736436-99737547:99737653-99738665:-	Cers5	71949	ENSMUSG00000023021	protein_coding	chr15	0	1	NM_028015	NA	ENSMUST00000109035.10,ENSMUST00000176248.7	ENSMUST00000176248.7,ENSMUST00000023762.12,ENSMUST00000109035.10	-0.077381	0.11988	-0.0933176	0.105894	-0.0443319	1	0.0079146	1	0.0178399	1	0.0559603	0.213786	0.0330491	1	0.101232	0.0829171	0.0952209	0.0949051	0.149278	0.033966	0.0621718	0.172827	0.0480457	1	0	0	0	0	0	0	0	0	0	0	1	0	0.62221
SE	ENSMUSG00000022961.17;SE:chr16:91651796-91654611:91660580-91662101:+	Son	20658	ENSMUSG00000022961	protein_coding	chr16	1	1	NM_178880;NM_019973	NA	ENSMUST00000117633.7,ENSMUST00000119368.7,ENSMUST00000140312.7,ENSMUST00000114037.8,ENSMUST00000114036.8	ENSMUST00000114036.8,ENSMUST00000119368.7,ENSMUST00000140312.7,ENSMUST00000117633.7,ENSMUST00000114037.8,ENSMUST00000122302.7	0.0859138	0.03996	0.0440028	1	0.0845656	0.044955	-0.0611042	0.123876	0.0471804	1	0.0574536	0.293706	-0.00134824	1	-0.105107	0.0999001	-0.0387334	1	0.0134507	1	-0.0373851	1	0.118558	0.114386	1	1	0	0	0	0	0	0	0	0	0	0	0.630524
SE	ENSMUSG00000022822.15;SE:chr16:20338954-20344635:20344794-20357369:-	Abcc5	27416	ENSMUSG00000022822	protein_coding	chr16	0	1	NM_013790;NM_176839	XM_030249145;XM_017317029;XM_006522213;XM_006522212;XM_006522209;XM_030249146;XM_006522208;XM_030249144;XM_006522215;XM_006522214;XM_030249148;XM_030249147	ENSMUST00000079158.12,ENSMUST00000115547.8,ENSMUST00000134413.7	ENSMUST00000148003.7,ENSMUST00000115547.8,ENSMUST00000079158.12,ENSMUST00000134413.7	0.0586517	0.0704296	-0.0512293	0.160839	-0.0675896	0.0669331	0.0157666	1	0.0562063	0.0804196	-0.11029	0.0674326	-0.126241	0.0144855	0.0669959	0.127373	-0.00244541	1	-0.0590602	0.136364	0.123796	0.00949051	-0.126056	0.0634366	0	0	0	1	0	1	0	0	0	0	0	0	0.778934
SE	ENSMUSG00000022722.18;SE:chr16:59613844-59618666:59618678-59618795:-	Arl6	56297	ENSMUSG00000022722	protein_coding	chr16	0	0	NM_019665;NM_001347244	NA	ENSMUST00000099646.9,ENSMUST00000118438.7	ENSMUST00000023405.15,ENSMUST00000118438.7,ENSMUST00000099646.9	-0.0374014	1	-0.0647174	0.134865	-0.096785	0.0549451	-0.0896255	0.0779221	0.0110707	1	-0.0580666	0.15984	-0.0593836	0.166833	-0.0249082	1	0.0484721	1	0.00665075	1	0.107856	0.037962	0.0315589	1	0	0	0	0	0	1	0	0	0	0	0	0	0.450123
SE	ENSMUSG00000022636.13;SE:chr16:52268499-52268790:52268828-52270647:-	Alcam	11658	ENSMUSG00000022636	protein_coding	chr16	1	1	NM_009655;NM_001331110	NA	ENSMUST00000023312.13,ENSMUST00000167115.7,ENSMUST00000164888.1,ENSMUST00000164728.7	ENSMUST00000023312.13,ENSMUST00000164888.1,ENSMUST00000164728.7,ENSMUST00000167115.7,ENSMUST00000170035.7	-0.00101718	1	-0.0322356	1	0.00277298	1	0.0493137	1	0.00683818	1	-0.0285382	1	0.00379015	1	0.0815493	0.0499501	0.00785535	1	0.00369743	1	0.0040652	1	-0.0778519	0.0529471	0	0	0	0	0	0	0	0	0	1	0	0	0.731838
SE	ENSMUSG00000022565.15;SE:chr15:76194430-76194559:76194573-76194751:-	Plec	18810	ENSMUSG00000022565	protein_coding	chr15	0	1	NM_201385;NM_201394;NM_201393;NM_201392;NM_201391;NM_201390;NM_201389;NM_201387;NM_011117;NM_001163542;NM_001163549;NM_001163540;NM_201386;NM_201388;NM_001164203	NA	ENSMUST00000054449.13,ENSMUST00000073418.12,ENSMUST00000080857.11,ENSMUST00000089610.9,ENSMUST00000171634.7,ENSMUST00000165453.7,ENSMUST00000169289.7,ENSMUST00000167754.7,ENSMUST00000166428.7,ENSMUST00000170728.7,ENSMUST00000170915.1	ENSMUST00000169108.7,ENSMUST00000171634.7,ENSMUST00000171562.7,ENSMUST00000054449.13,ENSMUST00000073418.12,ENSMUST00000165453.7,ENSMUST00000170728.7,ENSMUST00000023226.12,ENSMUST00000089610.9,ENSMUST00000076442.11,ENSMUST00000169289.7,ENSMUST00000072692.10,ENSMUST00000074834.11,ENSMUST00000080857.11,ENSMUST00000169438.7,ENSMUST00000170915.1,ENSMUST00000166428.7,ENSMUST00000071869.11,ENSMUST000001…	0.114305	0.168581	-0.170855	0.153596	-0.00314222	1	-0.136817	0.201548	0.169058	0.0442058	-0.166028	0.176074	-0.117447	0.15959	0.0340376	1	0.0547524	0.245005	0.00482757	1	0.1722	0.0434565	-0.02921	1	0	0	1	0	0	1	0	0	0	0	0	0	0.194379
SE	ENSMUSG00000022565.15;SE:chr15:76193487-76193966:76194001-76194341:-	Plec	18810	ENSMUSG00000022565	protein_coding	chr15	0	1	NM_201385;NM_201394;NM_201393;NM_201392;NM_201391;NM_201390;NM_201389;NM_201387;NM_011117;NM_001163542;NM_001163549;NM_001163540;NM_201386;NM_201388;NM_001164203	NA	ENSMUST00000080857.11,ENSMUST00000089610.9,ENSMUST00000169289.7,ENSMUST00000167754.7,ENSMUST00000166428.7	ENSMUST00000169108.7,ENSMUST00000171562.7,ENSMUST00000171634.7,ENSMUST00000054449.13,ENSMUST00000073418.12,ENSMUST00000023226.12,ENSMUST00000165453.7,ENSMUST00000089610.9,ENSMUST00000076442.11,ENSMUST00000169289.7,ENSMUST00000072692.10,ENSMUST00000074834.11,ENSMUST00000080857.11,ENSMUST00000169438.7,ENSMUST00000166428.7,ENSMUST00000071869.11,ENSMUST00000169714.7,ENSMUST00000167754.7	0.0822755	0.168581	-0.170855	0.153596	-0.0066973	1	-0.136817	0.201548	0.185276	0.0442058	-0.166028	0.176074	-0.0889728	0.15959	0.0340376	1	0.103001	0.245005	0.00482757	1	0.191974	0.0434565	-0.02921	1	0	0	1	0	0	1	0	0	0	0	0	0	0.15808
SE	ENSMUSG00000022425.15;SE:chr15:54850127-54851348:54851422-54860043:-	Enpp2	18606	ENSMUSG00000022425	protein_coding	chr15	0	0	NM_015744;NM_001285995;NM_001285994;NM_001136077	XM_006520598;XM_006520596;XM_017316505;XM_006520595;XM_017316504;XM_006520594;XM_011245510;XM_006520593	ENSMUST00000167541.2	ENSMUST00000041591.15,ENSMUST00000171545.7,ENSMUST00000167541.2,ENSMUST00000173516.7	-0.0687456	0.011988	-0.0507246	0.037962	-0.0184812	1	-0.0204322	1	-0.00685116	1	-0.0104406	1	0.0502644	0.043956	0.0302924	1	0.0618944	0.01998	0.040284	1	0.01163	1	0.00999159	1	1	0	0	1	1	0	1	0	0	0	0	0	0.0548292
SE	ENSMUSG00000022370.13;SE:chr15:55543384-55548142:55548235-55555320:-	Mrpl13	68537	ENSMUSG00000022370	protein_coding	chr15	0	1	NM_026759	NA	ENSMUST00000172387.7	ENSMUST00000164542.7,ENSMUST00000107207.2,ENSMUST00000172387.7	0.0835038	0.0214785	0.0411276	1	0.0768687	0.017982	-0.00117995	1	0.0392405	1	0.0355696	1	-0.00663511	1	-0.0423075	1	-0.0442634	1	-0.00555796	1	-0.0376282	1	0.0367496	1	1	1	0	0	0	0	0	0	0	0	0	0	0.55771
SE	ENSMUSG00000022214.14;SE:chr14:55560121-55560441:55560627-55561075:+	Dcaf11	28199	ENSMUSG00000022214	protein_coding	chr14	0	0	NM_133734;NM_001199009	XM_030247846;XM_030247849;XM_006519081;XM_006519087;XM_030247847;XM_006519083;XM_006519088;XM_006519085;XM_006519090;XM_006519084;XM_006519091;XM_006519086;XM_030247850;XM_030247848;XM_006519092;XM_030247851	ENSMUST00000133256.7	ENSMUST00000150019.7,ENSMUST00000133256.7	0.00355736	1	-0.150529	0.0979021	-0.0675374	0.280719	-0.371153	0.00799201	-0.0125489	1	-0.115622	0.123876	-0.0710948	0.261738	-0.220624	0.0649351	-0.0161063	1	0.0349066	1	0.0549885	0.314685	0.255531	0.036963	0	0	0	0	0	0	0	1	0	0	0	1	0.217736
SE	ENSMUSG00000022139.16;SE:chr14:120389163-120395712:120395765-120396451:+	Mbnl2	105559	ENSMUSG00000022139	protein_coding	chr14	0	1	NM_207515;NM_001360379;NM_001360377;NM_001360378;NM_001360376;NM_175341;NM_001360380	XM_030247589;XM_030247588	ENSMUST00000088419.12	ENSMUST00000167459.1,ENSMUST00000088419.12	0.037661	1	-0.0388665	1	-0.0163647	1	-0.0422425	1	0.0358498	1	-0.0101333	1	-0.0540258	0.0464535	-0.00337602	1	-0.00181124	1	0.0287332	1	0.0522145	0.042957	0.0321092	1	0	0	0	1	0	1	0	0	0	0	0	0	0.340386
SE	ENSMUSG00000021996.16;SE:chr14:74743338-74744648:74744746-74745550:+	Esd	13885	ENSMUSG00000021996	protein_coding	chr14	0	1	NM_016903;NM_001285423	XM_006518543;XM_030247645	ENSMUST00000022573.16,ENSMUST00000176957.7,ENSMUST00000177283.7,ENSMUST00000177181.7,ENSMUST00000177137.7	ENSMUST00000175887.7,ENSMUST00000177283.7,ENSMUST00000176957.7,ENSMUST00000177137.7,ENSMUST00000177181.7,ENSMUST00000022573.16	0.0512051	0.0579421	-0.0137441	1	-0.00347711	1	-0.0331184	1	0.0497882	1	-0.020397	1	-0.0546822	0.0514486	-0.0193742	1	-0.00141692	1	-0.00665283	1	0.0532653	0.046953	0.0127214	1	0	0	0	0	0	1	0	0	0	0	0	0	0.897144
SE	ENSMUSG00000021996.16;SE:chr14:74742138-74743219:74743338-74745550:+	Esd	13885	ENSMUSG00000021996	protein_coding	chr14	0	1	NM_016903;NM_001285423	XM_006518543;XM_030247645	ENSMUST00000175887.7	ENSMUST00000175887.7,ENSMUST00000175712.7	-0.0676132	0.0579421	0.0404507	1	0.0574688	0.17982	0.0724521	0.108891	-0.0922206	0.0919081	0.0301961	1	0.125082	0.031968	0.0320013	1	-0.0246074	1	-0.0102546	1	-0.149689	0.017982	-0.042256	1	0	0	0	1	0	1	0	0	0	0	0	0	0.386364
SE	ENSMUSG00000021982.13;SE:chr14:59560921-59564518:59564595-59568948:-	Cdadc1	71891	ENSMUSG00000021982	protein_coding	chr14	0	0	NM_001168535;NM_001168538;NM_027986;NM_001168536;NM_001168537	XM_017316208;XM_030248041;XM_017316206;XM_030248039;XM_030248038;XM_011245204;XM_017316207;XM_030248043;XM_030248040;XM_030248042	ENSMUST00000167100.7	ENSMUST00000022555.10,ENSMUST00000167100.7	NA	1	-0.499944	0.0134865	NA	1	-0.676849	0.002997	NA	1	-0.494595	0.00899101	NA	1	-0.176905	0.0724276	NA	1	0.00534918	1	-0.088031	0.118881	0.182254	0.0764236	0	0	0	0	0	0	1	1	1	0	0	0	0.832078
SE	ENSMUSG00000021877.11;SE:chr14:26638486-26646914:26647023-26653106:+	Arf4	11843	ENSMUSG00000021877	protein_coding	chr14	0	1	NM_007479	NA	ENSMUST00000112318.9	ENSMUST00000171282.1,ENSMUST00000112318.9	0.140771	0.0499501	-8.51064e-05	1	-0.0592294	0.103896	0.0276927	1	0.00895071	1	0.0129019	1	-0.2	0.010989	0.0277778	1	-0.13182	0.041958	0.012987	1	0.0681801	0.145854	-0.0147908	1	1	0	0	1	1	0	0	0	0	0	0	0	1
SE	ENSMUSG00000021877.11;SE:chr14:26638486-26646659:26646739-26646914:+	Arf4	11843	ENSMUSG00000021877	protein_coding	chr14	0	1	NM_007479	NA	ENSMUST00000022429.8	ENSMUST00000022429.8,ENSMUST00000112318.9	0.060858	0.0499501	0.0159844	1	0.144057	0.00699301	-0.0313126	1	0.105355	0.025974	0.0504285	0.128871	0.0831991	0.016983	-0.047297	1	0.0444973	1	0.0344441	1	-0.0387018	1	0.0817412	0.0589411	1	1	1	1	0	0	0	0	0	0	0	0	0.614925
SE	ENSMUSG00000021820.16;SE:chr14:20744648-20745792:20745860-20755659:-	Camk2g	12325	ENSMUSG00000021820	protein_coding	chr14	0	0	NM_001039139;NM_178597;NM_001360186;NM_001039138	XM_006518493;XM_030247620;XM_006518497;XM_017315826;XM_030247622;XM_030247621;XM_017315827;XM_006518494;XM_006518496;XM_006518488;XM_006518500;XM_006518489;XM_030247619;XM_030247617;XM_030247618;XM_006518492;XM_006518495;XM_006518490;XM_006518491;XM_030247624;XM_030247623;XM_030247625;XM_030247628;XM_030247629;XM_030247630;XM_030247627;XM_030247626	ENSMUST00000080440.12	ENSMUST00000100837.9,ENSMUST00000080440.12	0.0222858	1	-0.177653	0.010989	0.0346224	1	-0.166335	0.010989	0.0163568	1	-0.0829154	0.0544456	0.0123365	1	0.011318	1	-0.005929	1	0.0947375	0.0719281	-0.0182655	1	0.0834195	0.0809191	0	0	0	0	0	0	1	1	0	0	0	0	0.488988
SE	ENSMUSG00000021363.13;SE:chr13:41026562-41030017:41030139-41034754:-	Mak	17152	ENSMUSG00000021363	protein_coding	chr13	0	0	NM_001145802;NM_001145803;NM_008547	XM_006516869;XM_006516872;XM_006516870;XM_006516868;XM_006516873;XM_006516871	ENSMUST00000021792.4	ENSMUST00000070193.12,ENSMUST00000021792.4	-0.24277	0.148851	0.241117	0.157842	-0.0627145	0.256743	-0.364104	0.0894106	-0.0621744	0.255744	0.260437	0.135365	0.180056	0.172328	-0.605221	0.0649351	0.180596	0.172328	0.0193203	1	0.000540078	1	0.624541	0.045954	0	0	0	0	0	0	0	0	0	0	0	1	0.444444
SE	ENSMUSG00000021277.16;SE:chr12:111248646-111251130:111251204-111252664:+	Traf3	22031	ENSMUSG00000021277	protein_coding	chr12	1	1	NM_001286122;NM_011632;NM_001364364	XM_006515801;XM_006515798;XM_006515800;XM_006515799;XM_030246684;XM_006515802	ENSMUST00000021706.10,ENSMUST00000143395.1	ENSMUST00000117269.7,ENSMUST00000143395.1,ENSMUST00000060274.6,ENSMUST00000021706.10	0.00817755	1	0.178856	0.103397	0.0881833	0.157343	0.0961566	0.248751	-0.0335362	1	-0.178667	0.104895	0.0800058	0.199301	-0.0826997	0.238262	-0.0417137	1	-0.357523	0.0224775	-0.121719	0.0869131	-0.274823	0.0314685	0	0	0	0	0	0	0	0	0	0	1	1	0.404926
SE	ENSMUSG00000021131.13;SE:chr12:80641044-80642789:80642845-80643764:-	Erh	13877	ENSMUSG00000021131	protein_coding	chr12	0	0	NM_007951;NM_001347409	XM_011243995	ENSMUST00000166931.1	ENSMUST00000166931.1,ENSMUST00000021559.13	-0.0263395	1	-0.0201208	1	-0.0256859	1	-0.0394547	1	-0.0824904	0.0194805	-0.00318701	1	0.000653555	1	-0.0193339	1	-0.0561509	0.047952	0.0169338	1	-0.0568044	0.0414585	0.0362677	1	0	0	1	0	1	1	0	0	0	0	0	0	0.253595
SE	ENSMUSG00000021036.10;SE:chr12:87346801-87350261:87350385-87355526:-	Sptlc2	20773	ENSMUSG00000021036	protein_coding	chr12	0	1	NM_011479	NA	ENSMUST00000021424.4	ENSMUST00000167911.1,ENSMUST00000021424.4	0.0803388	0.11039	0.0407597	1	0.0112018	1	0.0124898	1	-0.0663616	0.131369	-0.00943426	1	-0.069137	0.132867	-0.0282699	1	-0.1467	0.0464535	-0.0501939	0.163836	-0.0775634	0.110889	-0.0219241	1	0	0	0	0	1	0	0	0	0	0	0	0	0.744519
SE	ENSMUSG00000020840.10;SE:chr11:76945893-76946242:76946439-76951044:+	Blmh	104184	ENSMUSG00000020840	protein_coding	chr11	0	1	NM_178645	NA	ENSMUST00000168124.1	ENSMUST00000125145.7,ENSMUST00000168124.1	-0.0439473	1	NA	1	-0.259718	0.0509491	NA	1	0.0528242	0.421578	NA	1	-0.21577	0.107892	NA	1	0.0967715	0.233766	NA	1	0.312542	0.028971	NA	1	0	0	0	0	0	1	0	0	0	0	0	0	1
SE	ENSMUSG00000020834.17;SE:chr11:78032498-78032585:78032703-78034013:+	Dhrs13	70451	ENSMUSG00000020834	protein_coding	chr11	1	0	NM_183286	NA	ENSMUST00000021187.11	ENSMUST00000144028.1,ENSMUST00000021187.11	0.105675	0.14985	-0.012619	1	0.0844404	0.179321	-0.105541	0.111888	0.211091	0.0664336	0.107674	0.110889	-0.0212347	1	-0.0929223	0.121379	0.105415	0.144356	0.120293	0.0844156	0.12665	0.117383	0.213215	0.0404595	0	0	0	0	0	0	0	0	0	0	0	1	0.522293
SE	ENSMUSG00000020780.15;SE:chr11:116265552-116268274:116268387-116271913:-	Srp68	217337	ENSMUSG00000020780	protein_coding	chr11	0	1	NM_146032	NA	ENSMUST00000021133.15,ENSMUST00000127205.7	ENSMUST00000021133.15,ENSMUST00000106425.3,ENSMUST00000127205.7	0.0230163	1	0.073435	0.037962	-0.000460617	1	0.0489372	1	-0.000460617	1	0.0322466	1	-0.0234769	1	-0.0244977	1	-0.0234769	1	-0.0411884	1	0	1	-0.0166907	1	0	0	0	0	0	0	1	0	0	0	0	0	0.953362
SE	ENSMUSG00000020694.16;SE:chr11:105208921-105209794:105209837-105221186:+	Tlk2	24086	ENSMUSG00000020694	protein_coding	chr11	1	1	NM_001294331;NM_001112705;NM_001294334;NM_001361996;NM_001294329;NM_001294330	XM_017314550;XM_006533316;XM_006533314;XM_017314551;XM_006533312;XM_030245999;XM_030246001;XM_030245998;XM_006533313;XM_006533315;XM_030246000;XM_011249014;XM_030246002;XM_006533320	ENSMUST00000106939.8,ENSMUST00000015107.12,ENSMUST00000145048.7,ENSMUST00000123050.1	ENSMUST00000106939.8,ENSMUST00000123050.1,ENSMUST00000145048.7,ENSMUST00000015107.12,ENSMUST00000126175.7	-0.0701719	0.187812	-0.00868843	1	0.0251598	1	-0.0826988	0.315684	-0.161287	0.0639361	0.0259576	1	0.0953317	0.142857	-0.0740104	0.45954	-0.0911147	0.267732	0.034646	1	-0.186446	0.043956	0.108656	0.177822	0	0	0	0	0	1	0	0	0	0	0	0	0.581053
SE	ENSMUSG00000020646.16;SE:chr12:24882794-24924199:24924294-24934567:+	Mboat2	67216	ENSMUSG00000020646	protein_coding	chr12	0	0	NM_001083341;NM_026037	XM_006515172;XM_006515167;XM_011243889;XM_030246883;XM_030246886;XM_006515170;XM_017315164;XM_030246884;XM_030246885;XM_006515168;XM_011243890	ENSMUST00000110942.9	ENSMUST00000110942.9,ENSMUST00000078902.6	-0.0186195	1	0.0166126	1	0.0679226	0.0909091	0.217677	0.0154845	0.0662412	0.0954046	0.221589	0.00899101	0.0865421	0.0609391	0.201064	0.0184815	0.0848607	0.0619381	0.204976	0.0234765	-0.00168134	1	0.00391197	1	0	0	0	0	0	0	0	1	1	1	1	0	0.765105
SE	ENSMUSG00000020642.12;SE:chr12:26389575-26405319:26405392-26415101:-	Rnf144a	108089	ENSMUSG00000020642	protein_coding	chr12	0	0	NM_001081977;NM_080563	XM_006514948;XM_017314932;XM_017314933;XM_006514944;XM_011243807;XM_030246508;XM_006514949	ENSMUST00000020971.12	ENSMUST00000062149.4,ENSMUST00000020971.12	-0.113031	0.0729271	-0.080118	0.127872	0.0620243	0.144356	-0.0112591	1	0.0909009	0.103896	-0.00138402	1	0.175055	0.033966	0.0688589	0.148851	0.203932	0.0234765	0.078734	0.132368	0.0288766	1	0.00987508	1	0	0	0	1	1	0	0	0	0	0	0	0	0.512596
SE	ENSMUSG00000020598.15;SE:chr12:44566412-44566840:44566869-44568544:+	Nrcam	319504	ENSMUSG00000020598	protein_coding	chr12	0	0	NM_001146031;NM_176930	XM_006515964;XM_017315098;XM_006515965;XM_006515966;XM_017315100;XM_017315102;XM_030246767;XM_017315103;XM_017315101;XM_030246764;XM_030246769;XM_030246768;XM_006515968;XM_006515950;XM_017315096;XM_017315099;XM_006515944;XM_006515949;XM_006515958;XM_006515961;XM_017315095;XM_006515955;XM_017315090;XM_006515948;XM_006515953;XM_006515959;XM_006515962;XM_006515963;XM_006515956;XM_017315089;XM_006515…	ENSMUST00000020939.14	ENSMUST00000020939.14,ENSMUST00000110748.2	0.0573899	0.02997	0.044172	1	0.0202665	1	0.0651712	0.0644356	0.0287056	1	0.0418375	1	-0.0371234	1	0.0209992	1	-0.0286843	1	-0.0023345	1	0.0084391	1	-0.0233337	1	1	0	0	0	0	0	0	0	0	0	0	0	0.597593
SE	ENSMUSG00000020593.14;SE:chr12:16580904-16584508:16584651-16589718:-	Lpin1	14245	ENSMUSG00000020593	protein_coding	chr12	0	1	NM_001355598;NM_172950;NM_001130412;NM_015763	XM_030246559;XM_006514987;XM_006514983;XM_011243815;XM_006514984;XM_030246560;XM_006514986;XM_006514975;XM_006514977;XM_030246558;XM_006514978;XM_006514976;XM_006514982;XM_030246557	ENSMUST00000111067.8	ENSMUST00000111067.8,ENSMUST00000067124.5	0.132534	0.0629371	-0.0500613	0.213786	-0.0216156	1	0.0499355	1	0.0813657	0.125874	0.131999	0.1004	-0.154149	0.03996	0.0999967	0.144855	-0.0511679	0.161838	0.18206	0.0794206	0.102981	0.0914086	0.0820633	0.154845	0	0	0	1	0	0	0	0	0	0	0	0	0.336474
SE	ENSMUSG00000020593.14;SE:chr12:16568519-16571164:16571262-16573660:-	Lpin1	14245	ENSMUSG00000020593	protein_coding	chr12	0	1	NM_001355598;NM_172950;NM_001130412;NM_015763	XM_030246559;XM_006514987;XM_006514983;XM_011243815;XM_006514984;XM_030246560;XM_006514986;XM_006514975;XM_006514977;XM_030246558;XM_006514978;XM_006514976;XM_006514982;XM_030246557	ENSMUST00000067124.5	ENSMUST00000111067.8,ENSMUST00000067124.5	-0.132534	0.0629371	0.0500613	0.213786	0.0216156	1	-0.0499355	1	-0.0813657	0.125874	-0.131999	0.1004	0.154149	0.03996	-0.0999967	0.144855	0.0511679	0.161838	-0.18206	0.0794206	-0.102981	0.0914086	-0.0820633	0.154845	0	0	0	1	0	0	0	0	0	0	0	0	0.663526
SE	ENSMUSG00000020454.17;SE:chr11:3230101-3233988:3234059-3234462:+	Eif4enif1	74203	ENSMUSG00000020454	protein_coding	chr11	0	0	NM_001166548;NM_023743;NM_001166549;NM_001166547	XM_017314806;XM_006514844;XM_006514842;XM_006514841;XM_006514843	ENSMUST00000110049.7,ENSMUST00000179770.7	ENSMUST00000110049.7,ENSMUST00000020734.10,ENSMUST00000179770.7,ENSMUST00000110048.7	0.0483965	1	0.010949	1	0.00554078	1	-0.00257727	1	-0.0511284	0.108891	-0.034933	1	-0.0428557	1	-0.0135262	1	-0.0995248	0.0384615	-0.0458819	1	-0.0566692	0.0949051	-0.0323557	1	0	0	0	0	1	0	0	0	0	0	0	0	0.705524
SE	ENSMUSG00000020435.17;SE:chr11:3717214-3717794:3717986-3722100:-	Osbp2	74309	ENSMUSG00000020435	protein_coding	chr11	0	0	NM_001302630;NM_152818;NM_001363163;NM_001363164;NM_001302631	XM_006514851;XM_011243765;XM_006514849;XM_011243764;XM_011243763;XM_030246382;XM_030246389;XM_011243769;XM_030246391;XM_011243771;XM_030246390;XM_011243770;XM_030246388;XM_030246387;XM_011243768;XM_011243766;XM_017314809;XM_030246384;XM_030246385;XM_030246386;XM_006514860;XM_030246383;XM_011243767	ENSMUST00000102950.9	ENSMUST00000101632.3,ENSMUST00000102950.9	0.0259181	1	-0.0827821	0.0844156	0.0398421	1	-0.075605	0.0989011	-0.0967948	0.0514486	-0.159839	0.028971	0.013924	1	0.00717717	1	-0.122713	0.031968	-0.0770566	0.0859141	-0.136637	0.025974	-0.0842338	0.0849151	0	0	0	0	1	1	0	0	1	0	0	0	0.840123
SE	ENSMUSG00000020376.16;SE:chr11:50095980-50099246:50099339-50104549:+	Rnf130	59044	ENSMUSG00000020376	protein_coding	chr11	1	1	NM_001290749;NM_001290750;NM_021540	NA	ENSMUST00000102776.4	ENSMUST00000054684.13,ENSMUST00000102776.4,ENSMUST00000143607.1	-0.0772449	0.026973	-0.0244813	1	-0.0656354	0.042957	-0.02052	1	-0.0568639	0.047952	-0.0248673	1	0.0116095	1	0.00396136	1	0.020381	1	-0.000385954	1	0.00877152	1	-0.00434731	1	1	1	1	0	0	0	0	0	0	0	0	0	0.889616
SE	ENSMUSG00000020231.15;SE:chr10:76319586-76321490:76321606-76327702:-	Dip2a	64451	ENSMUSG00000020231	protein_coding	chr10	0	1	NM_001081419	XM_006513940;XM_006513939;XM_006513941	ENSMUST00000036033.13,ENSMUST00000105417.9,ENSMUST00000162766.1	ENSMUST00000036033.13,ENSMUST00000162766.1,ENSMUST00000160048.7,ENSMUST00000105417.9	0.0244917	1	0.0353542	1	0.0184588	1	-0.0978171	0.107393	-0.00157602	1	0.133384	0.155844	-0.00603299	1	-0.133171	0.162837	-0.0260678	1	0.0980299	0.234765	-0.0200348	1	0.231201	0.047952	0	0	0	0	0	0	0	0	0	0	0	1	0.841857
SE	ENSMUSG00000020189.13;SE:chr10:111204840-111224672:111224708-111233553:+	Osbpl8	237542	ENSMUSG00000020189	protein_coding	chr10	0	1	NM_175489;NM_001003717	XM_006513637;XM_030245087;XM_006513638	ENSMUST00000105275.7	ENSMUST00000105275.7,ENSMUST00000095310.1	0.0126189	1	0.138328	0.0539461	-0.0637537	0.0814186	-0.0151953	1	-0.0762684	0.0579421	0.158412	0.035964	-0.0763726	0.0689311	-0.153523	0.041958	-0.0888873	0.0599401	0.0200843	1	-0.0125147	1	0.173608	0.0314685	0	0	0	0	0	0	0	0	1	1	0	1	0.555328
SE	ENSMUSG00000020184.14;SE:chr10:117695068-117695953:117696049-117696381:-	Mdm2	17246	ENSMUSG00000020184	protein_coding	chr10	0	1	NM_010786;NM_001288586	XM_030244938	ENSMUST00000020408.14,ENSMUST00000105263.7,ENSMUST00000137102.7	ENSMUST00000105263.7,ENSMUST00000137102.7,ENSMUST00000155285.7,ENSMUST00000020408.14	-0.00390934	1	0.062482	0.253247	0.15047	0.020979	0.00914677	1	0.03206	1	0.0343015	1	0.15438	0.02997	-0.0533353	0.337163	0.0359693	1	-0.0281806	1	-0.11841	0.0674326	0.0251547	1	0	1	0	1	0	0	0	0	0	0	0	0	0.988574
SE	ENSMUSG00000020111.15;SE:chr10:59756717-59767084:59767089-59768138:+	Micu1	216001	ENSMUSG00000020111	protein_coding	chr10	0	1	NM_144822;NM_001291442;NM_001359267;NM_001291443	NA	ENSMUST00000020311.12	ENSMUST00000092508.11,ENSMUST00000020311.12	0.0703085	0.045954	0.0327562	1	-0.0275084	1	-0.0263582	1	0.138011	0.00699301	-0.084957	0.042957	-0.0978169	0.030969	-0.0591144	0.137862	0.0677022	0.115884	-0.117713	0.0324675	0.165519	0.00649351	-0.0585987	0.0769231	1	0	1	1	0	1	0	0	1	0	1	0	0.713523
SE	ENSMUSG00000020111.15;SE:chr10:59750547-59756706:59756717-59768138:+	Micu1	216001	ENSMUSG00000020111	protein_coding	chr10	0	1	NM_144822;NM_001291442;NM_001359267;NM_001291443	NA	ENSMUST00000092508.11	ENSMUST00000092508.11,ENSMUST00000179709.7,ENSMUST00000171409.7,ENSMUST00000165563.7	-0.0949875	0.045954	-0.0136244	1	0.0146693	1	0.00136028	1	-0.132909	0.00699301	0.0876708	0.042957	0.109657	0.030969	0.0149847	1	-0.0379218	1	0.101295	0.0324675	-0.147579	0.00649351	0.0863105	0.0599401	1	0	1	1	0	1	0	0	1	0	1	0	0.331666
SE	ENSMUSG00000019916.14;SE:chr10:59343794-59348181:59348420-59350404:+	P4ha1	18451	ENSMUSG00000019916	protein_coding	chr10	0	1	NA	NA	ENSMUST00000009789.14,ENSMUST00000105466.2	ENSMUST00000105466.2,ENSMUST00000092512.10,ENSMUST00000009789.14	0.0603314	0.0649351	0.0214358	1	0.00896296	1	-0.00191447	1	0.00463425	1	0.0836156	0.046953	-0.0513684	0.104396	-0.0233502	1	-0.0556971	0.0864136	0.0621798	0.0944056	-0.00432871	1	0.08553	0.0624376	0	0	0	0	0	0	0	0	1	0	0	0	0.753863
SE	ENSMUSG00000019804.12;SE:chr10:42502492-42525954:42526049-42533149:+	Snx3	54198	ENSMUSG00000019804	protein_coding	chr10	1	1	NM_017472	NA	ENSMUST00000019939.11	ENSMUST00000105499.1,ENSMUST00000019939.11	0.0468309	1	-0.0154645	1	0.0544042	0.0124875	-0.0396455	1	0.023217	1	-0.00642535	1	0.00757334	1	-0.0241809	1	-0.0236139	1	0.00903918	1	-0.0311872	1	0.0332201	1	0	1	0	0	0	0	0	0	0	0	0	0	0.659956
SE	ENSMUSG00000018986.10;SE:chr11:83191408-83194043:83194209-83212544:+	Slfn3	20557	ENSMUSG00000018986	protein_coding	chr11	0	0	NM_011409	NA	ENSMUST00000214041.1	ENSMUST00000019130.7,ENSMUST00000214041.1	0.225266	0.153347	-0.344828	0.142358	0.371136	0.114885	-0.444828	0.103397	0.760025	0.041958	-0.194828	0.175325	0.14587	0.179321	-0.1	0.188811	0.534759	0.0869131	0.15	0.182817	0.388889	0.126374	0.25	0.173826	0	0	1	0	0	0	0	0	0	0	0	0	0.764706
SE	ENSMUSG00000018858.15;SE:chr11:115403960-115406551:115406587-115409480:+	Mrpl58	68572	ENSMUSG00000018858	protein_coding	chr11	0	0	NM_001347645;NM_026729;NM_001361463;NM_001361462	XM_030246263	ENSMUST00000153983.7,ENSMUST00000128632.7,ENSMUST00000135619.7	ENSMUST00000128632.7,ENSMUST00000153983.7,ENSMUST00000122946.7,ENSMUST00000135619.7	-0.127141	0.0499501	0.068651	0.127872	-0.0788544	0.150849	0.0422082	1	-0.102086	0.0879121	0.083586	0.0989011	0.0482864	1	-0.0264428	1	0.0250543	1	0.014935	1	-0.0232321	1	0.0413778	1	1	0	0	0	0	0	0	0	0	0	0	0	0.9937
SE	ENSMUSG00000018774.13;SE:chr11:69665366-69665503:69665936-69666020:-	Cd68	12514	ENSMUSG00000018774	protein_coding	chr11	0	0	NM_001291058	NA	ENSMUST00000018918.11	ENSMUST00000018918.11,ENSMUST00000154124.1	-0.00571199	1	0.0990159	0.102897	0.00262783	1	-0.0564832	0.103896	-0.0107469	1	0.0060399	1	0.00833982	1	-0.155499	0.01998	-0.00503487	1	-0.092976	0.0999001	-0.0133747	1	0.0625231	0.0844156	0	0	0	0	0	0	0	0	0	1	0	0	0.717436
SE	ENSMUSG00000018774.13;SE:chr11:69665366-69665476:69665936-69666020:-	Cd68	12514	ENSMUSG00000018774	protein_coding	chr11	0	0	NM_001291058	NA	ENSMUST00000108654.2	ENSMUST00000108654.2,ENSMUST00000154124.1	-0.1945	0.255744	0.0233738	1	-0.0353792	1	-0.297673	0.0879121	-0.0235421	1	-0.0415711	1	0.159121	0.274725	-0.321047	0.01998	0.170958	0.230769	-0.0649449	0.158841	0.0118371	1	0.256102	0.0789211	0	0	0	0	0	0	0	0	0	1	0	0	0
SE	ENSMUSG00000018761.14;SE:chr11:69657843-69657936:69658021-69658566:-	Mpdu1	24070	ENSMUSG00000018761	protein_coding	chr11	0	1	NM_011900;NM_001301711;NM_001301710	NA	ENSMUST00000018905.11	ENSMUST00000018905.11,ENSMUST00000125389.1	-0.0681213	0.103397	-0.0536456	0.158841	-0.0772797	0.0374625	-0.061231	0.113886	-0.0812344	0.0794206	-0.0490432	1	-0.0091584	1	-0.0075854	1	-0.013113	1	0.00460241	1	-0.00395464	1	0.0121878	1	0	1	0	0	0	0	0	0	0	0	0	0	0.793262
SE	ENSMUSG00000018761.14;SE:chr11:69657530-69657725:69657843-69658566:-	Mpdu1	24070	ENSMUSG00000018761	protein_coding	chr11	0	1	NM_011900;NM_001301711;NM_001301710	NA	ENSMUST00000125389.1	ENSMUST00000129224.7,ENSMUST00000125389.1	0.0325777	1	0.0517235	0.181319	0.196925	0.0374625	0.0263156	1	0.0301738	1	0.036689	1	0.164347	0.0839161	-0.0254079	1	-0.00240385	1	-0.0150345	1	-0.166751	0.0959041	0.0103734	1	0	1	0	0	0	0	0	0	0	0	0	0	1
SE	ENSMUSG00000018459.15;SE:chr2:165427133-165430208:165430333-165434037:-	Slc13a3	114644	ENSMUSG00000018459	protein_coding	chr2	0	0	NM_054055	NA	ENSMUST00000029208.14	ENSMUST00000109279.2,ENSMUST00000029208.14	0.098697	0.0749251	0.119868	0.0594406	0.108792	0.0529471	0.0112316	1	0.0391842	1	0.191481	0.0234765	0.0100954	1	-0.108636	0.0639361	-0.0595127	0.12987	0.0716129	0.121878	-0.0696081	0.0989011	0.180249	0.01998	0	0	0	0	0	0	0	0	1	0	0	1	0.440644
SE	ENSMUSG00000018449.12;SE:chr11:70971934-70973015:70973075-70977658:+	Rpain	69723	ENSMUSG00000018449	protein_coding	chr11	0	0	NM_027186;NM_001252415;NM_001252414;NM_001252413	NA	ENSMUST00000169965.7	ENSMUST00000108529.9,ENSMUST00000169965.7	NA	1	0.20617	0.105894	NA	1	0.00450485	1	NA	1	0.0874037	0.212787	0.91314	0	-0.201665	0.171828	0.185478	0.271728	-0.118766	0.148851	-0.727662	0.00599401	0.0828989	0.246753	0	0	0	1	0	1	0	0	0	0	0	0	1
SE	ENSMUSG00000018379.17;SE:chr11:88049215-88049412:88049598-88049977:+	Srsf1	110809	ENSMUSG00000018379	protein_coding	chr11	1	1	NM_173374;NM_001078167	NA	ENSMUST00000107920.9	ENSMUST00000107920.9,ENSMUST00000134824.8	0.0269298	1	0.117758	0.0364635	0.0761426	0.0784216	-0.0298827	1	0.0325606	1	0.104521	0.0524476	0.0492128	1	-0.147641	0.024975	0.00563074	1	-0.0132368	1	-0.0435821	1	0.134404	0.040959	0	0	0	0	0	0	1	0	0	1	0	1	0.360573
SE	ENSMUSG00000017754.13;SE:chr2:164852680-164854266:164854421-164854927:-	Pltp	18830	ENSMUSG00000017754	protein_coding	chr2	0	0	NM_011125	NA	ENSMUST00000109316.7,ENSMUST00000059954.13,ENSMUST00000148912.1,ENSMUST00000156255.7	ENSMUST00000156255.7,ENSMUST00000059954.13,ENSMUST00000148912.1,ENSMUST00000109317.9,ENSMUST00000109316.7	0.0175408	1	0.0650698	0.0914086	0.000688914	1	0.0846234	0.0464535	0.0312105	1	0.0944897	0.026973	-0.0168519	1	0.0195536	1	0.0136697	1	0.0294199	1	0.0305216	1	0.00986631	1	0	0	0	0	0	0	0	1	1	0	0	0	0.905358
SE	ENSMUSG00000017679.16;SE:chr2:163607674-163611759:163611952-163613735:+	Ttpal	76080	ENSMUSG00000017679	protein_coding	chr2	0	0	NM_029512;NM_181734;NM_001305803	XM_006500362;XM_006500361;XM_017319317	ENSMUST00000171696.7,ENSMUST00000109408.9	ENSMUST00000109405.9,ENSMUST00000109408.9,ENSMUST00000171696.7	0.0583044	0.0804196	0.157053	0.012987	0.0471835	1	0.0119913	1	0.0299782	1	0.0962582	0.0464535	-0.011121	1	-0.145062	0.022977	-0.0283262	1	-0.0607948	0.101898	-0.0172052	1	0.0842668	0.0569431	0	0	0	0	0	0	1	0	1	1	0	0	0.609332
SE	ENSMUSG00000017412.15;SE:chr2:52477811-52556202:52556361-52558269:-	Cacnb4	12298	ENSMUSG00000017412	protein_coding	chr2	0	1	NM_001285428;NM_146123;NM_001355059;NM_001285427;NM_001037099;NM_001285426	XM_030247010;XM_006497642;XM_006497641;XM_017315163;XM_011239015	ENSMUST00000102761.8	ENSMUST00000102760.9,ENSMUST00000102761.8	0.0240682	1	0.0695365	0.101898	-0.055569	0.0744256	0.0264275	1	-0.0688217	0.0554446	-0.000964619	1	-0.0796372	0.0504496	-0.043109	1	-0.0928898	0.0394605	-0.0705011	0.110889	-0.0132526	1	-0.0273921	1	0	0	0	0	1	0	0	0	0	0	0	0	0.17787
SE	ENSMUSG00000016382.15;SE:chrX:75799490-75799717:75799743-75800502:-	Pls3	102866	ENSMUSG00000016382	protein_coding	chrX	0	1	NM_001166453;NM_001346519;NM_001346520;NM_145629;NM_001166454	XM_006527731;XM_006527733;XM_030251187	ENSMUST00000114058.7	ENSMUST00000137192.1,ENSMUST00000033547.13,ENSMUST00000114057.7,ENSMUST00000114059.9,ENSMUST00000114058.7	-0.0303374	1	-0.0289579	1	-0.00954247	1	0.0267953	1	-0.0167762	1	0.00650397	1	0.020795	1	0.0557533	0.0474525	0.0135612	1	0.0354619	1	-0.00723371	1	-0.0202914	1	0	0	0	0	0	0	0	0	0	1	0	0	0.707111
SE	ENSMUSG00000016150.15;SE:chrX:42642808-42648394:42648414-42657457:-	Tenm1	23963	ENSMUSG00000016150	protein_coding	chrX	1	0	NM_011855	XM_011251006;XM_006541492;XM_006541491;XM_017318483;XM_011251005;XM_017318484;XM_011251007	ENSMUST00000115059.7,ENSMUST00000016294.7	ENSMUST00000016294.7,ENSMUST00000115058.7,ENSMUST00000115059.7	-0.00418202	1	-0.2	0.121878	-0.00588126	1	-0.135456	0.164835	0.222503	0.018981	-0.6	0.022977	-0.00169924	1	0.0645443	0.226274	0.226685	0.033966	-0.4	0.0554446	0.228384	0.0244755	-0.464544	0.0344655	0	0	1	0	1	1	0	0	1	0	0	1	0.98374
SE	ENSMUSG00000015653.13;SE:chr5:5683055-5683292:5683417-5693958:-	Steap2	74051	ENSMUSG00000015653	protein_coding	chr5	0	1	NM_028734;NM_001285469;NM_001285471;NM_001103157;NM_001103156;NM_001285470	XM_030254844;XM_011240675	ENSMUST00000015797.10	ENSMUST00000015797.10,ENSMUST00000115427.7,ENSMUST00000115424.8	0.0678381	0.212787	-0.0647765	0.22028	0.167142	0.0884116	-0.152668	0.103397	0.0508722	0.222777	0.173454	0.0789211	0.0993043	0.164835	-0.0878917	0.200799	-0.0169659	1	0.23823	0.0779221	-0.11627	0.122877	0.326122	0.040959	0	0	0	0	0	0	0	0	0	0	0	1	0.769596
SE	ENSMUSG00000015357.10;SE:chr9:65310311-65312098:65312139-65316644:+	Clpx	270166	ENSMUSG00000015357	protein_coding	chr9	1	1	NM_011802;NM_001044389	NA	ENSMUST00000015501.10	ENSMUST00000147279.1,ENSMUST00000113824.7,ENSMUST00000015501.10	0.0510113	0.125375	0.0537363	0.120879	0.0315214	1	-0.0992656	0.0609391	0.0414402	1	-0.0505206	0.131369	-0.0194899	1	-0.153002	0.0324675	-0.00957107	1	-0.104257	0.0554446	0.00991883	1	0.048745	1	0	0	0	0	0	0	0	0	0	1	0	0	0.715232
SE	ENSMUSG00000015290.15;SE:chrX:74367909-74368153:74368258-74368416:-	Ubl4a	27643;100169864	ENSMUSG00000015290	protein_coding	chrX	0	0	NM_145405;NM_001278272;NM_001278271	NA	ENSMUST00000155676.7,ENSMUST00000178691.1	ENSMUST00000178691.1,ENSMUST00000155676.7,ENSMUST00000126117.1,ENSMUST00000140632.1	-0.0126009	1	0.0280829	1	0.0518753	0.0474525	0.0024677	1	-0.0111904	1	-0.0158789	1	0.0644763	0.0464535	-0.0256152	1	0.00141054	1	-0.0439618	1	-0.0630657	0.0514486	-0.0183466	1	0	1	0	1	0	0	0	0	0	0	0	0	0.640165
SE	ENSMUSG00000014956.15;SE:chr5:32483464-32483634:32483778-32485259:+	Ppp1cb	19046	ENSMUSG00000014956	protein_coding	chr5	1	1	NM_172707	XM_006503780	ENSMUST00000201207.1	ENSMUST00000201360.3,ENSMUST00000202078.1,ENSMUST00000201207.1,ENSMUST00000015100.14	0.0391414	1	0.0240727	1	0.0448224	1	-0.0631742	0.025974	0.0279466	1	-0.0185077	1	0.00568104	1	-0.0872468	0.016983	-0.0111947	1	-0.0425803	1	-0.0168758	1	0.0446665	1	0	0	0	0	0	0	0	1	0	1	0	0	0.199543
SE	ENSMUSG00000014592.20;SE:chr4:151075285-151076577:151076597-151077864:-	Camta1	100072	ENSMUSG00000014592	protein_coding	chr4	1	1	NM_001081557;NM_001195565	XM_030253016;XM_030253018;XM_030253013;XM_030253014;XM_030253021;XM_030253015;XM_030253046;XM_030253045;XM_030253028;XM_030253031;XM_030253037;XM_030253027;XM_030253030;XM_030253019;XM_030253038;XM_030253041;XM_030253040;XM_030253020;XM_030253042;XM_030253039;XM_030253029;XM_030253032;XM_030253043;XM_030253044;XM_030253017;XM_030253024;XM_030253034;XM_030253026;XM_030253036;XM_030253023;XM_030253…	ENSMUST00000169423.8,ENSMUST00000049790.13,ENSMUST00000105668.7	ENSMUST00000105670.7,ENSMUST00000140030.7,ENSMUST00000105668.7,ENSMUST00000169423.8,ENSMUST00000097774.8,ENSMUST00000049790.13	0.0129506	1	0.0544504	0.0609391	0.0149229	1	-0.034256	1	0.00534654	1	0.0250625	1	0.0019723	1	-0.0887064	0.0337163	-0.00760403	1	-0.0293879	1	-0.00957633	1	0.0593185	0.0809191	0	0	0	0	0	0	0	0	0	1	0	0	0.413016
SE	ENSMUSG00000014592.20;SE:chr4:151062855-151071426:151071456-151073988:-	Camta1	100072	ENSMUSG00000014592	protein_coding	chr4	1	1	NM_001081557;NM_001195565	XM_030253016;XM_030253018;XM_030253013;XM_030253014;XM_030253021;XM_030253015;XM_030253046;XM_030253045;XM_030253028;XM_030253031;XM_030253037;XM_030253027;XM_030253030;XM_030253019;XM_030253038;XM_030253041;XM_030253040;XM_030253020;XM_030253042;XM_030253039;XM_030253029;XM_030253032;XM_030253043;XM_030253044;XM_030253017;XM_030253024;XM_030253034;XM_030253026;XM_030253036;XM_030253023;XM_030253…	ENSMUST00000169423.8,ENSMUST00000097774.8,ENSMUST00000049790.13,ENSMUST00000105668.7	ENSMUST00000105670.7,ENSMUST00000140030.7,ENSMUST00000105668.7,ENSMUST00000169423.8,ENSMUST00000097774.8,ENSMUST00000049790.13	0.0120923	1	0.0530693	0.0609391	0.0148419	1	-0.0335769	1	0.00570323	1	0.0243171	1	0.00274962	1	-0.0866462	0.0337163	-0.00638902	1	-0.0287522	1	-0.00913865	1	0.057894	0.0809191	0	0	0	0	0	0	0	0	0	1	0	0	0.415263
SE	ENSMUSG00000014402.15;SE:chr7:46910810-46913378:46913462-46919821:-	Tsg101	22088	ENSMUSG00000014402	protein_coding	chr7	0	1	NM_001348088;NM_021884;NM_001348089	XM_006540788;XM_030242362	ENSMUST00000014546.14,ENSMUST00000211076.1,ENSMUST00000210664.1	ENSMUST00000156335.8,ENSMUST00000211076.1,ENSMUST00000014546.14,ENSMUST00000210664.1	0.0865897	0.0494505	-0.05198	0.155844	0.0780025	0.0719281	-0.0183739	1	0.0918622	0.047952	-0.015761	1	-0.0085871	1	0.0336061	1	0.00527255	1	0.036219	1	0.0138597	1	0.00261288	1	1	0	1	0	0	0	0	0	0	0	0	0	0.94731
SE	ENSMUSG00000013973.12;SE:chr1:171329692-171331253:171331285-171338252:+	Dedd	21945	ENSMUSG00000013973	protein_coding	chr1	1	0	NM_001128609;NM_011615;NM_001357552;NM_001357550;NM_001357551;NM_001357553	XM_011238782;XM_006496739;XM_006496741	ENSMUST00000142063.7	ENSMUST00000142063.7,ENSMUST00000129116.7	-0.189124	0.283217	-0.0838705	0.603896	-0.0529974	0.738761	0.169121	0.347652	-0.161969	0.17982	0.411173	0.0554446	0.136127	0.386613	0.252991	0.308691	0.0271548	1	0.495043	0.0434565	-0.108972	0.484016	0.242052	0.138611	0	0	0	0	0	0	0	0	0	0	1	0	1
SE	ENSMUSG00000013089.15;SE:chr16:22412974-22421819:22421872-22435877:-	Etv5	104156	ENSMUSG00000013089	protein_coding	chr16	0	0	NM_023794;NM_001358428	NA	ENSMUST00000168774.7	ENSMUST00000170393.1,ENSMUST00000168774.7,ENSMUST00000079601.12	-0.0311886	1	-0.089037	0.0919081	0.000259605	1	-0.00751377	1	-0.0325412	1	-0.140268	0.030969	0.0314482	1	0.0815232	0.112887	-0.0013526	1	-0.051231	0.212787	-0.0328008	1	-0.132754	0.038961	0	0	0	0	0	0	0	0	1	0	0	1	0.0633592
SE	ENSMUSG00000012114.16;SE:chr16:17655805-17663377:17663496-17671545:-	Med15	94112	ENSMUSG00000012114	protein_coding	chr16	0	1	NM_001285886;NM_001358404;NM_033609;NM_001040683;NM_001285884	XM_017317173;XM_017317172;XM_006522779;XM_030249349;XM_030249348;XM_030249346;XM_017317174;XM_017317175;XM_006522783;XM_030249350	ENSMUST00000012259.7	ENSMUST00000012259.7,ENSMUST00000080936.12	-0.0768113	0.0464535	-0.101727	0.0499501	-0.08483	0.0324675	-0.0855086	0.0539461	0.018019	1	0.00355456	1	-0.0080187	1	0.016218	1	0.0948302	0.0334665	0.105281	0.0464535	0.102849	0.018981	0.0890632	0.0594406	1	1	0	0	1	1	1	0	0	0	1	0	0.496595
SE	ENSMUSG00000010048.10;SE:chr9:107591110-107591202:107591307-107591568:+	Ifrd2	15983	ENSMUSG00000010048	protein_coding	chr9	0	0	NM_025903	NA	ENSMUST00000010192.10,ENSMUST00000194932.5,ENSMUST00000195725.5	ENSMUST00000195746.1,ENSMUST00000194932.5,ENSMUST00000195725.5,ENSMUST00000010192.10	0.00780985	1	-0.0228861	1	0.113223	0.11039	0.133094	0.0909091	0.212799	0.0434565	-0.0287054	1	0.105413	0.134366	0.15598	0.0684316	0.204989	0.0444555	-0.00581924	1	0.0995756	0.123876	-0.161799	0.0714286	0	0	1	0	1	0	0	0	0	0	0	0	0.740741
SE	ENSMUSG00000009079.16;SE:chr11:5078952-5079485:5079519-5082253:-	Ewsr1	14030	ENSMUSG00000009079	protein_coding	chr11	1	1	NM_001362620;NM_001362617;NM_007968;NM_001283061;NM_001283063;NM_001362618;NM_001283062;NM_001362616;NM_001362615;NM_001362614;NM_001362612;NM_001362613	XM_017314255;XM_006514510;XM_030245550;XM_006514509;XM_006514508	ENSMUST00000079949.12,ENSMUST00000102930.9	ENSMUST00000150168.7,ENSMUST00000102930.9,ENSMUST00000079949.12	0.0580315	0.0829171	0.0499801	1	-0.029513	1	-0.101009	0.034965	0.000658535	1	0.0693125	0.0739261	-0.0875444	0.0539461	-0.150989	0.021978	-0.057373	0.0989011	0.0193324	1	0.0301715	1	0.170321	0.017982	0	0	0	0	0	0	0	1	0	1	0	1	0.917782
SE	ENSMUSG00000007617.17;SE:chr13:93356079-93386345:93386380-93387524:+	Homer1	26556	ENSMUSG00000007617	protein_coding	chr13	1	0	NM_011982;NM_147176;NM_001284189;NM_001347598;NM_152134	NA	ENSMUST00000080127.11	ENSMUST00000060490.10,ENSMUST00000079086.6,ENSMUST00000080127.11	0.0074209	1	0.0594266	0.0959041	0.0163139	1	-0.0391447	1	0.0371989	1	0.0270881	1	0.00889298	1	-0.0985713	0.0494505	0.029778	1	-0.0323385	1	0.020885	1	0.0662329	0.0914086	0	0	0	0	0	0	0	0	0	1	0	0	0.538417
SE	ENSMUSG00000007476.18;SE:chr2:30237805-30240569:30240677-30255168:+	Lrrc8a	241296	ENSMUSG00000007476	protein_coding	chr2	1	1	NM_177725	NA	ENSMUST00000095078.2	ENSMUST00000113654.7,ENSMUST00000095078.2	0.0408085	1	0.0856492	0.0859141	0.234228	0.002997	0.00166728	1	0.12077	0.0304695	0.13406	0.0404595	0.193419	0.011988	-0.0839819	0.0949051	0.0799614	0.0779221	0.0484108	1	-0.113458	0.032967	0.132393	0.0374625	0	1	1	1	0	1	0	0	1	0	0	1	0.996847
SE	ENSMUSG00000006476.19;SE:chr2:25059073-25059605:25059694-25060139:+	Nsmf	56876	ENSMUSG00000006476	protein_coding	chr2	0	0	NM_001039386;NM_001039387;NM_001177654;NM_020276;NM_001177655	XM_006498201;XM_030251903;XM_030251904;XM_030251905;XM_006498200;XM_006498203;XM_030251906;XM_006498202	ENSMUST00000100334.10,ENSMUST00000152122.7,ENSMUST00000116574.9,ENSMUST00000006646.14,ENSMUST00000102931.10,ENSMUST00000074422.13	ENSMUST00000114388.7,ENSMUST00000114386.7,ENSMUST00000152122.7,ENSMUST00000102931.10,ENSMUST00000134744.2,ENSMUST00000074422.13,ENSMUST00000006646.14,ENSMUST00000116574.9,ENSMUST00000100334.10	0.0542337	0.0944056	0.0240202	1	0.0743228	0.026973	-0.0280227	1	0.0299109	1	0.0260036	1	0.0200891	1	-0.0520429	0.13986	-0.0243227	1	0.00198337	1	-0.0444119	1	0.0540263	0.107892	0	1	0	0	0	0	0	0	0	0	0	0	0.758909
SE	ENSMUSG00000006241.16;SE:chr9:21932990-21933546:21933613-21933696:+	Ccdc159	67119	ENSMUSG00000006241	protein_coding	chr9	0	0	NM_025977;NM_001164614	NA	ENSMUST00000006403.6,ENSMUST00000170304.8,ENSMUST00000216710.1	ENSMUST00000170304.8,ENSMUST00000214734.1,ENSMUST00000006403.6,ENSMUST00000216710.1	-0.0456414	1	-0.0247383	1	0.124097	0.0954046	-0.0394963	1	-0.073127	0.175325	0.00370074	1	0.169739	0.0724276	-0.014758	1	-0.0274856	1	0.0284391	1	-0.197225	0.0494505	0.043197	1	0	0	0	0	0	1	0	0	0	0	0	0	0.895349
SE	ENSMUSG00000005881.13;SE:chr2:156011406-156015377:156015391-156015989:+	Ergic3	66366	ENSMUSG00000005881	protein_coding	chr2	0	0	NM_025516;NM_001356413;NM_001356414	NA	ENSMUST00000088650.10,ENSMUST00000142859.7	ENSMUST00000006035.12,ENSMUST00000088650.10,ENSMUST00000155370.1,ENSMUST00000142859.7	-0.0618716	0.01998	-0.0257936	1	-0.00963976	1	-0.012643	1	-0.0359598	1	0.0115468	1	0.0522318	0.034965	0.0131505	1	0.0259118	1	0.0373403	1	-0.02632	1	0.0241898	1	1	0	0	1	0	0	0	0	0	0	0	0	0.505544
SE	ENSMUSG00000005069.12;SE:chr6:124403907-124404133:124404243-124404630:-	Pex5	19305	ENSMUSG00000005069	protein_coding	chr6	0	1	NM_001277330;NM_001360570;NM_175933;NM_001277805;NM_008995	XM_006505758;XM_006505759	ENSMUST00000112532.7,ENSMUST00000035861.5	ENSMUST00000150899.1,ENSMUST00000035861.5,ENSMUST00000112532.7,ENSMUST00000112531.7,ENSMUST00000080557.11	0.1192	0.033966	-0.0139958	1	0.125843	0.02997	0.0269087	1	0.0618221	0.127872	0.052916	0.241758	0.00664212	1	0.0409045	1	-0.0573783	0.177822	0.0669118	0.172827	-0.0640204	0.151848	0.0260073	1	1	1	0	0	0	0	0	0	0	0	0	0	0.191769
SE	ENSMUSG00000004771.12;SE:chr9:64725582-64726624:64726817-64737584:-	Rab11a	53869	ENSMUSG00000004771	protein_coding	chr9	1	1	NM_017382	NA	ENSMUST00000171100.1	ENSMUST00000171100.1,ENSMUST00000167569.7	-0.011067	1	-0.314092	0.047952	0.214224	0.113886	-0.399951	0.00999001	0.0169885	1	-0.34957	0.024975	0.225291	0.102897	-0.085859	0.475524	0.0280555	1	-0.0354779	1	-0.197235	0.0879121	0.0503811	0.222444	0	0	0	0	0	0	1	1	1	0	0	0	0.448217
SE	ENSMUSG00000004771.12;SE:chr9:64716988-64725502:64725582-64726624:-	Rab11a	53869	ENSMUSG00000004771	protein_coding	chr9	1	1	NM_017382	NA	ENSMUST00000172298.7,ENSMUST00000171100.1	ENSMUST00000172298.7,ENSMUST00000171100.1,ENSMUST00000004892.6	0.000348445	1	-0.0183554	1	-0.0466	1	0.0130051	1	0.0186059	1	-0.094678	0.024975	-0.0469484	1	0.0313604	1	0.0182575	1	-0.0763226	0.0519481	0.0652059	0.0519481	-0.107683	0.023976	0	0	0	0	0	0	0	0	1	0	0	1	1
SE	ENSMUSG00000004771.12;SE:chr9:64716988-64725453:64725582-64726624:-	Rab11a	53869	ENSMUSG00000004771	protein_coding	chr9	1	1	NM_017382	NA	ENSMUST00000168366.1	ENSMUST00000004892.6,ENSMUST00000168366.1	0.0860627	0.437562	0.045906	1	-0.210681	0.113886	0.0355314	1	0.137736	0.191808	-0.0741346	0.0566101	-0.296744	0.047952	-0.0103746	1	0.051673	0.701299	-0.120041	0.0519481	0.348417	0.021978	-0.109666	0.037962	0	0	0	1	0	1	0	0	0	0	0	1	1
SE	ENSMUSG00000004266.15;SE:chr6:124732494-124732738:124732860-124738499:-	Ptpn6	15170	ENSMUSG00000004266	protein_coding	chr6	0	0	NM_013545;NM_001077705	XM_030255191	ENSMUST00000004377.14,ENSMUST00000171549.8	ENSMUST00000004377.14,ENSMUST00000171549.8,ENSMUST00000174265.1	0.4	0.105395	NA	1	NA	1	0.650672	0.0344655	0.377049	0.118881	-0.1675	0.14985	NA	1	NA	1	-0.0229508	1	NA	1	NA	1	-0.818172	0.0204795	0	0	0	0	0	0	0	1	0	0	0	1	0
SE	ENSMUSG00000004207.14;SE:chr10:60296002-60297537:60297545-60299098:+	Psap	19156	ENSMUSG00000004207	protein_coding	chr10	0	1	NM_001146120;NM_001146122;NM_001146123;NM_001146124;NM_011179;NM_001146121	XM_017313848;XM_017313849	ENSMUST00000179238.7	ENSMUST00000165878.1,ENSMUST00000179238.7,ENSMUST00000105465.7	-0.0528563	0.026973	-0.0328791	1	-0.0162945	1	-0.00340465	1	0.0144218	1	0.0392394	1	0.0365618	1	0.0294745	1	0.0672781	0.0134865	0.0721185	0.010989	0.0307163	1	0.042644	1	1	0	0	0	1	0	0	0	0	0	1	0	0.707041
SE	ENSMUSG00000002885.14;SE:chr8:83730257-83731903:83732037-83733414:-	Adgre5	26364	ENSMUSG00000002885	protein_coding	chr8	0	0	NM_001163031;NM_001163029;NM_011925;NM_001163030	XM_006531033;XM_006531035;XM_017312836	ENSMUST00000075843.12	ENSMUST00000075843.12,ENSMUST00000109802.2	0.0734173	0.414585	0.133193	0.216783	0.0772665	0.388611	-0.237071	0.0444555	0.101862	0.147852	0.0702653	0.176324	0.00384914	1	-0.370265	0.022977	0.0284447	1	-0.0629281	0.201798	0.0245956	1	0.307337	0.0769231	0	0	0	0	0	0	0	1	0	1	0	0	0.629139
SE	ENSMUSG00000002885.14;SE:chr8:83729525-83730111:83730257-83733414:-	Adgre5	26364	ENSMUSG00000002885	protein_coding	chr8	0	0	NM_001163031;NM_001163029;NM_011925;NM_001163030	XM_006531033;XM_006531035;XM_017312836	ENSMUST00000109802.2	ENSMUST00000109802.2,ENSMUST00000166939.7,ENSMUST00000002964.13	-0.0182991	1	-0.0302935	1	-0.0313106	1	0.32049	0.0444555	-0.127948	0.147852	0.117265	0.176324	-0.0130116	1	0.350783	0.022977	-0.109649	0.318681	0.147559	0.196803	-0.0966371	0.354645	-0.203224	0.0779221	0	0	0	0	0	0	0	1	0	1	0	0	0.17284
SE	ENSMUSG00000002546.16;SE:chr2:32292215-32296626:32296721-32296965:+	Golga2	99412	ENSMUSG00000002546	protein_coding	chr2	0	1	NM_133852;NM_001362695;NM_001362697;NM_001362698;NM_001080968;NM_001362696	XM_006498491;XM_017319359	ENSMUST00000113377.7,ENSMUST00000129193.2	ENSMUST00000131712.7,ENSMUST00000127276.1,ENSMUST00000081670.12,ENSMUST00000113377.7,ENSMUST00000129193.2	0.0652945	0.513986	0.0891032	0.177572	0.322877	0.023976	-0.11005	0.181319	-0.0202698	1	-0.0354387	1	0.257583	0.0644356	-0.199153	0.200799	-0.0855643	0.5005	-0.124542	0.358142	-0.343147	0.023976	0.0746115	0.563437	0	1	0	0	0	1	0	0	0	0	0	0	0.518868
SE	ENSMUSG00000002524.15;SE:chr15:76072568-76074607:76074657-76075542:-	Puf60	67959	ENSMUSG00000002524	protein_coding	chr15	1	0	NM_028364;NM_001356629;NM_133691;NM_001164600	XM_030248718;XM_006521302;XM_006521303;XM_006521305	ENSMUST00000100527.10	ENSMUST00000100527.10,ENSMUST00000002599.9	-0.0523816	0.040959	-0.0857113	0.012987	-0.0382702	1	-0.0279823	1	0.0155498	1	-0.0339267	1	0.0141115	1	0.057729	0.036963	0.0679315	0.0264735	0.0517846	0.0394605	0.05382	0.038961	-0.00594438	1	1	0	0	0	1	1	1	0	0	1	1	0	0.632466
SE	ENSMUSG00000002104.11;SE:chr2:91036885-91041854:91042012-91042960:+	Rapsn	19400	ENSMUSG00000002104	protein_coding	chr2	0	0	NM_009023	XM_006499017	ENSMUST00000111445.9,ENSMUST00000050323.5	ENSMUST00000111445.9,ENSMUST00000111446.9,ENSMUST00000050323.5	-0.254545	0.148851	0.341485	0.0959041	-0.236276	0.154845	-0.189327	0.163337	-0.0893281	0.201798	-0.186854	0.158342	0.0182692	1	-0.530813	0.0569431	0.165217	0.18032	-0.528339	0.038961	0.146948	0.182817	0.00247393	1	0	0	0	0	0	0	0	0	0	0	1	0	1
SE	ENSMUSG00000002052.6;SE:chr11:78220090-78220597:78220747-78221121:-	Supt6	20926	ENSMUSG00000002052	protein_coding	chr11	1	1	NM_009297	XM_006532743	ENSMUST00000108314.2	ENSMUST00000002121.4,ENSMUST00000108314.2	-0.0858019	0.016983	-0.024656	1	-0.0289717	1	0.0400517	1	-0.00274374	1	-0.0422504	1	0.0568302	0.0414585	0.0647077	0.0879121	0.0830582	0.026973	-0.0175945	1	0.026228	1	-0.0823022	0.0644356	1	0	0	1	1	0	0	0	0	0	0	0	0.293597
SE	ENSMUSG00000001786.14;SE:chr10:86022144-86024568:86024710-86029009:+	Fbxo7	69754	ENSMUSG00000001786	protein_coding	chr10	1	1	NM_153195;NM_001310745;NM_001347151	XM_017314077;XM_011243556	ENSMUST00000147168.1	ENSMUST00000001837.13,ENSMUST00000147168.1	NA	1	NA	1	NA	1	NA	1	NA	1	NA	1	-0.212344	0.11988	-0.377554	0.036963	-0.441034	0.0694306	-0.304015	0.0579421	-0.228689	0.196304	0.0735387	0.207293	0	0	0	0	0	0	0	0	0	1	0	0	1
SE	ENSMUSG00000001786.14;SE:chr10:86022144-86024416:86024710-86029009:+	Fbxo7	69754	ENSMUSG00000001786	protein_coding	chr10	1	1	NM_153195;NM_001310745;NM_001347151	XM_017314077;XM_011243556	ENSMUST00000130320.7	ENSMUST00000130320.7,ENSMUST00000001837.13	0.385428	0.0274725	0.122106	0.111389	0.239557	0.0879121	-0.0180406	1	0.14683	0.141858	0.0434552	1	-0.145871	0.11988	-0.140147	0.0944056	-0.238597	0.0694306	-0.0786508	0.167333	-0.0927267	0.196304	0.0614958	0.207293	1	0	0	0	0	0	0	0	0	0	0	0	1
SE	ENSMUSG00000001768.15;SE:chr2:145822365-145822610:145822761-145844711:+	Rin2	74030	ENSMUSG00000001768	protein_coding	chr2	0	1	NM_028724	XM_006500269;XM_006500270;XM_006500271;XM_030252123	ENSMUST00000147976.7,ENSMUST00000094480.10,ENSMUST00000144278.1	ENSMUST00000094480.10,ENSMUST00000144278.1,ENSMUST00000110005.7,ENSMUST00000147976.7,ENSMUST00000149269.1	0.156925	0.0304695	0.137398	0.0484515	0.0840761	0.0924076	-0.0642508	0.128871	0.153855	0.037962	0.177455	0.0284715	-0.0728487	0.107393	-0.201649	0.025974	-0.00306936	1	0.0400572	1	0.0697794	0.116384	0.241706	0.0164835	1	0	1	0	0	0	1	0	1	1	0	1	0.273423
SE	ENSMUSG00000001418.13;SE:chr3:88325931-88326115:88326312-88326411:+	Glmp	56700	ENSMUSG00000001418	protein_coding	chr3	0	1	NM_020003	NA	ENSMUST00000177005.7	ENSMUST00000177005.7,ENSMUST00000001454.13	0.0700214	0.383616	-0.0123508	1	0.104991	0.132617	-0.175257	0.0764236	0.155499	0.0584416	0.0364913	1	0.0349697	1	-0.162906	0.122877	0.0854771	0.179071	0.0488421	1	0.0505074	0.493007	0.211748	0.038961	0	0	0	0	0	0	0	0	0	0	0	1	0.59417
SE	ENSMUSG00000001323.17;SE:chr11:74913132-74919437:74919662-74925619:-	Srr	27364	ENSMUSG00000001323	protein_coding	chr11	0	0	NM_001362744;NM_001163311;NM_001362742;NM_001362743;NM_013761	XM_017314569;XM_017314571;XM_030246045;XM_030246046;XM_011249057;XM_006533457	ENSMUST00000108448.7,ENSMUST00000108447.7,ENSMUST00000147817.7	ENSMUST00000135587.7,ENSMUST00000147817.7,ENSMUST00000108447.7,ENSMUST00000108448.7	-0.041138	1	0.139207	0.266733	0.00328397	1	-0.330708	0.0434565	0.0373667	1	0.0933047	0.4001	0.0444219	1	-0.469915	0.011988	0.0785047	0.393606	-0.0459022	1	0.0340827	1	0.424013	0.017982	0	0	0	0	0	0	0	1	0	1	0	1	0
SE	ENSMUSG00000001289.12;SE:chr15:102326260-102326433:102326535-102326818:+	Pfdn5	56612	ENSMUSG00000001289	protein_coding	chr15	0	1	NM_027044	NA	ENSMUST00000166658.7	ENSMUST00000166658.7,ENSMUST00000062492.10	-0.097573	0.0324675	-0.0393232	1	-0.0438327	1	-0.0513072	0.207293	-0.0539087	0.174825	-0.0695974	0.122378	0.0537403	0.224775	-0.011984	1	0.0436643	1	-0.0302742	1	-0.010076	1	-0.0182903	1	1	0	0	0	0	0	0	0	0	0	0	0	0.923716
SE	ENSMUSG00000000826.16;SE:chr2:181520697-181521235:181521287-181546371:+	Dnajc5	13002	ENSMUSG00000000826	protein_coding	chr2	1	1	NM_001271585;NM_016775;NM_001271584	XM_011239923	ENSMUST00000108797.7	ENSMUST00000108797.7,ENSMUST00000116365.8,ENSMUST00000072334.11	0.0365596	1	0.0478666	1	0.0273592	1	-0.0344295	1	0.0166592	1	2.10373e-05	1	-0.00920036	1	-0.082296	0.025974	-0.0199003	1	-0.0478456	1	-0.0107	1	0.0344505	1	0	0	0	0	0	0	0	0	0	1	0	0	0.216801
SE	ENSMUSG00000000563.17;SE:chr3:105956041-105957870:105958036-105958862:-	Atp5pb	11950	ENSMUSG00000000563	protein_coding	chr3	0	0	NM_009725;NM_001304719	XM_030252395	ENSMUST00000133320.1	ENSMUST00000118209.7,ENSMUST00000133320.1,ENSMUST00000153666.1	-0.0474356	1	-0.0163286	1	-0.0385477	1	0.0196213	1	-0.0591749	0.010989	-0.0139539	1	0.00888789	1	0.0359499	1	-0.0117394	1	0.00237476	1	-0.0206272	1	-0.0335751	1	0	0	1	0	0	0	0	0	0	0	0	0	0.373938
SE	ENSMUSG00000000439.9;SE:chr6:115610700-115611635:115611939-115613327:+	Mkrn2	67027	ENSMUSG00000000439	protein_coding	chr6	0	0	NM_023290	XM_011241431	ENSMUST00000000449.8	ENSMUST00000204409.1,ENSMUST00000000449.8	0.036675	1	-0.0149011	1	-0.0394555	1	0.0555621	0.130869	0.138072	0.024975	0.0161644	1	-0.0761305	0.0889111	0.0704632	0.113387	0.101397	0.0664336	0.0310655	1	0.177527	0.016983	-0.0393976	1	0	0	1	0	0	1	0	0	0	0	0	0	0.795627
SE	ENSMUSG00000000301.16;SE:chr11:59983558-60031713:60031820-60046340:-	Pemt	18618	ENSMUSG00000000301	protein_coding	chr11	0	0	NM_008819;NM_001290012;NM_001290013;NM_001290011;NM_001290014	XM_006532478	ENSMUST00000102693.8	ENSMUST00000148512.1,ENSMUST00000102693.8	-0.180055	0.0904096	NA	1	0.326832	0.047952	-0.032251	1	0.126553	0.183816	-0.246074	0.02997	0.506887	0.0144855	NA	1	0.306608	0.0494505	NA	1	-0.200279	0.110889	-0.213823	0.0564436	0	1	0	1	1	0	0	0	1	0	0	0	1
SE	ENSMUSG00000000275.16;SE:chr11:89013538-89015167:89015190-89015533:+	Trim25	217069	ENSMUSG00000000275	protein_coding	chr11	0	1	NM_009546	XM_017314476	ENSMUST00000107896.9	ENSMUST00000000284.6,ENSMUST00000107896.9	0	1	0.4	0.0234765	0	1	0.25	0.0714286	0	1	0.055814	0.212787	0	1	-0.15	0.133866	0	1	-0.344186	0.0344655	0	1	-0.194186	0.0879121	0	0	0	0	0	0	1	0	0	0	1	0	1
SE	ENSMUSG00000000134.17;SE:chrX:7767684-7767893:7767997-7769430:+	Tfe3	209446	ENSMUSG00000000134	protein_coding	chrX	0	0	NM_172472;NM_001105196;NM_001271489;NM_001271490;NM_001105197;NM_001271491	XM_006527578;XM_017318453;XM_017318454	ENSMUST00000077680.9,ENSMUST00000115679.7,ENSMUST00000137467.7,ENSMUST00000143680.7,ENSMUST00000115680.10,ENSMUST00000115677.7,ENSMUST00000101695.8,ENSMUST00000126694.1	ENSMUST00000115679.7,ENSMUST00000126694.1,ENSMUST00000115680.10,ENSMUST00000115678.2,ENSMUST00000077680.9,ENSMUST00000137467.7,ENSMUST00000101695.8,ENSMUST00000079542.12,ENSMUST00000143680.7,ENSMUST00000115677.7	0.0133999	1	-0.019797	1	-0.0368955	1	-0.0199992	1	0.0822369	0.0514486	0.0294823	1	-0.0502954	0.108891	-0.000202175	1	0.068837	0.0704296	0.0492793	1	0.119132	0.0184815	0.0494814	1	0	0	0	0	0	1	0	0	0	0	0	0	0.633243
RI	ENSMUSG00000096935.5;RI:chr3:88171556:88171969-88172088:88172258:-	1700113A16Rik	NA	ENSMUSG00000096935	antisense	chr3	0	0	NA	NA	ENSMUST00000181837.2	ENSMUST00000197172.4,ENSMUST00000181837.2	0.237677	0.0734266	0.0361965	1	-0.0277535	1	-0.143383	0.0764236	-0.161774	0.118881	0.0567178	0.186314	-0.26543	0.0649351	-0.17958	0.0639361	-0.39945	0.024975	0.0205213	1	-0.13402	0.143856	0.200101	0.0544456	0	0	0	0	1	0	0	0	0	0	0	0	0.705179
RI	ENSMUSG00000096768.7;RI:chrY:90816349:90816433-90816436:90816464:+	Gm47283	NA	ENSMUSG00000096768	lincRNA	chrY	0	0	NA	NA	ENSMUST00000177671.7,ENSMUST00000179077.1	ENSMUST00000177671.7,ENSMUST00000177591.1,ENSMUST00000179077.1	-0.112206	0.038961	-0.0782698	0.12987	-0.125289	0.0154845	-0.131205	0.0304695	-0.0479251	1	-0.00951688	1	-0.0130825	1	-0.0529349	0.127872	0.0642814	0.108891	0.0687529	0.111888	0.0773639	0.031968	0.121688	0.034965	1	1	0	0	0	1	0	1	0	0	0	1	0.322929
RI	ENSMUSG00000094870.7;RI:chr13:119775767:119775989-119776092:119776449:-	Zfp131	72465	ENSMUSG00000094870	protein_coding	chr13	1	1	NM_028245;NM_001302550;NM_001302548;NM_001302549;NM_001302547	XM_017315610;XM_030247421;XM_030247418;XM_030247417;XM_030247420;XM_011244698;XM_006517769;XM_006517766	ENSMUST00000177916.7	ENSMUST00000178271.1,ENSMUST00000177916.7	-0.0243649	1	-0.0166153	1	-0.0715602	0.041958	0.00259337	1	0.0157527	1	-0.0280325	1	-0.0471953	1	0.0192087	1	0.0401176	1	-0.0114172	1	0.0873129	0.02997	-0.0306259	1	0	1	0	0	0	1	0	0	0	0	0	0	0.664396
RI	ENSMUSG00000090266.10;RI:chr11:116848901:116849138-116849216:116849300:+	Mettl23	74319	ENSMUSG00000090266	protein_coding	chr11	0	0	NM_028865	XM_006534360	ENSMUST00000176799.7	ENSMUST00000106370.9,ENSMUST00000176799.7	-0.0295651	1	0.0203298	1	-0.0392144	1	0.00899883	1	-0.0586402	0.0549451	0.0555181	0.03996	-0.00964924	1	-0.011331	1	-0.0290751	1	0.0351883	1	-0.0194258	1	0.0465193	1	0	0	0	0	0	0	0	0	1	0	0	0	0.342451
RI	ENSMUSG00000079179.9;RI:chr12:3235526:3235929-3237285:3237412:+	Rab10os	NA	ENSMUSG00000079179	antisense	chr12	0	0	NA	NA	ENSMUST00000177896.7	ENSMUST00000177896.7,ENSMUST00000178331.7	-0.267307	0.113387	-0.0173522	1	0.167472	0.139361	-0.0588124	0.222278	0.146848	0.164835	-0.256328	0.0524476	0.43478	0.040959	-0.0414602	1	0.414155	0.0434565	-0.238976	0.0494505	-0.0206242	1	-0.197515	0.0849151	0	0	0	1	1	0	0	0	0	0	1	0	1
RI	ENSMUSG00000074129.13;RI:chr7:45126991:45127087-45127209:45127274:-	Rpl13a	22121	ENSMUSG00000074129	protein_coding	chr7	1	1	NM_009438	NA	ENSMUST00000210073.1	ENSMUST00000209812.1,ENSMUST00000210073.1	0.0299182	1	0.0219226	1	-0.0217349	1	0.00046634	1	0.0185113	1	0.0277599	1	-0.0516531	0.044955	-0.0214563	1	-0.0114069	1	0.00583726	1	0.0402462	1	0.0272935	1	0	0	0	1	0	0	0	0	0	0	0	0	0.23031
RI	ENSMUSG00000073436.11;RI:chr17:24894571:24894707-24894821:24895055:-	Eme2	193838	ENSMUSG00000073436	protein_coding	chr17	0	0	NM_001163102	NA	ENSMUST00000140688.7	ENSMUST00000140688.7,ENSMUST00000119848.7	0.0593619	0.191309	-0.0790451	0.114386	-0.0919541	0.0994006	0.052762	0.18032	0.0985927	0.116384	-0.0827147	0.107393	-0.151316	0.0599401	0.131807	0.0649351	0.0392308	1	-0.00366958	1	0.190547	0.0364635	-0.135477	0.0604396	0	0	0	0	0	1	0	0	0	0	0	0	0.0487805
RI	ENSMUSG00000073418.4;RI:chr17:34728765:34728897-34729182:34729265:-	C4b	12268	ENSMUSG00000073418	protein_coding	chr17	0	0	NM_009780	XM_006523532;XM_006523531;XM_030249459	ENSMUST00000173669.1	ENSMUST00000069507.8,ENSMUST00000173669.1	-0.00917766	1	0.0141669	1	0.0251099	1	0.147009	0.0454545	0.0228206	1	-0.0107188	1	0.0342876	1	0.132842	0.0569431	0.0319983	1	-0.0248856	1	-0.00228928	1	-0.157728	0.014985	0	0	0	0	0	0	0	1	0	0	0	1	0.167822
RI	ENSMUSG00000071074.9;RI:chr17:46251114:46251227-46251364:46251487:+	Yipf3	28064	ENSMUSG00000071074	protein_coding	chr17	0	1	NM_145353	NA	ENSMUST00000151488.1	ENSMUST00000151488.1,ENSMUST00000095263.9	0.0492678	1	-0.0701655	0.016983	0.0211433	1	-0.0301963	1	0.00211538	1	0.00255805	1	-0.0281245	1	0.0399692	1	-0.0471524	1	0.0727235	0.014985	-0.0190279	1	0.0327544	1	0	0	0	0	0	0	1	0	0	0	1	0	0.282574
RI	ENSMUSG00000069835.10;RI:chr11:69622052:69622115-69622256:69622332:+	Sat2	69215	ENSMUSG00000069835	protein_coding	chr11	0	0	NM_026991;NM_001356469;NM_001356468	XM_006534110;XM_006534111	ENSMUST00000151255.1	ENSMUST00000151255.1,ENSMUST00000092969.1	0.10518	0.0604396	-0.0557355	0.0614386	0.241577	0.00499501	0.065957	0.0539461	0.0822848	0.0909091	0.0494019	1	0.136397	0.034965	0.121692	0.015984	-0.0228947	1	0.105137	0.030969	-0.159292	0.020979	-0.0165551	1	0	1	0	1	0	1	0	0	0	1	1	0	0.807617
RI	ENSMUSG00000069678.10;RI:chr6:83080550:83080630-83080710:83080854:+	Pcgf1	69837	ENSMUSG00000069678	protein_coding	chr6	0	0	NM_197992	XM_030255588	ENSMUST00000176372.1	ENSMUST00000176372.1,ENSMUST00000177177.7	0.198225	0.136364	NA	1	-0.129365	0.207792	0.368997	0.0364635	-0.0268387	1	0.0218187	1	-0.327589	0.0689311	NA	1	-0.225063	0.0994006	NA	1	0.102526	0.222278	-0.347179	0.027972	0	0	0	0	0	0	0	1	0	0	0	1	1
RI	ENSMUSG00000068917.12;RI:chr3:89168695:89168923-89170049:89170115:+	Clk2	12748	ENSMUSG00000068917	protein_coding	chr3	1	0	NM_007712;NM_001163432	NA	ENSMUST00000138822.7	ENSMUST00000128318.7,ENSMUST00000138822.7	-0.124466	0.190809	-0.00210081	1	-0.488951	0.044955	-0.237309	0.174825	-0.00180009	1	-0.155858	0.302697	-0.364485	0.121379	-0.235208	0.15984	0.122665	0.337912	-0.153757	0.243756	0.487151	0.0599401	0.0814508	0.471528	0	1	0	0	0	0	0	0	0	0	0	0	0.206667
RI	ENSMUSG00000068328.9;RI:chr6:83055129:83055279-83055506:83055690:+	Aup1	11993	ENSMUSG00000068328	protein_coding	chr6	0	1	NM_007517;NM_001301649	NA	ENSMUST00000204895.2	ENSMUST00000203180.1,ENSMUST00000204895.2,ENSMUST00000092618.8,ENSMUST00000204719.2,ENSMUST00000203915.2,ENSMUST00000205152.2	0.0317062	1	0.0161136	1	0.0274936	1	0.0157859	1	0.0560192	0.045954	-0.00695581	1	-0.00421259	1	-0.000327644	1	0.024313	1	-0.0230694	1	0.0285256	1	-0.0227417	1	0	0	1	0	0	0	0	0	0	0	0	0	0.128077
RI	ENSMUSG00000066456.14;RI:chr9:83109948:83110429-83110993:83111106:-	Hmgn3	94353	ENSMUSG00000066456	protein_coding	chr9	1	1	NM_175074;NM_026122	XM_006511591;XM_006511590	ENSMUST00000185315.6	ENSMUST00000185315.6,ENSMUST00000162246.8	0.0676084	0.0829171	0.0163665	1	-0.0238351	1	0.0255221	1	0.0538176	0.133866	0.011408	1	-0.0914434	0.046953	0.00915556	1	-0.0137908	1	-0.00495856	1	0.0776527	0.0609391	-0.0141141	1	0	0	0	1	0	0	0	0	0	0	0	0	0.271795
RI	ENSMUSG00000066129.15;RI:chr7:139923732:139923778-139923780:139924142:+	Kndc1	76484	ENSMUSG00000066129	protein_coding	chr7	0	0	NM_177261	NA	ENSMUST00000154782.2	ENSMUST00000053445.15,ENSMUST00000154782.2	0.0653703	0.045954	0.239194	0.0499501	0.303521	0.0014985	0.201735	0.048951	0.0155975	1	0.205875	0.0699301	0.238151	0.0014985	-0.0374593	1	-0.0497727	1	-0.0333192	1	-0.287923	0.0014985	0.0041401	1	1	1	0	1	0	1	1	1	0	0	0	0	0.589512
RI	ENSMUSG00000059939.13;RI:chr4:156123976:156124001-156124092:156124122:+	9430015G10Rik	230996	ENSMUSG00000059939	protein_coding	chr4	0	0	NM_145557;NM_177205	XM_030253514;XM_006538834	ENSMUST00000125786.7	ENSMUST00000072554.12,ENSMUST00000169550.7,ENSMUST00000105576.1,ENSMUST00000125786.7	0.0661095	0.148352	0.130274	0.03996	0.0676908	0.266733	0.0713229	0.0984016	0.0108835	1	0.0610342	0.114386	0.00158132	1	-0.0589512	0.124376	-0.055226	0.168831	-0.0692399	0.108392	-0.0568073	0.314685	-0.0102888	1	0	0	0	0	0	0	1	0	0	0	0	0	0.418021
RI	ENSMUSG00000059939.13;RI:chr4:156121933:156122028-156122351:156122416:+	9430015G10Rik	230996	ENSMUSG00000059939	protein_coding	chr4	0	0	NM_145557;NM_177205	XM_030253514;XM_006538834	ENSMUST00000125786.7	ENSMUST00000072554.12,ENSMUST00000169550.7,ENSMUST00000125786.7	0.0644637	0.148352	0.13979	0.03996	0.0485196	1	0.0787853	0.0984016	0.0108835	1	0.0723683	0.114386	-0.0159441	1	-0.0610046	0.124376	-0.0535802	0.168831	-0.0674216	0.108392	-0.0376361	1	-0.00641703	1	0	0	0	0	0	0	1	0	0	0	0	0	0.418021
RI	ENSMUSG00000057897.14;RI:chr11:5969672:5970131-5970162:5971826:-	Camk2b	12323	ENSMUSG00000057897	protein_coding	chr11	0	0	NM_007595;NM_001174054;NM_001174053	XM_006514470;XM_006514469;XM_006514475;XM_017314239;XM_030245505;XM_017314240;XM_030245502;XM_030245507;XM_006514479;XM_030245501;XM_017314237;XM_006514464;XM_017314238;XM_006514467;XM_006514465;XM_030245503;XM_017314241;XM_006514477;XM_006514476;XM_030245506;XM_030245504	ENSMUST00000090443.9	ENSMUST00000090443.9,ENSMUST00000109815.8	0.330818	0.0619381	-0.248411	0.134865	0.298191	0.0739261	0.0198242	1	0.361484	0.036963	-0.0514758	0.481518	-0.0326268	1	0.268236	0.118881	0.0306656	1	0.196936	0.183816	0.0632924	0.420579	-0.0713	0.392607	0	0	1	0	0	0	0	0	0	0	0	0	0
RI	ENSMUSG00000056938.16;RI:chr11:103111542:103111657-103111843:103112197:+	Acbd4	67131	ENSMUSG00000056938	protein_coding	chr11	0	0	NM_025988	NA	ENSMUST00000107040.9	ENSMUST00000107040.9,ENSMUST00000124965.1	-0.111149	0.142358	-0.213624	0.0224775	-0.0756904	0.271229	-0.182261	0.0194805	-0.166958	0.0404595	-0.189793	0.026973	0.0354587	1	0.0313632	1	-0.0558089	0.35964	0.0238311	1	-0.0912676	0.185814	-0.00753216	1	0	0	1	0	0	0	1	1	1	0	0	0	0.91204
RI	ENSMUSG00000056394.17;RI:chr7:13305910:13305924-13305926:13306055:+	Lig1	16881	ENSMUSG00000056394	protein_coding	chr7	0	0	NM_001083188;NM_001199310;NM_010715	NA	ENSMUST00000148471.8,ENSMUST00000156525.8,ENSMUST00000123846.8,ENSMUST00000147735.8	ENSMUST00000165964.7,ENSMUST00000177588.7,ENSMUST00000148471.8,ENSMUST00000098814.10,ENSMUST00000156525.8,ENSMUST00000123846.8,ENSMUST00000147735.8	0.112763	0.14985	0.0148948	1	0.14784	0.112388	0.138589	0.12038	0.39682	0.0254745	0.69475	0.00599401	0.0350766	1	0.123694	0.122378	0.284057	0.0464535	0.679856	0.002997	0.248981	0.0574426	0.556161	0.00649351	0	0	1	0	1	0	0	0	1	0	1	1	0.695238
RI	ENSMUSG00000056383.10;RI:chr7:41372923:41374044-41375067:41375374:-	AI987944	233168	ENSMUSG00000056383	protein_coding	chr7	0	0	NM_183167;NM_001199330	XM_011250853	ENSMUST00000071804.9	ENSMUST00000071804.9,ENSMUST00000206801.1	-0.00136353	1	0.0465074	1	-0.0195581	1	-0.0858023	0.0804196	0.03747	1	-0.126756	0.041958	-0.0181946	1	-0.13231	0.0569431	0.0388335	1	-0.173264	0.033966	0.057028	0.194306	-0.0409538	1	0	0	0	0	0	0	0	0	1	0	1	0	1
RI	ENSMUSG00000055629.5;RI:chr7:141064641:141064731-141064807:141064907:+	B4galnt4	330671	ENSMUSG00000055629	protein_coding	chr7	0	0	NM_177897	NA	ENSMUST00000209546.1	ENSMUST00000048002.6,ENSMUST00000209546.1	-0.0120164	1	-0.00618338	1	-0.0366819	1	-0.00890206	1	-0.0518263	0.0499501	-0.0130594	1	-0.0246655	1	-0.00271868	1	-0.0398099	1	-0.00687599	1	-0.0151444	1	-0.00415731	1	0	0	1	0	0	0	0	0	0	0	0	0	0.265199
RI	ENSMUSG00000052926.15;RI:chr8:84965860:84965993-84966086:84966287:-	Rnaseh2a	69724	ENSMUSG00000052926	protein_coding	chr8	0	0	NM_027187;NM_001364370	XM_011248497;XM_011248498	ENSMUST00000109736.8,ENSMUST00000140561.7	ENSMUST00000140561.7,ENSMUST00000109736.8,ENSMUST00000147812.7	0.0285221	1	0.231936	0.045954	0.0618745	0.441558	0.0645898	0.209124	-0.156309	0.114552	0.018922	1	0.0333525	1	-0.167346	0.140859	-0.184831	0.0972361	-0.213014	0.031968	-0.218184	0.160839	-0.0456678	1	0	0	0	0	0	0	1	0	0	0	1	0	1
RI	ENSMUSG00000052926.15;RI:chr8:84957667:84957864-84957966:84958089:-	Rnaseh2a	69724	ENSMUSG00000052926	protein_coding	chr8	0	0	NM_027187;NM_001364370	XM_011248497;XM_011248498	ENSMUST00000128972.7	ENSMUST00000128972.7,ENSMUST00000147812.7	0.0108379	1	0.221358	0.045954	-0.0289546	1	0.101314	0.166833	-0.16415	0.114552	-0.0139124	1	-0.0397926	1	-0.120044	0.140859	-0.174988	0.0972361	-0.23527	0.031968	-0.135195	0.160839	-0.115226	0.128871	0	0	0	0	0	0	1	0	0	0	1	0	1
RI	ENSMUSG00000052926.15;RI:chr8:84957667:84957853-84957966:84958089:-	Rnaseh2a	69724	ENSMUSG00000052926	protein_coding	chr8	0	0	NM_027187;NM_001364370	XM_011248497;XM_011248498	ENSMUST00000128972.7	ENSMUST00000128972.7,ENSMUST00000065049.14	0.00402794	1	0.0805938	0.0672661	-0.199132	0.047952	0.0942057	0.121878	-0.152289	0.105894	-0.0609643	0.24975	-0.20316	0.0579421	0.0136118	1	-0.156317	0.0939061	-0.141558	0.031968	0.0468427	1	-0.15517	0.0579421	0	1	0	0	0	0	0	0	0	0	1	0	0.264
RI	ENSMUSG00000051811.14;RI:chr7:4752724:4752849-4752953:4753023:-	Cox6b2	333182	ENSMUSG00000051811	protein_coding	chr7	0	0	NM_183406;NM_001289850;NM_183405;NM_001289848;NM_001289849	NA	ENSMUST00000182111.7	ENSMUST00000183334.7,ENSMUST00000182111.7,ENSMUST00000184143.7	0.134949	0.143856	-0.121529	0.0404595	0.363644	0.017982	0.015455	1	0.166064	0.112887	-0.103652	0.0639361	0.228695	0.0499501	0.136984	0.0354645	0.0311148	1	0.017877	1	-0.19758	0.0634366	-0.119107	0.0504496	0	1	0	1	0	0	1	0	0	1	0	0	0
RI	ENSMUSG00000051557.15;RI:chr4:155891052:155891239-155891358:155891415:-	Pusl1	433813	ENSMUSG00000051557	protein_coding	chr4	0	0	NM_001033490	XM_017320303;XM_017320302;XM_030253645	ENSMUST00000150446.7,ENSMUST00000130146.1	ENSMUST00000130146.1,ENSMUST00000142566.1,ENSMUST00000097737.4,ENSMUST00000150446.7	-0.058318	0.0604396	-0.0620082	0.0484515	-0.0294885	1	-0.035323	1	-0.00359346	1	-0.027247	1	0.0288295	1	0.0266852	1	0.0547245	0.0654346	0.0347612	1	0.025895	1	0.008076	1	0	0	0	0	0	0	1	0	0	0	0	0	0.605626
RI	ENSMUSG00000049643.15;RI:chr7:27580337:27580691-27581351:27582099:+	2310022A10Rik	66367	ENSMUSG00000049643	protein_coding	chr7	1	0	NM_175107;NM_001374792;NM_001122767	XM_017312231;XM_006540290	ENSMUST00000067386.13	ENSMUST00000067386.13,ENSMUST00000187960.6	-0.00302917	1	0.00581603	1	0.0214166	1	-0.0504301	0.0709291	-0.0679032	0.047952	-0.0970057	0.0334665	0.0244458	1	-0.0562462	0.0579421	-0.064874	0.0574426	-0.102822	0.020979	-0.0893198	0.0314685	-0.0465756	1	0	0	1	0	0	1	0	0	1	0	1	0	0.586109
RI	ENSMUSG00000049339.16;RI:chr1:75146430:75146719-75146831:75147909:+	Retreg2	227298	ENSMUSG00000049339	protein_coding	chr1	0	0	NM_170755;NM_001305231;NM_001305232	NA	ENSMUST00000188873.6	ENSMUST00000190240.6,ENSMUST00000188873.6	-0.0576197	0.038961	-0.0186475	1	-0.0496122	1	-0.0503688	0.040959	0.0230847	1	0.0218021	1	0.00800753	1	-0.0317213	1	0.0807044	0.0134865	0.0404496	1	0.0726969	0.0204795	0.0721709	0.0174825	1	0	0	0	1	1	0	1	0	0	0	1	0.162956
RI	ENSMUSG00000046709.16;RI:chr5:103210890:103211076-103211294:103211334:-	Mapk10	26414	ENSMUSG00000046709	protein_coding	chr5	0	0	NM_001310685;NM_001318131;NM_001081567;NM_001318102;NM_009158;NM_001310683;NM_001310686	XM_017320886;XM_006534950;XM_017320889;XM_030254519;XM_030254518;XM_017320890;XM_030254516;XM_017320888;XM_017320891;XM_011249450	ENSMUST00000170792.7,ENSMUST00000112847.8,ENSMUST00000133069.7	ENSMUST00000112847.8,ENSMUST00000133069.7,ENSMUST00000135134.1,ENSMUST00000170792.7	-0.0409389	1	-0.0165878	1	-0.00898983	1	0.0611147	0.0194805	-0.0491744	1	-0.0529243	0.031968	0.031949	1	0.0777026	0.010989	-0.00823557	1	-0.0363365	1	-0.0401846	1	-0.114039	0.00499501	0	0	0	0	0	0	0	1	1	1	0	1	0.654062
RI	ENSMUSG00000045795.10;RI:chr7:81593652:81593718-81594013:81594120:+	Whamm	434204	ENSMUSG00000045795	protein_coding	chr7	0	0	NM_001004185	XM_006540981;XM_030242741	ENSMUST00000165460.1	ENSMUST00000165460.1,ENSMUST00000209044.1	0.0457735	1	0.0500522	0.176324	0.0103108	1	0.0168176	1	0.0769024	0.11039	0.158888	0.03996	-0.0354627	1	-0.0332345	1	0.0311288	1	0.108836	0.0789211	0.0665916	0.133866	0.14207	0.0544456	0	0	0	0	0	0	0	0	1	0	0	0	0.836018
RI	ENSMUSG00000045752.13;RI:chr7:143069936:143070292-143070792:143071087:+	Tssc4	56844	ENSMUSG00000045752	protein_coding	chr7	0	0	NM_138631;NM_020285;NM_001115085	XM_017322385;XM_006508648;XM_030242821	ENSMUST00000177841.7	ENSMUST00000177841.7,ENSMUST00000105920.7	-0.0764181	0.0549451	-0.0807578	0.0364635	-0.00597576	1	-0.0311899	1	-0.0359457	1	-0.0844827	0.0264735	0.0704423	0.0554446	0.0495679	1	0.0404724	1	-0.00372485	1	-0.02997	1	-0.0532928	0.0614386	0	0	0	0	0	0	1	0	1	0	0	0	1
RI	ENSMUSG00000044252.17;RI:chr18:12755328:12756095-12756188:12756307:-	Osbpl1a	64291	ENSMUSG00000044252	protein_coding	chr18	0	0	NM_001252493;NM_001252492;NM_207530;NM_001252491;NM_001252490;NM_001252489	XM_006526144;XM_006526143;XM_006526141;XM_006526142;XM_030250564;XM_017317961;XM_006526147;XM_017317964;XM_017317962;XM_017317963;XM_030250568;XM_030250569;XM_030250565;XM_030250567;XM_006526148;XM_030250566;XM_017317965;XM_030250563;XM_017317960	ENSMUST00000118313.7,ENSMUST00000117361.7	ENSMUST00000121888.7,ENSMUST00000117361.7,ENSMUST00000118313.7	-0.0334422	1	0.0383147	1	-0.0730431	0.011988	0.0276796	1	-0.0651032	0.014985	-0.00723319	1	-0.0396009	1	-0.0106351	1	-0.031661	1	-0.0455479	1	0.00793992	1	-0.0349128	1	0	1	1	0	0	0	0	0	0	0	0	0	0.466976
RI	ENSMUSG00000042594.16;RI:chr5:121818465:121818679-121818760:121818854:-	Sh2b3	16923	ENSMUSG00000042594	protein_coding	chr5	0	0	NM_001306127;NM_001306126;NM_008507;NM_001306128	XM_006530171;XM_006530172;XM_006530170;XM_006530173	ENSMUST00000136960.7	ENSMUST00000040308.13,ENSMUST00000122426.7,ENSMUST00000136960.7,ENSMUST00000086310.7	-0.0386739	1	-0.114265	0.111888	0.0109233	1	0.085373	0.152847	-0.0488694	1	7.39699e-05	1	0.0495972	1	0.199638	0.034965	-0.0101955	1	0.114339	0.112887	-0.0597927	0.268731	-0.085299	0.162837	0	0	0	0	0	0	0	0	0	1	0	0	0.322014
RI	ENSMUSG00000041268.17;RI:chr9:54367554:54367771-54369210:54369262:-	Dmxl2	235380	ENSMUSG00000041268	protein_coding	chr9	0	1	NM_172771	XM_006511083;XM_006511085;XM_006511084	ENSMUST00000154092.1	ENSMUST00000123709.7,ENSMUST00000154092.1,ENSMUST00000118600.7,ENSMUST00000118163.7	-0.0329627	1	-0.0849259	0.03996	-0.0389598	1	0.0257447	1	-0.0224124	1	-0.0653705	0.0569431	-0.00599705	1	0.110671	0.01998	0.0105503	1	0.0195554	1	0.0165474	1	-0.0911152	0.033966	0	0	0	0	0	0	1	0	0	1	0	1	0.287475
RI	ENSMUSG00000040938.16;RI:chr11:70215284:70216051-70216137:70216413:+	Slc16a11	216867	ENSMUSG00000040938	protein_coding	chr11	0	0	NM_153081	XM_030245828;XM_006532916	ENSMUST00000123716.1	ENSMUST00000123716.1,ENSMUST00000126388.7	0.249151	0.101898	-0.216849	0.0704296	0.18038	0.163337	-0.147955	0.113387	0.489382	0.0384615	-0.168523	0.101898	-0.0687711	0.259241	0.0688939	0.185814	0.240231	0.0814186	0.0483267	1	0.309002	0.0634366	-0.0205672	1	0	0	1	0	0	0	0	0	0	0	0	0	0.764151
RI	ENSMUSG00000040652.16;RI:chr9:65686196:65686271-65686273:65686353:+	Oaz2	18247	ENSMUSG00000040652	protein_coding	chr9	0	1	NM_010952;NM_001301307	NA	ENSMUST00000128928.7,ENSMUST00000154502.8,ENSMUST00000137696.1	ENSMUST00000128928.7,ENSMUST00000154502.8,ENSMUST00000153700.8,ENSMUST00000136166.2,ENSMUST00000137696.1	0.0724843	0.027972	0.0262068	1	0.136239	0.002997	0.067313	0.0114885	-0.0569347	0.0649351	-0.153823	0.00999001	0.0637543	0.0144855	0.0411062	1	-0.129419	0.012987	-0.18003	0.000999001	-0.193173	0.002997	-0.221136	0.000999001	1	1	0	1	1	1	0	1	1	0	1	1	0.412365
RI	ENSMUSG00000040652.16;RI:chr9:65686196:65686268-65686273:65686353:+	Oaz2	18247	ENSMUSG00000040652	protein_coding	chr9	0	1	NM_010952;NM_001301307	NA	ENSMUST00000128928.7,ENSMUST00000154502.8,ENSMUST00000137696.1	ENSMUST00000128928.7,ENSMUST00000154502.8,ENSMUST00000046490.13,ENSMUST00000137696.1	-0.0121901	1	-0.0146628	1	-0.12778	0.0034965	-0.0891847	0.0114885	-0.0489745	1	-0.0529341	0.0244755	-0.11559	0.00999001	-0.0745219	0.028971	-0.0367844	1	-0.0382713	1	0.0788058	0.0144855	0.0362506	1	0	1	0	1	0	1	0	1	1	1	0	0	0.191583
RI	ENSMUSG00000040482.15;RI:chr17:34838813:34838907-34838987:34839137:+	Dxo	112403	ENSMUSG00000040482	protein_coding	chr17	0	0	NM_033613;NM_001163770	XM_011246251;XM_017317211	ENSMUST00000172612.1	ENSMUST00000174569.1,ENSMUST00000172612.1,ENSMUST00000174092.7	0.285508	0.149101	0.201485	0.113137	-0.0480938	1	-0.134202	0.25025	-0.0230938	1	0.00488677	1	-0.333602	0.107143	-0.335687	0.0454545	-0.308602	0.0954046	-0.196598	0.128122	0.025	1	0.139089	0.469031	0	0	0	0	0	0	0	0	0	1	0	0	1
RI	ENSMUSG00000040482.15;RI:chr17:34838548:34838683-34838813:34838907:+	Dxo	112403	ENSMUSG00000040482	protein_coding	chr17	0	0	NM_033613;NM_001163770	XM_011246251;XM_017317211	ENSMUST00000173768.1	ENSMUST00000174092.7,ENSMUST00000046244.14,ENSMUST00000173768.1,ENSMUST00000173063.7,ENSMUST00000180043.7	0.00520751	1	-0.00840199	1	0.0136193	1	-0.0754746	0.13037	-0.0541649	0.373127	-0.0292532	1	0.0084118	1	-0.0670726	0.0454545	-0.0593724	0.0954046	-0.0208512	1	-0.0677842	0.256244	0.0462214	1	0	0	0	0	0	0	0	0	0	1	0	0	0.0960076
RI	ENSMUSG00000040482.15;RI:chr17:34838548:34838574-34838628:34838683:+	Dxo	112403	ENSMUSG00000040482	protein_coding	chr17	0	0	NM_033613;NM_001163770	XM_011246251;XM_017317211	ENSMUST00000180043.7,ENSMUST00000046244.14,ENSMUST00000174092.7,ENSMUST00000173063.7,ENSMUST00000174684.1,ENSMUST00000172612.1	ENSMUST00000174684.1,ENSMUST00000174092.7,ENSMUST00000046244.14,ENSMUST00000172612.1,ENSMUST00000174569.1,ENSMUST00000173063.7,ENSMUST00000180043.7	0.0516242	0.149101	0.0672123	0.113137	-0.0111337	1	-0.0240795	1	-0.00755912	1	0.00290981	1	-0.0627579	0.107143	-0.0912918	0.0454545	-0.0591833	0.0954046	-0.0643025	0.128122	0.00357462	1	0.0269893	1	0	0	0	0	0	0	0	0	0	1	0	0	1
RI	ENSMUSG00000040459.11;RI:chr8:8681384:8681467-8683748:8683973:-	Arglu1	234023	ENSMUSG00000040459	protein_coding	chr8	1	1	NM_176849	XM_006508760;XM_006508759	ENSMUST00000208252.1	ENSMUST00000048545.9,ENSMUST00000208252.1	0.0182902	1	0.0105477	1	-0.0976152	0.010989	-0.0350075	1	0.0319297	1	0.0192958	1	-0.115905	0.00699301	-0.0455551	1	0.0136396	1	0.00874809	1	0.129545	0.003996	0.0543032	0.0549451	0	1	0	1	0	1	0	0	0	0	0	0	0.593496
RI	ENSMUSG00000040111.16;RI:chr9:40293233:40294427-40297986:40298079:-	Gramd1b	235283	ENSMUSG00000040111	protein_coding	chr9	0	0	NM_001357623;NM_001357619;NM_172768;NM_001357621;NM_001357620;NM_001357622;NM_001357618;NM_001357617	XM_006510243;XM_030244307;XM_030244306;XM_030244298;XM_030244296;XM_017313320;XM_030244297;XM_006510235;XM_006510237;XM_006510236;XM_017313323;XM_017313319;XM_030244304;XM_030244305;XM_006510245;XM_030244300;XM_030244303;XM_030244302;XM_017313325;XM_030244301;XM_030244308;XM_030244309;XM_030244310;XM_006510249;XM_006510252;XM_030244312;XM_006510248;XM_030244313;XM_006510242;XM_030244311;XM_006510…	ENSMUST00000121357.7,ENSMUST00000045682.6	ENSMUST00000137454.7,ENSMUST00000121357.7,ENSMUST00000045682.6	0.0566455	0.020979	0.0934748	0.0224775	0.041508	1	0.0200778	1	0.0141668	1	0.0413401	1	-0.0151375	1	-0.073397	0.0364635	-0.0424787	1	-0.0521347	0.0664336	-0.0273412	1	0.0212623	1	1	0	0	0	0	0	1	0	0	1	0	0	0.602018
RI	ENSMUSG00000039886.8;RI:chr5:135736597:135736662-135736746:135736835:-	Tmem120a	215210	ENSMUSG00000039886	protein_coding	chr5	0	0	NM_172541	NA	ENSMUST00000127156.1	ENSMUST00000127156.1,ENSMUST00000043378.8	-0.0130579	1	0.0755478	0.0414585	-0.0343292	1	0.100081	0.0254745	0.0349336	1	0.0724681	0.038961	-0.0212713	1	0.0245336	1	0.0479915	1	-0.00307965	1	0.0692628	0.0744256	-0.0276133	1	0	0	0	0	0	0	1	1	1	0	0	0	0.0736664
RI	ENSMUSG00000039382.12;RI:chrX:7723315:7723364-7723565:7723753:+	Wdr45	54636	ENSMUSG00000039382	protein_coding	chrX	0	0	NM_001290792;NM_172372;NM_001290795;NM_001290794	XM_030251393;XM_006527659;XM_030251394;XM_030251388;XM_030251395;XM_030251389;XM_030251392;XM_006527656;XM_030251390;XM_030251391;XM_017318561;XM_030251396;XM_006527661;XM_006527662	ENSMUST00000125991.8	ENSMUST00000125991.8,ENSMUST00000144148.3	0.0601272	0.296204	-0.413043	0.0494505	0.116497	0.235764	-0.0428571	1	0.175057	0.187313	-0.278523	0.0934066	0.0563703	0.296703	0.370186	0.0579421	0.11493	0.204296	0.13452	0.193307	0.0585597	0.302198	-0.235666	0.121379	0	0	0	0	0	0	1	0	0	0	0	0	0.139818
RI	ENSMUSG00000038812.16;RI:chr19:6910584:6910673-6910752:6911028:+	Trmt112	67674	ENSMUSG00000038812	protein_coding	chr19	0	0	NM_026306;NM_001166370	NA	ENSMUST00000174786.1	ENSMUST00000174786.1,ENSMUST00000116551.9	0.0247746	1	-0.0348696	1	-0.0346788	1	-0.0292568	1	-0.00962611	1	-0.0309217	1	-0.0594534	0.0364635	0.00561273	1	-0.0344007	1	0.00394786	1	0.0250527	1	-0.00166487	1	0	0	0	1	0	0	0	0	0	0	0	0	0.326599
RI	ENSMUSG00000038412.8;RI:chr9:121848563:121849689-121850188:121850322:-	Higd1a	56295	ENSMUSG00000038412	protein_coding	chr9	0	0	NM_001357841;NM_019814;NM_001357839;NM_001357840;NM_001357838;NM_001357837	NA	ENSMUST00000215007.1	ENSMUST00000060251.7,ENSMUST00000215007.1	-0.0169981	1	0.0685346	0.0164835	0.024169	1	0.0450422	1	0.0253567	1	0.0380836	1	0.0411671	1	-0.0234925	1	0.0423548	1	-0.030451	1	0.00118767	1	-0.00695853	1	0	0	0	0	0	0	1	0	0	0	0	0	0.333333
RI	ENSMUSG00000037720.16;RI:chr5:67260696:67260806-67260964:67261033:+	Tmem33	67878	ENSMUSG00000037720	protein_coding	chr5	0	1	NM_001285452;NM_028975;NM_030108	NA	ENSMUST00000201979.3	ENSMUST00000201979.3,ENSMUST00000161233.7	0.0554496	0.451548	-0.0185071	1	-0.00451008	1	-0.0952765	0.0999001	-0.0702404	0.325674	-0.114967	0.0499501	-0.0599597	0.46953	-0.0767694	0.12987	-0.12569	0.201798	-0.0964601	0.0599401	-0.0657303	0.407592	-0.0196907	1	0	0	0	0	0	0	0	0	1	0	0	0	0.749518
RI	ENSMUSG00000037306.13;RI:chr4:134702945:134703766-134704197:134704290:-	Man1c1	230815	ENSMUSG00000037306	protein_coding	chr4	0	0	NM_207237	XM_006538757;XM_011250232	ENSMUST00000054096.12	ENSMUST00000054096.12,ENSMUST00000038628.3	0.0417384	1	0.0301747	1	0.0836535	0.035964	-0.0238615	1	0.0611086	0.0649351	0.0665938	0.0789211	0.0419152	1	-0.0540362	0.102897	0.0193702	1	0.0364191	1	-0.0225449	1	0.0904553	0.0499501	0	1	0	0	0	0	0	0	0	0	0	1	0.146323
RI	ENSMUSG00000037266.18;RI:chr4:134925293:134925432-134926735:134926818:+	Rsrp1	27981	ENSMUSG00000037266	protein_coding	chr4	0	1	NM_023665	NA	ENSMUST00000148900.7	ENSMUST00000148900.7,ENSMUST00000078084.6	0.0752086	0.025974	0.050832	0.0589411	-0.125921	0.00899101	-0.0554935	0.048951	-0.000439397	1	-0.0302597	1	-0.201129	0.000999001	-0.106325	0.010989	-0.075648	0.034965	-0.0810917	0.028971	0.125481	0.013986	0.0252338	1	1	1	0	1	1	1	0	1	0	1	1	0	0.436743
RI	ENSMUSG00000036820.11;RI:chr17:24157740:24157847-24157918:24158062:-	Amdhd2	245847	ENSMUSG00000036820	protein_coding	chr17	0	0	NM_172935	NA	ENSMUST00000130520.1	ENSMUST00000040735.11,ENSMUST00000130520.1	0.0188668	1	-0.076818	0.0394605	-0.0280585	1	-0.0112833	1	0.0466027	1	-0.0294418	1	-0.0469254	1	0.0655348	0.0444555	0.0277358	1	0.0473762	1	0.0746612	0.0804196	-0.0181586	1	0	0	0	0	0	0	1	0	0	1	0	0	0.0310078
RI	ENSMUSG00000036606.16;RI:chr15:89155549:89156177-89156256:89156385:-	Plxnb2	140570	ENSMUSG00000036606	protein_coding	chr15	0	1	NM_001284506;NM_138749;NM_001159521	XM_011245451;XM_011245450;XM_006520412;XM_011245449;XM_030248318;XM_006520413	ENSMUST00000060808.9,ENSMUST00000109331.7	ENSMUST00000060808.9,ENSMUST00000143014.1,ENSMUST00000109331.7	0.115628	0.00999001	0.00226066	1	0.030305	1	-0.041505	1	0.0333808	1	-0.0302971	1	-0.085323	0.0284715	-0.0437657	1	-0.0822471	0.0224775	-0.0325578	1	0.00307585	1	0.0112079	1	1	0	0	1	1	0	0	0	0	0	0	0	0.650563
RI	ENSMUSG00000036062.13;RI:chr4:42933616:42933667-42933779:42933997:+	Phf24	230085	ENSMUSG00000036062	protein_coding	chr4	0	0	NM_001355693;NM_001346526;NM_001355694;NM_172690;NM_001355695	XM_030253408;XM_030253409;XM_006537815;XM_030253411;XM_006537809;XM_017320120;XM_030253410;XM_006537819;XM_017320124;XM_017320123	ENSMUST00000107975.7	ENSMUST00000107975.7,ENSMUST00000069184.8,ENSMUST00000107976.8	0.0329849	1	0.0577202	0.032967	-0.0139006	1	0.060392	0.023976	0.0376584	1	0.0234904	1	-0.0468854	1	0.00267177	1	0.00467359	1	-0.0342299	1	0.051559	0.0254745	-0.0369017	1	0	0	0	0	0	1	1	1	0	0	0	0	0.478977
RI	ENSMUSG00000035969.15;RI:chr4:43426228:43426365-43426448:43427088:+	Rusc2	100213	ENSMUSG00000035969	protein_coding	chr4	0	1	NM_001037709;NM_001369199;NM_199057;NM_001369198	XM_030253056;XM_006537527;XM_011249895;XM_011249897;XM_006537528;XM_006537529;XM_011249896;XM_006537530	ENSMUST00000131668.2	ENSMUST00000035645.11,ENSMUST00000098106.8,ENSMUST00000131668.2	-0.0175303	1	-0.0304239	1	0.00463214	1	0.0528475	0.0594406	-0.0426481	1	-0.00503889	1	0.0221625	1	0.0832714	0.036963	-0.0251178	1	0.025385	1	-0.0472802	1	-0.0578864	0.0684316	0	0	0	0	0	0	0	0	0	1	0	0	0.297674
RI	ENSMUSG00000035629.17;RI:chr16:32842998:32843188-32843231:32843531:-	Rubcn	100502698	ENSMUSG00000035629	protein_coding	chr16	0	0	NM_001200038;NM_001374776;NM_172615	XM_006521652;XM_006521653;XM_030248897;XM_030248898;XM_006521655;XM_030248896	ENSMUST00000089684.9,ENSMUST00000040986.14,ENSMUST00000119810.1	ENSMUST00000040986.14,ENSMUST00000089684.9,ENSMUST00000119810.1,ENSMUST00000115105.8	0.00920389	1	-0.0178818	1	-0.00684809	1	0.0107491	1	-0.00879152	1	0.0960268	0.046953	-0.016052	1	0.0286309	1	-0.0179954	1	0.113909	0.025974	-0.00194344	1	0.0852777	0.0599401	0	0	0	0	0	0	0	0	1	0	1	0	0.97471
RI	ENSMUSG00000034807.9;RI:chr8:71621764:71621896-71622703:71622830:+	Colgalt1	234407	ENSMUSG00000034807	protein_coding	chr8	0	1	NM_146211;NM_001364443	NA	ENSMUST00000212706.1	ENSMUST00000212706.1,ENSMUST00000047903.9,ENSMUST00000212216.1	0.0221763	1	-0.0111607	1	-0.0382023	1	-0.0423089	1	0.0369529	1	-0.0019976	1	-0.0603786	0.048951	-0.0311482	1	0.0147766	1	0.00916309	1	0.0751552	0.02997	0.0403113	1	0	0	0	1	0	1	0	0	0	0	0	0	0.258232
RI	ENSMUSG00000034570.12;RI:chr11:3501987:3502152-3503082:3503143:-	Inpp5j	170835	ENSMUSG00000034570	protein_coding	chr11	0	0	NM_172439	XM_030245619;XM_030245617;XM_030245618	ENSMUST00000044507.11,ENSMUST00000154756.1	ENSMUST00000044507.11,ENSMUST00000154756.1,ENSMUST00000110018.7	0	1	0.104701	0.037962	0	1	0.0318558	1	0	1	0.0866797	0.0559441	0	1	-0.0728454	0.0829171	0	1	-0.0180214	1	0	1	0.0548239	0.121878	0	0	0	0	0	0	1	0	0	0	0	0	1
RI	ENSMUSG00000034211.14;RI:chr5:129715684:129715912-129716727:129716866:+	Mrps17	66258	ENSMUSG00000034211	protein_coding	chr5	0	0	NM_001356957;NM_001356959;NM_001356955;NM_025450;NM_001356956;NM_001356958;NM_001356954	XM_030254752;XM_030254753	ENSMUST00000121339.1	ENSMUST00000154358.5,ENSMUST00000121339.1	-0.0376402	1	-0.206874	0.0749251	-0.0791471	0.387113	-0.166057	0.0811688	0.00900675	1	0.0190049	1	-0.0415069	1	0.0408164	1	0.0466469	1	0.225879	0.03996	0.0881538	0.338412	0.185062	0.147353	0	0	0	0	0	0	0	0	0	0	1	0	0.795506
RI	ENSMUSG00000034211.14;RI:chr5:129715684:129715858-129716727:129716866:+	Mrps17	66258	ENSMUSG00000034211	protein_coding	chr5	0	0	NM_001356957;NM_001356959;NM_001356955;NM_025450;NM_001356956;NM_001356958;NM_001356954	XM_030254752;XM_030254753	ENSMUST00000121339.1	ENSMUST00000118420.7,ENSMUST00000121339.1	0.148484	0.162338	-0.0181392	1	0.069709	0.387113	-0.00429852	1	-0.172056	0.167333	0.0309263	1	-0.0787751	0.484515	0.0138407	1	-0.32054	0.0274725	0.0490655	1	-0.241765	0.0599401	0.0352248	1	0	0	0	0	1	0	0	0	0	0	0	0	0.33908
RI	ENSMUSG00000034127.14;RI:chr10:115817284:115817350-115817493:115817660:+	Tspan8	216350	ENSMUSG00000034127	protein_coding	chr10	0	0	NM_146010;NM_001168680;NM_001168679	XM_006513542;XM_006513543	ENSMUST00000035563.13	ENSMUST00000035563.13,ENSMUST00000179196.1	NA	1	NA	1	0.8	0.038961	NA	1	0.55	0.0914086	NA	1	NA	1	NA	1	NA	1	NA	1	-0.25	0.152847	-0.0058174	1	0	1	0	0	0	0	0	0	0	0	0	0	0
RI	ENSMUSG00000033961.16;RI:chr7:12981846:12981927-12982119:12983396:+	Zfp446	269870	ENSMUSG00000033961	protein_coding	chr7	0	0	NM_001168561;NM_001168562;NM_175558	XM_006540025;XM_006540024	ENSMUST00000108535.7	ENSMUST00000108537.7,ENSMUST00000108535.7	-0.0519034	0.295205	0.216115	0.136863	0.0401011	1	0.231868	0.126873	0.422206	0.0499501	0.294889	0.111888	0.0920046	0.245754	0.0157532	1	0.474109	0.038961	0.0787742	0.240759	0.382105	0.0684316	0.0630211	0.264735	0	0	1	0	1	0	0	0	0	0	0	0	1
RI	ENSMUSG00000033579.16;RI:chr8:111347931:111347994-111348171:111348183:-	Fa2h	338521	ENSMUSG00000033579	protein_coding	chr8	0	0	NM_178086	NA	ENSMUST00000038475.8	ENSMUST00000038475.8,ENSMUST00000159336.7	0.00484643	1	0.141051	0.00899101	0.0180089	1	0.0692062	0.0364635	-0.0227402	1	0.0929365	0.015984	0.0131625	1	-0.0718448	0.0464535	-0.0275866	1	-0.0481145	1	-0.0407491	1	0.0237303	1	0	0	0	0	0	0	1	1	1	1	0	0	0.908888
RI	ENSMUSG00000033545.14;RI:chr8:111621596:111621687-111622799:111626030:+	Znrf1	170737	ENSMUSG00000033545	protein_coding	chr8	0	1	NM_001168622;NM_133206;NM_001363488;NM_001168621;NM_001363489;NM_001168623	XM_030243316;XM_030243317;XM_017312587	ENSMUST00000171182.7	ENSMUST00000171182.7,ENSMUST00000168428.7,ENSMUST00000166859.7	0.0318971	1	-0.0409917	1	0.0418788	1	-0.0661822	0.0539461	-0.0423114	1	-0.027858	1	0.00998177	1	-0.0251906	1	-0.0742084	0.0314685	0.0131336	1	-0.0841902	0.021978	0.0383242	1	0	0	0	0	1	1	0	0	0	0	0	0	0.462446
RI	ENSMUSG00000033434.15;RI:chr5:110104268:110104420-110104510:110104658:-	Gtpbp6	107999	ENSMUSG00000033434	protein_coding	chr5	0	0	NM_145147	XM_006534699;XM_030254041;XM_006534697;XM_006534701;XM_030254037;XM_006534700;XM_030254040;XM_030254038;XM_006534702;XM_030254039	ENSMUST00000138507.7	ENSMUST00000127628.5,ENSMUST00000138507.7,ENSMUST00000077220.13	-0.0215907	1	0.0594397	0.045954	0.0064016	1	0.0381309	1	0.051381	0.0899101	0.0525727	0.0529471	0.0279923	1	-0.0213088	1	0.0729716	0.047952	-0.00686704	1	0.0449794	1	0.0144418	1	0	0	0	0	1	0	1	0	0	0	0	0	0.138734
RI	ENSMUSG00000032580.12;RI:chr9:107756909:107756992-107760322:107760391:-	Rbm5	83486	ENSMUSG00000032580	protein_coding	chr9	0	0	NM_148930;NM_001359525;NM_001359526;NM_001359524	XM_006511872;XM_006511875;XM_030244734;XM_030244733;XM_030244732;XM_006511876;XM_030244735	ENSMUST00000183307.7	ENSMUST00000182371.7,ENSMUST00000192130.5,ENSMUST00000183307.7	0.069057	0.0799201	0.0201437	1	-0.118033	0.026973	-0.0164231	1	0.0136758	1	-0.0238011	1	-0.18709	0.010989	-0.0365668	1	-0.0553812	0.12987	-0.0439448	1	0.131709	0.01998	-0.00737799	1	0	1	0	1	0	1	0	0	0	0	0	0	0.403654
RI	ENSMUSG00000031708.16;RI:chr8:83572841:83572946-83573028:83573323:-	Tecr	106529	ENSMUSG00000031708	protein_coding	chr8	0	0	NM_134118;NM_027179	NA	ENSMUST00000212575.1	ENSMUST00000212575.1,ENSMUST00000212418.1	-0.0638692	0.0679321	-0.00350151	1	-0.00762817	1	0.026436	1	0.0332862	1	0.0129002	1	0.0562411	0.0939061	0.0299375	1	0.0971554	0.033966	0.0164017	1	0.0409143	1	-0.0135358	1	0	0	0	0	1	0	0	0	0	0	0	0	0.314386
RI	ENSMUSG00000031555.15;RI:chr8:24962860:24962885-24962939:24963088:-	Adam9	11502	ENSMUSG00000031555	protein_coding	chr8	0	1	NM_007404;NM_001270996	XM_006508986	ENSMUST00000208247.2	ENSMUST00000208247.2,ENSMUST00000084032.5	-0.0131172	1	-0.000891531	1	0.00625045	1	0.0212137	1	0.0649399	0.034965	-0.000891531	1	0.0193676	1	0.0221053	1	0.0780571	0.028971	0	1	0.0586894	0.046953	-0.0221053	1	0	0	1	0	1	1	0	0	0	0	0	0	1
RI	ENSMUSG00000030800.10;RI:chr7:127929798:127929913-127930057:127930104:-	Prss8	76560	ENSMUSG00000030800	protein_coding	chr7	0	0	NM_133351	XM_006508306	ENSMUST00000032988.9	ENSMUST00000032988.9,ENSMUST00000206124.1	0.524528	0.0799201	0.194423	0.18032	0.274528	0.141359	-0.00869565	1	-0.225472	0.161339	-0.154915	0.179321	-0.25	0.165335	-0.203119	0.19031	-0.75	0.0424575	-0.349338	0.125874	-0.5	0.0869131	-0.14622	0.215285	0	0	0	0	1	0	0	0	0	0	0	0	0
RI	ENSMUSG00000030720.16;RI:chr7:126575203:126575258-126575344:126575412:-	Cln3	12752	ENSMUSG00000030720	protein_coding	chr7	0	0	NM_001146311;NM_009907;NM_001329789	XM_030242058;XM_030242059;XM_006507289;XM_006507292;XM_030242057;XM_006507288;XM_006507293;XM_017321963	ENSMUST00000124177.1	ENSMUST00000124177.1,ENSMUST00000098036.8,ENSMUST00000032962.10,ENSMUST00000116269.8,ENSMUST00000084589.10	0.0318206	1	0.0578478	0.115884	-0.0386252	1	-0.0159532	1	0.0523165	0.185315	-0.0597422	0.0864136	-0.0704458	0.107393	-0.0738009	0.0809191	0.020496	1	-0.11759	0.035964	0.0909417	0.0729271	-0.0437891	1	0	0	0	0	0	0	0	0	0	0	1	0	0.238293
RI	ENSMUSG00000030590.15;RI:chr7:29153322:29153489-29154419:29154535:-	Fam98c	73833	ENSMUSG00000030590	protein_coding	chr7	0	0	NM_001146023	XM_017312335;XM_006540393;XM_017312336;XM_006540396	ENSMUST00000147561.7	ENSMUST00000150431.7,ENSMUST00000164589.8,ENSMUST00000147561.7,ENSMUST00000123545.7	0.0866543	0.0384615	0.0154357	1	0.0362646	1	-0.00922144	1	0.0551604	0.0814186	-0.023042	1	-0.0503897	0.0934066	-0.0246572	1	-0.0314939	1	-0.0384777	1	0.0188958	1	-0.0138206	1	1	0	0	0	0	0	0	0	0	0	0	0	0.199559
RI	ENSMUSG00000030232.17;RI:chr6:140650756:140650782-140651316:140652826:+	Aebp2	11569	ENSMUSG00000030232	protein_coding	chr6	1	1	NM_178803;NM_001005605;NM_009637;NM_001309437;NM_001309436	XM_006506906;XM_006506909;XM_006506905	ENSMUST00000087614.10	ENSMUST00000161335.7,ENSMUST00000087614.10	-0.00238669	1	0.114842	0.045954	0.048253	1	0.0237156	1	0.00355386	1	0.111421	0.046953	0.0506397	0.125375	-0.0911267	0.0719281	0.00594055	1	-0.00342171	1	-0.0446991	1	0.087705	0.0729271	0	0	0	0	0	0	1	0	1	0	0	0	0.34493
RI	ENSMUSG00000030166.14;RI:chr6:119918587:119918786-119918926:119919077:+	Rad52	19365	ENSMUSG00000030166	protein_coding	chr6	0	0	NM_001166381;NM_001166382;NM_001166383;NM_011236	XM_006505767;XM_006505765;XM_011241256;XM_006505766;XM_006505764	ENSMUST00000162590.1	ENSMUST00000032269.11,ENSMUST00000161816.7,ENSMUST00000162590.1,ENSMUST00000162461.6,ENSMUST00000161045.7	-0.0659293	0.131868	-0.075959	0.0764236	-0.0738591	0.111888	-0.125531	0.036963	-0.0531365	0.164835	-0.141868	0.022977	-0.00792989	1	-0.0495719	1	0.0127927	1	-0.0659092	0.103896	0.0207226	1	-0.0163373	1	0	0	0	0	0	0	0	1	1	0	0	0	0.312292
RI	ENSMUSG00000030120.14;RI:chr6:124932099:124932221-124932411:124932537:+	Mlf2	30853	ENSMUSG00000030120	protein_coding	chr6	1	0	NM_145385;NM_001170341	NA	ENSMUST00000204534.2	ENSMUST00000204534.2,ENSMUST00000204177.2	-0.0166784	1	-0.0724914	0.0649351	-0.0180595	1	-0.0651629	0.0769231	-0.0517133	0.203796	0.0321853	1	-0.00138106	1	0.00732852	1	-0.0350348	1	0.104677	0.0499501	-0.0336538	1	0.0973482	0.0609391	0	0	0	0	0	0	0	0	0	0	1	0	0.308271
RI	ENSMUSG00000029055.17;RI:chr4:154985366:154985392-154986719:154987016:-	Plch2	269615	ENSMUSG00000029055	protein_coding	chr4	0	0	NM_001113360;NM_001356470;NM_175556	XM_011250270;XM_011250271;XM_011250269;XM_011250273;XM_017320247;XM_011250276;XM_011250274;XM_006538940;XM_006538936;XM_011250272;XM_011250268;XM_011250275	ENSMUST00000127661.7,ENSMUST00000176620.1	ENSMUST00000124517.8,ENSMUST00000176620.1,ENSMUST00000127661.7	0.343414	0.0187313	0.0158164	1	0.122112	0.179071	-0.0151091	1	0.303213	0.0442058	-0.0776999	0.177572	-0.221302	0.0509491	-0.0309255	1	-0.0402015	1	-0.0935163	0.125874	0.1811	0.187313	-0.0625907	0.155844	1	0	1	0	0	0	0	0	0	0	0	0	0.706081
RI	ENSMUSG00000029055.17;RI:chr4:154983367:154984965-154985366:154985392:-	Plch2	269615	ENSMUSG00000029055	protein_coding	chr4	0	0	NM_001113360;NM_001356470;NM_175556	XM_011250270;XM_011250271;XM_011250269;XM_011250273;XM_017320247;XM_011250276;XM_011250274;XM_006538940;XM_006538936;XM_011250272;XM_011250268;XM_011250275	ENSMUST00000176194.7	ENSMUST00000124517.8,ENSMUST00000176194.7	0.258477	0.014985	0.024892	1	0.0864751	0.179071	-0.0427702	1	0.158381	0.0442058	-0.021362	1	-0.172002	0.0509491	-0.0676622	0.311688	-0.100096	0.116134	-0.0462541	1	0.071906	0.194056	0.0214081	1	1	0	1	0	0	0	0	0	0	0	0	0	0.652926
RI	ENSMUSG00000028104.14;RI:chr3:96579798:96579911-96580016:96580089:-	Polr3gl	69870	ENSMUSG00000028104	protein_coding	chr3	1	1	NM_027241;NM_001293701	XM_030252811	ENSMUST00000131641.1	ENSMUST00000131641.1,ENSMUST00000145001.1,ENSMUST00000091924.9	0.00420889	1	-0.0490406	1	0.0339043	1	0.0149415	1	-0.00897856	1	-0.0352188	1	0.0296954	1	0.0639821	0.0364635	-0.0131874	1	0.0138218	1	-0.0428828	1	-0.0501604	0.0544456	0	0	0	0	0	0	0	0	0	1	0	0	0.1651
RI	ENSMUSG00000028102.15;RI:chr3:96643575:96644015-96644436:96644726:+	Pex11b	18632	ENSMUSG00000028102	protein_coding	chr3	0	0	NM_011069;NM_001162387;NM_001162388	NA	ENSMUST00000165842.2	ENSMUST00000165842.2,ENSMUST00000048766.14	-0.0380176	1	0.0134726	1	-0.0515859	0.0474525	0.0232898	1	-0.0468558	1	0.0200693	1	-0.0135683	1	0.00981722	1	-0.00883827	1	0.00659664	1	0.00473006	1	-0.00322058	1	0	1	0	0	0	0	0	0	0	0	0	0	0.736442
RI	ENSMUSG00000027944.13;RI:chr3:89997387:89997565-89997738:89998003:-	Hax1	23897	ENSMUSG00000027944	protein_coding	chr3	0	0	NM_011826;NM_001282032;NM_001310681	XM_006501446;XM_017319570	ENSMUST00000199014.4	ENSMUST00000197767.4,ENSMUST00000199014.4	-0.0876594	0.271728	-0.201559	0.023976	-0.191611	0.0709291	-0.0808038	0.150849	-0.139871	0.138861	-0.0620417	0.187812	-0.103952	0.21978	0.120755	0.100899	-0.0522112	0.413586	0.139517	0.0639361	0.0517405	0.415584	0.0187621	1	0	0	0	0	0	0	1	0	0	0	0	0	0.471455
RI	ENSMUSG00000027936.18;RI:chr3:90257117:90257218-90257295:90257411:+	Crtc2	74343	ENSMUSG00000027936	protein_coding	chr3	0	0	NM_028881;NM_001357152	XM_006502153;XM_006502152	ENSMUST00000130002.7	ENSMUST00000149422.7,ENSMUST00000123964.2,ENSMUST00000029545.14,ENSMUST00000130002.7	-0.0220809	1	-0.180369	0.042957	-0.00790588	1	-0.119414	0.0874126	0.0236901	1	-0.0480002	1	0.014175	1	0.0609551	0.166833	0.045771	1	0.132369	0.0719281	0.0315959	1	0.071414	0.139361	0	0	0	0	0	0	1	0	0	0	0	0	0.155635
RI	ENSMUSG00000027680.15;RI:chr3:34058024:34058081-34058169:34058231:+	Fxr1	14359	ENSMUSG00000027680	protein_coding	chr3	1	1	NM_001113188;NM_001113189;NM_008053	XM_006535401;XM_006535402;XM_006535400	ENSMUST00000001620.12,ENSMUST00000200086.4,ENSMUST00000198051.4	ENSMUST00000198051.4,ENSMUST00000001620.12,ENSMUST00000197694.4,ENSMUST00000200392.4,ENSMUST00000200086.4,ENSMUST00000167354.7	-0.0494609	1	0.016795	1	0.0285653	1	0.0121172	1	-0.0210574	1	-0.00146743	1	0.0780262	0.0144855	-0.00467781	1	0.0284035	1	-0.0182624	1	-0.0496227	1	-0.0135846	1	0	0	0	1	0	0	0	0	0	0	0	0	0.352258
RI	ENSMUSG00000027365.14;RI:chr2:126799169:126799234-126799313:126799363:-	Trpm7	58800	ENSMUSG00000027365	protein_coding	chr2	0	1	NM_021450;NM_001164325	XM_017319154	ENSMUST00000155675.7	ENSMUST00000125327.1,ENSMUST00000155675.7,ENSMUST00000103224.9,ENSMUST00000028843.11	-0.0394513	1	0.0144175	1	-0.00426871	1	-0.0117526	1	-0.0811182	0.037962	0.0562988	0.104895	0.0351826	1	-0.0261701	1	-0.0416668	1	0.0418813	1	-0.0768494	0.038961	0.0680514	0.0869131	0	0	1	0	0	1	0	0	0	0	0	0	0
RI	ENSMUSG00000027087.11;RI:chr2:83803240:83803336-83806633:83806916:+	Itgav	16410	ENSMUSG00000027087	protein_coding	chr2	0	1	NM_008402	XM_006498807	ENSMUST00000028499.10,ENSMUST00000111740.8	ENSMUST00000111740.8,ENSMUST00000131192.1,ENSMUST00000028499.10	0	1	-0.0371182	1	0	1	-0.192013	0.018981	0	1	-0.0869386	0.0739261	0	1	-0.154895	0.0274725	0	1	-0.0498205	1	0	1	0.105074	0.0634366	0	0	0	0	0	0	0	1	0	1	0	0	1
RI	ENSMUSG00000026944.18;RI:chr2:25446438:25446541-25446615:25446707:+	Abca2	11305	ENSMUSG00000026944	protein_coding	chr2	0	0	NM_001368624;NM_007379	XM_030246714;XM_030246727;XM_006497614;XM_006497615;XM_006497616;XM_006497609;XM_006497611;XM_006497610	ENSMUST00000149385.7	ENSMUST00000125520.7,ENSMUST00000149385.7,ENSMUST00000102919.3	-0.0064488	1	-0.0911073	0.02997	-0.0207531	1	-0.0134118	1	0.0146728	1	-0.0436481	1	-0.0143043	1	0.0776955	0.044955	0.0211216	1	0.0474592	1	0.0354259	1	-0.0302363	1	0	0	0	0	0	0	1	0	0	1	0	0	0.111223
RI	ENSMUSG00000026848.14;RI:chr2:30953752:30954008-30955768:30955953:+	Tor1b	30934	ENSMUSG00000026848	protein_coding	chr2	0	0	NM_133673	XM_017318972	ENSMUST00000133544.7	ENSMUST00000133544.7,ENSMUST00000156711.7	0.00466098	1	-0.401969	0.017982	0.161412	0.107892	-0.191754	0.12987	0.00506754	1	-0.206695	0.105894	0.156751	0.105894	0.210215	0.181818	0.00040656	1	0.195274	0.231768	-0.156345	0.137862	-0.0149407	1	0	0	0	0	0	0	1	0	0	0	0	0	0.508957
RI	ENSMUSG00000026825.17;RI:chr2:32308471:32309064-32310451:32310487:-	Dnm1	13429	ENSMUSG00000026825	protein_coding	chr2	0	1	NM_010065;NM_001301737;NM_001368679	XM_006497653;XM_006497650;XM_006497659;XM_006497658;XM_006497661;XM_017315328;XM_006497655;XM_006497654;XM_006497649;XM_006497662;XM_006497652;XM_006497660	ENSMUST00000113352.8	ENSMUST00000113352.8,ENSMUST00000078352.11,ENSMUST00000113350.7	-0.0479977	1	-0.0182771	1	-0.0694096	0.003996	0.00436528	1	-0.0268687	1	-0.06038	0.0244755	-0.0214119	1	0.0226424	1	0.0211289	1	-0.0421029	1	0.0425409	1	-0.0647453	0.025974	0	1	0	0	0	0	0	0	1	0	0	1	0.33499
RI	ENSMUSG00000026213.15;RI:chr1:75527058:75527184-75527363:75527466:+	Stk11ip	71728	ENSMUSG00000026213	protein_coding	chr1	0	0	NM_027886	XM_030243043	ENSMUST00000140963.7	ENSMUST00000140963.7,ENSMUST00000113553.1,ENSMUST00000027414.15	-0.118065	0.0509491	-0.0430909	1	-0.13112	0.0374625	-0.0146461	1	-0.0558946	0.156344	-0.0337519	1	-0.0130546	1	0.0284448	1	0.0621707	0.153347	0.009339	1	0.0752253	0.124376	-0.0191058	1	0	1	0	0	0	0	0	0	0	0	0	0	0.108142
RI	ENSMUSG00000026047.13;RI:chr1:44112645:44112882-44113003:44113175:-	Poglut2	72050	ENSMUSG00000026047	protein_coding	chr1	0	0	NM_023645	NA	ENSMUST00000141125.7	ENSMUST00000065767.8,ENSMUST00000027213.13,ENSMUST00000141125.7	-0.150855	0.0844156	-0.123486	0.0904096	-0.100325	0.135365	-0.364221	0.00999001	0.0161609	1	-0.170099	0.0584416	0.0505302	0.247752	-0.240736	0.03996	0.167016	0.0789211	-0.0466139	1	0.116486	0.129371	0.194122	0.0539461	0	0	0	0	0	0	0	1	0	1	0	0	0.668508
RI	ENSMUSG00000025578.9;RI:chr11:119039932:119039998-119040094:119040159:-	Cbx8	30951	ENSMUSG00000025578	protein_coding	chr11	1	0	NM_013926	XM_017314589	ENSMUST00000128019.1	ENSMUST00000026663.7,ENSMUST00000128019.1	-0.133345	0.0834166	0.0107885	1	-0.0295511	1	-0.028285	1	-0.104562	0.111888	0.144247	0.0569431	0.103794	0.130869	-0.0390735	1	0.0287836	1	0.133459	0.0709291	-0.0750106	0.168332	0.172532	0.046953	0	0	0	0	0	0	0	0	0	0	0	1	0.411546
RI	ENSMUSG00000025499.18;RI:chr7:141190930:141191227-141191342:141191467:-	Hras	15461	ENSMUSG00000025499	protein_coding	chr7	0	0	NM_008284;NM_001130443;NM_001130444	XM_006536159;XM_030242156;XM_030242155	ENSMUST00000124971.1	ENSMUST00000134008.1,ENSMUST00000124971.1	-0.0117649	1	0.110897	0.032967	0.12194	0.037962	-0.0214941	1	0.0945303	0.0639361	0.0624834	0.0969031	0.133705	0.020979	-0.132391	0.026973	0.106295	0.040959	-0.0484132	1	-0.0274099	1	0.0839775	0.0909091	0	1	0	1	1	0	1	0	0	1	0	0	0.506679
RI	ENSMUSG00000025485.13;RI:chr7:140857982:140858272-140858367:140858572:+	Ric8a	101489	ENSMUSG00000025485	protein_coding	chr7	0	0	NM_053194	NA	ENSMUST00000026558.6	ENSMUST00000210708.1,ENSMUST00000026558.6	8.64262e-05	1	-0.00216414	1	0.0119713	1	0.0553755	0.042957	-0.0278422	1	0.0485943	1	0.0118849	1	0.0575396	0.0574426	-0.0279286	1	0.0507584	0.0754246	-0.0398135	1	-0.00678123	1	0	0	0	0	0	0	0	1	0	0	0	0	0.382486
RI	ENSMUSG00000025375.15;RI:chr11:120007313:120008444-120009275:120009475:-	Aatk	11302	ENSMUSG00000025375	protein_coding	chr11	0	0	NM_001198785;NM_001198787;NM_007377	XM_006531991;XM_006531994;XM_006531992;XM_030245475;XM_006531993	ENSMUST00000142959.1,ENSMUST00000150730.7	ENSMUST00000142959.1,ENSMUST00000150730.7,ENSMUST00000064307.9	-0.0405415	1	-0.0353897	1	-0.0696632	0.014985	0.0572247	0.0354645	-0.0491953	1	-0.00989838	1	-0.0291217	1	0.0926144	0.01998	-0.00865378	1	0.0254913	1	0.0204679	1	-0.0671231	0.021978	0	1	0	0	0	0	0	1	0	1	0	1	0.610368
RI	ENSMUSG00000025144.17;RI:chr11:120711703:120711756-120711844:120711895:-	Cenpx	20892	ENSMUSG00000025144	protein_coding	chr11	0	0	NM_001347612;NM_016665;NM_001347611	XM_011248849;XM_011248848;XM_006532729;XM_011248852;XM_011248851;XM_011248853	ENSMUST00000026137.7	ENSMUST00000106154.7,ENSMUST00000106155.3,ENSMUST00000026137.7,ENSMUST00000055424.12	-0.0332699	1	0.00333195	1	-0.0176832	1	-0.0210536	1	-0.0661392	0.044955	-0.0355247	1	0.0155866	1	-0.0243855	1	-0.0328694	1	-0.0388566	1	-0.048456	1	-0.0144711	1	0	0	1	0	0	0	0	0	0	0	0	0	0.0574654
RI	ENSMUSG00000024953.16;RI:chr19:6907242:6907280-6907982:6908116:-	Prdx5	54683	ENSMUSG00000024953	protein_coding	chr19	0	0	NM_001358444;NM_012021	NA	ENSMUST00000145300.1	ENSMUST00000145300.1,ENSMUST00000173091.1	-0.125942	0.022977	-0.107707	0.0154845	-0.194369	0.00799201	-0.0823154	0.0184815	0.0532718	0.0789211	-0.0208683	1	-0.0684274	0.100899	0.0253921	1	0.179214	0.00549451	0.0868391	0.0314685	0.247641	0.0034965	0.0614471	0.041958	1	1	0	0	1	1	1	1	0	0	1	1	0.458723
RI	ENSMUSG00000024845.17;RI:chr19:4125960:4126040-4126042:4126200:+	Tmem134	66990	ENSMUSG00000024845	protein_coding	chr19	0	1	NM_001078649;NM_025889	NA	ENSMUST00000130619.8,ENSMUST00000139987.8	ENSMUST00000150627.8,ENSMUST00000130619.8,ENSMUST00000139987.8	0.0926878	0.136863	-0.166361	0.100899	-0.142239	0.0719281	-0.0835609	0.160839	-0.0246278	1	-0.0199055	1	-0.234927	0.01998	0.0827996	0.271728	-0.117316	0.113886	0.146455	0.121878	0.117611	0.12987	0.0636553	0.237762	0	0	0	1	0	0	0	0	0	0	0	0	0
RI	ENSMUSG00000024830.16;RI:chr19:4158610:4158717-4158803:4158919:-	Rps6kb2	58988	ENSMUSG00000024830	protein_coding	chr19	0	0	NM_021485	XM_006531813;XM_030251017;XM_030251015;XM_030251016;XM_030251014	ENSMUST00000130469.7,ENSMUST00000154307.7	ENSMUST00000154307.7,ENSMUST00000127605.7,ENSMUST00000130469.7	-0.0163768	1	-0.387424	0.0849151	-0.0967812	0.358641	-0.386863	0.127872	0.0141665	1	-0.532597	0.035964	-0.0804044	0.427572	0.000561179	1	0.0305433	1	-0.145173	0.150849	0.110948	0.176823	-0.145734	0.181818	0	0	0	0	0	0	0	0	1	0	0	0	0.565625
RI	ENSMUSG00000024516.12;RI:chr18:65812665:65812741-65814838:65814957:+	Sec11c	66286	ENSMUSG00000024516	protein_coding	chr18	0	1	NM_025468	XM_006526150	ENSMUST00000139538.7	ENSMUST00000126432.7,ENSMUST00000139538.7	-0.0273779	1	-0.000813048	1	-0.15808	0.0799201	-0.00034683	1	0.0434552	1	0.00312907	1	-0.130702	0.138861	0.000466219	1	0.0708331	0.244755	0.00394212	1	0.201535	0.041958	0.0034759	1	0	0	0	0	0	1	0	0	0	0	0	0	0.691743
RI	ENSMUSG00000024446.13;RI:chr17:36257442:36257524-36257606:36257706:-	Rpp21	67676	ENSMUSG00000024446	protein_coding	chr17	0	0	NM_026308	NA	ENSMUST00000174824.1	ENSMUST00000174824.1,ENSMUST00000025319.6	0.0314178	1	-0.0103565	1	0.0707107	0.042957	-0.0201333	1	0.0136346	1	-0.0191585	1	0.0392928	1	-0.00977674	1	-0.0177832	1	-0.00880194	1	-0.0570761	0.0614386	0.000974806	1	0	1	0	0	0	0	0	0	0	0	0	0	0.190513
RI	ENSMUSG00000023192.12;RI:chr9:106647151:106647270-106648105:106648226:-	Grm2	108068	ENSMUSG00000023192	protein_coding	chr9	0	0	NM_001160353	NA	ENSMUST00000023959.12	ENSMUST00000023959.12,ENSMUST00000201681.1	-0.0357263	1	-0.0338696	1	0.0307025	1	-0.035203	1	0.00921025	1	-0.00971032	1	0.0664288	0.038961	-0.00133339	1	0.0449366	1	0.0241593	1	-0.0214922	1	0.0254927	1	0	0	0	1	0	0	0	0	0	0	0	0	0.827212
RI	ENSMUSG00000022750.17;RI:chr16:17792426:17792766-17793127:17793380:+	Klhl22	224023	ENSMUSG00000022750	protein_coding	chr16	1	1	NM_145479;NM_001359068	XM_006522041;XM_006522039	ENSMUST00000165790.7	ENSMUST00000117192.7,ENSMUST00000165790.7	-0.00450078	1	0.110146	0.017982	-0.00856571	1	0.266902	0.003996	0.00786554	1	0.105352	0.022977	-0.00406493	1	0.156756	0.0164835	0.0123663	1	-0.00479346	1	0.0164312	1	-0.16155	0.0164835	0	0	0	0	0	0	1	1	1	1	0	1	0.83392
RI	ENSMUSG00000022620.14;RI:chr15:89474540:89474709-89474787:89475005:-	Arsa	11883	ENSMUSG00000022620	protein_coding	chr15	0	1	NM_009713	NA	ENSMUST00000023292.8	ENSMUST00000165199.7,ENSMUST00000023292.8	-0.0366351	1	0.026933	1	-0.0720857	0.048951	0.0426891	1	-0.0622082	0.0629371	-0.0185626	1	-0.0354507	1	0.0157562	1	-0.0255732	1	-0.0454955	1	0.0098775	1	-0.0612517	0.0664336	0	1	0	0	0	0	0	0	0	0	0	0	0.643135
RI	ENSMUSG00000022617.14;RI:chr15:89428411:89428578-89428714:89428827:-	Chkb	12651	ENSMUSG00000022617	protein_coding	chr15	0	0	NM_007692	NA	ENSMUST00000052315.12,ENSMUST00000170334.7,ENSMUST00000171140.7	ENSMUST00000170334.7,ENSMUST00000171140.7,ENSMUST00000052315.12,ENSMUST00000166267.1	0.0183542	1	0.0158124	1	-0.148805	0.103397	-0.108267	0.322178	-0.267815	0.0629371	-0.0537775	0.515485	-0.167159	0.155844	-0.124079	0.271229	-0.286169	0.0404595	-0.0695899	0.443556	-0.11901	0.302697	0.0544895	0.566434	0	0	0	0	1	0	0	0	0	0	0	0	0.515556
RI	ENSMUSG00000022407.9;RI:chr15:80963660:80963729-80963880:80964027:+	Adsl	11564	ENSMUSG00000022407	protein_coding	chr15	0	0	NM_009634	NA	ENSMUST00000166711.7	ENSMUST00000169238.7,ENSMUST00000166711.7,ENSMUST00000164806.5,ENSMUST00000023043.8,ENSMUST00000168756.7	-0.0762503	0.047952	0.0166217	1	-0.0594987	0.0664336	0.0407858	1	-0.0680771	0.0559441	0.0440399	1	0.0167515	1	0.0241641	1	0.00817312	1	0.0274182	1	-0.00857842	1	0.00325419	1	1	0	0	0	0	0	0	0	0	0	0	0	0.415934
RI	ENSMUSG00000022253.14;RI:chr15:9100106:9100145-9100147:9100202:+	Nadk2	68646	ENSMUSG00000022253	protein_coding	chr15	1	0	NM_001085410;NM_001286255;NM_001040395;NM_001286253	NA	ENSMUST00000190591.6,ENSMUST00000189437.6,ENSMUST00000190874.6,ENSMUST00000189211.1	ENSMUST00000189211.1,ENSMUST00000190591.6,ENSMUST00000189437.6,ENSMUST00000190874.6,ENSMUST00000067760.10,ENSMUST00000100790.3	-0.130015	0.00899101	0.0133997	1	-0.0330988	1	0.0189699	1	0.0113858	1	0.0528653	0.126873	0.0969159	0.032967	0.00557021	1	0.1414	0.00999001	0.0394656	1	0.0444846	1	0.0338954	1	1	0	0	1	1	0	0	0	0	0	0	0	0.649423
RI	ENSMUSG00000020863.15;RI:chr11:94291139:94293032-94293138:94293278:-	Luc7l3	67684	ENSMUSG00000020863	protein_coding	chr11	1	1	NM_001361573;NM_001361575;NM_026313;NM_001361574	NA	ENSMUST00000107820.1	ENSMUST00000021226.13,ENSMUST00000107820.1	-0.0218318	1	0.0494248	1	-0.097661	0.0204795	-0.0996774	0.115884	-0.0871148	0.033966	0.193219	0.0494505	-0.0758291	0.0414585	-0.149102	0.0804196	-0.065283	0.0569431	0.143794	0.0884116	0.0105462	1	0.292897	0.0254745	0	1	1	1	0	0	0	0	1	0	0	1	0.536862
RI	ENSMUSG00000020680.15;RI:chr11:83504642:83504710-83504831:83505104:+	Taf15	70439	ENSMUSG00000020680	protein_coding	chr11	1	1	NM_027427	XM_030246303;XM_030246301;XM_030246302;XM_006534185;XM_006534187;XM_030246305;XM_030246304;XM_030246306	ENSMUST00000021018.10	ENSMUST00000021018.10,ENSMUST00000133170.1	0.00791306	1	-0.0489638	1	-0.0305128	1	0.0595536	0.043956	-0.00830451	1	0.0486172	1	-0.0384258	1	0.108517	0.01998	-0.0162176	1	0.097581	0.0304695	0.0222082	1	-0.0109364	1	0	0	0	0	0	0	0	1	0	1	1	0	0.780702
RI	ENSMUSG00000020477.10;RI:chr11:5707298:5707409-5707487:5707555:-	Mrps24	64660	ENSMUSG00000020477	protein_coding	chr11	0	0	NM_001362871;NM_026080	NA	ENSMUST00000132874.1	ENSMUST00000149980.1,ENSMUST00000132874.1,ENSMUST00000154330.1	-0.0213267	1	0.0566415	0.0519481	0.0497151	1	0.0952836	0.0204795	0.105008	0.0754246	0.0597402	0.046953	0.0710418	0.153347	0.0386421	1	0.126334	0.0559441	0.00309871	1	0.0552926	0.190809	-0.0355434	1	0	0	0	0	0	0	0	1	1	0	0	0	0.584362
RI	ENSMUSG00000020184.14;RI:chr10:117694905:117695068-117696381:117696439:-	Mdm2	17246	ENSMUSG00000020184	protein_coding	chr10	0	1	NM_010786;NM_001288586	XM_030244938	ENSMUST00000132277.7	ENSMUST00000155285.7,ENSMUST00000132277.7	0.160805	0.128372	0.0393249	1	0.364427	0.011988	-0.208792	0.0524476	0.0714236	0.24026	-0.00279626	1	0.203622	0.0654346	-0.248117	0.038961	-0.0893812	0.2003	-0.0421212	1	-0.293003	0.0234765	0.205996	0.0574426	0	1	0	0	0	1	0	0	0	1	0	0	0.805085
RI	ENSMUSG00000019738.15;RI:chr7:30232750:30232823-30232907:30232981:+	Polr2i	69920	ENSMUSG00000019738	protein_coding	chr7	0	0	NM_027259	NA	ENSMUST00000145559.7,ENSMUST00000138118.7	ENSMUST00000145559.7,ENSMUST00000149654.7,ENSMUST00000108192.1,ENSMUST00000138118.7,ENSMUST00000019882.15	0.0424399	1	-0.0181542	1	0.063276	0.0499501	-0.0122454	1	0.0093837	1	-0.0417	1	0.0208361	1	0.00590882	1	-0.0330562	1	-0.0235458	1	-0.0538923	0.0559441	-0.0294546	1	0	1	0	0	0	0	0	0	0	0	0	0	0.112565
RI	ENSMUSG00000018567.14;RI:chr11:69992365:69992443-69992676:69992700:+	Gabarap	56486	ENSMUSG00000018567	protein_coding	chr11	0	1	NM_019749	NA	ENSMUST00000144443.1	ENSMUST00000108592.1,ENSMUST00000144443.1	-0.0427027	1	0.0072929	1	-0.0492076	1	0.0238419	1	-0.0517732	0.036963	0.0302026	1	-0.0065049	1	0.016549	1	-0.00907055	1	0.0229097	1	-0.00256565	1	0.00636071	1	0	0	1	0	0	0	0	0	0	0	0	0	0.221448
RI	ENSMUSG00000017664.16;RI:chr2:165283249:165283407-165283528:165283600:-	Slc35c2	228875	ENSMUSG00000017664	protein_coding	chr2	0	0	NM_001363015;NM_001363016;NM_001252575;NM_144893;NM_001252574;NM_001252573	XM_006499371;XM_006499372;XM_006499375;XM_030250667;XM_030250672;XM_030250671;XM_030250673	ENSMUST00000109298.7,ENSMUST00000145301.7,ENSMUST00000155289.7,ENSMUST00000133961.7	ENSMUST00000145301.7,ENSMUST00000133961.7,ENSMUST00000109298.7,ENSMUST00000017808.13,ENSMUST00000130393.1,ENSMUST00000155289.7	0.00941717	1	-0.127706	0.0314685	-0.0649054	0.137363	-0.225915	0.00799201	0.0332902	1	0.0689449	0.0884116	-0.0743226	0.116883	-0.0982086	0.0649351	0.023873	1	0.196651	0.017982	0.0981956	0.0879121	0.29486	0.00549451	0	0	0	0	0	0	1	1	0	0	1	1	1
RI	ENSMUSG00000016921.14;RI:chr2:162931994:162932142-162933426:162933550:+	Srsf6	67996	ENSMUSG00000016921	protein_coding	chr2	1	1	NM_026499	NA	ENSMUST00000193611.5	ENSMUST00000193611.5,ENSMUST00000130411.6	0.0587357	0.0364635	0.00712218	1	0.0296981	1	0.00607908	1	0.0508136	0.0539461	0.0140274	1	-0.0290376	1	-0.0010431	1	-0.00792213	1	0.00690518	1	0.0211155	1	0.00794827	1	1	0	0	0	0	0	0	0	0	0	0	0	0.1703
RI	ENSMUSG00000016344.14;RI:chr2:181187665:181187736-181187809:181187886:+	Ppdpf	66496	ENSMUSG00000016344	protein_coding	chr2	0	0	NM_025598;NM_001356428;NM_001356427	NA	ENSMUST00000146089.7	ENSMUST00000108841.1,ENSMUST00000146089.7	0.00250315	1	-0.00416223	1	-0.00249429	1	0.0547687	0.0509491	0.0157665	1	0.0341212	1	-0.00499743	1	0.0589309	0.040959	0.0132633	1	0.0382834	1	0.0182608	1	-0.0206475	1	0	0	0	0	0	0	0	0	0	1	0	0	0.402026
RI	ENSMUSG00000016344.14;RI:chr2:181187550:181187736-181187809:181187886:+	Ppdpf	66496	ENSMUSG00000016344	protein_coding	chr2	0	0	NM_025598;NM_001356428;NM_001356427	NA	ENSMUST00000127971.7	ENSMUST00000016488.12,ENSMUST00000127971.7	0.00273263	1	-0.0521281	0.0979021	-0.0540336	0.136863	-0.0497839	1	-0.0510526	0.151848	-0.108385	0.023976	-0.0567663	0.125874	0.00234412	1	-0.0537852	0.133866	-0.0562567	0.107892	0.00298104	1	-0.0586008	0.0939061	0	0	0	0	0	0	0	0	1	0	0	0	0.274357
RI	ENSMUSG00000015790.16;RI:chr2:26915596:26915749-26915955:26916006:-	Surf1	20930	ENSMUSG00000015790	protein_coding	chr2	0	0	NM_001271724;NM_013677	XM_006497826;XM_006497823;XM_006497821;XM_006497824;XM_006497825;XM_030249117	ENSMUST00000150776.3	ENSMUST00000129822.7,ENSMUST00000150776.3	0.0560136	0.524476	0.0277484	1	0.0199565	1	0.00360824	1	-0.00745996	1	-0.285573	0.0284715	-0.0360571	1	-0.0241401	1	-0.0634736	0.51998	-0.313321	0.032967	-0.0274165	1	-0.289181	0.035964	0	0	0	0	0	0	0	0	1	0	1	1	0.0451448
RI	ENSMUSG00000014856.12;RI:chr8:105328322:105328484-105328608:105328692:+	Tmem208	66320	ENSMUSG00000014856	protein_coding	chr8	0	0	NM_025486	XM_006531274;XM_006531277	ENSMUST00000126705.8	ENSMUST00000126705.8,ENSMUST00000153146.8	0.160183	0.0499501	0.0589148	0.11988	0.117822	0.0919081	0.0335739	1	0.108333	0.138861	-0.0506962	0.143856	-0.0423617	1	-0.0253409	1	-0.0518507	0.34965	-0.109611	0.0599401	-0.00948899	1	-0.0842701	0.107892	1	0	0	0	0	0	0	0	0	0	0	0	0.153432
RI	ENSMUSG00000010803.13;RI:chr11:42182166:42182389-42182874:42182930:-	Gabra1	14394	ENSMUSG00000010803	protein_coding	chr11	0	0	NM_001359035;NM_010250	XM_017314259;XM_006532195	ENSMUST00000020707.11	ENSMUST00000020707.11,ENSMUST00000132971.2	-0.0285799	1	0.0092659	1	-0.0347828	1	0.0552483	0.0294705	-0.00504119	1	-0.000312403	1	-0.00620286	1	0.0459824	1	0.0235387	1	-0.0095783	1	0.0297416	1	-0.0555607	0.0374625	0	0	0	0	0	0	0	1	0	0	0	1	0.492964
RI	ENSMUSG00000010097.13;RI:chr19:8767080:8767148-8767282:8767283:+	Nxf1	53319	ENSMUSG00000010097	protein_coding	chr19	0	0	NM_016813;NM_001276704	NA	ENSMUST00000185056.7	ENSMUST00000185056.7,ENSMUST00000184663.1	-0.0105455	1	-0.0556135	0.554446	-0.00153819	1	-0.0727808	0.499001	0.196129	0.121379	0.262394	0.0404595	0.00900728	1	-0.0171673	1	0.206674	0.0636863	0.318007	0.032967	0.197667	0.0764236	0.335174	0.0599401	0	0	0	0	0	0	0	0	1	0	1	0	0.504782
RI	ENSMUSG00000010048.10;RI:chr9:107590298:107590422-107590505:107590662:+	Ifrd2	15983	ENSMUSG00000010048	protein_coding	chr9	0	0	NM_025903	NA	ENSMUST00000194932.5	ENSMUST00000194932.5,ENSMUST00000010192.10	-0.0877866	0.177323	-0.114479	0.0844156	0.262444	0.044955	0.130093	0.0759241	0.247982	0.043956	-0.0489047	1	0.35023	0.0184815	0.244572	0.037962	0.335768	0.0194805	0.0655747	0.161838	-0.0144617	1	-0.178998	0.0639361	0	1	1	1	1	0	0	0	0	1	0	0	0.146154
RI	ENSMUSG00000008855.17;RI:chr11:102195749:102196117-102196238:102196322:-	Hdac5	15184	ENSMUSG00000008855	protein_coding	chr11	0	0	NM_001284248;NM_001284250;NM_010412;NM_001284249;NM_001077696;NM_001361596	XM_030245582;XM_030245583;XM_017314281;XM_011248755;XM_030245587;XM_030245584;XM_030245586;XM_030245588;XM_030245589;XM_030245585	ENSMUST00000149087.7	ENSMUST00000150965.7,ENSMUST00000149087.7	0.461987	0.01998	0.0178824	1	0.440602	0.031968	0.00243806	1	0.481954	0.016983	0.0307824	1	-0.0213858	1	-0.0154443	1	0.0199669	1	0.0129	1	0.0413527	1	0.0283443	1	1	1	1	0	0	0	0	0	0	0	0	0	0.0826939
RI	ENSMUSG00000008855.17;RI:chr11:102195749:102195868-102195952:102196117:-	Hdac5	15184	ENSMUSG00000008855	protein_coding	chr11	0	0	NM_001284248;NM_001284250;NM_010412;NM_001284249;NM_001077696;NM_001361596	XM_030245582;XM_030245583;XM_017314281;XM_011248755;XM_030245587;XM_030245584;XM_030245586;XM_030245588;XM_030245589;XM_030245585	ENSMUST00000150965.7	ENSMUST00000124077.7,ENSMUST00000150965.7	-0.161289	0.01998	-0.0352113	1	-0.117628	0.031968	0.0310862	1	-0.172406	0.016983	-0.0610529	0.237263	0.0436609	1	0.0662975	0.138611	-0.0111173	1	-0.0258416	1	-0.0547782	0.334665	-0.0921391	0.107393	1	1	1	0	0	0	0	0	0	0	0	0	0.439004
RI	ENSMUSG00000008668.14;RI:chr17:33952221:33952293-33952403:33952591:-	Rps18	20084	ENSMUSG00000008668	protein_coding	chr17	0	0	NM_011296	NA	ENSMUST00000174175.7	ENSMUST00000174609.8,ENSMUST00000174175.7	0.1381	0.131868	0.0598003	0.23976	-0.0549878	0.413586	-0.141883	0.104895	-0.0864367	0.227772	0.0311918	1	-0.193088	0.0849151	-0.201683	0.046953	-0.224537	0.036963	-0.0286085	1	-0.0314489	1	0.173075	0.0709291	0	0	0	0	1	0	0	0	0	1	0	0	0.875887
RI	ENSMUSG00000008167.14;RI:chr8:85064384:85064496-85064581:85064672:+	Fbxw9	68628	ENSMUSG00000008167	protein_coding	chr8	0	0	NM_026791	NA	ENSMUST00000139721.7,ENSMUST00000152884.7	ENSMUST00000139721.7,ENSMUST00000095220.3,ENSMUST00000152884.7,ENSMUST00000142036.7	0.144564	0.0354645	-0.0709044	0.0589411	0.126208	0.045954	-0.088918	0.047952	0.107682	0.0564436	-0.0883105	0.0494505	-0.0183565	1	-0.0180137	1	-0.0368822	1	-0.0174061	1	-0.0185258	1	0.000607544	1	1	1	0	0	0	0	0	1	1	0	0	0	0.290476
RI	ENSMUSG00000006649.17;RI:chr7:30481642:30481666-30481741:30481816:+	Nphs1	54631	ENSMUSG00000006649	protein_coding	chr7	0	0	NM_019459	XM_011250647	ENSMUST00000123880.7	ENSMUST00000149086.1,ENSMUST00000123880.7,ENSMUST00000006825.8,ENSMUST00000126297.8	0.0640437	0.265235	-0.0887717	0.214785	0.249478	0.141359	-0.0606227	0.257742	-0.262289	0.103896	-0.00760143	1	0.185435	0.17982	0.028149	1	-0.326333	0.0774226	0.0811702	0.230769	-0.511768	0.043956	0.0530212	0.273726	0	0	0	0	0	1	0	0	0	0	0	0	0.375
RI	ENSMUSG00000006005.17;RI:chr1:150445868:150445963-150446085:150446241:+	Tpr	108989	ENSMUSG00000006005	protein_coding	chr1	0	1	NM_133780	XM_006529065	ENSMUST00000128417.7	ENSMUST00000119161.8,ENSMUST00000128417.7,ENSMUST00000152967.7,ENSMUST00000124973.8	-0.11685	0.0254745	0.00157697	1	-0.116275	0.026973	0.0498002	1	-0.0884284	0.0614386	0.0251441	1	0.000575193	1	0.0482232	1	0.0284217	1	0.0235671	1	0.0278465	1	-0.0246561	1	1	1	0	0	0	0	0	0	0	0	0	0	0.380352
RI	ENSMUSG00000005506.16;RI:chr2:91013238:91013402-91016566:91019497:+	Celf1	13046	ENSMUSG00000005506	protein_coding	chr2	1	1	NM_017368;NM_001244903;NM_198683;NM_001244891	XM_030247102;XM_030247106;XM_030247109;XM_030247110;XM_030247111;XM_030247112;XM_030247123;XM_006498669;XM_030247083;XM_030247114;XM_030247115;XM_030247118;XM_030247084;XM_030247086;XM_030247094;XM_030247101;XM_030247119;XM_017315295	ENSMUST00000068726.12,ENSMUST00000111452.7	ENSMUST00000111452.7,ENSMUST00000068726.12,ENSMUST00000111449.7,ENSMUST00000111448.1	0.0465138	1	0.0750657	0.0424575	0.0454293	1	-0.0450248	1	0.0214143	1	0.0479289	1	-0.00108454	1	-0.120091	0.041958	-0.0250996	1	-0.0271368	1	-0.024015	1	0.0929538	0.0699301	0	0	0	0	0	0	1	0	0	1	0	0	0.726669
RI	ENSMUSG00000005506.16;RI:chr2:91013238:91013402-91013491:91019497:+	Celf1	13046	ENSMUSG00000005506	protein_coding	chr2	1	1	NM_017368;NM_001244903;NM_198683;NM_001244891	XM_030247102;XM_030247106;XM_030247109;XM_030247110;XM_030247111;XM_030247112;XM_030247123;XM_006498669;XM_030247083;XM_030247114;XM_030247115;XM_030247118;XM_030247084;XM_030247086;XM_030247094;XM_030247101;XM_030247119;XM_017315295	ENSMUST00000068726.12,ENSMUST00000111452.7	ENSMUST00000111452.7,ENSMUST00000068726.12,ENSMUST00000068747.13	0.0949898	0.017982	0.133559	0.02997	0.0935376	0.014985	0.10825	0.045954	0.0444867	1	0.0475297	1	-0.00145226	1	-0.0253089	1	-0.0505031	0.105894	-0.0860293	0.0649351	-0.0490509	1	-0.0607203	0.0699301	1	1	0	0	0	0	1	1	0	0	0	0	0.372845
RI	ENSMUSG00000005442.13;RI:chr7:25293168:25293220-25293812:25294145:+	Cic	71722	ENSMUSG00000005442	protein_coding	chr7	1	1	NM_001302811;NM_027882	XM_011250697;XM_011250696;XM_017312310;XM_017312309;XM_030242991;XM_006540368;XM_006540367	ENSMUST00000163320.7	ENSMUST00000163901.1,ENSMUST00000163320.7	0	1	0.164	0.025974	0	1	0.118351	0.0499501	0.0293887	1	0.237464	0.012987	0	1	-0.0456488	1	0.0293887	1	0.0734641	0.0929071	0.0293887	1	0.119113	0.0539461	0	0	0	0	0	0	1	1	1	0	0	0	1
RI	ENSMUSG00000004268.11;RI:chr6:124704939:124705088-124705158:124705216:-	Emg1	14791	ENSMUSG00000004268	protein_coding	chr6	0	0	NM_013536	XM_030255170	ENSMUST00000142187.7	ENSMUST00000142187.7,ENSMUST00000004379.7	0.0597094	0.040959	-0.00851093	1	0.010323	1	-0.00488683	1	0.0291249	1	-0.00561841	1	-0.0493864	1	0.0036241	1	-0.0305845	1	0.00289252	1	0.0188019	1	-0.000731576	1	1	0	0	0	0	0	0	0	0	0	0	0	0.0133373
RI	ENSMUSG00000003271.17;RI:chr7:45742054:45742196-45742311:45742483:-	Sult2b1	54200	ENSMUSG00000003271	protein_coding	chr7	0	0	NM_017465;NM_001360784	XM_030242793;XM_030242792;XM_006540999;XM_006540998	ENSMUST00000210754.1	ENSMUST00000210147.1,ENSMUST00000210754.1	0.0637838	0.0974026	0.0211122	1	-0.00166376	1	0.100011	0.024975	-0.0283688	1	0.0462443	1	-0.0654475	0.0779221	0.0788984	0.038961	-0.0921525	0.0444555	0.0251321	1	-0.026705	1	-0.0537663	0.0654346	0	0	0	0	1	0	0	1	0	1	0	0	0.705197
RI	ENSMUSG00000002948.19;RI:chr8:4245695:4245825-4247657:4247897:+	Map2k7	26400	ENSMUSG00000002948	protein_coding	chr8	1	1	NM_011944;NM_001164172;NM_001042557;NM_001291777;NM_001291783;NM_001291778	NA	ENSMUST00000062686.10	ENSMUST00000062686.10,ENSMUST00000003027.13,ENSMUST00000110999.7,ENSMUST00000110995.7	-0.00221328	1	-0.010326	1	-0.0976468	0.0624376	-0.0352039	1	0.011608	1	0.0389712	1	-0.0954335	0.0769231	-0.0248779	1	0.0138213	1	0.0492972	1	0.109255	0.0464535	0.0741751	0.0929071	0	0	0	0	0	1	0	0	0	0	0	0	0.782743
RI	ENSMUSG00000002546.16;RI:chr2:32299032:32299125-32299204:32299310:+	Golga2	99412	ENSMUSG00000002546	protein_coding	chr2	0	1	NM_133852;NM_001362695;NM_001362697;NM_001362698;NM_001080968;NM_001362696	XM_006498491;XM_017319359	ENSMUST00000126276.7	ENSMUST00000126276.7,ENSMUST00000131712.7,ENSMUST00000147707.7,ENSMUST00000100194.8,ENSMUST00000081670.12,ENSMUST00000113377.7,ENSMUST00000129193.2	0.0366903	1	-0.0126148	1	0.0224235	1	-0.0885669	0.021978	-0.00112452	1	-0.0516697	0.0544456	-0.0142669	1	-0.0759521	0.0414585	-0.0378149	1	-0.0390548	1	-0.023548	1	0.0368972	1	0	0	0	0	0	0	0	1	0	1	0	0	0.0142631
RI	ENSMUSG00000002107.18;RI:chr2:6539705:6545675-6547042:6547213:-	Celf2	14007	ENSMUSG00000002107	protein_coding	chr2	1	1	NM_001110232;NM_001160292;NM_001310447;NM_001110230;NM_001110229;NM_001110231;NM_001347094;NM_010160;NM_001110228;NM_001160293	XM_030247358;XM_030247349;XM_030247347;XM_017315443;XM_030247345;XM_030247346;XM_006497335;XM_030247360;XM_030247314;XM_011238949;XM_030247326;XM_030247336;XM_011238953;XM_030247334;XM_030247333;XM_030247313;XM_030247323;XM_006497339;XM_006497338;XM_030247359;XM_030247335;XM_030247325;XM_017315466;XM_030247354;XM_030247351;XM_030247344;XM_030247343;XM_006497337;XM_030247331;XM_006497334;XM_030247…	ENSMUST00000170438.7	ENSMUST00000100429.10,ENSMUST00000170438.7	0.00581158	1	0.0918562	0.0494505	-0.00751651	1	-0.0305841	1	-0.00657125	1	0.0709438	0.0704296	-0.0133281	1	-0.12244	0.026973	-0.0123828	1	-0.0209124	1	0.00094526	1	0.101528	0.0314685	0	0	0	0	0	0	1	0	0	1	0	1	0.672266
RI	ENSMUSG00000001687.15;RI:chr5:148552157:148552587-148552638:148552789:-	Ubl3	24109	ENSMUSG00000001687	protein_coding	chr5	0	1	NM_011908;NM_001359200;NM_001359202;NM_001359201;NM_001359199	XM_006504832	ENSMUST00000201595.3	ENSMUST00000164904.1,ENSMUST00000201595.3	-0.0621921	0.0514486	0.0894829	0.033966	-0.0331815	1	0.0221906	1	-0.012053	1	0.21465	0.0024975	0.0290106	1	-0.0672923	0.0539461	0.0501391	0.0714286	0.125167	0.017982	0.0211284	1	0.192459	0.00499501	0	0	0	0	0	0	1	0	1	0	1	1	0.886567
RI	ENSMUSG00000001418.13;RI:chr3:88325677:88325931-88326115:88326312:+	Glmp	56700	ENSMUSG00000001418	protein_coding	chr3	0	1	NM_020003	NA	ENSMUST00000153716.1	ENSMUST00000177005.7,ENSMUST00000153716.1	0.0318204	1	0.00333233	1	0.0329641	1	-0.0257006	1	0.0957959	0.041958	-0.0229506	1	0.00114368	1	-0.0290329	1	0.0639755	0.0744256	-0.0262829	1	0.0628318	0.0849151	0.00274996	1	0	0	1	0	0	0	0	0	0	0	0	0	0.614545
RI	ENSMUSG00000001016.12;RI:chr3:90486851:90486912-90486983:90487097:+	Ilf2	67781	ENSMUSG00000001016	protein_coding	chr3	0	1	NM_026374	NA	ENSMUST00000196769.4	ENSMUST00000196769.4,ENSMUST00000001042.9	-0.0138424	1	0.0136192	1	0.0328282	1	-0.0101587	1	-0.00701581	1	0.0538735	0.0334665	0.0466706	1	-0.0237779	1	0.00682661	1	0.0402542	1	-0.039844	1	0.0640322	0.0274725	0	0	0	0	0	0	0	0	1	0	0	1	0.195434
MX	ENSMUSG00000068823.10;MX:chr3:103020669-103028789:103029212-103039933:103020669-103038692:103038890-103039933:+	Csde1	229663	ENSMUSG00000068823	protein_coding	chr3	0	1	NM_144901;NM_001161854;NM_001310693	XM_006501397;XM_017319550;XM_006501398;XM_006501399	ENSMUST00000199240.4	ENSMUST00000199240.4,ENSMUST00000197827.4,ENSMUST00000199571.4	-0.00465078	1	NA	1	0.0110866	1	-0.259415	0.0244755	0.0146819	1	-0.245195	0.043956	0.0157374	1	NA	1	0.0193326	1	NA	1	0.00359522	1	0.0142204	1	0	0	0	0	0	0	0	1	1	0	0	0	0
MX	ENSMUSG00000066406.15;MX:chr7:75677479-75679820:75679873-75685117:75677479-75683394:75683459-75685117:+	Akap13	75547	ENSMUSG00000066406	protein_coding	chr7	0	1	NM_029332	XM_006541256;XM_006541250;XM_006541252;XM_006541253;XM_006541251;XM_030243060;XM_006541257;XM_006541258;XM_006541259;XM_006541254;XM_030243061;XM_006541255;XM_030243062;XM_030243063;XM_030243064;XM_030243065;XM_006541260	ENSMUST00000166315.6	ENSMUST00000208708.1,ENSMUST00000166315.6	-0.0392414	1	NA	1	-0.0567209	0.224775	0.708948	0.0354645	-0.269262	0.150849	0.283908	0.123876	-0.0174795	1	NA	1	-0.230021	0.173327	NA	1	-0.212541	0.165834	-0.42504	0.0934066	0	0	0	0	0	0	0	1	0	0	0	0	0.91
MX	ENSMUSG00000063052.9;MX:chr3:158040622-158041586:158041659-158043561:158040622-158041863:158041933-158043561:+	Lrrc40	67144	ENSMUSG00000063052	protein_coding	chr3	0	0	NM_024194;NM_001289524;NM_001359763;NM_001289525	XM_030252769	ENSMUST00000072080.9	ENSMUST00000072080.9,ENSMUST00000150525.7	0.211753	0.0394605	0.0206396	1	0.13093	0.0869131	0.0176561	1	0.15095	0.0774226	0.00197149	1	-0.0808235	0.222777	-0.00298347	1	-0.0608029	0.167832	-0.0186681	1	0.0200206	1	-0.0156846	1	1	0	0	0	0	0	0	0	0	0	0	0	0.634592
MX	ENSMUSG00000060275.11;MX:chr18:36024408-36031883:36031941-36038231:36024408-36032336:36032412-36038231:-	Nrg2	100042150	ENSMUSG00000060275	protein_coding	chr18	0	0	NM_001167891	XM_030250231;XM_006525462;XM_006525461;XM_011246789;XM_030250232;XM_030250234;XM_030250235;XM_011246790;XM_011246792	ENSMUST00000115712.7	ENSMUST00000115712.7,ENSMUST00000115713.7	-0.0363149	1	0.508848	0.0434565	-0.00197092	1	0.129814	0.210789	0.116889	0.18981	0.113178	0.2003	0.034344	1	-0.379034	0.0759241	0.153204	0.156843	-0.39567	0.0694306	0.11886	0.193307	-0.0166357	1	0	0	0	0	0	0	1	0	0	0	0	0	0.635294
MX	ENSMUSG00000059439.15;MX:chr11:85801952-85814000:85814065-85825202:85801952-85822022:85822112-85825202:+	Bcas3	192197	ENSMUSG00000059439	protein_coding	chr11	1	1	NM_001166642;NM_001166643;NM_138681	XM_030245679;XM_030245680;XM_030245684;XM_030245681;XM_030245686;XM_030245678;XM_030245682;XM_030245683;XM_030245685;XM_006532537;XM_030245689;XM_017314342;XM_006532539;XM_030245688;XM_017314343;XM_006532541;XM_011248810;XM_006532542;XM_030245687;XM_006532540;XM_006532536;XM_006532538	ENSMUST00000142596.7,ENSMUST00000092822.4	ENSMUST00000092822.4,ENSMUST00000142596.7,ENSMUST00000149662.1	0.0961642	0.121878	-0.0945443	0.134366	0.101606	0.139361	0.18168	0.0789211	0.0229421	1	-0.102854	0.123876	0.00544174	1	0.276225	0.0394605	-0.0732221	0.161838	-0.00830991	1	-0.0786638	0.165335	-0.284534	0.033966	0	0	0	0	0	0	0	0	0	1	0	1	0.39554
MX	ENSMUSG00000057554.13;MX:chr13:12454945-12456344:12456432-12461427:12454945-12459174:12459316-12461427:-	Lgals8	56048	ENSMUSG00000057554	protein_coding	chr13	0	0	NM_001291057;NM_001291060;NM_001291055;NM_018886;NM_001199043	XM_017315547;XM_006516715;XM_011244323;XM_006516714;XM_011244325;XM_017315549;XM_011244324;XM_017315548;XM_030247327;XM_011244322;XM_011244321;XM_011244320	ENSMUST00000135166.7	ENSMUST00000143693.7,ENSMUST00000135166.7	0.0133669	1	-0.105283	0.115385	0.0749417	0.193307	-0.196581	0.046953	-0.097752	0.168831	-0.0565062	0.174825	0.0615748	0.215285	-0.091298	0.127373	-0.111119	0.135365	0.0487768	1	-0.172694	0.0884116	0.140075	0.0844156	0	0	0	0	0	0	0	1	0	0	0	0	0.00884956
MX	ENSMUSG00000052139.18;MX:chr5:31698077-31701826:31701977-31730967:31698077-31702031:31702103-31730967:+	Babam2	107976	ENSMUSG00000052139	protein_coding	chr5	0	0	NM_144541;NM_181279;NM_181280;NM_181282;NM_181281	XM_011240687	ENSMUST00000201352.3,ENSMUST00000201487.3,ENSMUST00000201107.3,ENSMUST00000201202.3,ENSMUST00000114515.8	ENSMUST00000201487.3,ENSMUST00000131995.6,ENSMUST00000201202.3,ENSMUST00000201352.3,ENSMUST00000114515.8,ENSMUST00000201107.3	-0.0489753	1	0.0465263	1	0.055847	0.0664336	0	1	-0.0451979	1	0.0589022	0.102897	0.104822	0.0194805	-0.0465263	1	0.00377734	1	0.0123758	1	-0.101045	0.0274725	0.0589022	0.103896	0	0	0	1	0	1	0	0	0	0	0	0	1
MX	ENSMUSG00000051705.13;MX:chr9:59737868-59739940:59740032-59750578:59737868-59750262:59750371-59750578:-	Senp8	71599	ENSMUSG00000051705	protein_coding	chr9	1	0	NM_027838;NM_001172070;NM_001172069;NM_001172071;NM_001172068	NA	ENSMUST00000163586.8	ENSMUST00000216329.1,ENSMUST00000163586.8,ENSMUST00000177963.7	0.239856	0.219281	0.169029	0.197802	0.428877	0.103896	-0.0797979	0.183816	-0.120235	0.186314	0.0441889	1	0.189021	0.221778	-0.248827	0.141858	-0.360092	0.0574426	-0.124841	0.196803	-0.549112	0.037962	0.123987	0.148851	0	0	0	0	0	1	0	0	0	0	0	0	0
MX	ENSMUSG00000047030.15;MX:chr2:167485593-167486432:167486492-167492759:167485593-167489169:167489368-167492759:-	Spata2	263876	ENSMUSG00000047030	protein_coding	chr2	0	0	NM_001356523;NM_170756	XM_006499584;XM_017318651;XM_006499586;XM_017318649;XM_017318650	ENSMUST00000126389.7	ENSMUST00000126389.7,ENSMUST00000155875.7	-0.196274	0.140859	0.545748	0.037962	-0.0458578	1	0.308432	0.103896	-0.353091	0.0899101	0.384459	0.0739261	0.150417	0.183317	-0.237316	0.126873	-0.156817	0.179321	-0.161289	0.166334	-0.307233	0.109391	0.0760267	0.262238	0	0	0	0	0	0	1	0	0	0	0	0	0.317308
MX	ENSMUSG00000045302.13;MX:chr5:30955737-30955930:30956089-30957888:30955737-30956262:30956334-30957888:-	Preb	50907	ENSMUSG00000045302	protein_coding	chr5	0	0	NM_016703;NM_001294302	XM_006504015;XM_006504017	ENSMUST00000202590.1	ENSMUST00000202590.1,ENSMUST00000202567.1	0.00126771	1	0.0541976	0.114885	0.0636365	0.0539461	0.0633822	0.0899101	-0.018699	1	0.00761067	1	0.0623688	0.0544456	0.00918453	1	-0.0199667	1	-0.046587	1	-0.0823355	0.035964	-0.0557715	0.113387	0	0	0	0	0	1	0	0	0	0	0	0	0.191188
MX	ENSMUSG00000044005.13;MX:chr10:128199758-128200173:128200302-128201206:128199758-128200886:128200965-128201206:+	Gls2	216456	ENSMUSG00000044005	protein_coding	chr10	0	0	NM_001285779;NM_001033264;NM_001285777	NA	ENSMUST00000134104.7	ENSMUST00000134104.7,ENSMUST00000143827.7	NA	1	0.321237	0.0869131	NA	1	0.256963	0.133367	NA	1	0.495699	0.0494505	NA	1	-0.0642735	0.246254	NA	1	0.174462	0.152847	0.44047	0.0549451	0.238736	0.15035	0	0	0	0	0	0	0	0	1	0	0	0	0
MX	ENSMUSG00000042787.14;MX:chr9:119445150-119445287:119445321-119446949:119445150-119445688:119445801-119446949:+	Exog	208194	ENSMUSG00000042787	protein_coding	chr9	0	0	NM_172456	XM_011242948	ENSMUST00000164213.3	ENSMUST00000164213.3,ENSMUST00000214462.1	-0.0217923	1	0.0202749	1	-0.201816	0.0334665	-0.00794197	1	-0.0619409	0.155345	0.0873187	0.121379	-0.180023	0.03996	-0.0282168	1	-0.0401485	1	0.0670438	0.141858	0.139875	0.0614386	0.0952607	0.110889	0	1	0	1	0	0	0	0	0	0	0	0	0.446067
MX	ENSMUSG00000039620.17;MX:chr8:36505725-36508325:36508412-36511573:36505725-36510188:36510324-36511573:+	Trmt9b	319582	ENSMUSG00000039620	protein_coding	chr8	0	0	NM_176952	XM_006509136;XM_006509133;XM_006509138;XM_006509135;XM_030243608;XM_006509137	ENSMUST00000135373.7	ENSMUST00000135373.7,ENSMUST00000152039.8	-0.321516	0.0589411	-0.210211	0.0794206	-0.267255	0.0689311	-0.157259	0.111389	0.0860111	0.198801	-0.0602307	0.205794	0.0542616	0.236763	0.0529522	0.214785	0.407527	0.034965	0.14998	0.116883	0.353266	0.040959	0.0970283	0.161838	0	0	0	0	1	1	0	0	0	0	0	0	1
MX	ENSMUSG00000039285.12;MX:chr9:118059175-118059620:118059666-118061714:118059175-118061450:118061517-118061714:+	Azi2	27215	ENSMUSG00000039285	protein_coding	chr9	0	0	NM_013727;NM_001286508;NM_001286507;NM_001048146	XM_011242976;XM_006512148;XM_006512149;XM_006512147	ENSMUST00000130735.7	ENSMUST00000130735.7,ENSMUST00000123690.1	0.141971	0.104895	-0.0867942	0.146354	-0.0397229	1	-0.0146044	1	-0.146251	0.102897	-0.0337794	1	-0.181694	0.0814186	0.0721898	0.164835	-0.288223	0.0354645	0.0530147	0.186314	-0.106528	0.15035	-0.019175	1	0	0	0	0	1	0	0	0	0	0	0	0	0.365786
MX	ENSMUSG00000037395.15;MX:chr1:192101155-192101626:192101867-192116269:192101155-192108644:192108701-192116269:-	Rcor3	214742	ENSMUSG00000037395	protein_coding	chr1	0	1	NM_001290278;NM_144814;NM_001290282;NM_001346740;NM_001290279;NM_001290280	XM_030252875;XM_030252872;XM_030252890;XM_030252870;XM_006497244;XM_011238931	ENSMUST00000192222.5	ENSMUST00000110849.9,ENSMUST00000192222.5	0.123628	0.102398	0.178658	0.0724276	0.0668975	0.204795	0.235738	0.0499501	0.147752	0.0974026	0.183031	0.0659341	-0.0567304	0.202797	0.0570792	0.204795	0.0241241	1	0.00437216	1	0.0808545	0.169331	-0.0527071	0.20979	0	0	0	0	0	0	0	1	0	0	0	0	0.638142
MX	ENSMUSG00000037032.16;MX:chr7:105567753-105568619:105568658-105569240:105567753-105568793:105568876-105569240:-	Apbb1	11785	ENSMUSG00000037032	protein_coding	chr7	0	0	NM_009685;NM_001253887;NM_001253885;NM_001253886;NM_001310600	XM_017321946;XM_017321947;XM_006507236;XM_006507234;XM_006507235;XM_006507232;XM_006507230;XM_006507231	ENSMUST00000187051.6	ENSMUST00000210079.1,ENSMUST00000187051.6	0.0562249	0.106394	-0.191464	0.033966	-6.39686e-05	1	-0.0272537	1	0.118554	0.042957	-0.0672561	0.255744	-0.0562889	0.118881	0.16421	0.0589411	0.062329	0.110889	0.124208	0.105894	0.118618	0.0494505	-0.0400024	1	0	0	1	0	0	1	1	0	0	0	0	0	0.899423
MX	ENSMUSG00000037032.16;MX:chr7:105567753-105568619:105568631-105569240:105567753-105568793:105568876-105569240:-	Apbb1	11785	ENSMUSG00000037032	protein_coding	chr7	0	0	NM_009685;NM_001253887;NM_001253885;NM_001253886;NM_001310600	XM_017321946;XM_017321947;XM_006507236;XM_006507234;XM_006507235;XM_006507232;XM_006507230;XM_006507231	ENSMUST00000190369.6	ENSMUST00000190369.6,ENSMUST00000210079.1	NA	1	-0.0429643	1	NA	1	-0.0147325	1	NA	1	-0.0290945	1	-0.0865886	0.118881	0.0282318	1	0.100999	0.110889	0.0138698	1	0.187588	0.0494505	-0.014362	1	0	0	0	0	0	1	0	0	0	0	0	0	0.962182
MX	ENSMUSG00000034254.17;MX:chr17:34610644-34610872:34610926-34611274:34610644-34610960:34611005-34611274:+	Agpat1	55979	ENSMUSG00000034254	protein_coding	chr17	1	0	NM_001163379;NM_018862	XM_006524647;XM_006524648;XM_030249915	ENSMUST00000173973.7	ENSMUST00000174228.7,ENSMUST00000173973.7	-0.0884428	0.163337	0.0204941	1	0.122516	0.0769231	0.025299	1	0.0437826	1	-0.198601	0.0619381	0.210959	0.0444555	0.00480488	1	0.132225	0.0994006	-0.219095	0.0464535	-0.0787338	0.111888	-0.2239	0.0484515	0	0	0	1	0	0	0	0	0	0	1	1	0.963768
MX	ENSMUSG00000031169.13;MX:chrX:8201569-8201658:8201672-8203159:8201569-8203026:8203043-8203159:-	Porcn	53627	ENSMUSG00000031169	protein_coding	chrX	0	0	NM_145908;NM_145907;NM_023638;NM_001308474;NM_016913	XM_006527645;XM_030251384;XM_006527644;XM_030251383	ENSMUST00000089403.9	ENSMUST00000082320.11,ENSMUST00000089403.9	-0.011752	1	0.243627	0.0494505	-0.312428	0.037962	0.0465504	1	0.134037	0.124875	0.078721	0.173826	-0.300676	0.038961	-0.197077	0.0714286	0.145789	0.112887	-0.164907	0.0889111	0.446465	0.014985	0.0321706	1	0	1	0	1	0	1	1	0	0	0	0	0	0.568807
MX	ENSMUSG00000030850.17;MX:chr7:130481715-130503722:130503850-130507482:130481715-130504694:130504822-130507482:-	Ate1	11907	ENSMUSG00000030850	protein_coding	chr7	0	1	NM_001136054;NM_013799;NM_001271343;NM_001029895	XM_030242027;XM_030242026;XM_006507264;XM_011241659;XM_006507265	ENSMUST00000035458.14,ENSMUST00000178534.7	ENSMUST00000033139.14,ENSMUST00000094017.4,ENSMUST00000178534.7,ENSMUST00000035458.14	0.00175344	1	-0.0178385	1	-0.0311386	1	0.0907151	0.0584416	-0.0347916	1	0.0505056	0.108891	-0.032892	1	0.108554	0.0404595	-0.036545	1	0.0683441	0.0804196	-0.003653	1	-0.0402095	1	0	0	0	0	0	0	0	0	0	1	0	0	0.299741
MX	ENSMUSG00000030704.14;MX:chr7:100628457-100629666:100629771-100631742:100628457-100629838:100629943-100631742:+	Rab6a	19346	ENSMUSG00000030704	protein_coding	chr7	0	1	NM_024287;NM_001163663	NA	ENSMUST00000107048.7,ENSMUST00000098252.4	ENSMUST00000098252.4,ENSMUST00000032946.9,ENSMUST00000107048.7	-0.0199368	1	-0.0546863	0.044955	-0.0475976	1	0.018814	1	-0.0209248	1	-0.0559218	0.0539461	-0.0276608	1	0.0735002	0.045954	-0.000987991	1	-0.00123552	1	0.0266728	1	-0.0747357	0.042957	0	0	0	0	0	0	1	0	0	1	0	1	0.30997
MX	ENSMUSG00000030007.8;MX:chr6:85459268-85459942:85460048-85461508:85459268-85461087:85461170-85461508:+	Cct7	12468	ENSMUSG00000030007	protein_coding	chr6	0	1	NM_007638	NA	ENSMUST00000204592.2	ENSMUST00000204592.2,ENSMUST00000204489.2	-0.0761889	0.033966	-0.00749597	1	-0.0517112	0.0584416	-0.0823617	0.031968	0.00598269	1	-0.0460619	1	0.0244777	1	-0.0748657	0.045954	0.0821716	0.032967	-0.0385659	1	0.0576939	0.0549451	0.0362997	1	1	0	0	0	1	0	0	1	0	1	0	0	0.558832
MX	ENSMUSG00000029478.16;MX:chr5:125119609-125124770:125124980-125178997:125119609-125153607:125153652-125178997:-	Ncor2	20602	ENSMUSG00000029478	protein_coding	chr5	1	0	NM_001253904;NM_011424;NM_001253905	XM_011240831;XM_030254287;XM_030254303;XM_030254302;XM_011240834;XM_030254301;XM_011240833;XM_030254286;XM_030254283;XM_011240825;XM_030254284;XM_011240828;XM_017320755;XM_006504283;XM_006504282;XM_017320757;XM_011240820;XM_030254285;XM_030254278;XM_030254277;XM_030254290;XM_030254280;XM_030254273;XM_030254275;XM_030254298;XM_030254292;XM_030254274;XM_030254281;XM_030254276;XM_030254289;XM_030254…	ENSMUST00000111402.8,ENSMUST00000086083.10	ENSMUST00000111402.8,ENSMUST00000086083.10,ENSMUST00000111393.7	0.0984118	0.0864136	-0.0105116	1	-0.0788425	0.102398	-0.0694299	0.238262	0.0135661	1	NA	1	-0.177254	0.0384615	-0.0589183	0.23976	-0.0848457	0.108891	NA	1	0.0924086	0.0879121	NA	1	0	0	0	1	0	0	0	0	0	0	0	0	0.701789
MX	ENSMUSG00000028700.14;MX:chr4:116152976-116153551:116153668-116154092:116152976-116153842:116153940-116154092:+	Pomgnt1	68273	ENSMUSG00000028700	protein_coding	chr4	0	0	NM_026651;NM_029786;NM_001290658	NA	ENSMUST00000106496.7	ENSMUST00000136855.7,ENSMUST00000106496.7	-0.0291357	1	0.119175	0.188312	-0.161835	0.166334	0.191999	0.172827	-0.152729	0.177323	-0.4078	0.0524476	-0.1327	0.197303	0.0728242	0.237263	-0.123593	0.204795	-0.526975	0.0384615	0.00910617	1	-0.599799	0.043956	0	0	0	0	0	0	0	0	0	0	1	1	0.730392
MX	ENSMUSG00000028437.14;MX:chr4:41371849-41378947:41379870-41388096:41371849-41387175:41387357-41388096:+	Ubap1	67123	ENSMUSG00000028437	protein_coding	chr4	1	0	NM_023305;NM_001355509;NM_001355508;NM_001290454	XM_006538198;XM_006538196	ENSMUST00000108060.9	ENSMUST00000108060.9,ENSMUST00000132235.1	0.068171	0.0774226	0.0850305	0.0644356	0.030154	1	0.0342234	1	0.0875223	0.0444555	-0.0024297	1	-0.038017	1	-0.0508071	0.114885	0.0193513	1	-0.0874602	0.0569431	0.0573683	0.0894106	-0.0366531	1	0	0	1	0	0	0	0	0	0	0	0	0	0.854234
MX	ENSMUSG00000027522.15;MX:chr2:174077189-174077338:174077352-174090621:174077189-174084646:174084657-174090621:+	Stx16	228960	ENSMUSG00000027522	protein_coding	chr2	1	1	NM_001363030;NM_172675;NM_001363031;NM_001102424;NM_001363029;NM_001102423;NM_001102425	XM_006499440;XM_006499436;XM_030250767;XM_030250772;XM_006499437;XM_006499438;XM_006499439;XM_030250771	ENSMUST00000044638.12	ENSMUST00000147038.7,ENSMUST00000044638.12,ENSMUST00000087908.9,ENSMUST00000156054.1	-0.0242557	1	-0.0390332	1	-0.0509808	0.0859141	-0.0259743	1	-0.0560137	0.0709291	0.119294	0.027972	-0.0267251	1	0.0130589	1	-0.031758	1	0.158327	0.015984	-0.00503289	1	0.145268	0.0284715	0	0	0	0	0	0	0	0	1	0	1	1	0.664901
MX	ENSMUSG00000026975.10;MX:chr2:24963156-24963456:24963543-24966502:24963156-24965560:24965654-24966502:+	Dph7	67228	ENSMUSG00000026975	protein_coding	chr2	1	0	NM_001355556;NM_001355557;NM_001355559;NM_026044;NM_001355554;NM_001355558;NM_001355561;NM_001355560	XM_006498241;XM_006498242;XM_006498245;XM_006498246;XM_030251983;XM_006498243;XM_030251984;XM_006498247;XM_030251985	ENSMUST00000135339.7	ENSMUST00000126909.7,ENSMUST00000135339.7	0.129483	0.160839	0.00634591	1	-0.0166133	1	0.288232	0.0639361	NA	1	-0.234057	0.0729271	-0.146096	0.134865	0.281886	0.0564436	NA	1	-0.240403	0.0599401	NA	1	-0.522289	0.00999001	0	0	0	0	0	0	0	0	0	0	0	1	0
MX	ENSMUSG00000026240.12;MX:chr1:86589341-86592291:86592366-86599003:86589341-86596751:86596839-86599003:+	Cops7b	26895	ENSMUSG00000026240	protein_coding	chr1	1	0	NM_172974;NM_001360888;NM_001360887	XM_030254496;XM_006529625	ENSMUST00000122884.1	ENSMUST00000122884.1,ENSMUST00000138280.7	0.225931	0.0959041	-0.014533	1	0.380905	0.0334665	0.00733878	1	0.345204	0.0454545	-0.0682197	0.173327	0.154974	0.100899	0.0218717	1	0.119273	0.135365	-0.0536868	0.186314	-0.0357007	1	-0.0755585	0.173327	0	1	1	0	0	0	0	0	0	0	0	0	0.276892
MX	ENSMUSG00000025979.13;MX:chr1:55131359-55136677:55136739-55148319:55131359-55145124:55145224-55148319:+	Mob4	19070	ENSMUSG00000025979	protein_coding	chr1	1	1	NM_001310585;NM_025283	NA	ENSMUST00000161122.1	ENSMUST00000159311.7,ENSMUST00000161122.1	NA	1	-0.554982	0.0619381	NA	1	-0.55	0.0694306	NA	1	-0.3	0.148851	-0.205916	0.131369	0.00498155	1	0.180195	0.145854	0.254982	0.144855	0.386111	0.0464535	0.25	0.163836	0	0	0	0	0	1	0	0	0	0	0	0	0
MX	ENSMUSG00000024150.11;MX:chr17:87258089-87258750:87258881-87265835:87258089-87264141:87264365-87265835:-	Mcfd2	193813	ENSMUSG00000024150	protein_coding	chr17	0	1	NM_139295;NM_176808	XM_006523900;XM_006523901;XM_030249607;XM_030249609;XM_030249608;XM_011246328	ENSMUST00000151155.7	ENSMUST00000144236.7,ENSMUST00000151155.7	0.0732357	0.208292	0.156948	0.0974026	0.130359	0.135864	0.0827656	0.168831	0.170912	0.115884	-0.133275	0.116883	0.0571235	0.213287	-0.0741825	0.177822	0.0976763	0.185814	-0.290223	0.0414585	0.0405528	1	-0.216041	0.0529471	0	0	0	0	0	0	0	0	0	0	1	0	0.354396
MX	ENSMUSG00000023977.14;MX:chr17:46976090-46980320:46980418-46981354:46976090-46980489:46980587-46981354:-	Ubr2	224826	ENSMUSG00000023977	protein_coding	chr17	0	1	NM_146078;NM_001177374	XM_030249735;XM_006524145	ENSMUST00000113335.2	ENSMUST00000113335.2,ENSMUST00000113337.8	-0.0592593	0.101399	-0.247101	0.0444555	-0.0138283	1	-0.0903845	0.158841	0.0766604	0.0634366	-0.300384	0.0324675	0.045431	1	0.156716	0.0889111	0.13592	0.0304695	-0.0532833	0.196304	0.0904887	0.0564436	-0.21	0.0554446	0	0	0	0	1	0	1	0	1	0	0	0	0.848332
MX	ENSMUSG00000022995.16;MX:chr1:181930762-181935660:181935716-181956394:181930762-181945041:181945052-181956394:-	Enah	13800	ENSMUSG00000022995	protein_coding	chr1	1	1	NM_001083121;NM_010135;NM_001083120;NM_008680	XM_006496651;XM_006496647;XM_006496650;XM_030247170;XM_006496652;XM_030247143;XM_006496643;XM_006496649;XM_006496646;XM_006496644;XM_030247134;XM_030247158;XM_006496645;XM_006496648	ENSMUST00000078719.12	ENSMUST00000177811.7,ENSMUST00000078719.12	-0.0697468	0.274226	-0.125319	0.421079	-0.249164	0.0771728	-0.173925	0.137113	0.0988504	0.178322	-0.0851811	0.563437	-0.179418	0.116883	-0.0486059	1	0.168597	0.0929071	0.040138	1	0.348015	0.0314685	0.088744	0.167333	0	0	0	0	0	1	0	0	0	0	0	0	0.770238
MX	ENSMUSG00000022995.16;MX:chr1:181930762-181931174:181931185-181956394:181930762-181945041:181945052-181956394:-	Enah	13800	ENSMUSG00000022995	protein_coding	chr1	1	1	NM_001083121;NM_010135;NM_001083120;NM_008680	XM_006496651;XM_006496647;XM_006496650;XM_030247170;XM_006496652;XM_030247143;XM_006496643;XM_006496649;XM_006496646;XM_006496644;XM_030247134;XM_030247158;XM_006496645;XM_006496648	ENSMUST00000111030.5	ENSMUST00000177811.7,ENSMUST00000111030.5	-0.00793984	1	0.0056872	1	-0.0898768	0.0771728	0.031032	1	0.0984549	0.112388	-0.0469093	1	-0.081937	0.116883	0.0253448	1	0.106395	0.0929071	-0.0525965	0.563437	0.188332	0.0314685	-0.0779414	0.167333	0	0	0	0	0	1	0	0	0	0	0	0	0.856931
MX	ENSMUSG00000022407.9;MX:chr15:80952400-80955620:80955664-80960395:80952400-80956213:80956292-80960395:+	Adsl	11564	ENSMUSG00000022407	protein_coding	chr15	0	0	NM_009634	NA	ENSMUST00000166711.7,ENSMUST00000169238.7	ENSMUST00000169238.7,ENSMUST00000168756.7,ENSMUST00000166711.7	-0.116456	0.0684316	0.0902229	0.0824176	-0.222253	0.0254745	0.0450138	1	-0.165785	0.0364635	0.0576195	0.13037	-0.105797	0.0844156	-0.0452091	1	-0.049329	1	-0.0326034	1	0.0564676	0.151349	0.0126057	1	0	1	1	0	0	0	0	0	0	0	0	0	0.67619
MX	ENSMUSG00000020964.14;MX:chr12:91831674-91831767:91831784-91841638:91831674-91833205:91833222-91841638:-	Sel1l	20338	ENSMUSG00000020964	protein_coding	chr12	0	1	NM_001039089;NM_011344	NA	ENSMUST00000178462.7	ENSMUST00000178462.7,ENSMUST00000167466.1	-0.0763505	0.286713	-0.0551778	0.314685	-0.183571	0.124875	0.392572	0.011988	-0.102701	0.222777	0.0991811	0.208791	-0.107221	0.227772	0.44775	0.00699301	-0.0263508	1	0.154359	0.0959041	0.0808702	0.301698	-0.293391	0.01998	0	0	0	0	0	0	0	1	0	1	0	1	0.381753
MX	ENSMUSG00000020964.14;MX:chr12:91831674-91831767:91831784-91841638:91831674-91833055:91833222-91841638:-	Sel1l	20338	ENSMUSG00000020964	protein_coding	chr12	0	1	NM_001039089;NM_011344	NA	ENSMUST00000178462.7	ENSMUST00000166691.7,ENSMUST00000167594.7,ENSMUST00000178462.7,ENSMUST00000021347.11	-0.0115301	1	-0.0345217	1	-0.0268386	1	0.164156	0.0174825	-0.016987	1	-0.00501872	1	-0.0153085	1	0.198678	0.0104895	-0.00545692	1	0.0295029	1	0.00985157	1	-0.169175	0.01998	0	0	0	0	0	0	0	1	0	1	0	1	0.0576505
MX	ENSMUSG00000020792.15;MX:chr11:116295689-116296730:116296798-116300266:116295689-116297571:116297663-116300266:-	Exoc7	53413	ENSMUSG00000020792	protein_coding	chr11	0	0	NM_001162872;NM_001347636;NM_001362839;NM_016857;NM_001362838	XM_006533736;XM_006533733;XM_006533734	ENSMUST00000126731.7	ENSMUST00000021147.13,ENSMUST00000106413.9,ENSMUST00000126731.7	0.0522528	0.0849151	0.0377227	1	-0.0369771	1	-0.00371277	1	-0.0171967	1	0.0138312	1	-0.0892299	0.0334665	-0.0414354	1	-0.0694495	0.0539461	-0.0238915	1	0.0197804	1	0.017544	1	0	0	0	1	0	0	0	0	0	0	0	0	0.0514019
MX	ENSMUSG00000020289.15;MX:chr11:32250278-32253875:32253949-32263025:32250278-32255439:32255568-32263025:-	Nprl3	17168	ENSMUSG00000020289	protein_coding	chr11	0	0	NM_001284360;NM_181569;NM_001284359	NA	ENSMUST00000141859.7	ENSMUST00000109389.8,ENSMUST00000141859.7	-0.326186	0.0574426	-0.14529	0.141359	0.0106078	1	-0.100799	0.193806	-0.248353	0.0909091	-0.26497	0.0869131	0.336794	0.044955	0.0444904	1	0.0778332	0.231768	-0.11968	0.164336	-0.258961	0.0669331	-0.164171	0.166334	0	0	0	1	0	0	0	0	0	0	0	0	1
MX	ENSMUSG00000020271.17;MX:chr11:32642935-32680201:32680302-32711772:32642935-32708188:32708250-32711772:+	Fbxw11	103583	ENSMUSG00000020271	protein_coding	chr11	0	1	NM_001363354;NM_001363355;NM_001271348;NM_001271349;NM_001363353;NM_001271347;NM_134015	XM_006514433	ENSMUST00000093205.12	ENSMUST00000093205.12,ENSMUST00000109366.7	0.00549263	1	-0.0677957	0.0629371	-0.008821	1	-0.0132218	1	-0.000518949	1	-0.116877	0.0154845	-0.0143136	1	0.0545739	0.0864136	-0.00601158	1	-0.0490816	1	0.00830206	1	-0.103655	0.032967	0	0	0	0	0	0	0	0	1	0	0	1	0.729891
MX	ENSMUSG00000020166.14;MX:chr10:116517383-116527827:116527949-116581453:116517383-116549033:116549175-116581453:-	Cnot2	72068	ENSMUSG00000020166	protein_coding	chr10	1	1	NM_001359251;NM_001359249;NM_001359250;NM_001359248;NM_001359252;NM_001037846;NM_001359563;NM_001359253;NM_001359247;NM_001037847;NM_001037848;NM_028082	XM_030245297;XM_006514181;XM_006514188;XM_017314111;XM_030245301;XM_017314107;XM_006514182;XM_030245296;XM_006514175;XM_006514190;XM_006514183;XM_030245302;XM_030245299;XM_006514184;XM_006514191;XM_030245298;XM_006514186;XM_006514189;XM_030245300;XM_006514174	ENSMUST00000166166.7	ENSMUST00000166166.7,ENSMUST00000171214.7,ENSMUST00000168036.7	0.00425948	1	0.17931	0.0894106	-0.0322456	1	-0.141565	0.0974026	0.0354492	1	0.15282	0.0924076	-0.0365051	1	-0.320875	0.040959	0.0311897	1	-0.0264897	1	0.0676948	0.211289	0.294386	0.02997	0	0	0	0	0	0	0	0	0	1	0	1	0.2496
MX	ENSMUSG00000017754.13;MX:chr2:164852680-164854266:164854421-164856704:164852680-164854927:164855055-164856704:-	Pltp	18830	ENSMUSG00000017754	protein_coding	chr2	0	0	NM_011125	NA	ENSMUST00000142603.7	ENSMUST00000142603.7,ENSMUST00000109317.9	0.0484409	1	0.229791	0.0529471	-0.0522208	0.261239	0.203013	0.0524476	0.0137877	1	0.221248	0.0499501	-0.100662	0.185814	-0.0267779	1	-0.0346532	1	-0.00854295	1	0.0660085	0.238262	0.018235	1	0	0	0	0	0	0	0	0	1	0	0	0	0.200918
MX	ENSMUSG00000017686.16;MX:chr11:80254862-80255862:80255957-80265742:80254862-80257514:80257636-80265742:+	Rhot1	59040	ENSMUSG00000017686	protein_coding	chr11	0	1	NM_001362868;NM_021536;NM_001163354;NM_001362869;NM_001362870;NM_001163355	XM_006533886;XM_011249167	ENSMUST00000017831.15	ENSMUST00000134894.1,ENSMUST00000135947.1,ENSMUST00000017831.15,ENSMUST00000055056.15	0.0010139	1	0.0359139	1	0.0600236	0.0614386	-0.0381573	1	-0.0182708	1	0.0247501	1	0.0590097	0.0679321	-0.0740712	0.0884116	-0.0192847	1	-0.0111638	1	-0.0782944	0.0424575	0.0629073	0.0994006	0	0	0	0	0	1	0	0	0	0	0	0	0.418688
MX	ENSMUSG00000017119.19;MX:chr11:101576409-101577194:101577251-101580585:101576409-101577932:101578037-101580585:+	Nbr1	17966	ENSMUSG00000017119	protein_coding	chr11	1	1	NM_001252220;NM_008676;NM_001252222;NM_001252223	XM_006532431;XM_006532430;XM_006532432;XM_006532433;XM_030245641;XM_030245642;XM_030245639;XM_006532434;XM_006532435;XM_030245640	ENSMUST00000107208.7	ENSMUST00000107208.7,ENSMUST00000123558.7	0.260153	0.01998	NA	1	0.0691416	0.131868	NA	1	0.179651	0.03996	NA	1	-0.191011	0.036963	NA	1	-0.0805018	0.132867	NA	1	0.11051	0.101399	NA	1	1	0	1	1	0	0	0	0	0	0	0	0	0.690664
MX	ENSMUSG00000015837.15;MX:chr11:50200947-50202399:50202429-50202814:50200947-50202513:50202594-50202814:-	Sqstm1	18412	ENSMUSG00000015837	protein_coding	chr11	1	1	NM_001290769;NM_011018	NA	ENSMUST00000136936.1	ENSMUST00000015981.11,ENSMUST00000136936.1	-0.164422	0.00649351	0.00567933	1	-0.12825	0.0124875	0.0184243	1	-0.113082	0.0164835	-0.00556635	1	0.036172	1	0.0127449	1	0.0513396	0.0944056	-0.0112457	1	0.0151676	1	-0.0239906	1	1	1	1	0	0	0	0	0	0	0	0	0	0.766027
MX	ENSMUSG00000015766.14;MX:chr6:137537694-137539322:137539401-137649052:137537694-137591418:137591492-137649052:-	Eps8	13860	ENSMUSG00000015766	protein_coding	chr6	0	1	NM_007945;NM_001271587;NM_001271595;NM_001271589;NM_001271588	XM_006505508;XM_030255145;XM_011241204;XM_017321383	ENSMUST00000111878.7	ENSMUST00000111878.7,ENSMUST00000153933.7	0.400278	0.101399	NA	1	0.278624	0.122877	0.321977	0.0989011	NA	1	0.761254	0.014985	-0.121653	0.216284	NA	1	NA	1	NA	1	NA	1	0.439276	0.0819181	0	0	0	0	0	0	0	0	1	0	0	0	0
MX	ENSMUSG00000015536.14;MX:chr13:114820946-114824567:114824694-114826158:114820946-114825211:114825234-114826158:+	Mocs2	17434	ENSMUSG00000015536	protein_coding	chr13	0	0	NM_013826;NM_001113374;NM_001113375	XM_030247178	ENSMUST00000184245.7	ENSMUST00000184245.7,ENSMUST00000184046.7	-0.0406329	1	0.0179996	1	-0.285849	0.132368	0.543367	0.0464535	0.0994564	0.222278	0.109768	0.23976	-0.245216	0.154845	0.525368	0.0554446	0.140089	0.219281	0.0917684	0.217283	0.385305	0.126374	-0.433599	0.0849151	0	0	0	0	0	0	0	1	0	0	0	0	0.195946
MX	ENSMUSG00000014504.16;MX:chr18:34331259-34331750:34331825-34334457:34331259-34334293:34334364-34334457:+	Srp19	66384	ENSMUSG00000014504	protein_coding	chr18	0	0	NM_025527	XM_006526155	ENSMUST00000119329.7	ENSMUST00000119329.7,ENSMUST00000131713.7	0.132944	0.0734266	0.0350427	1	0.201064	0.0374625	0.0690378	0.106893	-0.0472115	1	-0.136987	0.0559441	0.0681201	0.179321	0.0339951	1	-0.180156	0.0524476	-0.17203	0.0294705	-0.248276	0.037962	-0.206025	0.023976	0	1	0	0	0	1	0	0	0	0	1	1	1
MX	ENSMUSG00000008540.11;MX:chr6:138140606-138147659:138147815-138156132:138140606-138150768:138150862-138156132:+	Mgst1	56615	ENSMUSG00000008540	protein_coding	chr6	0	0	NM_001361308;NM_019946;NM_001361307;NM_001361309;NM_001347489	NA	ENSMUST00000204628.2	ENSMUST00000140932.1,ENSMUST00000204628.2	0.0745533	0.185315	0.0472717	1	-0.228175	0.0484515	0.174384	0.047952	0.0265444	1	-0.00511202	1	-0.302728	0.0344655	0.127112	0.0839161	-0.0480088	1	-0.0523837	0.15035	0.25472	0.041958	-0.179496	0.034965	0	1	0	1	0	1	0	1	0	0	0	1	0
MX	ENSMUSG00000001418.13;MX:chr3:88325201-88325677:88325931-88326411:88325201-88326115:88326312-88326411:+	Glmp	56700	ENSMUSG00000001418	protein_coding	chr3	0	1	NM_020003	NA	ENSMUST00000001454.13	ENSMUST00000176425.1,ENSMUST00000001454.13	-0.0613527	0.0979021	0.0394725	1	-0.141916	0.02997	0.186689	0.012987	-0.204387	0.0144855	0.114642	0.028971	-0.0805637	0.0809191	0.147216	0.024975	-0.143034	0.028971	0.0751698	0.0704296	-0.0624702	0.105894	-0.0720466	0.0709291	0	1	1	0	1	0	0	1	1	1	0	0	0.175388
MX	ENSMUSG00000001289.12;MX:chr15:102326260-102326433:102326535-102328522:102326260-102326818:102326849-102328522:+	Pfdn5	56612	ENSMUSG00000001289	protein_coding	chr15	0	1	NM_027044	NA	ENSMUST00000001335.6	ENSMUST00000001335.6,ENSMUST00000062492.10	-0.0987242	0.0204795	-0.0301897	1	-0.0431132	1	-0.0411878	1	-0.052032	0.0559441	-0.043384	1	0.055611	0.0519481	-0.0109981	1	0.0466922	1	-0.0131943	1	-0.00891879	1	-0.00219621	1	1	0	0	0	0	0	0	0	0	0	0	0	0.930276
MX	ENSMUSG00000000881.12;MX:chrX:100807255-100808053:100808152-100811502:100807255-100809862:100809907-100811502:+	Dlg3	53310	ENSMUSG00000000881	protein_coding	chrX	0	1	NM_001290402;NM_001177778;NM_016747;NM_001177779;NM_001177780	XM_006528124;XM_030251380;XM_006528123;XM_006528127	ENSMUST00000147863.7,ENSMUST00000113735.2,ENSMUST00000151020.7	ENSMUST00000087984.10,ENSMUST00000151020.7,ENSMUST00000147863.7,ENSMUST00000113735.2	-0.0429136	1	0.00120989	1	-0.0596488	0.0659341	0.0680396	0.0749251	-0.0746421	0.0364635	-0.0264394	1	-0.0167352	1	0.0668297	0.0894106	-0.0317285	1	-0.0276493	1	-0.0149934	1	-0.0944791	0.0539461	0	0	1	0	0	0	0	0	0	0	0	0	0.557249
AL	ENSMUSG00000097248.9;AL:chr8:87524427-87524990:87525008:87524427-87525415:87525552:+	Gm2694	NA	ENSMUSG00000097248	lincRNA	chr8	0	0	NA	NA	ENSMUST00000182650.7	ENSMUST00000210935.1,ENSMUST00000182650.7	NA	1	NA	1	NA	1	NA	1	NA	1	NA	1	NA	1	NA	1	0.945455	0.044955	NA	1	NA	1	NA	1	0	0	0	0	1	0	0	0	0	0	0	0	1
AL	ENSMUSG00000097248.9;AL:chr8:87524427-87524990:87525008:87524427-87525415:87525550:+	Gm2694	NA	ENSMUSG00000097248	lincRNA	chr8	0	0	NA	NA	ENSMUST00000182650.7	ENSMUST00000182650.7,ENSMUST00000211487.1	NA	1	NA	1	NA	1	NA	1	NA	1	NA	1	NA	1	NA	1	1	0	NA	1	NA	1	NA	1	0	0	0	0	1	0	0	0	0	0	0	0	1
AL	ENSMUSG00000097248.9;AL:chr8:87524427-87524990:87525008:87524427-87525232:87525554:+	Gm2694	NA	ENSMUSG00000097248	lincRNA	chr8	0	0	NA	NA	ENSMUST00000182650.7	ENSMUST00000181159.7,ENSMUST00000182650.7	NA	1	-0.0179298	1	NA	1	NA	1	NA	1	0.16561	0.19031	0.294657	0.2495	NA	1	0.743915	0.0499501	0.18354	0.203297	0.449258	0.162837	NA	1	0	0	0	0	1	0	0	0	0	0	0	0	0.754491
AL	ENSMUSG00000089940.1;AL:chr13:89739590-89790104:89842373:89739590-89886571:89887166:+	Gm4117	NA	ENSMUSG00000089940	antisense	chr13	0	0	NA	NA	ENSMUST00000044500.5	ENSMUST00000044500.5,ENSMUST00000161917.1	0.58454	0.0689311	NA	1	-0.171429	0.132368	NA	1	0.285011	0.113387	NA	1	-0.755968	0.0499501	0.176689	0.144855	-0.299529	0.12987	-0.0235252	1	0.456439	0.108891	-0.200214	0.137363	0	0	0	1	0	0	0	0	0	0	0	0	0.0222222
AL	ENSMUSG00000087381.8;AL:chr4:156023727:156023837-156028475:156026297:156026886-156028475:-	Gm16008	NA	ENSMUSG00000087381	antisense	chr4	0	0	NA	NA	ENSMUST00000151836.7	ENSMUST00000151836.7,ENSMUST00000126009.1	0.0967533	0.173826	-0.130299	0.113387	-0.0606068	0.205295	0.20109	0.0894106	0.00213496	1	-0.191818	0.0679321	-0.15736	0.0954046	0.331389	0.0354645	-0.0946183	0.162837	-0.0615192	0.210789	0.0627418	0.20979	-0.392908	0.016983	0	0	0	0	0	0	0	0	0	1	0	1	0.101928
AL	ENSMUSG00000083012.8;AL:chr5:143549134-143551542:143551933:143549134-143562757:143564531:+	Fam220a	67238	ENSMUSG00000083012	protein_coding	chr5	0	0	NM_133703	NA	ENSMUST00000198994.1	ENSMUST00000198994.1,ENSMUST00000200267.1,ENSMUST00000119488.1	0.0851907	0.118548	-0.131611	0.144855	-0.0256291	1	0.0560934	0.328671	-0.240968	0.0324675	-0.142888	0.273726	-0.11082	0.0844156	0.187704	0.0739261	-0.326159	0.02331	-0.0112766	1	-0.215339	0.047952	-0.198981	0.0732601	0	0	1	0	1	1	0	0	0	0	0	0	0.0915996
AL	ENSMUSG00000083012.8;AL:chr5:143549134-143551542:143551933:143549134-143562757:143564525:+	Fam220a	67238	ENSMUSG00000083012	protein_coding	chr5	0	0	NM_133703	NA	ENSMUST00000198994.1	ENSMUST00000198994.1,ENSMUST00000067145.11	-0.153846	0.017982	-0.0677057	0.144855	0.0548256	0.177822	-0.0355867	1	-0.0816765	0.0324675	-0.0330202	1	0.208671	0.00899101	0.032119	1	0.0721692	0.046953	0.0346856	1	-0.136502	0.027972	0.00256658	1	1	0	1	1	1	1	0	0	0	0	0	0	0.653907
AL	ENSMUSG00000083012.8;AL:chr5:143549134-143551409:143551938:143549134-143562757:143564531:+	Fam220a	67238	ENSMUSG00000083012	protein_coding	chr5	0	0	NM_133703	NA	ENSMUST00000118121.1	ENSMUST00000119488.1,ENSMUST00000200267.1,ENSMUST00000118121.1	0.0610225	0.122378	-0.0622593	0.194472	-0.0950337	0.177822	0.135371	0.27972	-0.240076	0.0324675	-0.0672637	0.300699	-0.156056	0.04662	0.197631	0.0739261	-0.301098	0.02331	-0.00500443	1	-0.145042	0.0504496	-0.202635	0.0732601	0	0	1	1	1	0	0	0	0	0	0	0	0.118196
AL	ENSMUSG00000083012.8;AL:chr5:143549134-143551409:143551938:143549134-143562757:143564525:+	Fam220a	67238	ENSMUSG00000083012	protein_coding	chr5	0	0	NM_133703	NA	ENSMUST00000118121.1	ENSMUST00000067145.11,ENSMUST00000118121.1	-0.195619	0.017982	-0.0344577	1	0.00095711	1	-0.0342271	1	-0.0766922	0.0324675	0.0310781	1	0.196576	0.00899101	0.000230548	1	0.118927	0.02331	0.0655358	0.225774	-0.0776493	0.047952	0.0653052	0.0732601	1	0	1	1	1	1	0	0	0	0	0	0	0.715223
AL	ENSMUSG00000078870.9;AL:chr2:177183453:177184016-177195436:177193357:177194278-177195436:-	Gm14410	100043403	ENSMUSG00000078870	protein_coding	chr2	0	0	NA	XM_030252323;XM_030252322	ENSMUST00000156269.1	ENSMUST00000156269.1,ENSMUST00000133301.7	-0.0945587	0.0884116	-0.00863659	1	-0.00268743	1	-0.0856363	0.13986	0.067893	0.155345	-0.0617945	0.176823	0.0918713	0.0869131	-0.0769998	0.161339	0.162452	0.044955	-0.053158	0.211788	0.0705805	0.148851	0.0238418	1	0	0	0	0	1	0	0	0	0	0	0	0	0.118467
AL	ENSMUSG00000074238.6;AL:chr3:127813244:127813295-127816910:127815653:127815694-127816910:-	Ap1ar	211556	ENSMUSG00000074238	protein_coding	chr3	0	0	NM_001346718;NM_145964	XM_030252524;XM_006501242;XM_030252526;XM_006501244;XM_006501241;XM_006501240;XM_030252525;XM_006501245;XM_006501243	ENSMUST00000199901.1	ENSMUST00000197744.1,ENSMUST00000199901.1	0.384622	0.113886	NA	1	0.649806	0.0494505	NA	1	0.312301	0.148851	NA	1	0.265184	0.14036	NA	1	-0.0723211	0.236763	NA	1	-0.337505	0.122877	NA	1	0	1	0	0	0	0	0	0	0	0	0	0	1
AL	ENSMUSG00000071074.9;AL:chr17:46251227-46251364:46251488:46251227-46251566:46251904:+	Yipf3	28064	ENSMUSG00000071074	protein_coding	chr17	0	1	NM_145353	NA	ENSMUST00000123311.7	ENSMUST00000123311.7,ENSMUST00000127378.1	-0.307472	0.012987	-0.170815	0.0354645	-0.316991	0.017982	-0.186642	0.032967	-0.110714	0.103397	-0.00655666	1	-0.00951833	1	-0.0158274	1	0.196758	0.0364635	0.164258	0.0444555	0.206277	0.0524476	0.180085	0.041958	1	1	0	0	1	0	1	1	0	0	1	1	0.480263
AL	ENSMUSG00000066456.14;AL:chr9:83109948:83110429-83110993:83110720:83110874-83110993:-	Hmgn3	94353	ENSMUSG00000066456	protein_coding	chr9	1	1	NM_175074;NM_026122	XM_006511591;XM_006511590	ENSMUST00000162246.8	ENSMUST00000185359.1,ENSMUST00000162246.8	-0.00696712	1	0.0598679	0.0624376	-0.0274704	1	0.0977175	0.0354645	-0.00360094	1	0.0366606	1	-0.0205033	1	0.0378497	1	0.00336618	1	-0.0232073	1	0.0238695	1	-0.0610569	0.0634366	0	0	0	0	0	0	0	1	0	0	0	0	0.90216
AL	ENSMUSG00000061762.12;AL:chr6:7557743-7559099:7559114:7557743-7562383:7562976:+	Tac1	21333	ENSMUSG00000061762	protein_coding	chr6	0	0	NM_009311;NM_001311060	XM_006505027	ENSMUST00000185130.1	ENSMUST00000185130.1,ENSMUST00000090679.8	NA	1	0.230492	0.139361	NA	1	0.426552	0.0414585	NA	1	0.417435	0.0569431	NA	1	0.196059	0.135864	NA	1	0.186943	0.15035	NA	1	-0.00911664	1	0	0	0	0	0	0	0	1	0	0	0	0	0
AL	ENSMUSG00000058407.12;AL:chr1:37987640:37987779-37993992:37990258:37990457-37993992:-	Txndc9	98258	ENSMUSG00000058407	protein_coding	chr1	0	0	NM_172054	XM_006496358;XM_006496357	ENSMUST00000192960.5	ENSMUST00000192237.1,ENSMUST00000192960.5	-0.0745248	0.173327	-0.0567078	0.170829	-0.00833651	1	0.0996391	0.100899	0.14304	0.0814186	0.118025	0.0899101	0.0661883	0.197303	0.156347	0.0594406	0.217565	0.0404595	0.174733	0.0519481	0.151377	0.0684316	0.0183862	1	0	0	0	0	1	0	0	0	0	0	0	0	0.268493
AL	ENSMUSG00000057113.13;AL:chr11:33154927:33155220-33156003:33155328:33155431-33156003:-	Npm1	18148	ENSMUSG00000057113	protein_coding	chr11	0	1	NM_001252260;NM_008722;NM_001252261	NA	ENSMUST00000109354.9	ENSMUST00000109354.9,ENSMUST00000101375.4	-0.0116642	1	-0.0318341	1	-0.0344497	1	0.0101325	1	-0.00644334	1	-0.0917059	0.015984	-0.0227855	1	0.0419666	1	0.00522085	1	-0.0598719	0.0434565	0.0280064	1	-0.101838	0.0174825	0	0	0	0	0	0	0	0	1	0	1	1	0.189109
AL	ENSMUSG00000054716.4;AL:chr7:127245134-127245573:127245711:127245134-127253805:127254803:+	Zfp771	244216	ENSMUSG00000054716	protein_coding	chr7	0	0	NM_177362	XM_006507843;XM_030242584;XM_030242585	ENSMUST00000151893.1	ENSMUST00000151893.1,ENSMUST00000052509.5	0.136211	0.042957	-0.0841226	0.032967	-0.0744115	0.105395	-0.0449325	1	0.136211	0.046953	0	1	-0.210622	0.017982	0.0391901	1	0	1	0.0841226	0.034965	0.210622	0.0164835	0.0449325	1	1	0	1	1	0	1	1	0	0	0	1	0	0
AL	ENSMUSG00000054514.3;AL:chr4:155761286-155761385:155762260:155761286-155763370:155763549:+	Atad3aos	NA	ENSMUSG00000054514	antisense	chr4	0	0	NA	NA	ENSMUST00000067628.1	ENSMUST00000067628.1,ENSMUST00000155010.1	-0.0206038	1	0.169713	0.0859141	-0.0404446	1	0.222312	0.0509491	-0.0201314	1	0.2605	0.02997	-0.0198408	1	0.0525996	0.212288	0.000472415	1	0.0907878	0.144855	0.0203132	1	0.0381881	1	0	0	0	0	0	0	0	0	1	0	0	0	0.0668693
AL	ENSMUSG00000049421.13;AL:chr7:30095211-30099528:30100118:30095211-30104230:30104759:+	Zfp260	26466	ENSMUSG00000049421	protein_coding	chr7	0	1	NM_011981	XM_011250583;XM_011250584	ENSMUST00000149302.1	ENSMUST00000149302.1,ENSMUST00000130526.1	0.107256	0.22028	NA	1	-0.154383	0.191309	NA	1	0.458893	0.0694306	NA	1	-0.261639	0.110889	NA	1	0.351637	0.0719281	NA	1	0.613276	0.0294705	0.28528	0.134865	0	0	0	0	0	1	0	0	0	0	0	0	0.16185
AL	ENSMUSG00000047583.9;AL:chr3:154579845:154580291-154593717:154587555:154587610-154593717:-	Tyw3	209584	ENSMUSG00000047583	protein_coding	chr3	1	0	NM_172474;NM_001168358	NA	ENSMUST00000148680.2	ENSMUST00000148680.2,ENSMUST00000122976.1	0.221946	0.0774226	-0.0107536	1	0.456704	0.0204795	-0.114191	0.11988	0.463813	0.037962	-0.0759316	0.163337	0.234758	0.0664336	-0.103438	0.147852	0.241867	0.0749251	-0.065178	0.184815	0.00710967	1	0.0382597	1	0	1	1	0	0	0	0	0	0	0	0	0	0.485149
AL	ENSMUSG00000046798.14;AL:chr5:5489537:5489595-5511071:5505111:5508454-5511071:-	Cldn12	64945	ENSMUSG00000046798	protein_coding	chr5	0	1	NM_022890;NM_001193661;NM_001193659;NM_001193660	XM_011240673;XM_030254750;XM_011240674;XM_006503598	ENSMUST00000198303.4	ENSMUST00000198303.4,ENSMUST00000115446.7	-0.34869	0.0549451	NA	1	-0.322534	0.034965	-0.00288713	1	-0.538954	0.01998	0.432079	0.0949051	0.0261559	1	NA	1	-0.190264	0.26973	NA	1	-0.21642	0.181069	0.434966	0.17982	0	1	1	0	0	0	0	0	0	0	0	0	0.168317
AL	ENSMUSG00000046709.16;AL:chr5:102913129:102913327-102926072:102920278:102921137-102926072:-	Mapk10	26414	ENSMUSG00000046709	protein_coding	chr5	0	0	NM_001310685;NM_001318131;NM_001081567;NM_001318102;NM_009158;NM_001310683;NM_001310686	XM_017320886;XM_006534950;XM_017320889;XM_030254519;XM_030254518;XM_017320890;XM_030254516;XM_017320888;XM_017320891;XM_011249450	ENSMUST00000141573.7	ENSMUST00000141573.7,ENSMUST00000112846.7	-0.0885941	0.038961	-0.0329268	1	-0.0380443	1	-0.0350682	1	-0.0154753	1	-0.0253	1	0.0505497	0.196304	-0.00214146	1	0.0731188	0.0614386	0.00762675	1	0.0225691	1	0.00976821	1	1	0	0	0	0	0	0	0	0	0	0	0	0.926557
AL	ENSMUSG00000046709.16;AL:chr5:102907950:102913327-102926072:102920278:102921137-102926072:-	Mapk10	26414	ENSMUSG00000046709	protein_coding	chr5	0	0	NM_001310685;NM_001318131;NM_001081567;NM_001318102;NM_009158;NM_001310683;NM_001310686	XM_017320886;XM_006534950;XM_017320889;XM_030254519;XM_030254518;XM_017320890;XM_030254516;XM_017320888;XM_017320891;XM_011249450	ENSMUST00000086854.9,ENSMUST00000112848.7,ENSMUST00000112847.8	ENSMUST00000112848.7,ENSMUST00000086854.9,ENSMUST00000112846.7,ENSMUST00000112847.8	-0.0687052	0.038961	-0.0129149	1	-0.0457468	1	-0.0230926	1	-0.0160203	1	-0.0229629	1	0.0229583	1	-0.0101777	1	0.0526849	0.0614386	-0.010048	1	0.0297266	1	0.000129679	1	1	0	0	0	0	0	0	0	0	0	0	0	0.913402
AL	ENSMUSG00000046709.16;AL:chr5:102907948:102913332-102926072:102920278:102921137-102926072:-	Mapk10	26414	ENSMUSG00000046709	protein_coding	chr5	0	0	NM_001310685;NM_001318131;NM_001081567;NM_001318102;NM_009158;NM_001310683;NM_001310686	XM_017320886;XM_006534950;XM_017320889;XM_030254519;XM_030254518;XM_017320890;XM_030254516;XM_017320888;XM_017320891;XM_011249450	ENSMUST00000170792.7	ENSMUST00000112846.7,ENSMUST00000170792.7	-0.0692166	0.038961	-0.0433826	1	-0.0205183	1	-0.036353	1	0.0140896	1	-0.0310235	1	0.0486984	1	0.00702964	1	0.0833062	0.0614386	0.0123592	1	0.0346078	1	0.00532951	1	1	0	0	0	0	0	0	0	0	0	0	0	0.9328
AL	ENSMUSG00000045411.16;AL:chr7:44250340-44250613:44250955:44250340-44251011:44251709:+	2410002F23Rik	668661	ENSMUSG00000045411	protein_coding	chr7	0	0	NM_025880	XM_006541097;XM_017312237;XM_011250894;XM_030242907;XM_011250893;XM_030242906;XM_006541090;XM_006541093;XM_006541095;XM_030242905;XM_006541091;XM_006541094;XM_030242909;XM_030242908	ENSMUST00000187524.6	ENSMUST00000191537.6,ENSMUST00000187524.6	NA	1	NA	1	NA	1	NA	1	NA	1	NA	1	NA	1	NA	1	0.617449	0.042957	NA	1	NA	1	NA	1	0	0	0	0	1	0	0	0	0	0	0	0	1
AL	ENSMUSG00000042453.14;AL:chr5:21885250:21885569-21895989:21894905:21895233-21895989:-	Reln	19699	ENSMUSG00000042453	protein_coding	chr5	0	0	NM_011261;NM_001310464	NA	ENSMUST00000062372.13	ENSMUST00000062372.13,ENSMUST00000200667.1	NA	1	-0.423995	0.103896	0.192094	0.185814	0.00937709	1	-0.655044	0.0629371	-0.0378066	1	NA	1	0.433372	0.115884	NA	1	0.386189	0.121379	-0.847138	0.0384615	-0.0471837	1	0	0	0	0	0	1	0	0	0	0	0	0	0.0617284
AL	ENSMUSG00000040938.16;AL:chr11:70215098-70215284:70215480:70215098-70216137:70216413:+	Slc16a11	216867	ENSMUSG00000040938	protein_coding	chr11	0	0	NM_153081	XM_030245828;XM_006532916	ENSMUST00000131468.1	ENSMUST00000131468.1,ENSMUST00000149880.1	-0.0548353	0.248751	-0.442873	0.0764236	0.0808441	0.231269	-0.35197	0.0839161	0.481768	0.0554446	-0.292669	0.112388	0.135679	0.176823	0.0909035	0.226773	0.536603	0.0499501	0.150204	0.163337	0.400924	0.0669331	0.0593003	0.256743	0	0	0	0	1	0	0	0	0	0	0	0	1
AL	ENSMUSG00000037787.13;AL:chr12:111730112-111733667:111734220:111730112-111751187:111751277:+	Apopt1	68020	ENSMUSG00000037787	protein_coding	chr12	0	0	NM_026511;NM_001163388	XM_006516179;XM_006516178	ENSMUST00000040519.11	ENSMUST00000160366.7,ENSMUST00000040519.11	-0.040426	1	0.0500275	0.0539461	-0.0646069	0.0529471	0.0618875	0.038961	-0.0716004	0.0454545	0.0329824	1	-0.0241809	1	0.0118599	1	-0.0311743	1	-0.0170452	1	-0.00699348	1	-0.0289051	1	0	0	1	0	0	0	0	1	0	0	0	0	0.916164
AL	ENSMUSG00000033429.10;AL:chr7:64392843-64398693:64398782:64392843-64411835:64412121:+	Mcee	73724	ENSMUSG00000033429	protein_coding	chr7	1	0	NM_028626;NM_001355124	NA	ENSMUST00000206138.1	ENSMUST00000206138.1,ENSMUST00000206882.1	0.047342	1	0.0101193	1	-0.0126862	1	-0.00264036	1	-0.0308446	1	0.0913532	0.044955	-0.0600282	0.130869	-0.0127597	1	-0.0781866	0.107393	0.0812339	0.0434565	-0.0181583	1	0.0939935	0.040959	0	0	0	0	0	0	0	0	1	0	1	1	0.426859
AL	ENSMUSG00000032570.17;AL:chr9:105403546:105403583-105414634:105412923:105413189-105414634:-	Atp2c1	235574	ENSMUSG00000032570	protein_coding	chr9	0	1	NM_001253834;NM_001359823;NM_175025;NM_001359822;NM_001253831;NM_001253836	XM_006511712;XM_006511711	ENSMUST00000177074.7	ENSMUST00000112557.8,ENSMUST00000177074.7	0.0330883	1	0.0676264	0.0739261	0.0853517	0.0699301	0.0147242	1	-0.00487798	1	0.0576967	0.0799201	0.0522633	0.132867	-0.0529022	0.0939061	-0.0379663	1	-0.00992969	1	-0.0902296	0.043956	0.0429725	1	0	0	0	0	0	1	0	0	0	0	0	0	0
AL	ENSMUSG00000032570.17;AL:chr9:105403546:105403583-105414634:105411363:105413189-105414634:-	Atp2c1	235574	ENSMUSG00000032570	protein_coding	chr9	0	1	NM_001253834;NM_001359823;NM_175025;NM_001359822;NM_001253831;NM_001253836	XM_006511712;XM_006511711	ENSMUST00000177074.7	ENSMUST00000177074.7,ENSMUST00000085133.12	0.0153882	1	0.179624	0.0739261	0.117324	0.0699301	0.0762541	0.559441	-0.0733203	0.281718	0.149393	0.0799201	0.101935	0.132867	-0.10337	0.0949051	-0.0887085	0.211788	-0.0302309	1	-0.190644	0.043956	0.0731392	0.17316	0	0	0	0	0	1	0	0	0	0	0	0	0
AL	ENSMUSG00000031917.12;AL:chr8:107057411-107058047:107058188:107057411-107058377:107058666:+	Nip7	66164	ENSMUSG00000031917	protein_coding	chr8	0	0	NM_025391;NM_001164472	NA	ENSMUST00000212281.1	ENSMUST00000170962.2,ENSMUST00000212281.1	0.166284	0.0694306	-0.0368345	1	0.0465674	1	-0.0805698	0.103896	0.230851	0.025974	-0.0182126	1	-0.119716	0.103397	-0.0437352	1	0.0645671	0.141858	0.018622	1	0.184283	0.0434565	0.0623572	0.122877	0	0	1	0	0	1	0	0	0	0	0	0	0.303079
AL	ENSMUSG00000031826.20;AL:chr8:119956263-119956583:119956869:119956263-119957157:119957557:+	Usp10	22224	ENSMUSG00000031826	protein_coding	chr8	0	0	NM_009462;NM_001310630	XM_006530845;XM_006530846;XM_030243413	ENSMUST00000134729.1	ENSMUST00000134729.1,ENSMUST00000139648.1	NA	1	0.0289389	1	NA	1	-0.125157	0.0789211	NA	1	0.119961	0.0869131	0.336034	0.0304695	-0.154096	0.0649351	0.366173	0.00899101	0.0910218	0.113387	0.0301391	1	0.245118	0.03996	0	0	0	1	1	0	0	0	0	0	0	1	0.48015
AL	ENSMUSG00000031778.13;AL:chr8:94772334-94778028:94778366:94772334-94779560:94779805:+	Cx3cl1	20312	ENSMUSG00000031778	protein_coding	chr8	0	0	NM_009142	NA	ENSMUST00000211956.1	ENSMUST00000211947.1,ENSMUST00000211956.1	-0.0349825	1	0.384368	0.045954	0.0576141	0.42957	0.125113	0.306693	0.0184683	1	-0.124703	0.331668	0.0925966	0.587413	-0.259256	0.0939061	0.0534508	0.437562	-0.509071	0.03996	-0.0391458	1	-0.249815	0.143856	0	0	0	0	0	0	1	0	0	0	1	0	1
AL	ENSMUSG00000030428.16;AL:chr7:4133738-4133866:4134239:4133738-4134351:4135407:+	Ttyh1	57776	ENSMUSG00000030428	protein_coding	chr7	0	0	NM_021324;NM_001109765;NM_001001454;NM_001305822	NA	ENSMUST00000206869.1	ENSMUST00000206869.1,ENSMUST00000134536.7	-0.0145404	1	-0.0179226	1	0.214399	0.038961	-0.0548978	0.204795	0.164942	0.176823	-0.0268308	1	0.22894	0.032967	-0.0369752	1	0.179482	0.0719281	-0.00890817	1	-0.0494573	1	0.028067	1	0	1	0	1	0	0	0	0	0	0	0	0	0.808817
AL	ENSMUSG00000030428.16;AL:chr7:4133738-4133866:4134239:4133738-4134351:4134949:+	Ttyh1	57776	ENSMUSG00000030428	protein_coding	chr7	0	0	NM_021324;NM_001109765;NM_001001454;NM_001305822	NA	ENSMUST00000206869.1	ENSMUST00000206869.1,ENSMUST00000126971.7	-0.0417711	1	-0.0224451	1	0.1674	0.038961	-0.0614903	0.204795	0.0828447	0.229271	-0.0286734	1	0.209171	0.032967	-0.0390452	1	0.124616	0.0719281	-0.00622825	1	-0.0845553	0.503497	0.032817	1	0	1	0	1	0	0	0	0	0	0	0	0	0.82138
AL	ENSMUSG00000030428.16;AL:chr7:4133738-4133866:4133972:4133738-4134351:4135347:+	Ttyh1	57776	ENSMUSG00000030428	protein_coding	chr7	0	0	NM_021324;NM_001109765;NM_001001454;NM_001305822	NA	ENSMUST00000140637.1	ENSMUST00000119661.7,ENSMUST00000140637.1	-0.0619093	0.0779221	-0.0163701	1	-0.0613036	0.038961	-0.0154055	1	-0.0390765	1	-0.0144423	1	0.000605663	1	0.000964542	1	0.0228328	1	0.00192774	1	0.0222271	1	0.000963199	1	0	1	0	0	0	0	0	0	0	0	0	0	0.706812
AL	ENSMUSG00000030083.11;AL:chr6:88836423:88836452-88838118:88836685:88836725-88838118:-	Abtb1	80283	ENSMUSG00000030083	protein_coding	chr6	0	0	NM_001362152;NM_030251	XM_006506791;XM_030255681;XM_030255680;XM_006506792;XM_006506793	ENSMUST00000203120.2	ENSMUST00000203120.2,ENSMUST00000204327.2	NA	1	-0.307353	0.0869131	NA	1	0.2	0.111389	NA	1	NA	1	NA	1	0.507353	0.0314685	NA	1	NA	1	NA	1	NA	1	0	0	0	0	0	0	0	0	0	1	0	0	1
AL	ENSMUSG00000029462.18;AL:chr5:122360204-122362036:122362492:122360204-122362805:122363270:+	Vps29	56433	ENSMUSG00000029462	protein_coding	chr5	0	1	NM_001359226;NM_019780;NM_001347453	NA	ENSMUST00000117868.7	ENSMUST00000118765.7,ENSMUST00000117868.7	0.136808	0.0769231	0.0376569	1	-0.0831797	0.0979021	0.0062776	1	-0.0078993	1	-0.0349814	1	-0.219988	0.0244755	-0.0313793	1	-0.144707	0.0679321	-0.0726383	0.0619381	0.0752804	0.103397	-0.041259	1	0	0	0	1	0	0	0	0	0	0	0	0	0.382108
AL	ENSMUSG00000029462.18;AL:chr5:122360204-122362036:122362237:122360204-122362805:122363270:+	Vps29	56433	ENSMUSG00000029462	protein_coding	chr5	0	1	NM_001359226;NM_019780;NM_001347453	NA	ENSMUST00000132785.1	ENSMUST00000118765.7,ENSMUST00000132785.1	0.106986	0.0769231	0.00339482	1	-0.117579	0.0979021	-0.0512101	0.232268	-0.0200109	1	-0.102067	0.163836	-0.224565	0.0244755	-0.0546049	0.188062	-0.126997	0.0679321	-0.105462	0.0619381	0.097568	0.103397	-0.0508566	0.312687	0	0	0	1	0	0	0	0	0	0	0	0	0.526316
AL	ENSMUSG00000028843.8;AL:chr4:134127413:134127806-134128616:134127840:134128085-134128616:-	Sh3bgrl3	73723	ENSMUSG00000028843	protein_coding	chr4	0	1	NM_080559	NA	ENSMUST00000105879.1	ENSMUST00000105879.1,ENSMUST00000136408.1	0.0451663	1	0.0242266	1	0.0643842	0.0394605	0.053182	0.0694306	0.113581	0.0144855	0.0238845	1	0.0192179	1	0.0289554	1	0.0684149	0.0484515	-0.000342108	1	0.049197	1	-0.0292975	1	0	1	1	0	1	0	0	0	0	0	0	0	0.361559
AL	ENSMUSG00000028412.17;AL:chr4:53563221-53565397:53567818:53563221-53621595:53622478:+	Slc44a1	100434	ENSMUSG00000028412	protein_coding	chr4	1	1	NM_001159633;NM_133891	XM_006537532;XM_006537533;XM_006537531;XM_030253067	ENSMUST00000107651.8	ENSMUST00000102911.9,ENSMUST00000107651.8	0.0385715	1	0.00883859	1	0.000409607	1	-0.00240335	1	0.0808206	0.048951	0.0436531	1	-0.0381619	1	-0.0112419	1	0.042249	1	0.0348145	1	0.080411	0.0499501	0.0460564	1	0	0	1	0	0	1	0	0	0	0	0	0	0.385135
AL	ENSMUSG00000028289.12;AL:chr4:28943378-28946219:28947047:28943378-28966523:28966815:+	Epha7	13841	ENSMUSG00000028289	protein_coding	chr4	1	1	NM_001122889;NM_010141;NM_001290434	XM_017319954;XM_017319955;XM_006537606;XM_006537607	ENSMUST00000080934.10	ENSMUST00000108194.8,ENSMUST00000080934.10	0.0247773	1	-0.0422019	1	0.00643162	1	-0.0191249	1	0.0175701	1	-0.0635302	0.046953	-0.0183457	1	0.0230771	1	-0.00720717	1	-0.0213283	1	0.0111385	1	-0.0444053	1	0	0	0	0	0	0	0	0	1	0	0	0	0.953166
AL	ENSMUSG00000028289.12;AL:chr4:28943378-28946219:28946334:28943378-28966523:28966815:+	Epha7	13841	ENSMUSG00000028289	protein_coding	chr4	1	1	NM_001122889;NM_010141;NM_001290434	XM_017319954;XM_017319955;XM_006537606;XM_006537607	ENSMUST00000129912.1	ENSMUST00000108194.8,ENSMUST00000129912.1	0.0292511	1	-0.0829453	0.111888	0.00074242	1	-0.0322581	1	0.0636528	0.248751	-0.1054	0.046953	-0.0285087	1	0.0506872	0.17982	0.0344016	1	-0.0224551	1	0.0629103	0.245754	-0.0731423	0.133866	0	0	0	0	0	0	0	0	1	0	0	0	0.877516
AL	ENSMUSG00000027630.13;AL:chr3:22179305-22188366:22188471:22179305-22189768:22189793:+	Tbl1xr1	81004	ENSMUSG00000027630	protein_coding	chr3	1	1	NM_030732	XM_006535579;XM_011249719;XM_006535581;XM_011249723;XM_030252921;XM_011249718;XM_006535580;XM_030252922;XM_030252920;XM_017319817;XM_011249721;XM_011249724	ENSMUST00000200943.3	ENSMUST00000202149.3,ENSMUST00000200943.3	-0.24142	0.0414585	NA	1	-0.0273427	1	NA	1	-0.0288275	1	NA	1	0.214077	0.0709291	NA	1	0.212593	0.0914086	NA	1	-0.00148477	1	-0.0974847	0.240759	1	0	0	0	0	0	0	0	0	0	0	0	0.0590164
AL	ENSMUSG00000027323.10;AL:chr2:119134508-119135049:119137037:119134508-119147242:119147445:+	Rad51	19361	ENSMUSG00000027323	protein_coding	chr2	0	0	NM_011234	NA	ENSMUST00000152327.7	ENSMUST00000151406.1,ENSMUST00000152327.7	NA	1	-0.192235	0.177323	NA	1	NA	1	NA	1	-0.731106	0.0494505	NA	1	NA	1	NA	1	-0.538871	0.0829171	NA	1	NA	1	0	0	0	0	0	0	0	0	1	0	0	0	NA
AL	ENSMUSG00000027163.13;AL:chr2:101895260-101896702:101896940:101895260-101897040:101897206:+	Commd9	76501	ENSMUSG00000027163	protein_coding	chr2	0	0	NM_029635	NA	ENSMUST00000131287.7	ENSMUST00000131287.7,ENSMUST00000133576.1	NA	1	NA	1	NA	1	NA	1	0.565464	0.023976	NA	1	NA	1	NA	1	NA	1	NA	1	NA	1	NA	1	0	0	1	0	0	0	0	0	0	0	0	0	0.0617155
AL	ENSMUSG00000026668.10;AL:chr2:4976905-4981238:4981320:4976905-4985314:4985748:+	Ucma	68527	ENSMUSG00000026668	protein_coding	chr2	0	0	NM_001113558;NM_026754;NM_001311208;NM_001165932	NA	ENSMUST00000127282.1	ENSMUST00000167607.7,ENSMUST00000127282.1	-0.279022	0.0964036	0.355201	0.0594406	-0.441111	0.040959	0.122062	0.356643	NA	1	0.393635	0.0909091	-0.162089	0.318681	-0.233139	0.11988	NA	1	0.0384345	1	NA	1	0.271574	0.1998	0	1	0	0	0	0	0	0	0	0	0	0	1
AL	ENSMUSG00000026470.14;AL:chr1:155197435-155198137:155198255:155197435-155201940:155205659:+	Stx6	58244	ENSMUSG00000026470	protein_coding	chr1	0	1	NM_021433	XM_006529766;XM_017321868	ENSMUST00000195302.5	ENSMUST00000195302.5,ENSMUST00000027743.12	0.096045	0.0879121	0.0903074	0.0899101	0.0429776	1	0.0210871	1	-0.0794144	0.112388	-0.0148393	1	-0.0530674	0.15984	-0.0692203	0.120629	-0.175459	0.015984	-0.105147	0.0779221	-0.122392	0.0524476	-0.0359264	1	0	0	0	0	1	0	0	0	0	0	0	0	0.0299743
AL	ENSMUSG00000026470.14;AL:chr1:155197435-155198137:155198255:155197435-155201940:155202247:+	Stx6	58244	ENSMUSG00000026470	protein_coding	chr1	0	1	NM_021433	XM_006529766;XM_017321868	ENSMUST00000195302.5	ENSMUST00000194158.1,ENSMUST00000195302.5	0.185604	0.110889	NA	1	0.241215	0.175325	0.0803911	0.264535	-0.0373762	1	0.175796	0.445055	0.0556109	0.290376	NA	1	-0.22298	0.0499501	NA	1	-0.278591	0.0524476	0.0954051	0.273726	0	0	0	0	1	0	0	0	0	0	0	0	1
AL	ENSMUSG00000026470.14;AL:chr1:155197435-155198137:155198255:155197435-155201940:155202022:+	Stx6	58244	ENSMUSG00000026470	protein_coding	chr1	0	1	NM_021433	XM_006529766;XM_017321868	ENSMUST00000195302.5	ENSMUST00000195302.5,ENSMUST00000195693.5	0.253996	0.0879121	0.542639	0.0619381	0.0303666	1	0.0757551	0.264535	-0.125048	0.17982	-0.0451667	1	-0.22363	0.15984	-0.466884	0.0944056	-0.379045	0.021312	-0.587806	0.0619381	-0.155415	0.0989011	-0.120922	0.273726	0	0	0	0	1	0	0	0	0	0	0	0	0.42
AL	ENSMUSG00000026470.14;AL:chr1:155197435-155198137:155198255:155197435-155201940:155201944:+	Stx6	58244	ENSMUSG00000026470	protein_coding	chr1	0	1	NM_021433	XM_006529766;XM_017321868	ENSMUST00000195302.5	ENSMUST00000195302.5,ENSMUST00000193059.5	0.342061	0.0639361	0.475338	0.0619381	0.0781682	0.31019	0.128774	0.264535	-0.199857	0.112388	-0.00260233	1	-0.263893	0.147852	-0.346564	0.0944056	-0.541917	0.015984	-0.477941	0.0619381	-0.278025	0.0524476	-0.131376	0.273726	0	0	0	0	1	0	0	0	0	0	0	0	0.231278
AL	ENSMUSG00000026335.16;AL:chr1:97821721:97821988-97831455:97825659:97826040-97831455:-	Pam	18484	ENSMUSG00000026335	protein_coding	chr1	0	1	NM_001357127;NM_013626	XM_017319284;XM_006529243;XM_030252162;XM_030252165;XM_030252167;XM_017319282;XM_030252190;XM_030252187;XM_030252186;XM_030252185;XM_017319290;XM_011247939;XM_030252177;XM_030252184;XM_017319289;XM_017319286;XM_011247938;XM_011247937	ENSMUST00000162681.1	ENSMUST00000162803.1,ENSMUST00000162681.1	-0.0528835	0.186813	0.0201296	1	0.0319094	1	-0.0348897	1	-0.310102	0.0184815	-0.0894002	0.0989011	0.0847929	0.103397	-0.0550193	0.127872	-0.257219	0.032967	-0.10953	0.0859141	-0.342011	0.017982	-0.0545105	0.153347	0	0	1	0	1	1	0	0	0	0	0	0	0.0904348
AL	ENSMUSG00000026150.14;AL:chr1:82735507-82741818:82741884:82735507-82750520:82750581:+	Mff	75734	ENSMUSG00000026150	protein_coding	chr1	0	1	NM_001372408;NM_029409;NM_001310695;NM_001310697;NM_001310699	XM_017312646;XM_030243330;XM_017312643;XM_017312652;XM_006496559;XM_006496560;XM_006496557;XM_006496563;XM_006496556;XM_006496558;XM_006496562;XM_006496566;XM_006496567;XM_006496572;XM_006496569;XM_006496568;XM_030243337;XM_030243336;XM_006496565;XM_006496564	ENSMUST00000159279.7	ENSMUST00000159279.7,ENSMUST00000160044.1	-0.0460765	1	0.00833008	1	-0.0969865	0.013986	-0.0270076	1	-0.0359914	1	-0.0380117	1	-0.05091	0.0599401	-0.0353377	1	0.0100851	1	-0.0463418	1	0.0609951	0.042957	-0.0110041	1	0	1	0	0	0	1	0	0	0	0	0	0	0.84131
AL	ENSMUSG00000025486.17;AL:chr7:140865020:140865184-140876354:140869489:140869650-140876354:-	Sirt3	64384	ENSMUSG00000025486	protein_coding	chr7	0	0	NM_001177804;NM_001127351;NM_022433	XM_006536222;XM_006536223	ENSMUST00000137024.7	ENSMUST00000137024.7,ENSMUST00000147331.8	-0.159141	0.0484515	-0.285771	0.0264735	-0.0369988	1	-0.228086	0.0294705	-0.0151565	1	-0.180139	0.0524476	0.122142	0.0699301	0.057685	0.157343	0.143984	0.0554446	0.105632	0.0909091	0.0218423	1	0.0479474	1	1	0	0	0	0	0	1	1	0	0	0	0	0.389121
AL	ENSMUSG00000024576.14;AL:chr18:61580487-61582036:61582118:61580487-61587426:61588304:+	Csnk1a1	93687	ENSMUSG00000024576	protein_coding	chr18	1	1	NM_146087;NM_001357500;NM_001357498;NM_001357499	XM_006526383;XM_006526386;XM_030250645;XM_030250646;XM_011247048	ENSMUST00000164253.1	ENSMUST00000164253.1,ENSMUST00000165721.7	-0.0967098	0.32967	-0.175549	0.145355	-0.349257	0.023976	0.151623	0.175325	-0.132003	0.142358	0.144732	0.138611	-0.252547	0.115385	0.327172	0.0554446	-0.0352929	1	0.320281	0.104895	0.217254	0.0704296	-0.00689065	1	0	1	0	0	0	0	0	0	0	0	0	0	0.240979
AL	ENSMUSG00000023723.17;AL:chr11:88209930-88210104:88210230:88209930-88210650:88210670:+	Mrps23	64656	ENSMUSG00000023723	protein_coding	chr11	0	0	NM_001291270;NM_024174;NM_001291271;NM_001291272;NM_001291273	NA	ENSMUST00000139170.7	ENSMUST00000139170.7,ENSMUST00000107915.9	-0.193417	0.0789211	-0.183578	0.0499501	NA	1	NA	1	NA	1	NA	1	NA	1	NA	1	NA	1	NA	1	NA	1	NA	1	0	0	0	0	0	0	1	0	0	0	0	0	1
AL	ENSMUSG00000023092.16;AL:chrX:56790046-56790464:56790666:56790046-56791844:56792588:+	Fhl1	14199	ENSMUSG00000023092	protein_coding	chrX	0	0	NM_010211;NM_001287800;NM_001077361;NM_001077362	XM_017318381;XM_030251223;XM_030251222;XM_006527802;XM_006527803;XM_006527801;XM_006527805;XM_006527800;XM_006527804;XM_030251225;XM_017318382;XM_006527809;XM_006527808;XM_030251224;XM_006527807	ENSMUST00000144600.7	ENSMUST00000114768.9,ENSMUST00000144600.7	0.0751187	0.198801	0.258669	0.043956	-0.0157499	1	0.0854245	0.15984	-0.011406	1	0.107544	0.115884	-0.0908686	0.165335	-0.173244	0.0904096	-0.0865246	0.17982	-0.151125	0.109391	0.00434395	1	0.0221191	1	0	0	0	0	0	0	1	0	0	0	0	0	0.176895
AL	ENSMUSG00000022822.15;AL:chr16:20338929:20338954-20357369:20344683:20344794-20357369:-	Abcc5	27416	ENSMUSG00000022822	protein_coding	chr16	0	1	NM_013790;NM_176839	XM_030249145;XM_017317029;XM_006522213;XM_006522212;XM_006522209;XM_030249146;XM_006522208;XM_030249144;XM_006522215;XM_006522214;XM_030249148;XM_030249147	ENSMUST00000148003.7	ENSMUST00000148003.7,ENSMUST00000137985.1	0.013969	1	NA	1	0.425228	0.014985	-0.373486	0.0264735	-0.103602	0.14036	NA	1	0.411259	0.017982	NA	1	-0.117571	0.115385	NA	1	-0.52883	0.00699301	NA	1	0	1	0	1	0	1	0	1	0	0	0	0	0.789414
AL	ENSMUSG00000022760.15;AL:chr16:17528344:17528740-17530230:17529003:17529075-17530230:-	Thap7	69009	ENSMUSG00000022760	protein_coding	chr16	0	0	NM_026909	XM_030249261;XM_006522513;XM_006522511;XM_011246003	ENSMUST00000143805.1	ENSMUST00000136851.1,ENSMUST00000143805.1	-0.0868499	0.157842	-0.0655604	0.13986	-0.225048	0.032967	-0.0513035	0.177323	-0.131171	0.104895	0.0434324	1	-0.138198	0.0964036	0.0142569	1	-0.044321	1	0.108993	0.0934066	0.0938767	0.162837	0.0947359	0.12038	0	1	0	0	0	0	0	0	0	0	0	0	0.684766
AL	ENSMUSG00000021794.15;AL:chr14:34336576-34338760:34338880:34336576-34342119:34342167:+	Glud1	14661	ENSMUSG00000021794	protein_coding	chr14	0	1	NM_008133	NA	ENSMUST00000159784.7	ENSMUST00000163955.1,ENSMUST00000159784.7	-0.000181861	1	NA	1	0.136627	0.02997	NA	1	-0.150841	0.0274725	NA	1	0.136808	0.0294705	NA	1	-0.150659	0.0324675	NA	1	-0.287467	0.003996	NA	1	0	1	1	1	1	1	0	0	0	0	0	0	0.514756
AL	ENSMUSG00000020389.19;AL:chr11:52033611-52033782:52033802:52033611-52040561:52040593:+	Cdkl3	213084	ENSMUSG00000020389	protein_coding	chr11	0	0	NM_153785;NM_001166654;NM_001166655;NM_001363476;NM_001166656;NM_001166657;NM_001166653	XM_030245759;XM_030245763;XM_011248874;XM_030245758;XM_030245760;XM_011248881;XM_030245761;XM_011248866;XM_011248871;XM_011248870;XM_030245765;XM_006532773;XM_011248862;XM_011248863;XM_006532768;XM_006532767;XM_011248872;XM_011248868;XM_011248878;XM_030245762;XM_030245764;XM_011248865;XM_011248877;XM_011248882;XM_011248869;XM_011248880;XM_006532772;XM_006532770;XM_006532769	ENSMUST00000109079.8	ENSMUST00000109081.8,ENSMUST00000109079.8	NA	1	0.194919	0.32967	0.05	0.495504	NA	1	0.545125	0.0554446	0.3	0.206793	NA	1	NA	1	NA	1	0.105081	0.354396	0.495125	0.03996	NA	1	0	0	0	0	0	1	0	0	0	0	0	0	0.475709
AL	ENSMUSG00000020149.17;AL:chr11:20218908-20223084:20223572:20218908-20224648:20225464:+	Rab1a	19324	ENSMUSG00000020149	protein_coding	chr11	0	0	NM_008996	NA	ENSMUST00000152728.1	ENSMUST00000152728.1,ENSMUST00000109601.7	-0.249428	0.00749251	-0.0449877	1	-0.0133145	1	-0.0996951	0.0954046	-0.115377	0.0634366	0.224796	0.031968	0.236114	0.0204795	-0.0547074	0.163337	0.134051	0.0644356	0.269784	0.0364635	-0.102062	0.0784216	0.324491	0.015984	1	0	0	1	0	0	0	0	1	0	1	1	0.159174
AL	ENSMUSG00000018449.12;AL:chr11:70973075-70974069:70974162:70973075-70977658:70977805:+	Rpain	69723	ENSMUSG00000018449	protein_coding	chr11	0	0	NM_027186;NM_001252415;NM_001252414;NM_001252413	NA	ENSMUST00000126815.7	ENSMUST00000146788.1,ENSMUST00000126815.7	0.0474576	1	0.131793	0.234765	NA	1	0.126173	0.177822	NA	1	-0.202127	0.0744256	NA	1	-0.00561998	1	NA	1	-0.33392	0.0424575	NA	1	-0.3283	0.0704296	0	0	0	0	0	0	0	0	0	0	1	0	0
AL	ENSMUSG00000018449.12;AL:chr11:70971934-70973015:70973491:70971934-70977658:70977687:+	Rpain	69723	ENSMUSG00000018449	protein_coding	chr11	0	0	NM_027186;NM_001252415;NM_001252414;NM_001252413	NA	ENSMUST00000129531.7	ENSMUST00000108529.9,ENSMUST00000129531.7	-0.134013	0.407592	0.0718037	0.234765	0.546146	0.026973	-0.310615	0.173077	NA	1	NA	1	0.680159	0.0224775	-0.382418	0.13986	NA	1	NA	1	NA	1	NA	1	0	1	0	1	0	0	0	0	0	0	0	0	1
AL	ENSMUSG00000014956.15;AL:chr5:32491189-32492330:32492756:32491189-32516406:32517433:+	Ppp1cb	19046	ENSMUSG00000014956	protein_coding	chr5	1	1	NM_172707	XM_006503780	ENSMUST00000201880.1	ENSMUST00000201880.1,ENSMUST00000201360.3	0.00930664	1	-0.0719014	0.035964	0.00219399	1	-0.00731801	1	0.0101102	1	-0.0915043	0.023976	-0.00711264	1	0.0645834	0.03996	0.000803601	1	-0.0196029	1	0.00791625	1	-0.0841863	0.023976	0	0	0	0	0	0	1	0	1	1	0	1	1
AL	ENSMUSG00000005882.18;AL:chr2:155858008:155858189-155887109:155870764:155870812-155887109:-	Uqcc1	56046	ENSMUSG00000005882	protein_coding	chr2	1	0	NM_018888;NM_001355443;NM_001355442;NM_001355441	XM_030251889;XM_011239706;XM_006499922;XM_011239705	ENSMUST00000141501.7	ENSMUST00000146995.7,ENSMUST00000141501.7	0.177001	0.015984	0.0471594	1	0.167916	0.017982	0.0660395	0.0764236	0.101909	0.048951	0.00725222	1	-0.009085	1	0.0188801	1	-0.0750913	0.0654346	-0.0399072	1	-0.0660063	0.0744256	-0.0587873	0.0884116	1	1	1	0	0	0	0	0	0	0	0	0	0.0535925
AL	ENSMUSG00000002871.14;AL:chr6:88910650-88910797:88910820:88910650-88911080:88911101:+	Tpra1	24100	ENSMUSG00000002871	protein_coding	chr6	0	0	NM_011906	XM_006506063;XM_006506062;XM_006506064;XM_006506061	ENSMUST00000128790.7	ENSMUST00000128790.7,ENSMUST00000123257.6	0.0577176	0.24975	0.546397	0.0384615	0.372875	0.0564436	0.59216	0.022977	0.350575	0.0729271	-0.15784	0.171828	0.315158	0.0809191	0.0457627	1	0.292857	0.0809191	-0.704237	0.0254745	-0.0223005	1	-0.75	0.0224775	0	0	0	0	0	0	1	1	0	0	1	1	1
AL	ENSMUSG00000002458.13;AL:chr2:181688419:181688718-181689377:181689066:181689295-181689377:-	Rgs19	56470	ENSMUSG00000002458	protein_coding	chr2	0	0	NM_026446;NM_001291209;NM_001291206;NM_001291208;NM_001291210;NM_001291207;NM_001291205	XM_030251894;XM_030251896;XM_030251897	ENSMUST00000144476.1	ENSMUST00000108776.7,ENSMUST00000108771.1,ENSMUST00000144476.1	-0.0726286	0.476523	0.0915716	0.152348	-0.523086	0.0144855	0.133748	0.101399	-0.493724	0.0184815	0.0877048	0.143856	-0.450458	0.0284715	0.0421766	1	-0.421096	0.030969	-0.00386689	1	0.0293621	1	-0.0460435	1	0	1	1	1	1	0	0	0	0	0	0	0	0
AL	ENSMUSG00000002458.13;AL:chr2:181688419:181688718-181689377:181689018:181689295-181689377:-	Rgs19	56470	ENSMUSG00000002458	protein_coding	chr2	0	0	NM_026446;NM_001291209;NM_001291206;NM_001291208;NM_001291210;NM_001291207;NM_001291205	XM_030251894;XM_030251896;XM_030251897	ENSMUST00000144476.1	ENSMUST00000108772.7,ENSMUST00000144476.1	-0.0188608	1	0.0596072	0.152348	-0.338031	0.0144855	0.116821	0.101399	-0.264557	0.0184815	0.0929958	0.143856	-0.31917	0.0284715	0.0572139	0.312687	-0.245696	0.030969	0.0333886	1	0.0734739	0.288711	-0.0238253	1	0	1	1	1	1	0	0	0	0	0	0	0	0
AF	ENSMUSG00000109336.1;AF:chr7:28423837-28436138:28436191:28423837-28598106:28598144:-	Samd4b	233033	ENSMUSG00000109336	protein_coding	chr7	0	0	NM_175021	NA	ENSMUST00000208199.1	ENSMUST00000040531.8,ENSMUST00000208199.1	0.0253804	1	-0.191851	0.02997	0.0411816	1	0.0833779	0.133866	0.0396584	1	-0.0215981	1	0.0158012	1	0.275229	0.01998	0.014278	1	0.170253	0.0509491	-0.00152315	1	-0.104976	0.0999001	0	0	0	0	0	0	1	0	0	1	0	0	0.777509
AF	ENSMUSG00000108621.1;AF:chr7:39544402:39544504-39553228:39552501:39552611-39553228:+	Gm37494	NA	ENSMUSG00000108621	lincRNA	chr7	0	0	NA	NA	ENSMUST00000190789.2	ENSMUST00000188038.2,ENSMUST00000190789.2	-0.283719	0.0494505	0.240996	0.0894106	-0.0824411	0.190809	0.138586	0.16034	-0.162435	0.117882	0.0670825	0.198801	0.201278	0.0779221	-0.10241	0.184316	0.121284	0.127373	-0.173913	0.152348	-0.0799938	0.195804	-0.0715034	0.213786	1	0	0	0	0	0	0	0	0	0	0	0	0.565943
AF	ENSMUSG00000097874.2;AF:chr16:97995143-97996926:97996968:97995143-97997248:97997419:-	C030010L15Rik	NA	ENSMUSG00000097874	antisense	chr16	0	0	NA	NA	ENSMUST00000183627.1	ENSMUST00000181465.1,ENSMUST00000183627.1	-0.6	0.0859141	0.0649992	0.202797	-0.8	0.0394605	0.197413	0.148352	NA	1	0.582391	0.0669331	-0.2	0.183317	0.132413	0.183816	NA	1	0.517392	0.0659341	NA	1	0.384979	0.114885	0	1	0	0	0	0	0	0	0	0	0	0	1
AF	ENSMUSG00000097248.9;AF:chr8:87473116:87473230-87513809:87473394:87473448-87513809:+	Gm2694	NA	ENSMUSG00000097248	lincRNA	chr8	0	0	NA	NA	ENSMUST00000182650.7	ENSMUST00000182650.7,ENSMUST00000211487.1	NA	1	NA	1	NA	1	NA	1	NA	1	NA	1	NA	1	NA	1	1	0	NA	1	NA	1	NA	1	0	0	0	0	1	0	0	0	0	0	0	0	1
AF	ENSMUSG00000097113.7;AF:chr1:136683396:136683473-136688744:136683629:136683703-136688744:+	Gm19705	NA	ENSMUSG00000097113	lincRNA	chr1	0	0	NA	NA	ENSMUST00000181524.7	ENSMUST00000181524.7,ENSMUST00000180962.1	-0.2	0.162338	0	1	-0.6	0.042957	0	1	-0.6	0.03996	0	1	-0.4	0.0819181	0	1	-0.4	0.0719281	0	1	0	1	0	1	0	1	1	0	0	0	0	0	0	0	0	0	1
AF	ENSMUSG00000090150.9;AF:chr9:104063377:104063520-104073622:104063686:104063903-104073622:+	Acad11	102632	ENSMUSG00000090150	protein_coding	chr9	0	0	NM_175324	NA	ENSMUST00000120854.7	ENSMUST00000120854.7,ENSMUST00000047799.12	-0.0152948	1	-0.153538	0.042957	0.033161	1	-0.212678	0.022977	-0.00357355	1	-0.136688	0.0584416	0.0484558	1	-0.0591401	0.119381	0.0117213	1	0.0168495	1	-0.0367346	1	0.0759896	0.102897	0	0	0	0	0	0	1	1	0	0	0	0	0.272017
AF	ENSMUSG00000089847.8;AF:chr7:105640571:105640622-105641028:105640671:105640857-105641028:+	Timm10b	14356	ENSMUSG00000089847	protein_coding	chr7	0	0	NM_001360053;NM_019502;NM_001360056;NM_001360060;NM_001360058;NM_001360061;NM_001360055;NM_001360059;NM_001360054	NA	ENSMUST00000209588.1	ENSMUST00000140385.1,ENSMUST00000209588.1	-0.0977635	0.0709291	-0.0747428	0.045954	-0.000420956	1	-0.0140494	1	0.0106991	1	-0.000965262	1	0.0973426	0.0694306	0.0606934	0.0659341	0.108463	0.0474525	0.0737776	0.0464535	0.0111201	1	0.0130841	1	0	0	0	0	1	0	1	0	0	0	1	0	0.524434
AF	ENSMUSG00000089685.7;AF:chr16:60604766:60604970-60609032:60605755:60605871-60609032:+	Gm9017	NA	ENSMUSG00000089685	antisense	chr16	0	0	NA	NA	ENSMUST00000160040.7	ENSMUST00000159613.1,ENSMUST00000160040.7	-0.0936937	0.202298	NA	1	0.255144	0.137363	NA	1	-0.374868	0.101898	NA	1	0.348837	0.12987	NA	1	-0.281174	0.152348	NA	1	-0.630012	0.0494505	NA	1	0	0	0	0	0	1	0	0	0	0	0	0	0.744186
AF	ENSMUSG00000087259.7;AF:chr11:113067386-113172953:113173077:113067386-113201289:113201838:-	2610035D17Rik	NA	ENSMUSG00000087259	lincRNA	chr11	0	0	NA	NA	ENSMUST00000136438.7	ENSMUST00000127263.7,ENSMUST00000136438.7	-0.0226658	1	-0.00929278	1	-0.114139	0.0524476	0.0228331	1	0.0149486	1	-0.00345807	1	-0.0914729	0.0604396	0.0321259	1	0.0376145	1	0.00583471	1	0.129087	0.038961	-0.0262912	1	0	0	0	0	0	1	0	0	0	0	0	0	0.910183
AF	ENSMUSG00000079334.8;AF:chr9:107578887:107578970-107582817:107580117:107580935-107582817:+	Naa80	56441	ENSMUSG00000079334	protein_coding	chr9	0	0	NM_019750	NA	ENSMUST00000127380.7	ENSMUST00000127380.7,ENSMUST00000093785.5	-0.0723385	0.101399	0.153122	0.0284715	0.00893256	1	0.138298	0.0344655	-0.0984154	0.0774226	0.0227678	1	0.0812711	0.0899101	-0.0148232	1	-0.0260769	1	-0.130354	0.0424575	-0.107348	0.0619381	-0.115531	0.0509491	0	0	0	0	0	0	1	1	0	0	1	0	0.121285
AF	ENSMUSG00000078920.3;AF:chr11:49087039:49087144-49095389:49088264:49088369-49095389:+	Ifi47	15953	ENSMUSG00000078920	protein_coding	chr11	0	0	NM_001271677;NM_001271676;NM_008330	NA	ENSMUST00000046704.6	ENSMUST00000046704.6,ENSMUST00000213728.1	NA	1	0.4	0.0669331	NA	1	0	1	NA	1	0.25	0.106893	0.3	0.120879	-0.4	0.047952	-0.2	0.157343	-0.15	0.165834	-0.5	0.0549451	0.25	0.100899	0	0	0	0	0	0	0	0	0	1	0	0	1
AF	ENSMUSG00000078812.10;AF:chr11:69919336-69920801:69920940:69919336-69921042:69921064:-	Eif5a	276770	ENSMUSG00000078812	protein_coding	chr11	1	1	NM_001166590;NM_001166594;NM_001166592;NM_181582;NM_001166595;NM_001166589;NM_001166591;NM_001166593;NM_001166596	XM_030246050;XM_030246051;XM_011249058	ENSMUST00000108612.7	ENSMUST00000108612.7,ENSMUST00000108608.7	0.00883523	1	-0.149278	0.045954	0.0234431	1	0.000544278	1	0.0570997	0.599401	-0.162869	0.0779221	0.0146078	1	0.149822	0.041958	0.0482645	1	-0.0135909	1	0.0336566	1	-0.163413	0.0839161	0	0	0	0	0	0	1	0	0	1	0	0	0.741126
AF	ENSMUSG00000078812.10;AF:chr11:69919336-69920341:69920630:69919336-69921042:69921064:-	Eif5a	276770	ENSMUSG00000078812	protein_coding	chr11	1	1	NM_001166590;NM_001166594;NM_001166592;NM_181582;NM_001166595;NM_001166589;NM_001166591;NM_001166593;NM_001166596	XM_030246050;XM_030246051;XM_011249058	ENSMUST00000108610.7	ENSMUST00000108610.7,ENSMUST00000108608.7	0.00116688	1	-0.251455	0.045954	-0.00747054	1	0.00127352	1	0.00509539	1	-0.100041	0.173826	-0.00863742	1	0.252729	0.0689311	0.00392851	1	0.151414	0.443556	0.0125659	1	-0.101315	0.284715	0	0	0	0	0	0	1	0	0	0	0	0	0.0786075
AF	ENSMUSG00000078812.10;AF:chr11:69919336-69920341:69920630:69919336-69921024:69921064:-	Eif5a	276770	ENSMUSG00000078812	protein_coding	chr11	1	1	NM_001166590;NM_001166594;NM_001166592;NM_181582;NM_001166595;NM_001166589;NM_001166591;NM_001166593;NM_001166596	XM_030246050;XM_030246051;XM_011249058	ENSMUST00000108610.7	ENSMUST00000108610.7,ENSMUST00000108609.7	-0.135429	0.641359	-0.421322	0.045954	-0.0309008	1	-0.221977	0.353646	-0.0214049	1	-0.311615	0.173826	0.104529	0.77023	0.199345	0.2997	0.114024	1	0.109708	0.521479	0.00949589	1	-0.0896373	0.697303	0	0	0	0	0	0	1	0	0	0	0	0	0.152505
AF	ENSMUSG00000078350.11;AF:chr4:154025621-154025857:154025867:154025621-154025909:154026230:-	Smim1	68859	ENSMUSG00000078350	protein_coding	chr4	0	0	NM_001163722;NM_001357248;NM_001163721	XM_006539148;XM_017320379	ENSMUST00000130175.7	ENSMUST00000125533.8,ENSMUST00000130175.7	-0.0556324	0.254246	-0.351971	0.0364635	0.131671	0.451548	-0.380798	0.0509491	-0.00710143	1	-0.074695	0.469031	0.187303	0.2003	-0.0288273	1	0.048531	1	0.277275	0.0591908	-0.138772	0.265235	0.306103	0.0395604	0	0	0	0	0	0	1	0	0	0	0	1	0
AF	ENSMUSG00000078350.11;AF:chr4:154025621-154025857:154025867:154025621-154025909:154026150:-	Smim1	68859	ENSMUSG00000078350	protein_coding	chr4	0	0	NM_001163722;NM_001357248;NM_001163721	XM_006539148;XM_017320379	ENSMUST00000130175.7	ENSMUST00000146054.7,ENSMUST00000130175.7	-0.136606	0.254246	-0.2125	0.0364635	-0.0223902	1	-0.197675	0.0509491	-0.128867	0.298202	0.0300098	1	0.114216	0.2003	0.0148253	1	0.00773905	1	0.24251	0.0591908	-0.106476	0.265235	0.227685	0.0395604	0	0	0	0	0	0	1	0	0	0	0	1	0
AF	ENSMUSG00000078350.11;AF:chr4:154025621-154025857:154025867:154025621-154025909:154026037:-	Smim1	68859	ENSMUSG00000078350	protein_coding	chr4	0	0	NM_001163722;NM_001357248;NM_001163721	XM_006539148;XM_017320379	ENSMUST00000130175.7	ENSMUST00000130175.7,ENSMUST00000131325.2	NA	1	NA	1	NA	1	NA	1	NA	1	NA	1	NA	1	-0.14956	0.531968	-0.117241	0.837163	0.238833	0.0665335	NA	1	0.388393	0.0395604	0	0	0	0	0	0	0	0	0	0	0	1	0
AF	ENSMUSG00000078350.11;AF:chr4:154025621-154025857:154025867:154025621-154025909:154025966:-	Smim1	68859	ENSMUSG00000078350	protein_coding	chr4	0	0	NM_001163722;NM_001357248;NM_001163721	XM_006539148;XM_017320379	ENSMUST00000130175.7	ENSMUST00000130175.7,ENSMUST00000143047.7	-0.0887414	0.254246	-0.239924	0.0364635	-0.0248	1	-0.237801	0.0509491	-0.0660269	0.298202	-0.00400843	1	0.0639414	0.2003	0.00212364	1	0.0227144	1	0.235916	0.0591908	-0.041227	1	0.233792	0.0395604	0	0	0	0	0	0	1	0	0	0	0	1	0
AF	ENSMUSG00000078350.11;AF:chr4:154025621-154025857:154025867:154025621-154025909:154025936:-	Smim1	68859	ENSMUSG00000078350	protein_coding	chr4	0	0	NM_001163722;NM_001357248;NM_001163721	XM_006539148;XM_017320379	ENSMUST00000130175.7	ENSMUST00000130175.7,ENSMUST00000132541.7	NA	1	NA	1	0.0681994	0.451548	NA	1	NA	1	NA	1	NA	1	-0.0593208	0.531968	NA	1	0.374573	0.0591908	NA	1	0.433894	0.0395604	0	0	0	0	0	0	0	0	0	0	0	1	NA
AF	ENSMUSG00000078307.3;AF:chr9:52678517-52679289:52679429:52678517-52679583:52679780:-	AI593442	330941	ENSMUSG00000078307	protein_coding	chr9	0	0	NM_001286641;NM_178906	XM_006510458;XM_030244429;XM_011242565	ENSMUST00000098768.2	ENSMUST00000098768.2,ENSMUST00000213937.1	0.0426838	1	0.0297788	1	-0.00134053	1	-0.0756491	0.0929071	0.0658026	0.0809191	0.113198	0.043956	-0.0440243	1	-0.105428	0.0619381	0.0231188	1	0.0834188	0.0789211	0.0671431	0.0839161	0.188847	0.01998	0	0	0	0	0	0	0	0	1	0	0	1	0.329804
AF	ENSMUSG00000075704.16;AF:chr16:18426462:18426559-18429811:18428697:18428755-18429811:+	Txnrd2	26462	ENSMUSG00000075704	protein_coding	chr16	1	0	NM_001353143;NM_013711	NA	ENSMUST00000131303.7	ENSMUST00000131303.7,ENSMUST00000126778.7	0.128387	0.348818	-0.251755	0.0614386	0.181708	0.196054	-0.320056	0.032967	0.132247	0.288462	-0.314575	0.0574426	0.0533207	0.33633	-0.0683007	0.481518	0.00385953	1	-0.06282	0.501499	-0.0494612	1	0.00548064	1	0	0	0	0	0	0	0	1	0	0	0	0	1
AF	ENSMUSG00000075229.10;AF:chr16:36071660:36072137-36082691:36081275:36081403-36082691:+	Ccdc58	381045	ENSMUSG00000075229	protein_coding	chr16	0	0	NM_198645;NM_001159421;NM_001159422	NA	ENSMUST00000164916.7	ENSMUST00000099937.4,ENSMUST00000164916.7	-0.166376	0.042957	-0.0768124	0.0729271	0.0742844	0.125375	0.00510587	1	-0.00305432	1	0.0506803	0.128372	0.24066	0.0184815	0.0819183	0.0724276	0.163321	0.041958	0.127493	0.0434565	-0.0773388	0.112887	0.0455745	1	1	0	0	1	1	0	0	0	0	0	1	0	0.764982
AF	ENSMUSG00000074361.10;AF:chr7:16237974-16242293:16242331:16237974-16244023:16244154:-	C5ar2	319430	ENSMUSG00000074361	protein_coding	chr7	0	0	NM_001146005;NM_176912	XM_030242667;XM_006540053;XM_006540052;XM_006540054;XM_006540055;XM_006540049;XM_006540056;XM_030242668	ENSMUST00000098792.9	ENSMUST00000171425.2,ENSMUST00000098792.9	-0.4	0.12987	0	1	-0.55	0.0889111	-0.35	0.121878	-0.8	0.0364635	-0.1	0.19031	-0.15	0.184815	-0.35	0.133866	-0.4	0.113387	-0.1	0.195804	-0.25	0.158342	0.25	0.157343	0	0	1	0	0	0	0	0	0	0	0	0	1
AF	ENSMUSG00000073988.13;AF:chr4:20008007:20008346-20014631:20008428:20008643-20014631:+	Ttpa	50500	ENSMUSG00000073988	protein_coding	chr4	1	0	NM_001317723;NM_015767	XM_017320306	ENSMUST00000121491.7	ENSMUST00000121491.7,ENSMUST00000098244.1	0.0333696	1	-0.103993	0.19031	-0.219406	0.0939061	-0.0786651	0.195804	-0.341131	0.0614386	0.0518215	0.441558	-0.252775	0.0739261	0.0253279	1	-0.3745	0.0444555	0.155815	0.143856	-0.121725	0.165834	0.130487	0.164835	0	0	0	0	1	0	0	0	0	0	0	0	0
AF	ENSMUSG00000073771.11;AF:chr4:117120861-117120971:117121265:117120861-117122219:117122385:-	Btbd19	NA	ENSMUSG00000073771	protein_coding	chr4	0	0	NA	NA	ENSMUST00000153303.1	ENSMUST00000153303.1,ENSMUST00000097915.3	-0.194779	0.108891	-0.145641	0.214785	0.196232	0.0864136	-0.015114	1	0.132557	0.152348	-0.0771666	0.31968	0.391011	0.0699301	0.130527	0.111888	0.327336	0.043956	0.0684739	0.312687	-0.0636742	0.211788	-0.0620526	0.177323	0	0	0	0	1	0	0	0	0	0	0	0	0.647541
AF	ENSMUSG00000073481.9;AF:chr1:184822550-184827188:184827257:184822550-184827398:184827482:-	Marc2	67247	ENSMUSG00000073481	protein_coding	chr1	0	0	NM_001368286;NM_001368285;NM_133684	NA	ENSMUST00000162866.6	ENSMUST00000162866.6,ENSMUST00000161359.7	-0.102124	0.194805	0.0585183	0.156094	-0.143233	0.0799201	0.124326	0.0899101	-0.208421	0.0324675	0.057858	0.244755	-0.0411091	1	0.0658082	0.0999001	-0.106297	0.1998	-0.000660246	1	-0.0651876	0.337163	-0.0664684	0.264735	0	0	1	0	0	0	0	0	0	0	0	0	0
AF	ENSMUSG00000072692.7;AF:chr5:115103528-115107893:115107962:115103528-115110193:115110268:-	Rpl37rt	100502825	ENSMUSG00000072692	transcribed_processed_pseudogene	chr5	0	0	NM_001271590;NM_001271591	NA	ENSMUST00000201888.1	ENSMUST00000100847.4,ENSMUST00000201888.1	0.0012787	1	-0.0478693	1	0.0643907	0.0644356	0.0050648	1	-0.0418009	1	-0.044824	1	0.063112	0.0634366	0.0529341	0.0994006	-0.0430796	1	0.0030453	1	-0.106192	0.02997	-0.0498888	1	0	0	0	0	0	1	0	0	0	0	0	0	0.777025
AF	ENSMUSG00000072680.11;AF:chr14:26065654-26066798:26066961:26065654-26067051:26067355:-	Tmem254c	100039192	ENSMUSG00000072680	protein_coding	chr14	0	0	NM_001270498;NM_001270499	NA	ENSMUST00000100818.5	ENSMUST00000100818.5,ENSMUST00000100819.11	-0.000285714	1	-0.157937	0.027972	-0.0495176	1	-0.209784	0.00899101	-0.013063	1	-0.135337	0.0264735	-0.0492319	1	-0.0518474	0.0929071	-0.0127773	1	0.0226001	1	0.0364546	1	0.0744475	0.0674326	0	0	0	0	0	0	1	1	1	0	0	0	0
AF	ENSMUSG00000070822.5;AF:chr7:12775658-12780572:12780654:12775658-12803594:12803635:-	Zscan18	232875	ENSMUSG00000070822	protein_coding	chr7	0	0	NM_001017955	XM_006539793;XM_030242423;XM_006539792;XM_006539794;XM_011250508;XM_006539791;XM_011250507;XM_011250509;XM_011250510	ENSMUST00000211392.1	ENSMUST00000210650.1,ENSMUST00000211392.1	0.111526	0.105395	-0.024136	1	0.017899	1	-0.125912	0.132368	-0.101491	0.0974026	0.165638	0.128871	-0.0936267	0.116384	-0.101776	0.171329	-0.213017	0.033966	0.189774	0.115884	-0.11939	0.0814186	0.291549	0.0604396	0	0	0	0	1	0	0	0	0	0	0	0	0.600956
AF	ENSMUSG00000069372.3;AF:chr18:57468522:57468836-57472612:57472453:57472531-57472612:+	Ctxn3	629147	ENSMUSG00000069372	protein_coding	chr18	0	0	NM_001134697	XM_006526139;XM_006526140;XM_030250562	ENSMUST00000209782.1	ENSMUST00000209786.1,ENSMUST00000209782.1	0.427737	0.0744256	0.0528131	0.205794	0.540949	0.0509491	-0.0136427	1	-0.140283	0.202797	0.0894268	0.189311	0.113213	0.196304	-0.0664557	0.20979	-0.56802	0.048951	0.0366137	1	-0.681233	0.0294705	0.103069	0.185315	0	0	0	0	1	1	0	0	0	0	0	0	0
AF	ENSMUSG00000068923.14;AF:chr3:88748902-88751912:88752051:88748902-88761726:88762384:-	Syt11	229521	ENSMUSG00000068923	protein_coding	chr3	1	0	NM_018804	XM_006501348;XM_030252576;XM_006501350	ENSMUST00000107503.7	ENSMUST00000183267.1,ENSMUST00000107503.7	-0.170667	0.010989	-0.0251753	1	-0.163539	0.00749251	0.0696799	0.0354645	-0.16511	0.010989	-0.023348	1	0.00712809	1	0.0948552	0.0224775	0.00555735	1	0.00182726	1	-0.00157074	1	-0.093028	0.0174825	1	1	1	0	0	0	0	1	0	1	0	1	0.73387
AF	ENSMUSG00000068732.5;AF:chr3:108560318-108562087:108562170:108560318-108562271:108562466:-	Tmem167b	67495	ENSMUSG00000068732	protein_coding	chr3	0	1	NM_026198	NA	ENSMUST00000106622.2	ENSMUST00000090546.5,ENSMUST00000106622.2	-0.0303431	1	0.000683331	1	0.0141883	1	0.0414121	1	-0.0793214	0.035964	-0.0588082	0.0664336	0.0445314	1	0.0407288	1	-0.0489783	1	-0.0594915	0.0724276	-0.0935097	0.033966	-0.10022	0.038961	0	0	1	0	0	1	0	0	0	0	0	1	0.241769
AF	ENSMUSG00000067367.9;AF:chr5:38220470:38220635-38224627:38220678:38220794-38224627:+	Lyar	17089	ENSMUSG00000067367	protein_coding	chr5	0	0	NM_025281	XM_006503766;XM_030254181;XM_030254182;XM_006503765;XM_006503764;XM_006503759;XM_006503761;XM_006503760;XM_006503762;XM_006503763	ENSMUST00000087514.8	ENSMUST00000087514.8,ENSMUST00000114106.7	0.00454826	1	0.163486	0.0494505	-0.00648549	1	0.0442301	1	0.0389201	1	0.11672	0.0734266	-0.0110338	1	-0.119256	0.0664336	0.0343718	1	-0.0467659	1	0.0454056	1	0.07249	0.127373	0	0	0	0	0	0	1	0	0	0	0	0	0.9814
AF	ENSMUSG00000064246.10;AF:chr1:134182176:134182275-134182780:134182404:134182552-134182780:+	Chil1	12654	ENSMUSG00000064246	protein_coding	chr1	0	0	NM_001374626;NM_007695	XM_006529111;XM_006529112	ENSMUST00000156873.7	ENSMUST00000082060.9,ENSMUST00000153856.7,ENSMUST00000156873.7	-0.0846681	0.497502	0.166517	0.157842	-0.0573427	0.275058	0.0505386	0.591409	0.0769737	0.557443	0.341512	0.047952	0.0273254	1	-0.115978	0.23976	0.161642	0.197802	0.174995	0.151848	0.134316	0.251748	0.290974	0.0519481	0	0	0	0	0	0	0	0	1	0	0	0	0.442683
AF	ENSMUSG00000062859.14;AF:chr17:28080305-28080520:28080567:28080305-28080575:28080601:-	Tcp11	21463	ENSMUSG00000062859	protein_coding	chr17	1	0	NM_013687;NM_001357681;NM_001374620;NM_001374621;NM_001085555	XM_006524011;XM_030249638;XM_006524010;XM_006524015;XM_006524014;XM_006524016;XM_030249639	ENSMUST00000114836.7	ENSMUST00000114836.7,ENSMUST00000141806.1	NA	1	-0.325532	0.128871	-0.70841	0.0579421	NA	1	NA	1	-0.725532	0.0494505	NA	1	NA	1	NA	1	-0.4	0.120879	NA	1	NA	1	0	0	0	0	0	0	0	0	1	0	0	0	1
AF	ENSMUSG00000062352.13;AF:chr12:21279530-21285852:21286097:21279530-21286106:21286237:-	Itgb1bp1	16413	ENSMUSG00000062352	protein_coding	chr12	0	0	NM_008403;NM_001355609	XM_006514989;XM_006514990;XM_011243816	ENSMUST00000173729.7	ENSMUST00000173729.7,ENSMUST00000076260.10	-0.048848	1	-0.0634096	0.0939061	0.033318	1	-0.0748871	0.0824176	-0.0385283	1	-0.116209	0.0414585	0.082166	0.0949051	-0.0114774	1	0.0103197	1	-0.0527997	0.195804	-0.0718463	0.0964036	-0.0413222	1	0	0	0	0	0	0	0	0	1	0	0	0	0.405668
AF	ENSMUSG00000062352.13;AF:chr12:21279530-21285852:21286097:21279530-21286106:21286185:-	Itgb1bp1	16413	ENSMUSG00000062352	protein_coding	chr12	0	0	NM_008403;NM_001355609	XM_006514989;XM_006514990;XM_011243816	ENSMUST00000173729.7	ENSMUST00000173729.7,ENSMUST00000172834.1	-0.0281515	1	-0.0816621	0.0939061	0.0410975	1	-0.0620253	0.0824176	-0.0330919	1	-0.0960275	0.0414585	0.069249	0.0949051	0.0196368	1	-0.00494044	1	-0.0143655	1	-0.0741894	0.0964036	-0.0340023	1	0	0	0	0	0	0	0	0	1	0	0	0	0.375562
AF	ENSMUSG00000062232.14;AF:chr3:79112302-79144856:79144977:79112302-79145771:79145875:-	Rapgef2	76089	ENSMUSG00000062232	protein_coding	chr3	1	1	NM_001310536;NM_001099624	XM_006502252;XM_030252869;XM_006502250;XM_011240277;XM_011240276	ENSMUST00000118100.7	ENSMUST00000118340.6,ENSMUST00000118100.7	0.0041524	1	-0.323424	0.0104895	-0.00406675	1	-0.636675	0.001998	-0.114523	0.0514486	-0.360049	0.00699301	-0.00821915	1	-0.313251	0.012987	-0.118675	0.0454545	-0.0366253	1	-0.110456	0.0544456	0.276625	0.015984	0	0	0	0	1	0	1	1	1	1	0	1	0.455313
AF	ENSMUSG00000061981.14;AF:chr11:78037984:78038112-78049478:78040304:78040331-78049478:+	Flot2	14252	ENSMUSG00000061981	protein_coding	chr11	0	0	NM_001284227;NM_001040403;NM_001362625;NM_001284228;NM_001362626;NM_008028;NM_001362627	XM_030245557;XM_030245558	ENSMUST00000073660.6	ENSMUST00000073660.6,ENSMUST00000136353.1	-0.0318335	1	0.101878	0.0644356	-0.0168408	1	0.0136255	1	0.0547682	0.235265	-0.0457909	1	0.0149927	1	-0.0882527	0.0574426	0.0866017	0.0779221	-0.147669	0.0457043	0.071609	0.0891608	-0.0594165	0.123626	0	0	0	0	0	0	0	0	0	0	1	0	0.84628
AF	ENSMUSG00000061981.14;AF:chr11:78037931:78038112-78049478:78040304:78040331-78049478:+	Flot2	14252	ENSMUSG00000061981	protein_coding	chr11	0	0	NM_001284227;NM_001040403;NM_001362625;NM_001284228;NM_001362626;NM_008028;NM_001362627	XM_030245557;XM_030245558	ENSMUST00000072289.11,ENSMUST00000148162.8	ENSMUST00000136353.1,ENSMUST00000072289.11,ENSMUST00000148162.8	-0.0218572	1	0.0781246	0.0644356	-0.0150242	1	0.0188435	1	0.0440753	1	-0.0222516	1	0.00683298	1	-0.0592811	0.0574426	0.0659325	0.0779221	-0.100376	0.0457043	0.0590995	0.0891608	-0.0410951	1	0	0	0	0	0	0	0	0	0	0	1	0	0.90798
AF	ENSMUSG00000060475.12;AF:chr17:12985953-12992077:12992259:12985953-12992309:12992497:-	Wtap	60532	ENSMUSG00000060475	protein_coding	chr17	1	1	NM_001113533;NM_001113532;NM_175394	XM_006523341	ENSMUST00000007007.13	ENSMUST00000007007.13,ENSMUST00000159551.7	-0.0782021	0.173826	0.0101622	1	-0.187978	0.033966	-0.0062233	1	-0.0738928	0.154845	0.0235938	1	-0.109776	0.136863	-0.0163855	1	0.00430927	1	0.0134316	1	0.114085	0.104895	0.0298171	1	0	1	0	0	0	0	0	0	0	0	0	0	0.63791
AF	ENSMUSG00000060475.12;AF:chr17:12985953-12992077:12992192:12985953-12992309:12992497:-	Wtap	60532	ENSMUSG00000060475	protein_coding	chr17	1	1	NM_001113533;NM_001113532;NM_175394	XM_006523341	ENSMUST00000159986.7	ENSMUST00000159986.7,ENSMUST00000159551.7	-0.215641	0.173826	0.038319	1	-0.467903	0.033966	-0.0182366	1	-0.167458	0.154845	0.0561726	0.883117	-0.252262	0.136863	-0.0565556	0.943057	0.0481829	1	0.0178536	1	0.300445	0.104895	0.0744092	0.827173	0	1	0	0	0	0	0	0	0	0	0	0	0.315729
AF	ENSMUSG00000060063.9;AF:chr5:149264767:149265182-149272381:149265347:149265389-149272381:+	Alox5ap	11690	ENSMUSG00000060063	protein_coding	chr5	0	0	NM_009663;NM_001308462	NA	ENSMUST00000071130.4	ENSMUST00000071130.4,ENSMUST00000200806.3	-0.165818	0.0939061	-0.112667	0.0834166	0.155429	0.0994006	0.0421895	1	0.00384118	1	-0.128211	0.0759241	0.321248	0.0284715	0.154856	0.0654346	0.169659	0.0659341	-0.0155443	1	-0.151588	0.0709291	-0.170401	0.0544456	0	0	0	1	0	0	0	0	0	0	0	0	1
AF	ENSMUSG00000059923.13;AF:chr11:115699356-115699900:115699928:115699356-115708394:115708597:-	Grb2	14784	ENSMUSG00000059923	protein_coding	chr11	1	1	NM_001313936;NM_001313937;NM_008163	NA	ENSMUST00000135065.1	ENSMUST00000135065.1,ENSMUST00000021090.13	0.00887807	1	0.0621243	0.0569431	-0.0516641	0.0704296	0.0756051	0.042957	-0.0185385	1	0.0723132	0.0849151	-0.0605422	0.0729271	0.0134808	1	-0.0274166	1	0.0101889	1	0.0331256	1	-0.00329189	1	0	0	0	0	0	0	0	1	0	0	0	0	0
AF	ENSMUSG00000059923.13;AF:chr11:115699356-115699900:115699928:115699356-115708394:115708576:-	Grb2	14784	ENSMUSG00000059923	protein_coding	chr11	1	1	NM_001313936;NM_001313937;NM_008163	NA	ENSMUST00000135065.1	ENSMUST00000135065.1,ENSMUST00000106495.7	-0.042339	1	0.263927	0.0569431	-0.236196	0.0704296	0.278103	0.042957	-0.147007	0.212787	0.144564	0.0949051	-0.193857	0.0729271	0.0141755	1	-0.104668	0.281718	-0.119363	0.236763	0.0891889	0.28971	-0.133539	0.296703	0	0	0	0	0	0	0	1	0	0	0	0	0
AF	ENSMUSG00000059540.15;AF:chr2:181680310:181680475-181683213:181681190:181681237-181683213:+	Tcea2	21400	ENSMUSG00000059540	protein_coding	chr2	0	0	NM_001356342;NM_001356343;NM_009326	NA	ENSMUST00000103042.9	ENSMUST00000129745.7,ENSMUST00000103042.9	0.0463535	1	-0.160961	0.0819181	0.111325	0.125874	-0.249617	0.021978	0.15693	0.0569431	-0.096639	0.0989011	0.0649711	0.41958	-0.088656	0.232268	0.110577	0.24975	0.0643217	0.334665	0.0456058	1	0.152978	0.114885	0	0	0	0	0	0	0	1	0	0	0	0	0.899688
AF	ENSMUSG00000059439.15;AF:chr11:85801821:85801952-85822022:85821413:85821496-85822022:+	Bcas3	192197	ENSMUSG00000059439	protein_coding	chr11	1	1	NM_001166642;NM_001166643;NM_138681	XM_030245679;XM_030245680;XM_030245684;XM_030245681;XM_030245686;XM_030245678;XM_030245682;XM_030245683;XM_030245685;XM_006532537;XM_030245689;XM_017314342;XM_006532539;XM_030245688;XM_017314343;XM_006532541;XM_011248810;XM_006532542;XM_030245687;XM_006532540;XM_006532536;XM_006532538	ENSMUST00000149662.1	ENSMUST00000145281.1,ENSMUST00000149662.1	-0.0432485	1	0.0026299	1	0.144944	0.0899101	0.209029	0.041958	0.0968139	0.13037	0.019492	1	0.188193	0.0504496	0.206399	0.0584416	0.140062	0.0874126	0.0168621	1	-0.0481302	1	-0.189537	0.0564436	0	0	0	0	0	0	0	1	0	0	0	0	0.617506
AF	ENSMUSG00000058881.12;AF:chr18:82910879:82910992-82955524:82914632:82914723-82955524:+	Zfp516	329003	ENSMUSG00000058881	protein_coding	chr18	0	1	NM_001177464;NM_183033	XM_030250515;XM_011247085;XM_006526502;XM_006526500;XM_006526503;XM_006526501;XM_006526498;XM_006526499	ENSMUST00000171238.7	ENSMUST00000171238.7,ENSMUST00000071233.6	0.0146446	1	0.31623	0.0674326	-0.0434882	1	-0.149935	0.139361	-0.136051	0.11988	0.15	0.132867	-0.0581328	0.18981	-0.466166	0.0284715	-0.150696	0.101399	-0.16623	0.13037	-0.0925627	0.157343	0.299935	0.0749251	0	0	0	0	0	0	0	0	0	1	0	0	0.605263
AF	ENSMUSG00000058833.11;AF:chr8:70505960-70506292:70506426:70505960-70506497:70506721:-	Rex1bd	66462	ENSMUSG00000058833	protein_coding	chr8	0	0	NM_001357209;NM_025577	NA	ENSMUST00000133683.7	ENSMUST00000135773.7,ENSMUST00000133683.7	-0.132907	0.034965	-0.00840135	1	-0.074968	0.0904096	0.0155687	1	-0.11937	0.0494505	0.0644513	0.0954046	0.0579388	0.101898	0.0239701	1	0.013537	1	0.0728527	0.0794206	-0.0444018	1	0.0488826	1	1	0	1	0	0	0	0	0	0	0	0	0	0.450382
AF	ENSMUSG00000058558.12;AF:chr5:107900572:107900646-107901870:107900874:107901071-107901870:+	Rpl5	100503670	ENSMUSG00000058558	protein_coding	chr5	0	0	NM_016980	XM_006534684	ENSMUST00000123183.7	ENSMUST00000153590.1,ENSMUST00000123183.7	0.0550079	0.0669331	0.00837457	1	0.0655802	0.041958	0.0175153	1	0.0533618	0.0619381	0.0218118	1	0.0105723	1	0.00914076	1	-0.00164606	1	0.0134373	1	-0.0122184	1	0.00429651	1	0	1	0	0	0	0	0	0	0	0	0	0	0.217453
AF	ENSMUSG00000057666.18;AF:chr6:125165311-125165552:125165773:125165311-125166394:125166467:-	Gapdh	14433	ENSMUSG00000057666	protein_coding	chr6	0	0	NM_001289726;NM_008084	XM_017321385	ENSMUST00000118875.7	ENSMUST00000117757.8,ENSMUST00000073605.14,ENSMUST00000118875.7	0.0343521	1	0.00417543	1	0.058201	0.02997	-0.00620699	1	0.0271137	1	-0.0021281	1	0.023849	1	-0.0103824	1	-0.00723835	1	-0.00630352	1	-0.0310873	1	0.00407889	1	0	1	0	0	0	0	0	0	0	0	0	0	0.835191
AF	ENSMUSG00000057666.18;AF:chr6:125165311-125165552:125165603:125165311-125166394:125166467:-	Gapdh	14433	ENSMUSG00000057666	protein_coding	chr6	0	0	NM_001289726;NM_008084	XM_017321385	ENSMUST00000182052.7,ENSMUST00000182670.1	ENSMUST00000117757.8,ENSMUST00000073605.14,ENSMUST00000182670.1,ENSMUST00000182052.7	0.0896583	0.0404595	-0.00773421	1	0.106545	0.02997	-0.0119077	1	0.0569164	0.0989011	-0.0240471	1	0.0168866	1	-0.00417346	1	-0.0327419	1	-0.0163129	1	-0.0496285	1	-0.0121394	1	1	1	0	0	0	0	0	0	0	0	0	0	0.264027
AF	ENSMUSG00000057666.18;AF:chr6:125165311-125165552:125165576:125165311-125166394:125166467:-	Gapdh	14433	ENSMUSG00000057666	protein_coding	chr6	0	0	NM_001289726;NM_008084	XM_017321385	ENSMUST00000183272.1	ENSMUST00000117757.8,ENSMUST00000073605.14,ENSMUST00000183272.1	0.0818582	0.0404595	-0.00356646	1	0.11715	0.017982	-0.00363369	1	0.0626504	0.0809191	0.000667549	1	0.0352914	1	-6.72328e-05	1	-0.0192078	1	0.00423401	1	-0.0544992	0.0509491	0.00430124	1	1	1	0	0	0	0	0	0	0	0	0	0	0.551504
AF	ENSMUSG00000057342.15;AF:chr7:45713728-45714597:45715207:45713728-45717701:45717902:-	Sphk2	56632	ENSMUSG00000057342	protein_coding	chr7	0	0	NM_203280;NM_001172561;NM_020011	XM_006541013;XM_006541012	ENSMUST00000072836.6	ENSMUST00000210060.1,ENSMUST00000072836.6	0.127703	0.03996	0.04407	1	-0.0167898	1	0.0207226	1	0.0396718	1	0.0223047	1	-0.144493	0.032967	-0.0233474	1	-0.0880312	0.0619381	-0.0217653	1	0.0564616	0.106893	0.00158215	1	1	0	0	1	0	0	0	0	0	0	0	0	0.409063
AF	ENSMUSG00000056486.17;AF:chr2:73721441-73768746:73768853:73721441-73775023:73775346:-	Chn1	108699	ENSMUSG00000056486	protein_coding	chr2	0	0	NM_001166604;NM_175752;NM_029716;NM_001166603;NM_001113246	XM_030246534;XM_030246532;XM_006498560;XM_006498558;XM_006498557;XM_030246554;XM_006498561;XM_030246546;XM_030246537;XM_030246543;XM_030246552	ENSMUST00000135904.1	ENSMUST00000180045.7,ENSMUST00000135904.1,ENSMUST00000166199.7,ENSMUST00000112024.9	0.0411115	1	0.0693004	0.0951548	0.0681837	0.169331	-0.0693151	0.172328	0.00211983	1	0.055348	0.104146	0.0270722	1	-0.138615	0.0367133	-0.0389916	1	-0.0139523	1	-0.0660639	0.149101	0.124663	0.0584416	0	0	0	0	0	0	0	0	0	1	0	0	0.187349
AF	ENSMUSG00000056486.17;AF:chr2:73721441-73768746:73768853:73721441-73775023:73775326:-	Chn1	108699	ENSMUSG00000056486	protein_coding	chr2	0	0	NM_001166604;NM_175752;NM_029716;NM_001166603;NM_001113246	XM_030246534;XM_030246532;XM_006498560;XM_006498558;XM_006498557;XM_030246554;XM_006498561;XM_030246546;XM_030246537;XM_030246543;XM_030246552	ENSMUST00000135904.1	ENSMUST00000135904.1,ENSMUST00000139252.1	0.0421858	1	0.367144	0.0794206	-0.0164265	1	0.00232707	1	0.0655908	0.337163	0.220748	0.104146	-0.0586124	0.472028	-0.364817	0.0367133	0.023405	1	-0.146396	0.344655	0.0820174	0.149101	0.218421	0.0584416	0	0	0	0	0	0	0	0	0	1	0	0	0.830441
AF	ENSMUSG00000055945.7;AF:chr17:8340406:8340706-8341007:8340739:8340883-8341007:+	Prr18	320111	ENSMUSG00000055945	protein_coding	chr17	0	0	NM_178774	NA	ENSMUST00000069742.6	ENSMUST00000163887.1,ENSMUST00000069742.6	0.0270256	1	-0.0221716	1	-0.10741	0.0514486	-0.108607	0.0519481	-0.0895172	0.0564436	-0.0611273	0.0884116	-0.134436	0.032967	-0.0864357	0.0784216	-0.116543	0.047952	-0.0389557	1	0.0178931	1	0.04748	1	0	0	0	1	1	0	0	0	0	0	0	0	0.198613
AF	ENSMUSG00000055003.14;AF:chr6:119324408-119329104:119329204:119324408-119330495:119330766:-	Lrtm2	211187	ENSMUSG00000055003	protein_coding	chr6	0	0	NM_172492;NM_001172207	XM_006505849;XM_011241276	ENSMUST00000168793.7,ENSMUST00000124192.1	ENSMUST00000168793.7,ENSMUST00000124192.1,ENSMUST00000068351.13	-0.471763	0.0914086	NA	1	-0.0317748	1	0.731385	0.012987	-0.0421793	1	0.426252	0.034965	0.439989	0.0899101	NA	1	0.429584	0.1004	NA	1	-0.0104045	1	-0.305133	0.0969031	0	0	0	0	0	0	0	1	1	0	0	0	0.976471
AF	ENSMUSG00000055003.14;AF:chr6:119324408-119329104:119329204:119324408-119330495:119330757:-	Lrtm2	211187	ENSMUSG00000055003	protein_coding	chr6	0	0	NM_172492;NM_001172207	XM_006505849;XM_011241276	ENSMUST00000168793.7,ENSMUST00000124192.1	ENSMUST00000168793.7,ENSMUST00000124192.1,ENSMUST00000112756.7	-0.0507798	0.0914086	0.152008	0.0244755	0.00493803	1	0.232032	0.012987	0.0166209	1	0.126003	0.034965	0.0557178	0.0899101	0.0800236	0.0619381	0.0674007	0.1004	-0.0260051	1	0.0116828	1	-0.106029	0.0869131	0	0	0	0	0	0	1	1	1	0	0	0	0.16192
AF	ENSMUSG00000053754.13;AF:chr14:52235501-52236730:52237572:52235501-52237742:52237791:-	Chd8	67772	ENSMUSG00000053754	protein_coding	chr14	1	1	NM_201637	XM_017316172;XM_011245165;XM_017316170;XM_017316171	ENSMUST00000089752.10	ENSMUST00000089752.10,ENSMUST00000149975.7	-0.000193084	1	-0.0471854	1	-0.140551	0.044955	-0.00147802	1	-0.0589891	0.143856	-0.0246988	1	-0.140358	0.0599401	0.0457074	1	-0.0587961	0.161339	0.0224867	1	0.081562	0.0994006	-0.0232207	1	0	1	0	0	0	0	0	0	0	0	0	0	0.703156
AF	ENSMUSG00000053436.14;AF:chr17:28691342:28691855-28713774:28692568:28692682-28713774:+	Mapk14	26416	ENSMUSG00000053436	protein_coding	chr17	0	1	NM_001168508;NM_001357724;NM_011951;NM_001168513;NM_001168514	NA	ENSMUST00000114758.7,ENSMUST00000004990.12,ENSMUST00000062694.14	ENSMUST00000062694.14,ENSMUST00000114752.2,ENSMUST00000004990.12,ENSMUST00000114758.7	0.0292455	1	0.0262897	1	0.0642051	0.044955	0.0221995	1	0.0430405	1	0.015361	1	0.0349596	1	-0.00409019	1	0.013795	1	-0.0109287	1	-0.0211646	1	-0.00683847	1	0	1	0	0	0	0	0	0	0	0	0	0	0.324356
AF	ENSMUSG00000052751.16;AF:chr6:48593883:48594052-48596293:48594319:48594976-48596293:+	Repin1	58887	ENSMUSG00000052751	protein_coding	chr6	0	0	NM_001079901;NM_001079902;NM_001079903;NM_001079904;NM_175099;NM_001079905	NA	ENSMUST00000154010.7,ENSMUST00000163452.6	ENSMUST00000150030.1,ENSMUST00000163452.6,ENSMUST00000154010.7	-0.0782643	0.165834	0.0733098	0.139361	-0.180943	0.0639361	0.271069	0.0394605	-0.0578189	0.2003	-0.027035	1	-0.102678	0.128871	0.197759	0.0724276	0.0204454	1	-0.100345	0.114386	0.123124	0.0979021	-0.298104	0.0424575	0	0	0	0	0	0	0	1	0	0	0	1	0.635057
AF	ENSMUSG00000051339.10;AF:chr5:113101577-113137705:113137986:113101577-113163058:113163351:-	2900026A02Rik	243219	ENSMUSG00000051339	protein_coding	chr5	0	1	NM_001347397;NM_172884	XM_006534937;XM_017320881;XM_030254503;XM_006534936	ENSMUST00000212276.1	ENSMUST00000212276.1,ENSMUST00000050125.8	-0.09134	0.041958	-0.0208299	1	-0.0393256	1	0.0398058	1	0.0328472	1	0.0170554	1	0.0520145	0.0839161	0.0606356	0.0969031	0.124187	0.0304695	0.0378852	1	0.0721728	0.0534466	-0.0227504	1	1	0	0	0	1	0	0	0	0	0	0	0	0.76802
AF	ENSMUSG00000050896.12;AF:chr2:84880869-84886274:84886476:84880869-84886662:84886692:-	Rtn4rl2	269295	ENSMUSG00000050896	protein_coding	chr2	0	0	NM_199223	XM_006499596	ENSMUST00000151759.1	ENSMUST00000054514.5,ENSMUST00000151759.1	-0.0483633	1	0.0972736	0.115884	-0.0830549	0.155844	-0.00383312	1	0.155672	0.0599401	-0.165615	0.0549451	-0.0346915	1	-0.101107	0.0599401	0.204035	0.037962	-0.262888	0.017982	0.238726	0.027972	-0.161782	0.0649351	0	0	0	0	1	1	0	0	0	0	1	0	0.713598
AF	ENSMUSG00000050708.16;AF:chr7:45459230-45459324:45459421:45459230-45459530:45459839:-	Ftl1	14325	ENSMUSG00000050708	protein_coding	chr7	0	1	NM_010240	NA	ENSMUST00000210375.1	ENSMUST00000210106.1,ENSMUST00000210375.1	-0.0812459	0.323676	0.0593187	0.407592	-0.104175	0.235265	-0.0308834	1	0.0162777	1	0.292581	0.0554446	-0.0229296	1	-0.0902021	0.266733	0.0975236	0.271229	0.233263	0.0749251	0.120453	0.163337	0.323465	0.023976	0	0	0	0	0	0	0	0	0	0	0	1	0.367691
AF	ENSMUSG00000050608.11;AF:chr4:139105903-139111217:139111243:139105903-139130922:139131113:-	Micos10	433771	ENSMUSG00000050608	protein_coding	chr4	0	0	NM_001163006	NA	ENSMUST00000123488.7	ENSMUST00000123488.7,ENSMUST00000143971.1	-0.142207	0.0194805	-0.0402145	1	-0.11839	0.0144855	-0.0562003	0.102897	-0.207458	0.00899101	-0.0243534	1	0.0238171	1	-0.0159858	1	-0.0652507	0.101898	0.015861	1	-0.0890678	0.0629371	0.0318469	1	1	1	1	0	0	0	0	0	0	0	0	0	0.640808
AF	ENSMUSG00000050608.11;AF:chr4:139105903-139111217:139111243:139105903-139130788:139130994:-	Micos10	433771	ENSMUSG00000050608	protein_coding	chr4	0	0	NM_001163006	NA	ENSMUST00000123488.7	ENSMUST00000123488.7,ENSMUST00000154642.1	-0.158102	0.0194805	-0.00205538	1	-0.175517	0.0144855	-0.0228819	1	-0.177625	0.00899101	-0.00989255	1	-0.0174141	1	-0.0208265	1	-0.0195226	1	-0.00783717	1	-0.00210851	1	0.0129893	1	1	1	1	0	0	0	0	0	0	0	0	0	0.841775
AF	ENSMUSG00000050043.16;AF:chr2:84678174-84678643:84678828:84678174-84679093:84679140:-	Tmx2	66958	ENSMUSG00000050043	protein_coding	chr2	0	0	NM_001290751;NM_025868	NA	ENSMUST00000111665.7	ENSMUST00000152149.1,ENSMUST00000111665.7	0.0187088	1	-0.288664	0.0104895	-0.0494991	1	-0.0315491	1	-0.0323526	1	-0.104602	0.0534466	-0.0682079	0.0764236	0.257114	0.0144855	-0.0510614	0.0964036	0.184062	0.03996	0.0171465	1	-0.0730527	0.0839161	0	0	0	0	0	0	1	0	0	1	1	0	0.0854494
AF	ENSMUSG00000049556.5;AF:chr9:56621315-56635075:56635628:56621315-56647585:56647660:-	Lingo1	235402	ENSMUSG00000049556	protein_coding	chr9	0	0	NM_001361116;NM_001361119;NM_001361118;NM_001361120;NM_001361115;NM_001361117;NM_181074;NM_001311076	XM_030244330;XM_030244329;XM_030244328	ENSMUST00000114256.1	ENSMUST00000114247.1,ENSMUST00000114256.1	0.044676	1	-0.0407643	1	0.0716058	0.0204795	-0.0474811	1	0.0202225	1	-0.000804842	1	0.0269298	1	-0.00671676	1	-0.0244535	1	0.0399595	1	-0.0513833	0.044955	0.0466763	1	0	1	0	0	0	1	0	0	0	0	0	0	0.297938
AF	ENSMUSG00000049339.16;AF:chr1:75142794:75143128-75143369:75143165:75143276-75143369:+	Retreg2	227298	ENSMUSG00000049339	protein_coding	chr1	0	0	NM_170755;NM_001305231;NM_001305232	NA	ENSMUST00000190240.6	ENSMUST00000190240.6,ENSMUST00000186037.6	0.0267523	1	0.000575151	1	0.073296	0.0499501	-0.0136759	1	0.0378222	1	-0.00420377	1	0.0465437	1	-0.0142511	1	0.0110699	1	-0.00477892	1	-0.0354738	1	0.00947216	1	0	1	0	0	0	0	0	0	0	0	0	0	0.354677
AF	ENSMUSG00000049339.16;AF:chr1:75142786:75143128-75143369:75143165:75143276-75143369:+	Retreg2	227298	ENSMUSG00000049339	protein_coding	chr1	0	0	NM_170755;NM_001305231;NM_001305232	NA	ENSMUST00000097694.10	ENSMUST00000186037.6,ENSMUST00000097694.10	0.054714	0.15984	0.0320179	1	0.119659	0.043956	0.00441767	1	0.0703953	0.10989	0.033407	1	0.0649448	0.113886	-0.0276002	1	0.0156812	1	0.00138912	1	-0.0492636	1	0.0289893	1	0	1	0	0	0	0	0	0	0	0	0	0	0.450615
AF	ENSMUSG00000048458.8;AF:chr3:105704599:105704825-105716369:105705458:105705537-105716369:+	Inka2	109050	ENSMUSG00000048458	protein_coding	chr3	0	0	NA	XM_006500859	ENSMUST00000066610.7	ENSMUST00000098273.2,ENSMUST00000066610.7	-0.002764	1	-0.0555885	0.0649351	0.000321571	1	0.0274097	1	-0.0204092	1	-0.0659866	0.0514486	0.00308558	1	0.0829983	0.0364635	-0.0176452	1	-0.0103981	1	-0.0207308	1	-0.0933963	0.031968	0	0	0	0	0	0	0	0	0	1	0	1	0.779085
AF	ENSMUSG00000048240.14;AF:chr10:80998044-81001233:81001378:80998044-81014856:81014945:-	Gng7	14708	ENSMUSG00000048240	protein_coding	chr10	0	0	NM_010319;NM_001038655	NA	ENSMUST00000118233.7	ENSMUST00000117805.7,ENSMUST00000118233.7	0.150754	0.0874126	-0.289071	0.0344655	0.0662461	0.19314	-0.00045878	1	0.061885	0.280969	NA	1	-0.0845078	0.0804196	0.288613	0.0546953	-0.0888689	0.154845	NA	1	-0.00436104	1	NA	1	0	0	0	0	0	0	1	0	0	0	0	0	0
AF	ENSMUSG00000048240.14;AF:chr10:80998044-81001233:81001378:80998044-81014856:81014925:-	Gng7	14708	ENSMUSG00000048240	protein_coding	chr10	0	0	NM_010319;NM_001038655	NA	ENSMUST00000118233.7	ENSMUST00000092285.9,ENSMUST00000118233.7	-0.0198434	1	-0.0276429	1	0.035818	1	0.00432572	1	-0.00125938	1	0.0452043	1	0.0556613	0.0704296	0.0319686	1	0.018584	1	0.0728472	0.0499501	-0.0370774	1	0.0408785	1	0	0	0	0	0	0	0	0	0	0	1	0	0
AF	ENSMUSG00000048240.14;AF:chr10:80998044-81001233:81001365:80998044-81014856:81014945:-	Gng7	14708	ENSMUSG00000048240	protein_coding	chr10	0	0	NM_010319;NM_001038655	NA	ENSMUST00000099462.7	ENSMUST00000117805.7,ENSMUST00000099462.7	0.203508	0.0874126	-0.0290007	1	-0.0879231	0.126124	0.0504138	0.515485	0.0305609	1	-0.0185822	1	-0.291431	0.02997	0.0794145	0.0875125	-0.172947	0.116883	0.0104185	1	0.118484	0.0869131	-0.068996	0.257742	0	0	0	1	0	0	0	0	0	0	0	0	0.917156
AF	ENSMUSG00000048240.14;AF:chr10:80998044-81001233:81001365:80998044-81014856:81014925:-	Gng7	14708	ENSMUSG00000048240	protein_coding	chr10	0	0	NM_010319;NM_001038655	NA	ENSMUST00000099462.7	ENSMUST00000099462.7,ENSMUST00000092285.9	0.0381083	1	0.114088	0.0344655	-0.0491722	1	0.0200278	1	0.0131082	1	0.0225664	1	-0.0872805	0.0494505	-0.0940598	0.0546953	-0.0250001	1	-0.0915212	0.0499501	0.0622804	0.0869131	0.00253859	1	0	0	0	1	0	0	1	0	0	0	1	0	0.294959
AF	ENSMUSG00000048240.14;AF:chr10:80998044-81001233:81001365:80998044-81014856:81014913:-	Gng7	14708	ENSMUSG00000048240	protein_coding	chr10	0	0	NM_010319;NM_001038655	NA	ENSMUST00000099462.7	ENSMUST00000099462.7,ENSMUST00000126317.1	-0.0124106	1	0.148404	0.0499501	-0.136916	0.126124	0.00180947	1	-0.127347	0.244755	-0.0125486	1	-0.124506	0.0804196	-0.146595	0.0546953	-0.114936	0.154845	-0.160953	0.0499501	0.00956937	1	-0.0143581	1	0	0	0	0	0	0	1	0	0	0	1	0	0.979964
AF	ENSMUSG00000048175.13;AF:chr15:98142814-98145601:98145706:98142814-98165471:98165625:-	Asb8	78541	ENSMUSG00000048175	protein_coding	chr15	1	1	NM_001170711;NM_030121;NM_001170710	XM_006521542;XM_030248820;XM_030248819;XM_011245775	ENSMUST00000123626.7	ENSMUST00000123626.7,ENSMUST00000143400.7	0.0220002	1	0.0235256	1	-0.00682842	1	-0.0408168	1	0.0196051	1	0.0279282	1	-0.0288286	1	-0.0643424	0.0599401	-0.00239514	1	0.00440253	1	0.0264335	1	0.068745	0.0484515	0	0	0	0	0	0	0	0	0	0	0	1	0.184565
AF	ENSMUSG00000047428.14;AF:chr17:46297483:46297520-46298568:46297928:46298078-46298568:+	Dlk2	106565	ENSMUSG00000047428	protein_coding	chr17	0	0	NM_001286028;NM_001286013	XM_006523389;XM_006523388	ENSMUST00000166280.7	ENSMUST00000166280.7,ENSMUST00000166617.7	0.0361254	1	-0.104106	0.0679321	0.0545806	0.154346	-0.0413266	1	0.0864311	0.0829171	-0.134183	0.046953	0.0184551	1	0.0627796	0.112388	0.0503056	0.153846	-0.030077	1	0.0318505	1	-0.0928566	0.0869131	0	0	0	0	0	0	0	0	1	0	0	0	0.363248
AF	ENSMUSG00000046985.11;AF:chr5:44204328-44218104:44218212:44204328-44226414:44226617:-	Tapt1	231225	ENSMUSG00000046985	protein_coding	chr5	0	0	NM_173764	XM_006503939;XM_006503940;XM_030254388	ENSMUST00000197266.4	ENSMUST00000199374.4,ENSMUST00000197266.4	-0.322549	0.0444555	0.448735	0.0214785	-0.0763903	0.186314	0.0423317	1	0.0300156	1	0.42054	0.031968	0.246159	0.0664336	-0.406403	0.018981	0.352565	0.0524476	-0.0281952	1	0.106406	0.154845	0.378208	0.021978	1	0	0	0	0	0	1	0	1	1	0	1	0.721239
AF	ENSMUSG00000046761.12;AF:chr15:76006562-76009374:76009498:76006562-76014244:76014336:-	Fam83h	105732	ENSMUSG00000046761	protein_coding	chr15	0	0	NM_001168253;NM_134087	XM_006520236;XM_006520237	ENSMUST00000170153.1	ENSMUST00000170153.1,ENSMUST00000060807.11	-0.6	0.0624376	0.8	0.0474525	0	1	0.55	0.0844156	-0.25	0.153846	0.55	0.0839161	0.6	0.0549451	-0.25	0.147852	0.35	0.115884	-0.25	0.144855	-0.25	0.15035	0	1	0	0	0	0	0	0	1	0	0	0	0	0	0
AF	ENSMUSG00000046179.17;AF:chr7:48880401-48880661:48881041:48880401-48881408:48881596:-	E2f8	108961	ENSMUSG00000046179	protein_coding	chr7	0	0	NM_001013368;NM_001360812	XM_006540554	ENSMUST00000058745.14	ENSMUST00000119223.1,ENSMUST00000058745.14	-0.2	0.132368	-0.2	0.130869	-0.75	0.0494505	NA	1	0	1	-0.3	0.117383	-0.55	0.0659341	NA	1	0.2	0.113387	-0.1	0.13037	0.75	0.0564436	NA	1	0	1	0	0	0	0	0	0	0	0	0	0	0
AF	ENSMUSG00000045942.12;AF:chr11:51254664-51262777:51262951:51254664-51262995:51263046:-	BC049762	193286	ENSMUSG00000045942	protein_coding	chr11	0	0	NM_001358281;NM_177567;NM_001358279;NM_001358280;NM_001358282	XM_006532584	ENSMUST00000065950.9	ENSMUST00000065950.9,ENSMUST00000054226.2	NA	1	-0.790476	0.0499501	0.6	0.0764236	0	1	0.6	0.0879121	NA	1	NA	1	0.790476	0.0474525	NA	1	NA	1	0	1	NA	1	0	0	0	0	0	0	1	0	0	1	0	0	1
AF	ENSMUSG00000045438.12;AF:chr5:139342674-139345072:139345233:139342674-139351211:139351418:-	Cox19	68033	ENSMUSG00000045438	protein_coding	chr5	0	0	NM_197980	NA	ENSMUST00000049630.12	ENSMUST00000049630.12,ENSMUST00000198966.4	0	1	-0.08007	0.0684316	0	1	-0.113771	0.0504496	0	1	-0.141838	0.031968	0	1	-0.0337005	1	0	1	-0.0617684	0.0914086	0	1	-0.0280679	1	0	0	0	0	0	0	0	0	1	0	0	0	1
AF	ENSMUSG00000045438.12;AF:chr5:139342674-139345072:139345160:139342674-139351211:139351418:-	Cox19	68033	ENSMUSG00000045438	protein_coding	chr5	0	0	NM_197980	NA	ENSMUST00000152715.1	ENSMUST00000152715.1,ENSMUST00000198966.4	0	1	-0.256353	0.0684316	0	1	-0.395352	0.0504496	0	1	-0.565537	0.031968	0	1	-0.138999	0.264735	0	1	-0.309184	0.0914086	0	1	-0.170185	0.252498	0	0	0	0	0	0	0	0	1	0	0	0	1
AF	ENSMUSG00000045438.12;AF:chr5:139342674-139345072:139345125:139342674-139351211:139351418:-	Cox19	68033	ENSMUSG00000045438	protein_coding	chr5	0	0	NM_197980	NA	ENSMUST00000133951.1	ENSMUST00000133951.1,ENSMUST00000198966.4	NA	1	NA	1	NA	1	-0.375035	0.0504496	NA	1	-0.51933	0.031968	0	1	NA	1	NA	1	NA	1	NA	1	-0.144295	0.252498	0	0	0	0	0	0	0	0	1	0	0	0	1
AF	ENSMUSG00000045201.5;AF:chr14:15358761-15436329:15436505:15358761-15438573:15438987:-	Lrrc3b	218763	ENSMUSG00000045201	protein_coding	chr14	0	0	NM_146052	XM_006518005;XM_006518006	ENSMUST00000163937.1	ENSMUST00000055211.4,ENSMUST00000163937.1	0.00129278	1	-0.022309	1	-0.167634	0.044955	-0.115568	0.0719281	-0.0672579	0.136364	-0.0725927	0.11988	-0.168927	0.0414585	-0.093259	0.0754246	-0.0685507	0.133866	-0.0502837	0.133367	0.100376	0.0869131	0.0429753	1	0	1	0	1	0	0	0	0	0	0	0	0	0.420875
AF	ENSMUSG00000045128.9;AF:chr8:70896312-70897129:70897283:70896312-70897359:70897398:-	Rpl18a	76808	ENSMUSG00000045128	protein_coding	chr8	0	0	NM_029751	NA	ENSMUST00000212709.1	ENSMUST00000212709.1,ENSMUST00000212019.1	-0.293436	0.0137363	0.04243	1	-0.191641	0.0412088	0.226868	0.03996	-0.261737	0.0237263	0.168095	0.108641	0.101795	0.244755	0.184438	0.0974026	0.0316987	1	0.125665	0.21978	-0.0700967	0.437063	-0.0587723	0.524476	1	1	1	0	0	0	0	1	0	0	0	0	0.590662
AF	ENSMUSG00000045128.9;AF:chr8:70896312-70897129:70897283:70896312-70897359:70897396:-	Rpl18a	76808	ENSMUSG00000045128	protein_coding	chr8	0	0	NM_029751	NA	ENSMUST00000212709.1	ENSMUST00000212796.1,ENSMUST00000212709.1	-0.225565	0.0137363	0.0481864	1	-0.17964	0.0412088	0.0481187	1	-0.215593	0.0237263	0.0847599	0.108641	0.0459242	1	-6.76402e-05	1	0.00997142	1	0.0365735	1	-0.0359527	1	0.0366411	1	1	1	1	0	0	0	0	0	0	0	0	0	0.431029
AF	ENSMUSG00000044647.16;AF:chr2:65930137:65930390-65948959:65931865:65932188-65948959:+	Csrnp3	77771	ENSMUSG00000044647	protein_coding	chr2	0	0	NM_153409;NM_178634;NM_001290665;NM_001290666	XM_030252233;XM_030252234;XM_030252236;XM_030252235;XM_030252237;XM_006500402	ENSMUST00000176109.7	ENSMUST00000176109.7,ENSMUST00000145598.8	-0.0078701	1	-0.328366	0.040959	0.0170878	1	-0.166375	0.107892	-0.00786054	1	-0.207554	0.101399	0.0249579	1	0.161991	0.127373	9.5651e-06	1	0.120812	0.192807	-0.0249484	1	-0.0411795	1	0	0	0	0	0	0	1	0	0	0	0	0	0.448505
AF	ENSMUSG00000044475.13;AF:chr10:60002805:60002907-60004795:60003327:60003416-60004795:+	Ascc1	69090	ENSMUSG00000044475	protein_coding	chr10	0	0	NM_026937;NM_001199187	XM_006514039;XM_006514041;XM_030245250;XM_006514042;XM_006514040	ENSMUST00000050516.12	ENSMUST00000164083.2,ENSMUST00000050516.12	0.0708096	0.0794206	-0.118732	0.028971	0.053161	0.113886	-0.0374983	1	-0.0336345	1	-0.124793	0.024975	-0.0176485	1	0.0812338	0.0589411	-0.104444	0.0539461	-0.00606084	1	-0.0867955	0.0509491	-0.0872947	0.0519481	0	0	0	0	0	0	1	0	1	0	0	0	0.427256
AF	ENSMUSG00000044465.19;AF:chr7:105381577-105383781:105384120:105381577-105384375:105384443:-	Fam160a2	74349	ENSMUSG00000044465	protein_coding	chr7	0	0	NM_199009;NM_001242363;NM_001242364;NM_001242365	XM_030243038;XM_030243034;XM_030243036;XM_006508251;XM_030243037;XM_030243032;XM_030243033;XM_030243035	ENSMUST00000210448.1	ENSMUST00000210448.1,ENSMUST00000211549.1	NA	1	-0.216044	0.0694306	NA	1	-0.208011	0.0594406	NA	1	0.0874308	0.13986	-0.208367	0.143856	0.00803271	1	-0.273529	0.0724276	0.303474	0.0384615	-0.0651617	0.239261	0.295442	0.03996	0	0	0	0	0	0	0	0	0	0	1	1	0.809249
AF	ENSMUSG00000044456.16;AF:chr12:102283048:102283326-102312975:102283641:102283782-102312975:+	Rin3	217835	ENSMUSG00000044456	protein_coding	chr12	0	0	NM_177620;NM_001161365	XM_030246670	ENSMUST00000056950.13	ENSMUST00000133820.1,ENSMUST00000056950.13	0.166295	0.521479	0.227012	0.132368	0.0631587	0.737263	0.291856	0.103397	-0.320689	0.0919081	0.261963	0.106893	-0.103136	0.651848	0.0648448	0.684815	-0.486984	0.0424575	0.0349516	1	-0.383848	0.0689311	-0.0298932	1	0	0	0	0	1	0	0	0	0	0	0	0	0
AF	ENSMUSG00000044288.6;AF:chr4:33924632:33925158-33943552:33926202:33926694-33943552:+	Cnr1	12801	ENSMUSG00000044288	protein_coding	chr4	0	0	NM_001355020;NM_001355021;NM_007726;NM_001365881	XM_030253149;XM_006537594;XM_006537595;XM_006537592;XM_006537591;XM_030253148;XM_006537593	ENSMUST00000057188.6	ENSMUST00000084736.2,ENSMUST00000057188.6	-0.00346788	1	0.075545	0.0434565	-0.0122095	1	0.0414109	1	-0.0101334	1	0.0494144	1	-0.00874165	1	-0.034134	1	-0.00666549	1	-0.0261305	1	0.00207616	1	0.00800353	1	0	0	0	0	0	0	1	0	0	0	0	0	0.845991
AF	ENSMUSG00000044252.17;AF:chr18:12841346-12862107:12862673:12841346-12863143:12863380:-	Osbpl1a	64291	ENSMUSG00000044252	protein_coding	chr18	0	0	NM_001252493;NM_001252492;NM_207530;NM_001252491;NM_001252490;NM_001252489	XM_006526144;XM_006526143;XM_006526141;XM_006526142;XM_030250564;XM_017317961;XM_006526147;XM_017317964;XM_017317962;XM_017317963;XM_030250568;XM_030250569;XM_030250565;XM_030250567;XM_006526148;XM_030250566;XM_017317965;XM_030250563;XM_017317960	ENSMUST00000121808.7	ENSMUST00000121808.7,ENSMUST00000117361.7	0.239526	0.105644	-0.0466881	1	0.44791	0.017982	-0.0781896	0.35298	0.329791	0.0674326	0.207754	0.145355	0.208384	0.0854146	-0.0315015	1	0.0902657	0.361888	0.254442	0.13986	-0.118118	0.267233	0.285944	0.0644356	0	1	0	0	0	0	0	0	0	0	0	0	0.503268
AF	ENSMUSG00000044252.17;AF:chr18:12841346-12862107:12862423:12841346-12863143:12863380:-	Osbpl1a	64291	ENSMUSG00000044252	protein_coding	chr18	0	0	NM_001252493;NM_001252492;NM_207530;NM_001252491;NM_001252490;NM_001252489	XM_006526144;XM_006526143;XM_006526141;XM_006526142;XM_030250564;XM_017317961;XM_006526147;XM_017317964;XM_017317962;XM_017317963;XM_030250568;XM_030250569;XM_030250565;XM_030250567;XM_006526148;XM_030250566;XM_017317965;XM_030250563;XM_017317960	ENSMUST00000121888.7	ENSMUST00000121888.7,ENSMUST00000117361.7	0.123301	0.105644	0.00121431	1	0.234212	0.017982	-0.112148	0.35298	0.157691	0.0674326	0.0975868	0.145355	0.11091	0.0899101	-0.113362	0.363636	0.0343896	1	0.0963725	0.253746	-0.0765204	0.267233	0.209735	0.0644356	0	1	0	0	0	0	0	0	0	0	0	0	0.819191
AF	ENSMUSG00000043716.13;AF:chr1:16103684-16104137:16104227:16103684-16104365:16104662:-	Rpl7	19989	ENSMUSG00000043716	protein_coding	chr1	0	1	NM_011291	NA	ENSMUST00000149566.1	ENSMUST00000058437.13,ENSMUST00000149566.1	0.0253874	1	-0.065472	0.0494505	0.0337196	1	-0.0182746	1	0.0306855	1	-0.00879037	1	0.00833213	1	0.0471974	1	0.00529807	1	0.0566816	0.0734266	-0.00303406	1	0.00948425	1	0	0	0	0	0	0	1	0	0	0	0	0	0.326212
AF	ENSMUSG00000043673.10;AF:chr12:11119948-11150185:11150373:11119948-11150717:11150842:-	Kcns3	238076	ENSMUSG00000043673	protein_coding	chr12	0	0	NM_173417;NM_001168564	XM_011243862;XM_011243867;XM_011243865;XM_011243863;XM_011243864;XM_011243866;XM_006515080;XM_006515082	ENSMUST00000055673.1	ENSMUST00000164495.7,ENSMUST00000055673.1	-0.262942	0.044955	-0.18538	0.0474525	0.113467	0.115385	-0.0366329	1	-0.0945618	0.132867	-0.102741	0.0979021	0.376409	0.0174825	0.148747	0.0734266	0.16838	0.0829171	0.082639	0.133866	-0.208029	0.043956	-0.0661084	0.150849	1	0	0	1	0	1	1	0	0	0	0	0	1
AF	ENSMUSG00000042675.15;AF:chr7:126777147:126777203-126777771:126777213:126777241-126777771:+	Ypel3	66090	ENSMUSG00000042675	protein_coding	chr7	0	0	NM_025347;NM_026875	XM_030242883;XM_030242884	ENSMUST00000132643.1	ENSMUST00000132643.1,ENSMUST00000106356.1	0	1	NA	1	-0.0139624	1	NA	1	-0.0262402	1	NA	1	-0.0139624	1	-0.16359	0.0594406	-0.0262402	1	-0.00705432	1	-0.0122778	1	0.156536	0.0291375	0	0	0	0	0	0	0	0	0	0	0	1	0
AF	ENSMUSG00000042675.15;AF:chr7:126776999:126777103-126777771:126777213:126777241-126777771:+	Ypel3	66090	ENSMUSG00000042675	protein_coding	chr7	0	0	NM_025347;NM_026875	XM_030242883;XM_030242884	ENSMUST00000156891.2	ENSMUST00000156891.2,ENSMUST00000106356.1	0.0247467	1	0.0990858	0.0799201	0.0241118	1	-0.0488672	1	0.00381142	1	0.204898	0.0162338	-0.000634873	1	-0.147953	0.0594406	-0.0209352	1	0.105812	0.0664336	-0.0203004	1	0.253765	0.0262238	0	0	0	0	0	0	0	0	1	0	0	1	0.016269
AF	ENSMUSG00000042675.15;AF:chr7:126776975:126777203-126777771:126777213:126777241-126777771:+	Ypel3	66090	ENSMUSG00000042675	protein_coding	chr7	0	0	NM_025347;NM_026875	XM_030242883;XM_030242884	ENSMUST00000170882.7	ENSMUST00000170882.7,ENSMUST00000106356.1	0.018951	1	0.0984843	0.0799201	0.0225932	1	-0.0076718	1	0.015338	1	0.212093	0.0162338	0.00364225	1	-0.106156	0.0885781	-0.00361295	1	0.113609	0.0664336	-0.0072552	1	0.219765	0.0262238	0	0	0	0	0	0	0	0	1	0	0	1	0.021047
AF	ENSMUSG00000042675.15;AF:chr7:126776955:126777103-126777771:126777213:126777241-126777771:+	Ypel3	66090	ENSMUSG00000042675	protein_coding	chr7	0	0	NM_025347;NM_026875	XM_030242883;XM_030242884	ENSMUST00000038614.11	ENSMUST00000038614.11,ENSMUST00000106356.1	0.0775562	0.0779221	-0.0193693	1	0.111853	0.0384615	-0.0374606	1	0.0028871	1	0.0515396	0.0624376	0.0342972	1	-0.0180913	1	-0.0746691	0.104895	0.0709089	0.0664336	-0.108966	0.0454545	0.0890002	0.0358392	0	1	0	0	0	1	0	0	0	0	0	1	0.700919
AF	ENSMUSG00000042404.16;AF:chr3:90265185:90265561-90267413:90266514:90266666-90267413:+	Dennd4b	229541	ENSMUSG00000042404	protein_coding	chr3	0	0	NM_001356483;NM_201407	XM_006501355;XM_017319543;XM_006501357	ENSMUST00000129564.7	ENSMUST00000098914.9,ENSMUST00000129564.7	0.103768	0.0764236	-0.200454	0.048951	0.145678	0.0424575	-0.232998	0.0384615	0.0616842	0.12038	-0.159515	0.0539461	0.04191	1	-0.0325442	1	-0.0420833	1	0.0409388	1	-0.0839933	0.0869131	0.073483	0.13037	0	1	0	0	0	0	1	1	0	0	0	0	0.295056
AF	ENSMUSG00000041817.13;AF:chr13:97067287:97067322-97091818:97071643:97071711-97091818:+	Fam169a	320557	ENSMUSG00000041817	protein_coding	chr13	1	0	NA	NA	ENSMUST00000169863.7	ENSMUST00000042517.6,ENSMUST00000169863.7	-0.0449251	1	0.297951	0.00699301	-0.124699	0.0324675	0.224929	0.00699301	-0.0789868	0.0639361	0.121629	0.0464535	-0.0797738	0.0634366	-0.073022	0.0974026	-0.0340617	1	-0.176322	0.026973	0.0457122	1	-0.1033	0.0519481	0	1	0	0	0	0	1	1	1	0	1	0	0.614359
AF	ENSMUSG00000041801.5;AF:chr1:135766119:135766894-135768478:135767134:135767257-135768478:+	Phlda3	27280	ENSMUSG00000041801	protein_coding	chr1	0	1	NM_013750	NA	ENSMUST00000038945.5	ENSMUST00000038945.5,ENSMUST00000136445.1	0.0775178	0.0654346	0.0309814	1	0.0294961	1	-0.00472361	1	0.106195	0.048951	0.0532354	0.0814186	-0.0480217	1	-0.035705	1	0.0286767	1	0.0222541	1	0.0766984	0.0779221	0.057959	0.0904096	0	0	1	0	0	0	0	0	0	0	0	0	0.852518
AF	ENSMUSG00000041164.15;AF:chr11:6389074:6389140-6395125:6389364:6389513-6395125:+	Zmiz2	52915	ENSMUSG00000041164	protein_coding	chr11	0	0	NM_028601;NM_001005867	XM_011243732;XM_030246147;XM_006514750;XM_011243734;XM_006514748;XM_030246146;XM_030246144;XM_030246145;XM_030246149;XM_017314664;XM_030246142;XM_030246143;XM_030246148;XM_011243733;XM_011243735	ENSMUST00000109787.7	ENSMUST00000109787.7,ENSMUST00000012612.10	-0.0620828	0.0729271	0.0400859	1	-0.144442	0.0164835	-0.0589423	0.0874126	-0.0323742	1	0.0412361	1	-0.0823593	0.0484515	-0.0990281	0.0529471	0.0297086	1	0.00115021	1	0.112068	0.0274725	0.100178	0.0584416	0	1	0	1	0	1	0	0	0	0	0	0	0.360709
AF	ENSMUSG00000040714.14;AF:chr7:19399549-19399809:19399921:19399549-19404021:19404104:-	Klc3	232943	ENSMUSG00000040714	protein_coding	chr7	0	0	NM_001286039;NM_001286038;NM_146182	XM_030242434;XM_030242433;XM_030242432;XM_017322153;XM_030242435	ENSMUST00000108459.8	ENSMUST00000108459.8,ENSMUST00000108458.9	0.4659	0.0504496	-0.0184354	1	0.35628	0.0639361	0.11148	0.172827	-0.00372328	1	0.0210728	1	-0.10962	0.196803	0.129915	0.14036	-0.469623	0.0434565	0.0395083	1	-0.360003	0.0514486	-0.0904072	0.176823	0	0	0	0	1	0	0	0	0	0	0	0	0
AF	ENSMUSG00000040649.15;AF:chr6:122472763-122486350:122486439:122472763-122498632:122498761:-	Rimklb	108653	ENSMUSG00000040649	protein_coding	chr6	0	0	NM_027664	XM_030255058;XM_030255055;XM_030255056;XM_030255057	ENSMUST00000205114.1	ENSMUST00000205114.1,ENSMUST00000204045.1	-0.269992	0.0599401	0.0147416	1	0.0108995	1	-0.195351	0.0689311	-0.275329	0.0529471	0.015137	1	0.280892	0.046953	-0.210092	0.0614386	-0.00533701	1	0.000395384	1	-0.286229	0.0549451	0.210488	0.0604396	0	0	0	1	0	0	0	0	0	0	0	0	0.741584
AF	ENSMUSG00000040112.9;AF:chr6:147042764:147042900-147046111:147044595:147044642-147046111:+	Mrps35	232536	ENSMUSG00000040112	protein_coding	chr6	0	1	NM_145573	XM_006507037;XM_017321561;XM_006507035	ENSMUST00000149660.1,ENSMUST00000036111.9	ENSMUST00000036111.9,ENSMUST00000137556.2,ENSMUST00000149660.1	0.0469017	1	0.0390577	1	0.160998	0.0324675	0.115493	0.0504496	0.191114	0.0294705	0.0140872	1	0.114096	0.0644356	0.0764353	0.0839161	0.144213	0.0524476	-0.0249705	1	0.0301164	1	-0.101406	0.0644356	0	1	1	0	0	0	0	0	0	0	0	0	0.501071
AF	ENSMUSG00000040055.8;AF:chr14:57130964-57131987:57132059:57130964-57133186:57133611:-	Gjb6	14623	ENSMUSG00000040055	protein_coding	chr14	0	0	NM_001010937;NM_001271663	XM_006518561;XM_006518560;XM_030247651	ENSMUST00000162931.1	ENSMUST00000162931.1,ENSMUST00000039380.8	0.122531	0.030969	0.000645102	1	0.00484101	1	-0.0668851	0.0629371	-0.0144859	1	-0.0218823	1	-0.11769	0.038961	-0.0675302	0.0949051	-0.137017	0.022977	-0.0225274	1	-0.0193269	1	0.0450028	1	1	0	0	1	1	0	0	0	0	0	0	0	0.0527449
[truncated: 718 more rows]
[truncated: 36 more columns]
