# Supplementary material for: A post-transcriptional regulatory landscape of aging in the female mouse hippocampus
Source: Front Aging Neurosci. 2023 Mar 24;15:1119873. doi: 10.3389/fnagi.2023.1119873 (PMC10135431; doi:10.3389/fnagi.2023.1119873)
Supplement: Supplementary file 6 [file Table_6.XLSX]

## Sheet: Summary
Time [months]	6 vs 3	12 vs 3	20 vs 3	12 vs 6	20 vs 6	20 vs 12
Transcriptome (Ts)
Events	253	295	220	243	226	275
Genes/IDs	208	241	183	201	197	232
Translatome (Ps)
Events	196	251	262	246	201	297
Genes/IDs	173	208	251	209	166	244
All: Ts & PS
Events	420	505	455	459	395	533
Overlap (Ts & Ps)	29	41	27	29	32	38
Genes/IDs	345	411	370	381	325	435

## Sheet: GO_Time comparison_all
Age comparison	Term	Gene Set	Description	Size	Expect	Ratio	No. Genes	P Value	FDR
6 vs. 3 months	BP	GO:1903827	regulation of cellular protein localization	474	9.6047	2.707	25.9999	4.1474e-06	0.029552																Celf1	Celf1	CUGBP, Elav-like family member 1	13046
		GO:0000380	alternative mRNA splicing, via spliceosome	69	1.3982	6.4371	9.00035	9.9214e-06	0.029552		Celf1	CUGBP, Elav-like family member 1													Celf2	Celf2	CUGBP, Elav-like family member 2	14007
		GO:0032880	regulation of protein localization	856	17.345	2.1332	37.0004	1.032e-05	0.029552		Celf2	CUGBP, Elav-like family member 2													Pqbp1	Pqbp1	polyglutamine binding protein 1	54633
		GO:0120035	regulation of plasma membrane bounded cell projection organization	675	13.678	2.2665	31.0012	1.7974e-05	0.031429		Pqbp1	polyglutamine binding protein 1													Rbm7	Rbm7	RNA binding motif protein 7	67010
		GO:0000381	regulation of alternative mRNA splicing, via spliceosome	58	1.1753	6.807	8.00027	2.0508e-05	0.031429		Rbm7	RNA binding motif protein 7													Rbmx	Rbmx	RNA binding motif protein, X chromosome	19655
		GO:0031344	regulation of cell projection organization	682	13.819	2.2432	30.9988	2.195e-05	0.031429		Rbmx	RNA binding motif protein, X chromosome													Rnps1	Rnps1	ribonucleic acid binding protein S1	19826
		GO:0060341	regulation of cellular localization	845	17.122	2.0441	34.9991	4.4301e-05	0.054371		Rnps1	ribonucleic acid binding protein S1													Sap18	Sap18	Sin3-associated polypeptide 18	20220
		GO:0048024	regulation of mRNA splicing, via spliceosome	88	1.7831	5.0472	8.99966	7.1513e-05	0.076796		Sap18	Sin3-associated polypeptide 18													Srsf1	Srsf1	serine/arginine-rich splicing factor 1	110809
		GO:0043933	protein-containing complex subunit organization	1697	34.386	1.6285	55.9976	0.00014064	0.11948		Srsf1	serine/arginine-rich splicing factor 1													Srsf6	Srsf6	serine/arginine-rich splicing factor 6	67996
		GO:0043484	regulation of RNA splicing	119	2.4113	4.1471	9.9999	0.00015176	0.11948		Srsf6	serine/arginine-rich splicing factor 6
	CC	GO:0045202	synapse	1258	21.502	2.2324	48.0011	8.3925e-08	9.366e-05
		GO:0097458	neuron part	1767	30.202	1.9535	58.9996	2.2512e-07	0.00012562
		GO:0098831	presynaptic active zone cytoplasmic component	20	0.34184	17.552	5.99998	7.4304e-07	0.00027641
		GO:0044456	synapse part	1014	17.331	2.2502	38.9982	1.4018e-06	0.00039111
		GO:0043005	neuron projection	1359	23.228	1.9803	45.9984	4.7056e-06	0.0010194
		GO:0044448	cell cortex part	166	2.8373	4.5818	12.9999	5.4809e-06	0.0010194
		GO:0099738	cell cortex region	45	0.76915	9.101	7.00003	1.019e-05	0.0016246
		GO:0098794	postsynapse	684	11.691	2.395	27.9999	1.6482e-05	0.0022025
		GO:0044463	cell projection part	1436	24.544	1.8742	46.0004	1.9736e-05	0.0022025
		GO:0120038	plasma membrane bounded cell projection part	1436	24.544	1.8742	46.0004	1.9736e-05	0.0022025
		GO:0005739	mitochondrion	1623	27.741	1.8024	50.0004	2.2789e-05	0.0023121
		GO:0048786	presynaptic active zone	82	1.4016	5.7079	8.00019	7.7758e-05	0.0072315
		GO:0048788	cytoskeleton of presynaptic active zone	6	0.10255	29.253	2.9999	9.4951e-05	0.0081512
		GO:0031252	cell leading edge	385	6.5805	2.7354	18.0003	0.00011301	0.0089983
		GO:0098590	plasma membrane region	1101	18.819	1.913	36.0007	0.00012094	0.0089983
		GO:0098978	glutamatergic synapse	464	7.9308	2.5218	19.9999	0.0001425	0.0099396
		GO:0098588	bounding membrane of organelle	1432	24.476	1.7568	42.9994	0.00017051	0.010686
		GO:0036477	somatodendritic compartment	949	16.22	1.9728	31.9988	0.00017236	0.010686
		GO:0031253	cell projection membrane	298	5.0935	2.9449	14.9998	0.00019134	0.011239
		GO:0099572	postsynaptic specialization	406	6.9394	2.5939	18.0001	0.00021838	0.011794
		GO:0048471	perinuclear region of cytoplasm	673	11.503	2.1733	24.9995	0.00022193	0.011794
		GO:0014069	postsynaptic density	377	6.4438	2.6382	17	0.00026825	0.012959
		GO:0030863	cortical cytoskeleton	99	1.6921	4.7278	7.99991	0.00029126	0.012959
		GO:0032279	asymmetric synapse	381	6.5121	2.6105	16.9998	0.00030329	0.012959
		GO:0019898	extrinsic component of membrane	278	4.7516	2.9464	14.0001	0.00031078	0.012959
		GO:0030425	dendrite	690	11.794	2.1198	25.0009	0.00032343	0.012959
		GO:0005782	peroxisomal matrix	20	0.34184	11.701	3.99987	0.00032514	0.012959
		GO:0031907	microbody lumen	20	0.34184	11.701	3.99987	0.00032514	0.012959
		GO:0097447	dendritic tree	692	11.828	2.1137	25.0008	0.00033772	0.012996
		GO:0005938	cell cortex	290	4.9567	2.8244	13.9997	0.00047535	0.017683
		GO:0044429	mitochondrial part	838	14.323	1.9549	28	0.00052112	0.01876
		GO:0099569	presynaptic cytoskeleton	10	0.17092	17.552	2.99999	0.0005415	0.018885
		GO:0098984	neuron to neuron synapse	402	6.8711	2.4741	16.9998	0.00056008	0.018941
		GO:0099568	cytoplasmic region	479	8.1872	2.3207	19	0.00058728	0.019277
		GO:0031966	mitochondrial membrane	575	9.828	2.1367	20.9995	0.00088685	0.028278
		GO:0044297	cell body	702	11.999	2.0002	24.0004	0.00096578	0.029939
		GO:0008180	COP9 signalosome	29	0.49567	8.0698	3.99996	0.0014128	0.042614
		GO:0005856	cytoskeleton	1791	30.612	1.5353	46.9986	0.0016598	0.048745
	MF	GO:0003723	RNA binding	941	17.99	1.89	34.0011	0.00025002	0.26622
		GO:0042578	phosphoric ester hydrolase activity	316	6.0411	2.6485	15.9999	0.0003898	0.26622
		GO:0019904	protein domain specific binding	708	13.535	1.9948	26.9996	0.00049571	0.26622
		GO:0016791	phosphatase activity	238	4.5499	2.8572	13	0.00067561	0.26622
		GO:0051428	peptide hormone receptor binding	11	0.21029	14.266	3	0.0010174	0.26622
		GO:0043560	insulin receptor substrate binding	11	0.21029	14.266	3	0.0010174	0.26622
		GO:0140096	catalytic activity, acting on a protein	1831	35.004	1.5141	52.9996	0.0011807	0.26622
		GO:0043021	ribonucleoprotein complex binding	137	2.6191	3.4363	9.00001	0.0012703	0.26622
		GO:0032182	ubiquitin-like protein binding	88	1.6823	4.1609	6.99988	0.0014654	0.26622
		GO:0019900	kinase binding	726	13.879	1.8733	25.9995	0.0015623	0.26622
12 vs. 3 month	BP	GO:0048024	regulation of mRNA splicing, via spliceosome	88	2.1398	4.6734	10.0001	5.3161e-05	0.19542
		GO:0050684	regulation of mRNA processing	126	3.0638	3.9167	12	5.7201e-05	0.19542
		GO:0000381	regulation of alternative mRNA splicing, via spliceosome	58	1.4103	5.6725	7.99993	7.4771e-05	0.19542
		GO:1903827	regulation of cellular protein localization	474	11.526	2.2558	26.0004	9.7777e-05	0.19542
		GO:0051172	negative regulation of nitrogen compound metabolic process	1909	46.419	1.5296	71.0025	0.0001354	0.19542
		GO:0043484	regulation of RNA splicing	119	2.8936	3.8015	11	0.00015174	0.19542
		GO:0060341	regulation of cellular localization	845	20.547	1.8494	37.9996	0.00018279	0.19542
		GO:0033157	regulation of intracellular protein transport	210	5.1063	2.9376	15.0003	0.00019472	0.19542
		GO:1903311	regulation of mRNA metabolic process	211	5.1306	2.9236	14.9998	0.00020509	0.19542
		GO:0045786	negative regulation of cell cycle	390	9.4831	2.3199	21.9998	0.00022747	0.19542
	CC	GO:0097458	neuron part	1767	38.974	1.8474	72.0006	1.2131e-07	0.00013538
		GO:0045202	synapse	1258	27.747	2.0182	55.999	2.621e-07	0.00014625
		GO:0044456	synapse part	1014	22.366	2.1014	46.9999	9.1827e-07	0.00019253
		GO:0098984	neuron to neuron synapse	402	8.8668	2.9323	26.0001	9.6317e-07	0.00019253
		GO:0014069	postsynaptic density	377	8.3154	3.0065	25.0003	9.9581e-07	0.00019253
		GO:0099572	postsynaptic specialization	406	8.955	2.9034	25.9999	1.1601e-06	0.00019253
		GO:0032279	asymmetric synapse	381	8.4036	2.9749	24.9999	1.2076e-06	0.00019253
		GO:0098794	postsynapse	684	15.087	2.3199	35.0003	3.0842e-06	0.00043024
		GO:0030425	dendrite	690	15.219	2.2997	34.9991	3.7458e-06	0.00044574
		GO:0097447	dendritic tree	692	15.263	2.2931	34.9996	3.9941e-06	0.00044574
		GO:0044463	cell projection part	1436	31.673	1.7996	56.9987	7.6748e-06	0.00071376
		GO:0120038	plasma membrane bounded cell projection part	1436	31.673	1.7996	56.9987	7.6748e-06	0.00071376
		GO:0005739	mitochondrion	1623	35.798	1.7319	61.9986	9.5738e-06	0.00082187
		GO:0036477	somatodendritic compartment	949	20.932	1.9587	40.9995	2.6441e-05	0.0019636
		GO:0043005	neuron projection	1359	29.975	1.7681	52.9988	2.7706e-05	0.0019636
		GO:0043197	dendritic spine	195	4.3011	3.4875	15.0001	2.8151e-05	0.0019636
		GO:0044309	neuron spine	199	4.3893	3.4174	15	3.5675e-05	0.0023419
		GO:0005730	nucleolus	840	18.528	1.997	37.0004	4.5126e-05	0.0027978
		GO:0098978	glutamatergic synapse	464	10.234	2.345	23.9987	9.9831e-05	0.0058637
		GO:0005777	peroxisome	132	2.9115	3.7781	10.9999	0.00016295	0.0086599
		GO:0042579	microbody	132	2.9115	3.7781	10.9999	0.00016295	0.0086599
		GO:0016272	prefoldin complex	6	0.13234	22.669	3.00002	0.00020232	0.010263
		GO:0016607	nuclear speck	351	7.7419	2.4542	19.0002	0.00030112	0.014611
		GO:0005856	cytoskeleton	1791	39.504	1.5442	61.0021	0.00031836	0.014804
		GO:0098590	plasma membrane region	1101	24.284	1.7295	41.9992	0.00033458	0.014936
		GO:0030424	axon	676	14.91	1.945	29	0.00048113	0.020651
		GO:0044451	nucleoplasm part	983	21.682	1.7526	37.9999	0.00050877	0.021029
		GO:0097060	synaptic membrane	459	10.124	2.173	21.9995	0.00055426	0.021406
		GO:0030663	COPI-coated vesicle membrane	18	0.39702	10.075	3.99998	0.00055626	0.021406
		GO:0005782	peroxisomal matrix	20	0.44113	9.0675	3.99995	0.00085062	0.030622
		GO:0031907	microbody lumen	20	0.44113	9.0675	3.99995	0.00085062	0.030622
		GO:0031252	cell leading edge	385	8.4918	2.2374	18.9996	0.00092884	0.032393
		GO:0044427	chromosomal part	751	16.565	1.8111	30.0009	0.0012149	0.041087
	MF	GO:0042802	identical protein binding	1615	36.678	1.8267	66.9997	5.8691e-07	0.0010001
		GO:0003729	mRNA binding	208	4.7239	3.387	15.9998	2.1798e-05	0.018572
		GO:0003723	RNA binding	941	21.371	1.9185	41.0003	4.2721e-05	0.024265
		GO:0002039	p53 binding	64	1.4535	5.504	8.00006	9.487e-05	0.040415
		GO:0042803	protein homodimerization activity	794	18.032	1.8855	33.9993	0.00027807	0.094767
		GO:0008379	thioredoxin peroxidase activity	7	0.15898	18.871	3.00011	0.0003795	0.10778
		GO:0016209	antioxidant activity	62	1.4081	4.9713	7.00009	0.00049153	0.11304
		GO:0019900	kinase binding	726	16.488	1.8801	30.9991	0.00054604	0.11304
		GO:0003677	DNA binding	1598	36.292	1.543	55.9986	0.00060315	0.11304
		GO:0046983	protein dimerization activity	1175	26.685	1.6488	43.9982	0.00066337	0.11304
20 vs. 3 months	BP	GO:0006446	regulation of translational initiation	55	1.1418	6.1304	6.99969	0.00013373	0.75918
		GO:0044248	cellular catabolic process	1676	34.795	1.6094	55.9991	0.00019623	0.75918
		GO:1903829	positive regulation of cellular protein localization	281	5.8338	2.7427	16.0004	0.00026511	0.75918
		GO:0010256	endomembrane system organization	324	6.7265	2.5273	16.9999	0.00044469	0.88285
		GO:0009056	catabolic process	1876	38.947	1.5149	59.0008	0.00062918	0.88285
		GO:1902531	regulation of intracellular signal transduction	1411	29.293	1.6045	47.0006	0.00074312	0.88285
		GO:0051129	negative regulation of cellular component organization	643	13.349	1.9477	25.9998	0.000914	0.88285
		GO:0048709	oligodendrocyte differentiation	99	2.0553	3.8923	7.99984	0.0010477	0.88285
		GO:1901566	organonitrogen compound biosynthetic process	1402	29.107	1.5804	46.0007	0.0011661	0.88285
		GO:0006413	translational initiation	101	2.0968	3.8153	7.99992	0.0011936	0.88285
	CC	GO:0005739	mitochondrion	1623	30.158	1.7243	52.0014	5.5198e-05	0.0616
		GO:0016272	prefoldin complex	6	0.11149	26.908	2.99997	0.00012171	0.067913
		GO:0044429	mitochondrial part	838	15.571	1.9908	30.9987	0.00019352	0.07199
		GO:0044456	synapse part	1014	18.842	1.8576	35.0009	0.00027801	0.077565
		GO:0098978	glutamatergic synapse	464	8.6218	2.3197	20	0.00042914	0.095785
		GO:0045202	synapse	1258	23.376	1.7112	40.001	0.000533	0.099139
		GO:0048471	perinuclear region of cytoplasm	673	12.505	1.9991	24.9987	0.00077736	0.11642
		GO:0097458	neuron part	1767	32.834	1.5533	51.0011	0.00083452	0.11642
		GO:0098794	postsynapse	684	12.71	1.967	25.0006	0.00097822	0.1213
		GO:0043196	varicosity	12	0.22298	13.454	2.99997	0.0012323	0.13497
	MF	GO:0019900	kinase binding	726	14.245	2.0359	29.0014	0.00021908	0.16678
		GO:0003729	mRNA binding	208	4.0811	3.1854	12.9999	0.00023874	0.16678
		GO:0003723	RNA binding	941	18.463	1.8415	33.9996	0.00040651	0.16678
		GO:0140103	catalytic activity, acting on a glycoprotein	19	0.37279	10.73	4.00004	0.00044534	0.16678
		GO:0031369	translation initiation factor binding	34	0.6671	7.4952	5.00005	0.00048939	0.16678
		GO:0042802	identical protein binding	1615	31.687	1.5779	49.9989	0.0006854	0.1869
		GO:0008135	translation factor activity, RNA binding	78	1.5304	4.574	7.00005	0.00083489	0.1869
		GO:0019901	protein kinase binding	652	12.793	1.9543	25.0014	0.0010785	0.1869
		GO:0032454	histone demethylase activity (H3-K9 specific)	11	0.21583	13.9	3.00004	0.0010968	0.1869
		GO:0097001	ceramide binding	11	0.21583	13.9	3.00004	0.0010968	0.1869
12 vs. 6 months	BP	GO:0060341	regulation of cellular localization	845	18.865	2.2264	42.001	8.6041e-07	0.0073918
		GO:1903827	regulation of cellular protein localization	474	10.582	2.457	26	2.3269e-05	0.099951
		GO:0071705	nitrogen compound transport	1815	40.52	1.6042	65.0022	6.351e-05	0.13115
		GO:0042886	amide transport	1559	34.805	1.6377	57.0001	0.00011406	0.13115
		GO:0120035	regulation of plasma membrane bounded cell projection organization	675	15.069	2.0572	30.9999	0.00011412	0.13115
		GO:0050684	regulation of mRNA processing	126	2.8129	3.9105	10.9998	0.00011959	0.13115
		GO:0090312	positive regulation of protein deacetylation	23	0.51347	9.7376	4.99997	0.00012985	0.13115
		GO:0022604	regulation of cell morphogenesis	467	10.426	2.302	24.0007	0.00013255	0.13115
		GO:0031344	regulation of cell projection organization	682	15.226	2.036	31.0001	0.0001374	0.13115
		GO:0099072	regulation of postsynaptic membrane neurotransmitter receptor levels	90	2.0092	4.4793	8.99981	0.00017762	0.13294
	MF	GO:0008047	enzyme activator activity	400	8.3369	2.5189	20.9998	0.00010076	0.10165
		GO:0003729	mRNA binding	208	4.3352	3.2294	14.0001	0.00011931	0.10165
		GO:0030234	enzyme regulator activity	770	16.049	1.9316	31.0002	0.00033793	0.17982
		GO:0005225	volume-sensitive anion channel activity	8	0.16674	17.992	2.99999	0.00046432	0.17982
		GO:0016740	transferase activity	1996	41.601	1.4903	61.998	0.00067575	0.17982
		GO:0030552	cAMP binding	20	0.41685	9.5959	4.00005	0.00068796	0.17982
		GO:0004601	peroxidase activity	35	0.72948	6.8542	5	0.00073871	0.17982
		GO:0003723	RNA binding	941	19.613	1.7336	34.0011	0.0011953	0.22253
		GO:0016684	oxidoreductase activity, acting on peroxide as acceptor	39	0.81285	6.1512	5	0.0012242	0.22253
		GO:0051920	peroxiredoxin activity	11	0.22927	13.085	3	0.0013059	0.22253
	CC	GO:0097458	neuron part	1767	33.961	2.0906	70.9989	6.0248e-10	6.7237e-07
		GO:0045202	synapse	1258	24.179	2.1093	51.0008	2.193e-07	0.00011522
		GO:0036477	somatodendritic compartment	949	18.24	2.3027	42.0012	3.1299e-07	0.00011522
		GO:0043005	neuron projection	1359	26.12	2.0291	53.0001	4.1297e-07	0.00011522
		GO:0044456	synapse part	1014	19.489	2.2064	43.0005	7.0709e-07	0.00015782
		GO:0030425	dendrite	690	13.262	2.3376	31.0013	9.6133e-06	0.0015046
		GO:0097447	dendritic tree	692	13.3	2.3308	30.9996	1.0181e-05	0.0015046
		GO:0098978	glutamatergic synapse	464	8.918	2.6912	24.0001	1.0786e-05	0.0015046
		GO:0044297	cell body	702	13.492	2.2235	29.9995	3.4792e-05	0.0043142
		GO:0031984	organelle subcompartment	1327	25.505	1.8036	46.0008	5.7178e-05	0.006381
		GO:0044463	cell projection part	1436	27.6	1.7391	47.9992	9.4661e-05	0.0088035
		GO:0120038	plasma membrane bounded cell projection part	1436	27.6	1.7391	47.9992	9.4661e-05	0.0088035
		GO:0043025	neuronal cell body	621	11.936	2.1784	26.0014	0.00016467	0.01391
		GO:0098588	bounding membrane of organelle	1432	27.523	1.7077	47.001	0.0001745	0.01391
		GO:0030424	axon	676	12.993	2.0781	27.0008	0.00026322	0.019583
		GO:0098794	postsynapse	684	13.146	2.0538	26.9993	0.00031704	0.022114
		GO:0043197	dendritic spine	195	3.7479	3.2018	12	0.00039472	0.025912
		GO:0044309	neuron spine	199	3.8248	3.1375	12.0003	0.00047403	0.028031
		GO:0005739	mitochondrion	1623	31.194	1.6029	50.0009	0.00047724	0.028031
		GO:0048471	perinuclear region of cytoplasm	673	12.935	2.0101	26.0006	0.00056694	0.031635
		GO:0098590	plasma membrane region	1101	21.161	1.7485	37	0.00059885	0.031825
20 vs. 6 months	BP	GO:1903827	regulation of cellular protein localization	474	8.5937	2.7928	24.0005	5.7098e-06	0.049053
		GO:0032880	regulation of protein localization	856	15.519	2.1908	33.999	1.3252e-05	0.056925
		GO:0034613	cellular protein localization	1515	27.467	1.7111	46.9988	0.00015825	0.39052
		GO:0070727	cellular macromolecule localization	1524	27.63	1.701	46.9986	0.00018183	0.39052
		GO:0060341	regulation of cellular localization	845	15.32	1.9582	29.9996	0.00032347	0.39942
		GO:0008654	phospholipid biosynthetic process	146	2.647	3.7779	10.0001	0.00032864	0.39942
		GO:0097164	ammonium ion metabolic process	150	2.7195	3.6771	9.99987	0.00040781	0.39942
		GO:0033157	regulation of intracellular protein transport	210	3.8073	3.1518	11.9998	0.00045583	0.39942
		GO:0045454	cell redox homeostasis	55	0.99716	6.0171	6.00001	0.00046133	0.39942
		GO:0031345	negative regulation of cell projection organization	185	3.3541	3.2796	11.0001	0.00056208	0.39942
	CC	GO:0005739	mitochondrion	1623	26.359	1.783	46.9981	5.2571e-05	0.05867
		GO:0044429	mitochondrial part	838	13.61	2.0573	27.9999	0.00022502	0.070455
		GO:0005794	Golgi apparatus	1251	20.318	1.8211	37.0011	0.00025051	0.070455
		GO:0048471	perinuclear region of cytoplasm	673	10.93	2.1957	23.999	0.00025253	0.070455
		GO:0030133	transport vesicle	330	5.3596	2.6121	13.9998	0.0010179	0.1929
		GO:0031967	organelle envelope	1028	16.696	1.7968	29.9994	0.0012589	0.1929
		GO:0031975	envelope	1028	16.696	1.7968	29.9994	0.0012589	0.1929
		GO:0005802	trans-Golgi network	196	3.1833	3.1414	10	0.0013828	0.1929
		GO:0030136	clathrin-coated vesicle	108	1.754	3.9908	6.99986	0.0018915	0.21189
		GO:0005758	mitochondrial intermembrane space	80	1.2993	4.6179	6.00004	0.0018986	0.21189
	MF	GO:0051920	peroxiredoxin activity	11	0.18737	21.349	4.00016	2.4654e-05	0.04201
		GO:0008379	thioredoxin peroxidase activity	7	0.11923	25.161	2.99995	0.00016237	0.13834
		GO:0043495	protein membrane anchor	12	0.2044	14.677	2.99998	0.00095813	0.41048
		GO:0016706	oxidoreductase activity, acting on paired donors, with incorporation or reduction of molecular oxygen, 2-oxoglutarate as one donor, and incorporation of one atom each of oxygen into both donors	45	0.76649	6.5232	4.99997	0.00096357	0.41048
		GO:0019210	kinase inhibitor activity	54	0.91979	5.436	4.99998	0.0022035	0.65514
		GO:0004601	peroxidase activity	35	0.59616	6.7096	4	0.0028388	0.65514
		GO:0042578	phosphoric ester hydrolase activity	316	5.3825	2.4152	12.9998	0.0030342	0.65514
		GO:0070728	leucine binding	6	0.1022	19.57	2.00005	0.0041423	0.65514
		GO:0016684	oxidoreductase activity, acting on peroxide as acceptor	39	0.66429	6.0214	3.99996	0.0042291	0.65514
		GO:0019843	rRNA binding	67	1.1412	4.3813	4.99994	0.0056309	0.65514
20 vs. 12 months	BP	GO:0051649	establishment of localization in cell	1703	43.105	1.624	70.0025	2.4037e-05	0.1798
		GO:0046907	intracellular transport	1383	35.005	1.6855	59.0009	4.1859e-05	0.1798
		GO:0060341	regulation of cellular localization	845	21.388	1.8702	39.9998	9.7944e-05	0.28048
		GO:0051301	cell division	509	12.883	2.0957	26.9989	0.00024124	0.41208
		GO:0071705	nitrogen compound transport	1815	45.94	1.502	69.0019	0.00030551	0.41208
		GO:0050684	regulation of mRNA processing	126	3.1892	3.4491	10.9999	0.00035418	0.41208
		GO:0048024	regulation of mRNA splicing, via spliceosome	88	2.2274	4.0406	9.00003	0.00037877	0.41208
		GO:0021549	cerebellum development	108	2.7336	3.6582	10.0001	0.00040813	0.41208
		GO:0032386	regulation of intracellular transport	419	10.605	2.1687	22.9991	0.0004317	0.41208
		GO:0007049	cell cycle	1391	35.208	1.5622	55.0019	0.00054565	0.41397
	CC	GO:0097458	neuron part	1767	39.851	1.9573	78.0004	2.3825e-09	2.6589e-06
		GO:0045202	synapse	1258	28.372	2.009	56.9993	2.4023e-07	0.00011878
		GO:0098588	bounding membrane of organelle	1432	32.296	1.9197	61.9986	3.193e-07	0.00011878
		GO:0036477	somatodendritic compartment	949	21.403	2.1025	44.9998	1.6238e-06	0.00038323
		GO:0030133	transport vesicle	330	7.4426	3.0903	22.9999	1.717e-06	0.00038323
		GO:0044456	synapse part	1014	22.869	2.0115	46.001	4.059e-06	0.00075498
		GO:0044463	cell projection part	1436	32.386	1.7909	58.0001	7.4678e-06	0.00098053
		GO:0120038	plasma membrane bounded cell projection part	1436	32.386	1.7909	58.0001	7.4678e-06	0.00098053
		GO:0099503	secretory vesicle	441	9.946	2.6141	25.9998	7.9075e-06	0.00098053
		GO:0048471	perinuclear region of cytoplasm	673	15.178	2.24	33.9987	9.2056e-06	0.0010273
		GO:0031984	organelle subcompartment	1327	29.928	1.8043	53.9991	1.3253e-05	0.0013445
		GO:0070382	exocytic vesicle	229	5.1647	3.2916	17.0001	1.7602e-05	0.001637
		GO:0044297	cell body	702	15.832	2.1475	33.9992	2.2171e-05	0.0019033
		GO:0008021	synaptic vesicle	213	4.8038	3.3307	16	2.6895e-05	0.0021439
		GO:0098793	presynapse	542	12.224	2.2906	28.0003	3.981e-05	0.0029618
		GO:0043005	neuron projection	1359	30.65	1.7292	53	5.145e-05	0.0035886
		GO:0000139	Golgi membrane	525	11.84	2.2803	26.9988	5.9229e-05	0.0038882
		GO:0043025	neuronal cell body	621	14.006	2.142	30.0009	7.2251e-05	0.0044796
		GO:0005819	spindle	309	6.9689	2.7264	19	7.742e-05	0.0045474
		GO:0000151	ubiquitin ligase complex	260	5.8638	2.8991	16.9997	8.7422e-05	0.0047398
		GO:0030425	dendrite	690	15.562	2.0563	32.0001	8.919e-05	0.0047398
		GO:0097447	dendritic tree	692	15.607	2.0504	32.0006	9.4131e-05	0.004775
		GO:0097227	sperm annulus	5	0.11277	26.604	3.00013	0.00010988	0.0053318
		GO:0098791	Golgi subcompartment	675	15.223	2.0363	30.9986	0.00013755	0.006396		Arfgap2	ADP-ribosylation factor GTPase activating protein 2
		GO:0044431	Golgi apparatus part	723	16.306	1.9625	32.0005	0.00020964	0.0093582		Arfip2	ADP-ribosylation factor interacting protein 2
		GO:0043197	dendritic spine	195	4.3979	2.956	13.0002	0.00048763	0.020931		Arhgap21	Rho GTPase activating protein 21
		GO:0098590	plasma membrane region	1101	24.831	1.6914	41.9992	0.00053464	0.022098		Atp2c1	ATPase, Ca++-sequestering
		GO:0005856	cytoskeleton	1791	40.393	1.5102	61.0015	0.00058242	0.022742		Cant1	calcium activated nucleotidase 1
		GO:0044309	neuron spine	199	4.4881	2.8966	13.0002	0.00059096	0.022742		Chpt1	choline phosphotransferase 1
		GO:0030424	axon	676	15.246	1.9021	28.9994	0.00068936	0.025644		Fam20b	family with sequence similarity 20, member B
		GO:0043204	perikaryon	154	3.4732	3.1671	11	0.0007409	0.026672		Galnt13	polypeptide N-acetylgalactosaminyltransferase 13
		GO:0098978	glutamatergic synapse	464	10.465	2.1023	22.0006	0.00086002	0.029182		Galnt6	polypeptide N-acetylgalactosaminyltransferase 6
		GO:0000164	protein phosphatase type 1 complex	9	0.20298	14.78	3.00004	0.00086292	0.029182		Gcnt1	glucosaminyl (N-acetyl) transferase 1, core 2
		GO:1902494	catalytic complex	1240	27.966	1.6091	45.0001	0.00095809	0.031448		Golga2	golgi autoantigen, golgin subfamily a, 2
		GO:0031410	cytoplasmic vesicle	1538	34.687	1.528	53.0017	0.0010857	0.034619		Ica1	islet cell autoantigen 1
		GO:0097708	intracellular vesicle	1540	34.732	1.526	53.001	0.0011181	0.03466		Litaf	LPS-induced TN factor
		GO:0044432	endoplasmic reticulum part	905	20.411	1.7148	35.0008	0.0012565	0.037897		Lpcat2	lysophosphatidylcholine acyltransferase 2
		GO:0019005	SCF ubiquitin ligase complex	56	1.263	4.7507	6.00013	0.0015789	0.044615		Man1c1	mannosidase, alpha, class 1C, member 1
		GO:0005940	septin ring	11	0.24809	12.093	3.00015	0.0016391	0.044615		Mob4	MOB family member 4, phocein
		GO:0031105	septin complex	11	0.24809	12.093	3.00015	0.0016391	0.044615		Pomgnt1	protein O-linked mannose beta 1,2-N-acetylglucosaminyltransferase
											Preb	prolactin regulatory element binding
	MF	GO:0003723	RNA binding	941	22.521	1.9094	43.0016	3.1407e-05	0.05104		Rab1a	RAB1A, member RAS oncogene family
		GO:0016740	transferase activity	1996	47.77	1.5491	74.0005	5.9906e-05	0.05104		Rab40c	Rab40C, member RAS oncogene family
		GO:0140096	catalytic activity, acting on a protein	1831	43.821	1.5518	68.0014	0.00012273	0.069103		Rab6a	RAB6A, member RAS oncogene family
		GO:0004601	peroxidase activity	35	0.83765	7.1629	6	0.00016221	0.069103		Srebf1	sterol regulatory element binding transcription factor 1
		GO:0016684	oxidoreductase activity, acting on peroxide as acceptor	39	0.93338	6.4283	6.00005	0.00030085	0.093974		Steap2	six transmembrane epithelial antigen of prostate 2
		GO:0042802	identical protein binding	1615	38.651	1.5523	59.9979	0.00033089	0.093974		Stx16	syntaxin 16
		GO:0008379	thioredoxin peroxidase activity	7	0.16753	17.907	2.99996	0.00044267	0.10464		Stx18	syntaxin 18
		GO:0003729	mRNA binding	208	4.978	2.8124	14.0001	0.00049126	0.10464		Tmem167b	transmembrane protein 167B
		GO:0019904	protein domain specific binding	708	16.944	1.7705	29.9994	0.0017416	0.30102		Tpst1	protein-tyrosine sulfotransferase 1
		GO:0051920	peroxiredoxin activity	11	0.26326	11.396	3.00011	0.0019432	0.30102

## Sheet: GO_Time_Transcriptome (Ts)
Age comparison	Term	Gene Set	Description	Size	Expect	Ratio	No. Genes	P Value	FDR
6 vs. 3 months	BP	GO:1903827	regulation of cellular protein localization	474	5.7628	3.6441	21.0002	3.0491e-07	0.0026195
		GO:0032880	regulation of protein localization	856	10.407	2.6905	28	1.4671e-06	0.0063021
		GO:0120035	regulation of plasma membrane bounded cell projection organization	675	8.2065	2.8026	22.9995	7.3229e-06	0.018606
		GO:0031344	regulation of cell projection organization	682	8.2916	2.7739	23.0001	8.6632e-06	0.018606
		GO:0060341	regulation of cellular localization	845	10.273	2.5308	25.9989	1.0933e-05	0.018784
		GO:0000380	alternative mRNA splicing, via spliceosome	69	0.83889	8.3444	7.00003	1.9872e-05	0.026017
		GO:0040008	regulation of growth	621	7.55	2.7815	21.0003	2.1199e-05	0.026017
		GO:1903829	positive regulation of cellular protein localization	281	3.4164	3.8052	13.0001	3.9503e-05	0.038137
		GO:0040007	growth	911	11.076	2.3475	26.0009	3.9952e-05	0.038137
		GO:0000381	regulation of alternative mRNA splicing, via spliceosome	58	0.70515	8.5088	5.99998	7.0937e-05	0.060942
	CC	GO:0098831	presynaptic active zone cytoplasmic component	20	0.20993	28.581	6.00001	4.148e-08	4.6291e-05
		GO:0099738	cell cortex region	45	0.47234	14.82	7.00008	3.957e-07	0.0002208
		GO:0044448	cell cortex part	166	1.7424	6.3131	10.9999	1.3747e-06	0.00051139
		GO:0005739	mitochondrion	1623	17.036	2.1719	37.0005	3.3932e-06	0.00083628
		GO:0097458	neuron part	1767	18.547	2.1027	38.9988	3.7468e-06	0.00083628
		GO:0044463	cell projection part	1436	15.073	2.1894	33.0008	1.124e-05	0.0015728
		GO:0120038	plasma membrane bounded cell projection part	1436	15.073	2.1894	33.0008	1.124e-05	0.0015728
		GO:0099568	cytoplasmic region	479	5.0278	3.3812	17	1.1275e-05	0.0015728
		GO:0048788	cytoskeleton of presynaptic active zone	6	0.062979	47.635	3	2.2147e-05	0.0026763
		GO:0048786	presynaptic active zone	82	0.86071	8.1328	6.99998	2.3981e-05	0.0026763
		GO:0098590	plasma membrane region	1101	11.557	2.3363	27.0006	2.7003e-05	0.0027395
		GO:0014069	postsynaptic density	377	3.9572	3.5379	14.0002	4.2955e-05	0.0035932
		GO:0032279	asymmetric synapse	381	3.9991	3.5007	13.9996	4.8164e-05	0.0035932
		GO:0005782	peroxisomal matrix	20	0.20993	19.054	4.00001	4.9545e-05	0.0035932
		GO:0031907	microbody lumen	20	0.20993	19.054	4.00001	4.9545e-05	0.0035932
		GO:0044456	synapse part	1014	10.643	2.3489	24.9993	5.1516e-05	0.0035932
		GO:0005938	cell cortex	290	3.044	3.9422	12.0001	5.5269e-05	0.0036282
		GO:0043005	neuron projection	1359	14.265	2.1031	30.0007	6.5323e-05	0.00405
		GO:0031253	cell projection membrane	298	3.1279	3.8364	11.9999	7.1766e-05	0.0042153
		GO:0098984	neuron to neuron synapse	402	4.2196	3.3179	14.0002	8.5638e-05	0.0047786
		GO:0099572	postsynaptic specialization	406	4.2616	3.2852	14.0002	9.5119e-05	0.0049987
		GO:0098794	postsynapse	684	7.1796	2.6464	19.0001	9.8541e-05	0.0049987
		GO:0045202	synapse	1258	13.205	2.1205	28.0012	0.0001042	0.0050558
		GO:0099569	presynaptic cytoskeleton	10	0.10496	28.581	2.99986	0.00012884	0.0059909
		GO:0019898	extrinsic component of membrane	278	2.918	3.7697	11	0.00016856	0.0075247
		GO:0031252	cell leading edge	385	4.0411	3.2169	12.9998	0.00020931	0.0089841
		GO:0048471	perinuclear region of cytoplasm	673	7.0641	2.5481	18	0.0002426	0.010027
		GO:0030424	axon	676	7.0956	2.5368	18.0001	0.0002561	0.010208
		GO:0030425	dendrite	690	7.2426	2.4853	18	0.00032818	0.012629
		GO:0097447	dendritic tree	692	7.2635	2.4781	17.9997	0.0003398	0.01264
		GO:0036477	somatodendritic compartment	949	9.9611	2.2086	22.0001	0.00036437	0.013117
		GO:0030863	cortical cytoskeleton	99	1.0391	5.774	5.99976	0.00060725	0.021178
		GO:0031982	vesicle	1633	17.141	1.8086	31.0012	0.00072143	0.022614
		GO:0030133	transport vesicle	330	3.4638	3.1757	11	0.0007217	0.022614
		GO:0044438	microbody part	68	0.71376	7.0052	5.00003	0.00072947	0.022614
		GO:0044439	peroxisomal part	68	0.71376	7.0052	5.00003	0.00072947	0.022614
		GO:0005856	cytoskeleton	1791	18.799	1.7554	32.9998	0.00079327	0.023927
		GO:0044297	cell body	702	7.3685	2.3071	16.9999	0.0011092	0.032427
		GO:0043194	axon initial segment	20	0.20993	14.291	3.00011	0.0011332	0.032427
		GO:0098978	glutamatergic synapse	464	4.8704	2.6692	13.0001	0.0012092	0.032547
		GO:0031410	cytoplasmic vesicle	1538	16.144	1.7964	29.0011	0.0012289	0.032547
		GO:0001726	ruffle	163	1.7109	4.0914	6.99998	0.0016599	0.039413
	MF	GO:0032182	ubiquitin-like protein binding	88	1.0436	5.7496	6.00028	0.00061689	0.4449
		GO:0044325	ion channel binding	124	1.4705	4.7604	7.00017	0.00068403	0.4449
		GO:0042578	phosphoric ester hydrolase activity	316	3.7473	2.9354	10.9998	0.0013777	0.4449
		GO:0043130	ubiquitin binding	70	0.8301	6.0234	5.00002	0.0014351	0.4449
		GO:0070064	proline-rich region binding	20	0.23717	12.649	2.99996	0.0016094	0.4449
		GO:0003723	RNA binding	941	11.159	1.9715	22	0.0017042	0.4449
		GO:0008234	cysteine-type peptidase activity	147	1.7432	4.0156	6.99999	0.0018448	0.4449
		GO:0140096	catalytic activity, acting on a protein	1831	21.713	1.6119	34.9992	0.0026201	0.4449
		GO:0008379	thioredoxin peroxidase activity	7	0.08301	24.094	2.00004	0.0028228	0.4449
		GO:0098882	structural constituent of presynaptic active zone	7	0.08301	24.094	2.00004	0.0028228	0.4449
12 vs. 3 month	BP	GO:0000381	regulation of alternative mRNA splicing, via spliceosome	58	0.81237	7.3858	6	0.00015453	0.28056
		GO:0000245	spliceosomal complex assembly	39	0.54625	9.1533	4.99999	0.00020033	0.28056
		GO:0060717	chorion development	9	0.12606	23.799	3.0001	0.00021362	0.28056
		GO:0046825	regulation of protein export from nucleus	40	0.56026	8.9245	5.00004	0.00022637	0.28056
		GO:0048024	regulation of mRNA splicing, via spliceosome	88	1.2326	5.6792	7.00018	0.00023154	0.28056
		GO:0043484	regulation of RNA splicing	119	1.6668	4.7997	8.00014	0.00026731	0.28056
		GO:0000075	cell cycle checkpoint	157	2.199	4.0928	9.00007	0.00036742	0.28056
		GO:0050684	regulation of mRNA processing	126	1.7648	4.5331	8.00001	0.00039393	0.28056
		GO:0045786	negative regulation of cell cycle	390	5.4625	2.746	15	0.00039719	0.28056
		GO:0000380	alternative mRNA splicing, via spliceosome	69	0.96644	6.2083	5.99995	0.00040296	0.28056
	CC	GO:0097458	neuron part	1767	22.933	1.8314	41.9995	6.1621e-05	0.03512
		GO:0005782	peroxisomal matrix	20	0.25957	15.41	3.99997	0.00011306	0.03512
		GO:0031907	microbody lumen	20	0.25957	15.41	3.99997	0.00011306	0.03512
		GO:0045202	synapse	1258	16.327	1.9599	31.9993	0.00016442	0.03512
		GO:0043197	dendritic spine	195	2.5309	3.9512	10.0001	0.00023188	0.03512
		GO:0044438	microbody part	68	0.88255	6.7985	6.00002	0.00024733	0.03512
		GO:0044439	peroxisomal part	68	0.88255	6.7985	6.00002	0.00024733	0.03512
		GO:0044309	neuron spine	199	2.5828	3.8718	10.0001	0.00027302	0.03512
		GO:0005777	peroxisome	132	1.7132	4.6696	7.99996	0.00032359	0.03512
		GO:0042579	microbody	132	1.7132	4.6696	7.99996	0.00032359	0.03512
		GO:0005719	nuclear euchromatin	27	0.35043	11.415	4.00016	0.0003815	0.03512
		GO:0044451	nucleoplasm part	983	12.758	2.0379	25.9995	0.00040302	0.03512
		GO:0014069	postsynaptic density	377	4.893	2.8612	13.9999	0.00040911	0.03512
		GO:0032279	asymmetric synapse	381	4.9449	2.8312	14	0.00045455	0.036234
		GO:0044456	synapse part	1014	13.16	1.9756	25.9989	0.00064352	0.040102
		GO:0030425	dendrite	690	8.9553	2.2333	19.9999	0.0006444	0.040102
		GO:0097447	dendritic tree	692	8.9813	2.2269	20.0005	0.00066808	0.040102
		GO:0044327	dendritic spine head	14	0.1817	16.511	3.00005	0.00070454	0.040102
		GO:0005856	cytoskeleton	1791	23.245	1.6778	39.0005	0.0007216	0.040102
		GO:0098984	neuron to neuron synapse	402	5.2174	2.6833	13.9998	0.00077041	0.040102
		GO:0044463	cell projection part	1436	18.637	1.7706	32.9987	0.00080445	0.040102
		GO:0120038	plasma membrane bounded cell projection part	1436	18.637	1.7706	32.9987	0.00080445	0.040102
		GO:0099572	postsynaptic specialization	406	5.2694	2.6569	14.0003	0.00084795	0.040102
		GO:0005739	mitochondrion	1623	21.064	1.709	35.9984	0.00086241	0.040102
		GO:0098978	glutamatergic synapse	464	6.0221	2.4908	14.9998	0.00107	0.047766
	MF	GO:0002039	p53 binding	64	0.86014	8.1382	6.99999	2.3032e-05	0.020841
		GO:0003729	mRNA binding	208	2.7955	4.2927	12.0002	2.4461e-05	0.020841
		GO:0042802	identical protein binding	1615	21.705	1.889	41.0007	3.9092e-05	0.022204
		GO:0003723	RNA binding	941	12.647	2.0559	26.001	0.00035559	0.15148
		GO:0008097	5S rRNA binding	13	0.17472	17.171	3.00012	0.00061866	0.21084
		GO:0008092	cytoskeletal protein binding	833	11.195	2.0544	22.999	0.00080408	0.22836
		GO:0004601	peroxidase activity	35	0.47039	8.5036	4.00001	0.0011943	0.29073
		GO:0016209	antioxidant activity	62	0.83326	6.0005	4.99998	0.001447	0.3082
		GO:0016684	oxidoreductase activity, acting on peroxide as acceptor	39	0.52415	7.6314	4	0.0017994	0.34068
		GO:0070064	proline-rich region binding	20	0.26879	11.161	2.99997	0.0023011	0.3575
20 vs. 3 months	BP	GO:0010517	regulation of phospholipase activity	41	0.41394	9.6633	4.00003	0.00075463	1
		GO:0032880	regulation of protein localization	856	8.6422	2.1985	18.9999	0.00098348	1
		GO:1903827	regulation of cellular protein localization	474	4.7855	2.7165	12.9998	0.0010238	1
		GO:0031584	activation of phospholipase D activity	6	0.060576	33.016	1.99998	0.0014784	1
		GO:1901566	organonitrogen compound biosynthetic process	1402	14.155	1.8369	26.0013	0.0016272	1
		GO:0045744	negative regulation of G protein-coupled receptor signaling pathway	51	0.5149	7.7686	4.00005	0.0017226	1
		GO:0051223	regulation of protein transport	570	5.7547	2.4328	14	0.0018742	1
		GO:0010044	response to aluminum ion	7	0.070672	28.3	2.00002	0.0020561	1
		GO:0060341	regulation of cellular localization	845	8.5311	2.1099	17.9998	0.0021208	1
		GO:1903829	positive regulation of cellular protein localization	281	2.837	3.1724	9.0001	0.0022034	1
	CC	GO:0016272	prefoldin complex	6	0.055319	36.154	2	0.001235	0.94092
		GO:0000407	phagophore assembly site	31	0.28582	10.496	2.99997	0.0028505	0.94092
		GO:0000813	ESCRT I complex	10	0.092199	21.692	1.99998	0.0036166	0.94092
		GO:0005776	autophagosome	79	0.72837	5.4917	3.99999	0.0060831	0.94092
		GO:0005739	mitochondrion	1623	14.964	1.6707	25.0004	0.0066986	0.94092
		GO:0005743	mitochondrial inner membrane	386	3.5589	2.5289	9.0001	0.0094713	0.94092
		GO:0044429	mitochondrial part	838	7.7262	1.9414	14.9996	0.010261	0.94092
		GO:0016323	basolateral plasma membrane	207	1.9085	3.1438	5.99994	0.012348	0.94092
		GO:0044297	cell body	702	6.4723	2.0085	12.9996	0.012784	0.94092
		GO:0005782	peroxisomal matrix	20	0.1844	10.846	2	0.014378	0.94092
	MF	GO:0140103	catalytic activity, acting on a glycoprotein	19	0.18298	16.395	2.99996	0.00075596	0.51612
		GO:0070064	proline-rich region binding	20	0.19261	15.575	2.9999	0.00088312	0.51612
		GO:0003729	mRNA binding	208	2.0032	3.9937	8.00018	0.00090866	0.51612
		GO:0016842	amidine-lyase activity	7	0.067414	29.667	1.99997	0.001873	0.79791
		GO:0043130	ubiquitin binding	70	0.67414	5.9335	4.00001	0.004616	1
		GO:0016840	carbon-nitrogen lyase activity	11	0.10594	18.879	2.00004	0.0047832	1
		GO:0035497	cAMP response element binding	11	0.10594	18.879	2.00004	0.0047832	1
		GO:0031625	ubiquitin protein ligase binding	281	2.7062	2.9562	8.00007	0.0058376	1
		GO:0008301	DNA binding, bending	13	0.1252	15.975	2.00007	0.0066985	1
		GO:0008135	translation factor activity, RNA binding	78	0.75119	5.3249	4.00001	0.0067705	1
12 vs. 6 months	BP	GO:0003231	cardiac ventricle development	116	1.3526	5.9146	8.00009	6.2939e-05	0.38008
		GO:0003281	ventricular septum development	66	0.76957	7.7966	6.00003	0.00011689	0.38008
		GO:0090312	positive regulation of protein deacetylation	23	0.26818	14.915	3.9999	0.00013272	0.38008
		GO:1990748	cellular detoxification	77	0.89783	6.6828	6.00002	0.0002745	0.58956
		GO:0097164	ammonium ion metabolic process	150	1.749	4.574	7.99993	0.000373	0.64089
		GO:0098754	detoxification	85	0.99111	6.0538	5.99998	0.00046905	0.64771
		GO:0003205	cardiac chamber development	158	1.8423	4.3424	8	0.00052776	0.64771
		GO:0006595	polyamine metabolic process	15	0.1749	17.152	2.99988	0.00063888	0.68607
		GO:0006576	cellular biogenic amine metabolic process	36	0.41977	9.5291	4.00003	0.00078473	0.70904
		GO:0006890	retrograde vesicle-mediated transport, Golgi to ER	39	0.45475	8.7961	4.00003	0.0010664	0.70904
	CC	GO:0031984	organelle subcompartment	1327	14.023	2.2107	31.0006	1.8421e-05	0.020558
		GO:0005739	mitochondrion	1623	17.151	1.9824	34.0001	6.3952e-05	0.035685
		GO:0005740	mitochondrial envelope	621	6.5623	2.7429	17.9997	9.7402e-05	0.036234
		GO:0044429	mitochondrial part	838	8.8555	2.3714	20.9999	0.00019385	0.054083
		GO:0031966	mitochondrial membrane	575	6.0762	2.6332	15.9998	0.00038242	0.085356
		GO:0005789	endoplasmic reticulum membrane	790	8.3482	2.2759	18.9997	0.00066193	0.10495
		GO:0098827	endoplasmic reticulum subcompartment	796	8.4116	2.2588	19.0001	0.00072509	0.10495
		GO:0048471	perinuclear region of cytoplasm	673	7.1118	2.3904	17	0.00075235	0.10495
		GO:0042175	nuclear outer membrane-endoplasmic reticulum membrane network	810	8.5596	2.2197	18.9997	0.00089306	0.10805
		GO:0098588	bounding membrane of organelle	1432	15.132	1.8503	27.9987	0.00096822	0.10805
	MF	GO:0005225	volume-sensitive anion channel activity	8	0.086244	34.785	3	6.61e-05	0.11263
		GO:0030234	enzyme regulator activity	770	8.301	2.4094	20.0004	0.00022694	0.19336
		GO:0008047	enzyme activator activity	400	4.3122	3.0147	13	0.00039168	0.21143
		GO:0004601	peroxidase activity	35	0.37732	10.601	3.99997	0.00052387	0.21143
		GO:0004602	glutathione peroxidase activity	16	0.17249	17.392	2.99995	0.0006204	0.21143
		GO:0016684	oxidoreductase activity, acting on peroxide as acceptor	39	0.42044	9.5138	3.99998	0.00079591	0.22604
		GO:0003714	transcription corepressor activity	155	1.671	4.1892	7.00015	0.001448	0.35248
		GO:0098772	molecular function regulator	1264	13.627	1.8347	25.0015	0.0021127	0.4338
		GO:0016758	transferase activity, transferring hexosyl groups	168	1.8111	3.865	6.9999	0.0022912	0.4338
		GO:0042802	identical protein binding	1615	17.411	1.6657	29.0015	0.0038428	0.5427
20 vs. 6 months	CC	GO:0005739	mitochondrion	1623	15.539	2.1236	32.9986	1.8634e-05	0.020796
		GO:0030136	clathrin-coated vesicle	108	1.034	5.8025	5.99979	0.00059314	0.26162
		GO:0048471	perinuclear region of cytoplasm	673	6.4436	2.4831	16.0001	0.00070327	0.26162
		GO:0005719	nuclear euchromatin	27	0.25851	11.605	3.00001	0.002122	0.59205
		GO:0005802	trans-Golgi network	196	1.8766	3.7302	7.00009	0.0027926	0.62331
		GO:0005794	Golgi apparatus	1251	11.978	1.8368	22.0012	0.0037719	0.67871
		GO:0030133	transport vesicle	330	3.1596	2.8485	9.00012	0.0044797	0.67871
		GO:0000791	euchromatin	36	0.34468	8.7037	2.99999	0.0048653	0.67871
		GO:0044429	mitochondrial part	838	8.0234	1.9942	16.0003	0.0063592	0.70727
		GO:0036464	cytoplasmic ribonucleoprotein granule	175	1.6755	3.581	5.99997	0.0067494	0.70727
	BP	GO:0021549	cerebellum development	108	1.1595	6.0372	7.00013	0.00016122	0.28579
		GO:1903827	regulation of cellular protein localization	474	5.0888	2.9476	14.9997	0.00017762	0.28579
		GO:0097164	ammonium ion metabolic process	150	1.6104	4.9678	8.00015	0.00021311	0.28579
		GO:0022037	metencephalon development	115	1.2346	5.6697	6.99981	0.00023801	0.28579
		GO:0010642	negative regulation of platelet-derived growth factor receptor signaling pathway	12	0.12883	23.286	2.99994	0.00024856	0.28579
		GO:0090087	regulation of peptide transport	601	6.4523	2.6347	16.9999	0.00024869	0.28579
		GO:0030902	hindbrain development	155	1.6641	4.8075	8.00016	0.0002665	0.28579
		GO:0045454	cell redox homeostasis	55	0.59047	8.4678	4.99998	0.00030134	0.28579
		GO:0032880	regulation of protein localization	856	9.1899	2.2851	20.9998	0.00032221	0.28579
		GO:0120035	regulation of plasma membrane bounded cell projection organization	675	7.2467	2.4839	18.0001	0.00033267	0.28579
	MF	GO:0051920	peroxiredoxin activity	11	0.11226	35.631	3.99994	3.2459e-06	0.0055311
		GO:0008379	thioredoxin peroxidase activity	7	0.071439	41.994	3.00001	3.5349e-05	0.030118
		GO:0042578	phosphoric ester hydrolase activity	316	3.225	3.4109	11.0002	0.00039541	0.18139
		GO:0004601	peroxidase activity	35	0.35719	11.198	3.99981	0.0004258	0.18139
		GO:0016684	oxidoreductase activity, acting on peroxide as acceptor	39	0.39802	10.05	4.0001	0.00064808	0.21283
		GO:0016791	phosphatase activity	238	2.4289	3.7053	8.9998	0.0007494	0.21283
		GO:0070728	leucine binding	6	0.061233	32.662	1.99999	0.0015102	0.36764
		GO:0099635	voltage-gated calcium channel activity involved in positive regulation of presynaptic cytosolic calcium levels	7	0.071439	27.996	2.00001	0.0021002	0.39764
		GO:0043208	glycosphingolipid binding	7	0.071439	27.996	2.00001	0.0021002	0.39764
		GO:0016491	oxidoreductase activity	594	6.0621	2.3094	13.9998	0.0030121	0.43206
20 vs. 12 months	BP	GO:0045017	glycerolipid biosynthetic process	137	1.8117	4.4157	7.99992	0.00047096	0.99919
		GO:0021549	cerebellum development	108	1.4282	4.9012	6.99989	0.00057246	0.99919
		GO:0022037	metencephalon development	115	1.5208	4.6029	7.00009	0.00083262	0.99919
		GO:0097164	ammonium ion metabolic process	150	1.9836	4.033	7.99986	0.00085681	0.99919
		GO:0045472	response to ether	15	0.19836	15.124	3	0.00092096	0.99919
		GO:0030902	hindbrain development	155	2.0498	3.9029	8.00016	0.00106	0.99919
		GO:0017001	antibiotic catabolic process	36	0.47608	8.402	4.00002	0.001253	0.99919
		GO:0031175	neuron projection development	931	12.312	1.9493	23.9998	0.0012725	0.99919
		GO:0042744	hydrogen peroxide catabolic process	18	0.23804	12.603	3.00002	0.0016041	0.99919
		GO:0033239	negative regulation of cellular amine metabolic process	5	0.066122	30.247	1.99999	0.0016945	0.99919
	CC	GO:0048471	perinuclear region of cytoplasm	673	7.9233	2.6504	20.9999	4.2469e-05	0.036161
		GO:0097458	neuron part	1767	20.803	1.8747	38.9994	6.4805e-05	0.036161
		GO:0098588	bounding membrane of organelle	1432	16.859	1.9574	32.9998	0.00012027	0.04474
		GO:0031984	organelle subcompartment	1327	15.623	1.8563	29.001	0.00079064	0.21753
		GO:0005739	mitochondrion	1623	19.108	1.7271	33.0014	0.0011519	0.21753
		GO:0097227	sperm annulus	5	0.058865	33.976	2	0.001346	0.21753
		GO:0000139	Golgi membrane	525	6.1809	2.4269	15.0004	0.0013645	0.21753
		GO:0005787	signal peptidase complex	6	0.070638	28.313	1.99997	0.0020034	0.26095
		GO:0043204	perikaryon	154	1.813	3.8609	6.99981	0.0023076	0.26095
		GO:0098791	Golgi subcompartment	675	7.9468	2.1392	16.9998	0.002544	0.26095
	MF	GO:0140096	catalytic activity, acting on a protein	1831	23.424	1.7504	41.0014	0.00020252	0.24824
		GO:0042826	histone deacetylase binding	109	1.3944	5.02	6.99989	0.00049604	0.24824
		GO:0004693	cyclin-dependent protein serine/threonine kinase activity	30	0.38379	10.422	3.99986	0.00054716	0.24824
		GO:0097472	cyclin-dependent protein kinase activity	31	0.39658	10.086	3.99991	0.00062199	0.24824
		GO:0017022	myosin binding	58	0.74199	6.7387	5.00005	0.00085774	0.24824
		GO:0004601	peroxidase activity	35	0.44775	8.9335	3.99997	0.00099466	0.24824
		GO:0008327	methyl-CpG binding	16	0.20469	14.657	3.00014	0.0010198	0.24824
		GO:0016740	transferase activity	1996	25.535	1.6057	41.0015	0.0011983	0.25524
		GO:0016684	oxidoreductase activity, acting on peroxide as acceptor	39	0.49892	8.0173	3.99999	0.0015016	0.28431
		GO:0019784	NEDD8-specific protease activity	6	0.076757	26.056	1.99998	0.00236	0.40215

## Sheet: GO_time_Translatome (Ps)
Age comparison	Term	Gene Set	Description	Size	Expect	Ratio	No. Genes	P Value	FDR
6 vs. 3 months	BP	GO:0005980	glycogen catabolic process	14	0.14433	20.786	3.00004	0.00035942	1
		GO:0009251	glucan catabolic process	14	0.14433	20.786	3.00004	0.00035942	1
		GO:0044247	cellular polysaccharide catabolic process	16	0.16495	18.188	3.00011	0.00054466	1
		GO:0046716	muscle cell cellular homeostasis	17	0.17526	17.118	3.0001	0.00065639	1
		GO:0000272	polysaccharide catabolic process	17	0.17526	17.118	3.0001	0.00065639	1
		GO:1902533	positive regulation of intracellular signal transduction	817	8.4227	2.2558	18.9999	0.00072925	1
		GO:1902531	regulation of intracellular signal transduction	1411	14.546	1.8561	26.9988	0.0011345	1
		GO:0046133	pyrimidine ribonucleoside catabolic process	7	0.072165	27.714	1.99998	0.0021427	1
		GO:0006376	mRNA splice site selection	26	0.26804	11.192	2.9999	0.0023451	1
		GO:0030335	positive regulation of cell migration	457	4.7113	2.547	11.9997	0.0027339	1
	CC	GO:0045202	synapse	1258	10.885	2.113	23	0.00044004	0.49108
		GO:0098588	bounding membrane of organelle	1432	12.39	1.937	23.9994	0.0011253	0.62793
		GO:0000164	protein phosphatase type 1 complex	9	0.077872	25.683	1.99999	0.0025691	0.95569
		GO:0030061	mitochondrial crista	12	0.10383	19.262	1.99997	0.0046306	0.96928
		GO:0098845	postsynaptic endosome	13	0.11248	17.781	2.00001	0.0054417	0.96928
		GO:0031252	cell leading edge	385	3.3312	2.7017	8.9999	0.0062362	0.96928
		GO:0044456	synapse part	1014	8.7736	1.9376	16.9997	0.0063603	0.96928
		GO:0097458	neuron part	1767	15.289	1.6352	25.0006	0.0084796	0.96928
		GO:0005721	pericentric heterochromatin	19	0.1644	12.166	2.00009	0.011533	0.96928
		GO:0043005	neuron projection	1359	11.759	1.7009	20.0009	0.012584	0.96928
	MF	GO:0008379	thioredoxin peroxidase activity	7	0.066408	30.117	2.00001	0.0018182	1
		GO:0050699	WW domain binding	27	0.25614	11.712	2.99991	0.0020666	1
		GO:0051920	peroxiredoxin activity	11	0.10436	19.165	2.00006	0.004645	1
		GO:0005088	Ras guanyl-nucleotide exchange factor activity	119	1.1289	4.429	4.9999	0.0054927	1
		GO:0008195	phosphatidate phosphatase activity	13	0.12333	16.217	2.00004	0.0065061	1
		GO:0019904	protein domain specific binding	708	6.7167	2.0844	14.0003	0.0072711	1
		GO:0005085	guanyl-nucleotide exchange factor activity	182	1.7266	3.475	5.99993	0.0077694	1
		GO:0035173	histone kinase activity	16	0.15179	13.176	1.99999	0.0098252	1
		GO:0070300	phosphatidic acid binding	17	0.16128	12.401	2.00003	0.011067	1
		GO:0031489	myosin V binding	18	0.17076	11.712	1.99994	0.012373	1
12 vs. 3 month	BP	GO:0007264	small GTPase mediated signal transduction	433	5.3567	2.9869	15.9999	9.5198e-05	0.52599
		GO:0007265	Ras protein signal transduction	371	4.5897	3.0503	14	0.00021227	0.52599
		GO:0016577	histone demethylation	26	0.32165	12.436	4.00004	0.00027345	0.52599
		GO:0070988	demethylation	48	0.59381	8.4201	4.99994	0.00030458	0.52599
		GO:0006482	protein demethylation	28	0.34639	11.548	4.00011	0.00036735	0.52599
		GO:0008214	protein dealkylation	28	0.34639	11.548	4.00011	0.00036735	0.52599
		GO:0007289	spermatid nucleus differentiation	16	0.19794	15.156	2.99998	0.00092562	1
		GO:0070305	response to cGMP	5	0.061856	32.333	1.99999	0.0014849	1
		GO:0051489	regulation of filopodium assembly	42	0.51959	7.6984	4.00001	0.0017554	1
		GO:0051260	protein homooligomerization	313	3.8722	2.8408	11.0001	0.0017946	1
	CC	GO:0097458	neuron part	1767	19.675	1.9314	38.0003	4.0168e-05	0.011617
		GO:0098984	neuron to neuron synapse	402	4.4762	3.3511	15.0002	4.2906e-05	0.011617
		GO:0036477	somatodendritic compartment	949	10.567	2.3659	25.0005	4.7747e-05	0.011617
		GO:0099572	postsynaptic specialization	406	4.5207	3.3181	15.0001	4.8034e-05	0.011617
		GO:0044456	synapse part	1014	11.291	2.3028	26.0009	5.2049e-05	0.011617
		GO:0014069	postsynaptic density	377	4.1978	3.3351	14.0001	8.2034e-05	0.01463
		GO:0032279	asymmetric synapse	381	4.2423	3.3001	14	9.1766e-05	0.01463
		GO:0045202	synapse	1258	14.008	2.0703	29.0008	0.00012295	0.017152
		GO:0043005	neuron projection	1359	15.132	1.9825	29.9992	0.00019875	0.019975
		GO:0098794	postsynapse	684	7.6162	2.4947	19.0001	0.00021625	0.019975
		GO:0044463	cell projection part	1436	15.99	1.9388	31.0014	0.00022753	0.019975
		GO:0120038	plasma membrane bounded cell projection part	1436	15.99	1.9388	31.0014	0.00022753	0.019975
		GO:0030425	dendrite	690	7.683	2.473	19.0001	0.00024158	0.019975
		GO:0097447	dendritic tree	692	7.7052	2.4659	19.0003	0.00025058	0.019975
		GO:0098845	postsynaptic endosome	13	0.14475	20.725	2.99994	0.00035687	0.026551
	MF	GO:0008379	thioredoxin peroxidase activity	7	0.078985	37.982	3.00001	4.7719e-05	0.081313
		GO:0051920	peroxiredoxin activity	11	0.12412	24.17	2.99998	0.0002176	0.1854
		GO:0004601	peroxidase activity	35	0.39493	10.128	3.99985	0.00062206	0.23254
		GO:0016209	antioxidant activity	62	0.69958	7.1471	4.99997	0.00066141	0.23254
		GO:0016684	oxidoreductase activity, acting on peroxide as acceptor	39	0.44006	9.0897	4.00001	0.00094359	0.23254
		GO:0000149	SNARE binding	101	1.1396	5.2648	5.99977	0.00098394	0.23254
		GO:0042802	identical protein binding	1615	18.223	1.756	31.9996	0.0010092	0.23254
		GO:0019905	syntaxin binding	70	0.78985	6.3303	4.99999	0.0011509	0.23254
		GO:0048037	cofactor binding	432	4.8745	2.6669	12.9998	0.0012282	0.23254
		GO:0004674	protein serine/threonine kinase activity	397	4.4796	2.6788	12	0.0018199	0.28536
20 vs. 3 months	BP	GO:0010256	endomembrane system organization	324	3.9161	3.3196	12.9999	0.00015691	1
		GO:0051573	negative regulation of histone H3-K9 methylation	12	0.14504	20.684	3.00001	0.00035225	1
		GO:0033169	histone H3-K9 demethylation	12	0.14504	20.684	3.00001	0.00035225	1
		GO:0046907	intracellular transport	1383	16.716	1.8545	30.9998	0.00052418	1
		GO:0048710	regulation of astrocyte differentiation	33	0.39886	10.029	4.00017	0.0006412	1
		GO:0051129	negative regulation of cellular component organization	643	7.7718	2.3161	18.0003	0.00078477	1
		GO:0048711	positive regulation of astrocyte differentiation	16	0.19339	15.513	3.00006	0.00086529	1
		GO:0051649	establishment of localization in cell	1703	20.584	1.7004	35.001	0.0010675	1
		GO:0000730	DNA recombinase assembly	5	0.060434	33.094	2	0.001418	1
		GO:0090735	DNA repair complex assembly	5	0.060434	33.094	2	0.001418	1
	CC	GO:0005819	spindle	309	3.2434	3.0832	10.0001	0.0015679	0.39192
		GO:0016272	prefoldin complex	6	0.062979	31.757	2.00002	0.0015968	0.39192
		GO:0005813	centrosome	482	5.0593	2.5695	12.9999	0.0016989	0.39192
		GO:0008021	synaptic vesicle	213	2.2357	3.5782	7.99978	0.0018392	0.39192
		GO:0048471	perinuclear region of cytoplasm	673	7.0641	2.265	16.0002	0.00188	0.39192
		GO:0015630	microtubule cytoskeleton	1086	11.399	1.93	22.0001	0.0021375	0.39192
		GO:0005739	mitochondrion	1623	17.036	1.7023	29.0004	0.0027786	0.39192
		GO:0070382	exocytic vesicle	229	2.4037	3.3282	7.99999	0.0028818	0.39192
		GO:0016363	nuclear matrix	98	1.0287	4.8607	5.0002	0.0036985	0.39192
		GO:0000922	spindle pole	145	1.522	3.9422	6.00003	0.0042547	0.39192
	MF	GO:0032454	histone demethylase activity (H3-K9 specific)	11	0.12491	24.017	2.99996	0.00022172	0.1889
		GO:0097001	ceramide binding	11	0.12491	24.017	2.99996	0.00022172	0.1889
		GO:0046625	sphingolipid binding	18	0.2044	14.677	2.99998	0.0010343	0.58747
		GO:0032452	histone demethylase activity	23	0.26118	11.487	3.00017	0.0021533	0.69955
		GO:0043208	glycosphingolipid binding	7	0.079488	25.161	2	0.002592	0.69955
		GO:0051020	GTPase binding	471	5.3484	2.4306	12.9998	0.0027823	0.69955
		GO:0019900	kinase binding	726	8.2441	2.0621	17.0002	0.0036608	0.69955
		GO:0042802	identical protein binding	1615	18.339	1.6359	30.0008	0.004371	0.69955
		GO:0051864	histone demethylase activity (H3-K36 specific)	9	0.1022	19.57	2.00005	0.0043776	0.69955
		GO:0032451	demethylase activity	30	0.34066	8.8063	2.99995	0.004658	0.69955
12 vs. 6 months	BP	GO:0060341	regulation of cellular localization	845	10.454	2.8698	30.0009	1.4908e-07	0.0012807
		GO:1903827	regulation of cellular protein localization	474	5.8639	3.4107	20	1.6802e-06	0.0059634
		GO:0033157	regulation of intracellular protein transport	210	2.5979	5.004	12.9999	2.0824e-06	0.0059634
		GO:0032386	regulation of intracellular transport	419	5.1835	3.4726	18.0002	4.479e-06	0.0096197
		GO:0006886	intracellular protein transport	818	10.12	2.4705	25.0015	2.4975e-05	0.03998
		GO:0120035	regulation of plasma membrane bounded cell projection organization	675	8.3505	2.6346	22.0002	3.0762e-05	0.03998
		GO:0031344	regulation of cell projection organization	682	8.4371	2.6075	21.9997	3.5947e-05	0.03998
		GO:0032388	positive regulation of intracellular transport	199	2.4619	4.4682	11.0003	3.723e-05	0.03998
		GO:0090316	positive regulation of intracellular protein transport	135	1.6701	5.3889	9	4.5401e-05	0.043338
		GO:0001778	plasma membrane repair	8	0.098969	30.313	3.00005	9.9566e-05	0.085537
	CC	GO:0097458	neuron part	1767	17.921	2.7343	49.0014	1.2629e-11	1.4093e-08
		GO:0045202	synapse	1258	12.758	3.0568	38.9987	1.2792e-10	7.1381e-08
		GO:0036477	somatodendritic compartment	949	9.6246	3.3248	31.9999	1.1373e-09	4.0499e-07
		GO:0044456	synapse part	1014	10.284	3.2089	33.0003	1.4516e-09	4.0499e-07
		GO:0043005	neuron projection	1359	13.783	2.5394	35.0006	1.6643e-07	3.7148e-05
		GO:0030425	dendrite	690	6.9979	3.2867	23	4.353e-07	7.3007e-05
		GO:0097447	dendritic tree	692	7.0182	3.2772	23	4.5793e-07	7.3007e-05
		GO:0044297	cell body	702	7.1196	3.2305	22.9999	5.8827e-07	8.2063e-05
		GO:0043025	neuronal cell body	621	6.2981	3.1756	20.0002	4.5063e-06	0.00051991
		GO:0098978	glutamatergic synapse	464	4.7058	3.6126	17.0002	4.6587e-06	0.00051991
		GO:0044463	cell projection part	1436	14.564	2.1286	31.0009	3.6705e-05	0.0034136
		GO:0120038	plasma membrane bounded cell projection part	1436	14.564	2.1286	31.0009	3.6705e-05	0.0034136
		GO:0098794	postsynapse	684	6.937	2.7389	18.9997	6.1565e-05	0.0052851
		GO:0043197	dendritic spine	195	1.9777	4.5508	9.00012	0.00016653	0.013275
		GO:0044309	neuron spine	199	2.0182	4.4594	8.99996	0.00019395	0.01443
		GO:0098793	presynapse	542	5.4969	2.7288	14.9999	0.00039981	0.027887
		GO:0030424	axon	676	6.8559	2.4796	16.9999	0.0004922	0.032311
		GO:0030133	transport vesicle	330	3.3468	3.2867	10.9999	0.00054082	0.033531
		GO:0098590	plasma membrane region	1101	11.166	2.0598	22.9997	0.0006919	0.04064
		GO:0097060	synaptic membrane	459	4.6551	2.7926	12.9998	0.00079619	0.042846
		GO:0098984	neuron to neuron synapse	402	4.077	2.9433	11.9998	0.00080624	0.042846
		GO:0099572	postsynaptic specialization	406	4.1176	2.9143	11.9999	0.00087865	0.044572
	MF	GO:0030552	cAMP binding	20	0.23573	16.968	3.99987	7.7798e-05	0.080479
		GO:0003723	RNA binding	941	11.091	2.254	24.9991	0.00010677	0.080479
		GO:0019905	syntaxin binding	70	0.82507	7.2721	5.99999	0.00017204	0.080479
		GO:0000149	SNARE binding	101	1.1905	5.8801	7.00026	0.00018892	0.080479
		GO:0030551	cyclic nucleotide binding	29	0.34181	11.702	3.99986	0.00035113	0.11966
		GO:0047555	3',5'-cyclic-GMP phosphodiesterase activity	15	0.1768	16.968	2.99994	0.00065917	0.16538
		GO:0019904	protein domain specific binding	708	8.345	2.2768	18.9999	0.0006794	0.16538
		GO:0003729	mRNA binding	208	2.4516	3.671	8.99982	0.00080568	0.17161
		GO:0003746	translation elongation factor activity	19	0.22395	13.396	3.00003	0.001356	0.24944
		GO:0016740	transferase activity	1996	23.526	1.6152	37.9992	0.0015833	0.24944
20 vs. 6 months	BP	GO:0042744	hydrogen peroxide catabolic process	18	0.17277	17.364	2.99998	0.00063499	1
		GO:0097320	plasma membrane tubulation	18	0.17277	17.364	2.99998	0.00063499	1
		GO:0006273	lagging strand elongation	5	0.047991	41.674	1.99998	0.00089734	1
		GO:0051129	negative regulation of cellular component organization	643	6.1717	2.4304	14.9997	0.0012867	1
		GO:1903525	regulation of membrane tubulation	6	0.05759	34.728	1.99999	0.0013375	1
		GO:0071709	membrane assembly	24	0.23036	13.023	2.99998	0.0015101	1
		GO:0045454	cell redox homeostasis	55	0.52791	7.5771	4.00003	0.0018954	1
		GO:0006446	regulation of translational initiation	55	0.52791	7.5771	4.00003	0.0018954	1
		GO:0006271	DNA strand elongation involved in DNA replication	9	0.086385	23.152	1.99999	0.00315	1
		GO:0070544	histone H3-K36 demethylation	9	0.086385	23.152	1.99999	0.00315	1
	CC	GO:0044429	mitochondrial part	838	7.1319	2.5239	18.0002	0.0002494	0.27833
		GO:0005739	mitochondrion	1623	13.813	1.8099	25.0001	0.0022394	0.52117
		GO:0000138	Golgi trans cisterna	9	0.076596	26.111	2	0.0024868	0.52117
		GO:0044452	nucleolar part	163	1.3872	4.3252	5.99992	0.0026894	0.52117
		GO:0001650	fibrillar center	117	0.99574	5.0214	5.00001	0.0032247	0.52117
		GO:0044431	Golgi apparatus part	723	6.1532	2.2752	13.9998	0.0033258	0.52117
		GO:0030027	lamellipodium	175	1.4894	4.0286	6.0002	0.0038187	0.52117
		GO:0005759	mitochondrial matrix	305	2.5957	3.082	7.99995	0.0045344	0.52117
		GO:0005758	mitochondrial intermembrane space	80	0.68085	5.875	3.99999	0.004798	0.52117
		GO:0098791	Golgi subcompartment	675	5.7447	2.263	13.0003	0.004866	0.52117
	MF	GO:0051920	peroxiredoxin activity	11	0.098821	30.358	3.00001	0.00011081	0.18881
		GO:0016747	transferase activity, transferring acyl groups other than amino-acyl groups	198	1.7788	4.4975	8.00015	0.00041466	0.35329
		GO:0016746	transferase activity, transferring acyl groups	224	2.0124	3.9754	8.00009	0.00093254	0.40987
		GO:0005164	tumor necrosis factor receptor binding	22	0.19764	15.179	2.99998	0.00096213	0.40987
		GO:0008379	thioredoxin peroxidase activity	7	0.062886	31.803	1.99996	0.0016325	0.46364
		GO:0043208	glycosphingolipid binding	7	0.062886	31.803	1.99996	0.0016325	0.46364
		GO:0030957	Tat protein binding	9	0.080854	24.736	2	0.0027658	0.58912
		GO:0051864	histone demethylase activity (H3-K36 specific)	9	0.080854	24.736	2	0.0027658	0.58912
		GO:0032813	tumor necrosis factor receptor superfamily binding	33	0.29646	10.119	2.99988	0.0031722	0.6006
		GO:0004601	peroxidase activity	35	0.31443	9.541	2.99998	0.003756	0.62194
20 vs. 12 months	BP	GO:0051649	establishment of localization in cell	1703	24.095	1.9921	47.9996	1.7401e-06	0.014949
		GO:0060341	regulation of cellular localization	845	11.956	2.4256	29.0005	8.0991e-06	0.03479
		GO:0046907	intracellular transport	1383	19.568	1.942	38.0011	4.7192e-05	0.13514
		GO:0051301	cell division	509	7.2016	2.6383	19	0.00011297	0.2123
		GO:0032388	positive regulation of intracellular transport	199	2.8156	3.9068	11	0.00012505	0.2123
		GO:0001778	plasma membrane repair	8	0.11319	26.504	2.99999	0.00014827	0.2123
		GO:1903829	positive regulation of cellular protein localization	281	3.9758	3.2698	13.0001	0.00018472	0.2267
		GO:0007265	Ras protein signal transduction	371	5.2491	2.8576	14.9998	0.0002606	0.27985
		GO:1902115	regulation of organelle assembly	187	2.6458	3.7796	10.0001	0.000331	0.28136
		GO:0034622	cellular protein-containing complex assembly	891	12.606	2.0624	25.9986	0.00034846	0.28136
	CC	GO:0097458	neuron part	1767	22.557	2.0836	46.9998	5.2628e-07	0.00058733
		GO:0005819	spindle	309	3.9447	4.0561	16.0001	2.2002e-06	0.0012277
		GO:0036477	somatodendritic compartment	949	12.115	2.4763	30.0004	3.3814e-06	0.0012579
		GO:0044456	synapse part	1014	12.945	2.3948	31.0007	4.5086e-06	0.0012579
		GO:0045202	synapse	1258	16.06	2.1794	35.0012	8.1006e-06	0.0018081
		GO:0030133	transport vesicle	330	4.2128	3.5606	15.0001	2.1877e-05	0.0033231
		GO:0044463	cell projection part	1436	18.332	2.0183	36.9995	2.3822e-05	0.0033231
		GO:0120038	plasma membrane bounded cell projection part	1436	18.332	2.0183	36.9995	2.3822e-05	0.0033231
		GO:0000151	ubiquitin ligase complex	260	3.3191	3.9167	12.9999	2.9429e-05	0.0036492
		GO:0070382	exocytic vesicle	229	2.9234	4.1048	12	3.8034e-05	0.0042446
		GO:0098793	presynapse	542	6.9191	2.746	18.9998	6.4926e-05	0.0062057
		GO:0030425	dendrite	690	8.8085	2.4976	22.0001	6.9279e-05	0.0062057
		GO:0097447	dendritic tree	692	8.834	2.4904	22.0002	7.2288e-05	0.0062057
		GO:0044297	cell body	702	8.9617	2.4549	22.0001	8.9157e-05	0.0068186
		GO:0008021	synaptic vesicle	213	2.7191	4.0454	10.9998	9.1648e-05	0.0068186
		GO:0043005	neuron projection	1359	17.349	1.9598	34.0006	9.7841e-05	0.0068244
		GO:0015630	microtubule cytoskeleton	1086	13.864	2.0918	29.0007	0.00011365	0.007461
		GO:0000164	protein phosphatase type 1 complex	9	0.11489	26.111	2.99989	0.00016242	0.01007
		GO:0043197	dendritic spine	195	2.4894	4.0171	10.0002	0.00020283	0.011913
		GO:0044309	neuron spine	199	2.5404	3.9363	9.99978	0.000239	0.013336
		GO:0005856	cytoskeleton	1791	22.864	1.7495	40.0006	0.00025323	0.013457
		GO:0098588	bounding membrane of organelle	1432	18.281	1.8599	34.0008	0.00026637	0.013512
		GO:0098978	glutamatergic synapse	464	5.9234	2.7011	15.9997	0.00030124	0.014617
		GO:0098590	plasma membrane region	1101	14.055	1.9921	27.999	0.00033875	0.015752
		GO:0043025	neuronal cell body	621	7.9277	2.3967	19.0003	0.00037345	0.016671
		GO:1902494	catalytic complex	1240	15.83	1.8952	30.001	0.00047346	0.020322
		GO:0099503	secretory vesicle	441	5.6298	2.6644	15	0.00053749	0.021685
		GO:0000922	spindle pole	145	1.8511	4.3218	8.00008	0.00054408	0.021685
		GO:1990234	transferase complex	710	9.0638	2.2066	20.0002	0.00074501	0.02867
		GO:0030424	axon	676	8.6298	2.2017	19.0002	0.0010403	0.0387
		GO:0098794	postsynapse	684	8.7319	2.1759	18.9997	0.0011939	0.04263
		GO:0044430	cytoskeletal part	1375	17.553	1.7661	31.0004	0.0012224	0.04263
		GO:0034399	nuclear periphery	128	1.634	4.2839	6.99989	0.0012708	0.042975
		GO:0005813	centrosome	482	6.1532	2.4378	15.0003	0.0013224	0.043405
	MF	GO:0008379	thioredoxin peroxidase activity	7	0.091562	32.765	3.00003	7.4131e-05	0.07291
		GO:0004601	peroxidase activity	35	0.45781	10.922	5.0002	8.5575e-05	0.07291
		GO:0016684	oxidoreductase activity, acting on peroxide as acceptor	39	0.51013	9.8014	4.99999	0.00014549	0.082636
		GO:0051920	peroxiredoxin activity	11	0.14388	20.85	2.9999	0.00033622	0.14052
		GO:0003729	mRNA binding	208	2.7207	3.6755	9.99993	0.00041233	0.14052
		GO:0015631	tubulin binding	295	3.8587	3.1099	12.0002	0.00050943	0.14468
		GO:0072341	modified amino acid binding	82	1.0726	5.5939	6.00002	0.00070918	0.17264
		GO:0061631	ubiquitin conjugating enzyme activity	35	0.45781	8.7372	3.99998	0.0010802	0.18959
		GO:0003723	RNA binding	941	12.309	1.9499	24.0013	0.001257	0.18959
		GO:0016209	antioxidant activity	62	0.81098	6.1654	5.00002	0.0012833	0.18959
