# Supplementary material for: A post-transcriptional regulatory landscape of aging in the female mouse hippocampus
Source: Front Aging Neurosci. 2023 Mar 24;15:1119873. doi: 10.3389/fnagi.2023.1119873 (PMC10135431; doi:10.3389/fnagi.2023.1119873)
Supplement: Supplementary file 7 [file Table_7.XLSX]

## Sheet: Ps_6_3
Gene	ensembl_gene_id	mgi_symbol	entrezgene_id	P_3_1	P_3_10	P_3_14	P_3_18	P_3_25	P_6_2	P_6_8	P_6_19	P_6_23	P_6_26	genetype	deltapsi	pval	FDR
ENSMUSG00000059820.14	ENSMUSG00000059820	Nkapd1	270156	0.861	0.862	0.893	0.866	0.869	0.93	0.905	0.905	0.928	0.908	TUTR	0.045	7.51e-05	0.273
ENSMUSG00000016194.14	ENSMUSG00000016194	Hsd11b1	15483	0.339	0.325	0.344	0.336	0.347	0.385	0.42	0.419	0.43	0.354	mixed	0.064	0.000509	0.309
ENSMUSG00000007617.17	ENSMUSG00000007617	Homer1	26556	0.638	0.622	0.666	0.669	0.631	0.729	0.696	0.743	0.725	0.685	mixed	0.071	0.000197	0.309
ENSMUSG00000021773.10	ENSMUSG00000021773	Comtd1	69156	0.05	0.047	0.042	0.057	0.053	0.036	0.037	0.039	0.041	0.035	TUTR	-0.012	0.000457	0.309
ENSMUSG00000021938.11	ENSMUSG00000021938	Pspc1	66645	0.846	0.866	0.863	0.863	0.855	0.885	0.872	0.899	0.881	0.892	ALE	0.027	0.00031	0.309
ENSMUSG00000063480.7	ENSMUSG00000063480	Snu13	20826	0.954	0.952	0.952	0.955	0.958	0.945	0.947	0.949	0.948	0.95	ALE	-0.006	0.000352	0.309
ENSMUSG00000025453.16	ENSMUSG00000025453	Nnt	18115	0.885	0.864	0.864	0.85	0.857	0.883	0.89	0.896	0.91	0.896	ALE	0.031	0.000627	0.326
ENSMUSG00000007097.14	ENSMUSG00000007097	Atp1a2	98660	0.344	0.354	0.369	0.357	0.347	0.373	0.364	0.376	0.377	0.377	ALE	0.019	0.00126	0.348
ENSMUSG00000028909.17	ENSMUSG00000028909	Ptpru	19273	0.989	0.996	0.993	0.99	0.996	1	1	1	1	0.996	ALE	0.006	0.00123	0.348
ENSMUSG00000039771.13	ENSMUSG00000039771	Polr2j	20022	0.791	0.78	0.77	0.78	0.754	0.807	0.806	0.8	0.792	0.8	ALE	0.026	0.00122	0.348
ENSMUSG00000040857.15	ENSMUSG00000040857	Erf	13875	0.457	0.461	0.462	0.488	0.476	0.496	0.515	0.522	0.481	0.506	TUTR	0.035	0.0013	0.348
ENSMUSG00000058748.9	ENSMUSG00000058748	Zfp958	233987	0.686	0.615	0.546	0.561	0.515	0.475	0.47	0.391	0.488	0.357	TUTR	-0.149	0.00152	0.348
ENSMUSG00000034361.10	ENSMUSG00000034361	Cpne2	234577	0.947	0.921	0.879	0.909	0.874	0.93	0.987	1	1	1	TUTR	0.077	0.000862	0.348
ENSMUSG00000009647.13	ENSMUSG00000009647	Mcu	215999	0.791	0.854	0.71	0.834	0.847	1	0.899	1	0.873	1	TUTR	0.147	0.00134	0.348
ENSMUSG00000018395.19	ENSMUSG00000018395	Kif3a	16568	0.376	0.372	0.392	0.324	0.416	0.416	0.462	0.487	0.553	0.464	TUTR	0.1	0.00153	0.348
ENSMUSG00000031109.16	ENSMUSG00000031109	Enox2	209224	0.401	0.353	0.382	0.229	0.369	0.557	0.433	0.54	0.518	0.437	TUTR	0.15	0.00146	0.348
ENSMUSG00000027674.16	ENSMUSG00000027674	Pex5l	58869	0.495	0.461	0.495	0.498	0.494	0.506	0.513	0.555	0.536	0.548	TUTR	0.043	0.00179	0.364
ENSMUSG00000009394.13	ENSMUSG00000009394	Syn2	20965	0.248	0.242	0.269	0.259	0.26	0.283	0.272	0.282	0.266	0.288	ALE	0.022	0.0018	0.364
ENSMUSG00000020590.15	ENSMUSG00000020590	Snx13	217463	0.909	0.898	0.929	0.92	0.915	0.944	0.925	0.966	0.939	0.964	ALE	0.034	0.00201	0.385
ENSMUSG00000078622.8	ENSMUSG00000078622	Ccdc47	67163	0.432	0.439	0.446	0.453	0.454	0.452	0.46	0.477	0.487	0.477	mixed	0.026	0.00286	0.469
ENSMUSG00000041625.14	ENSMUSG00000041625	Ggact	223267	0.012	0.008	0.011	0.005	0.005	0.005	0	0.001	0.003	0.003	ALE	-0.006	0.00276	0.469
ENSMUSG00000023027.12	ENSMUSG00000023027	Atf1	11908	0.611	0.447	0.678	0.658	0.613	1	0.689	1	0.846	0.758	TUTR	0.258	0.00261	0.469
ENSMUSG00000022494.13	ENSMUSG00000022494	Shisa9	72555	0.932	0.876	0.905	0.922	0.918	0.928	0.94	0.963	0.965	0.963	TUTR	0.041	0.00299	0.469
ENSMUSG00000022829.14	ENSMUSG00000022829	Stxbp5l	207227	0.52	0.513	0.471	0.511	0.54	0.536	0.581	0.555	0.547	0.563	mixed	0.045	0.00309	0.469
ENSMUSG00000026131.18	ENSMUSG00000026131	Dst	13518	0.769	0.791	0.771	0.805	0.785	0.809	0.818	0.864	0.799	0.821	mixed	0.038	0.00693	0.506
ENSMUSG00000026309.14	ENSMUSG00000026309	Ilkap	67444	0.384	0.387	0.373	0.38	0.373	0.371	0.338	0.355	0.362	0.37	mixed	-0.02	0.00576	0.506
ENSMUSG00000026437.11	ENSMUSG00000026437	Cdk18	18557	0.274	0.299	0.287	0.346	0.317	0.225	0.185	0.239	0.299	0.224	TUTR	-0.071	0.00457	0.506
ENSMUSG00000027086.16	ENSMUSG00000027086	Fastkd1	320720	0.484	0.49	0.584	0.637	0.427	0.633	0.603	1	0.75	1	TUTR	0.273	0.00744	0.506
ENSMUSG00000027257.13	ENSMUSG00000027257	Pacsin3	80708	0.735	0.748	0.787	0.744	0.712	0.664	0.701	0.722	0.681	0.712	TUTR	-0.049	0.00537	0.506
ENSMUSG00000029207.16	ENSMUSG00000029207	Apbb2	11787	0.761	0.91	0.852	0.762	1	1	1	0.988	1	1	TUTR	0.141	0.00515	0.506
ENSMUSG00000023348.11	ENSMUSG00000023348	Trip6	22051	0.437	0.457	0.403	0.497	0.416	0.414	0.373	0.37	0.374	0.294	TUTR	-0.077	0.00592	0.506
ENSMUSG00000029763.17	ENSMUSG00000029763	Exoc4	20336	0.905	0.891	0.899	0.909	0.9	0.882	0.897	0.882	0.888	0.891	ALE	-0.013	0.00523	0.506
ENSMUSG00000059187.12	ENSMUSG00000059187	Tafa1	320265	0.544	0.444	0.543	0.451	0.486	0.58	0.603	0.622	0.503	0.666	TUTR	0.101	0.00691	0.506
ENSMUSG00000030061.16	ENSMUSG00000030061	Uba3	22200	0.025	0.052	0.089	0.099	0.051	0.136	0.173	0.121	0.085	0.117	TUTR	0.063	0.00405	0.506
ENSMUSG00000003421.13	ENSMUSG00000003421	Nosip	66394	0.404	0.396	0.381	0.379	0.386	0.366	0.376	0.371	0.327	0.359	TUTR	-0.029	0.00631	0.506
ENSMUSG00000030811.14	ENSMUSG00000030811	Fbxl19	233902	0.884	0.81	0.874	0.857	0.866	0.806	0.767	0.801	0.777	0.847	TUTR	-0.058	0.00501	0.506
ENSMUSG00000011832.15	ENSMUSG00000011832	Evi5l	213027	0.257	0.264	0.284	0.249	0.292	0.236	0.242	0.252	0.239	0.196	mixed	-0.036	0.00778	0.506
ENSMUSG00000061313.8	ENSMUSG00000061313	Ddhd2	72108	0.71	0.654	0.657	0.63	0.668	0.685	0.687	0.757	0.756	0.765	mixed	0.066	0.00642	0.506
ENSMUSG00000031628.9	ENSMUSG00000031628	Casp3	12367	0.785	0.761	0.769	0.747	0.802	0.871	0.814	0.815	0.788	0.831	mixed	0.051	0.00537	0.506
ENSMUSG00000009927.9	ENSMUSG00000009927	Rps25	75617	0.027	0.037	0.027	0.03	0.033	0.023	0.023	0.02	0.028	0.023	TUTR	-0.008	0.00398	0.506
ENSMUSG00000032418.15	ENSMUSG00000032418	Me1	17436	0.32	0.564	0.363	0.455	0.501	0.695	0.462	0.678	1	0.767	TUTR	0.279	0.0077	0.506
ENSMUSG00000019790.16	ENSMUSG00000019790	Stxbp5	78808	0.391	0.387	0.361	0.413	0.398	0.385	0.324	0.346	0.293	0.286	TUTR	-0.063	0.00445	0.506
ENSMUSG00000006732.14	ENSMUSG00000006732	Mettl1	17299	0.863	0.897	0.815	1	0.924	1	1	1	1	1	TUTR	0.1	0.00382	0.506
ENSMUSG00000056342.16	ENSMUSG00000056342	Usp34	17847	0.607	0.611	0.639	0.624	0.623	0.627	0.662	0.676	0.642	0.654	ALE	0.031	0.00487	0.506
ENSMUSG00000046311.13	ENSMUSG00000046311	Zfp62	22720	0.541	0.31	0.521	0.493	0.361	0.52	0.668	0.735	0.529	0.718	TUTR	0.189	0.00741	0.506
ENSMUSG00000078812.10	ENSMUSG00000078812	Eif5a	276770	0.598	0.607	0.604	0.616	0.617	0.614	0.619	0.628	0.63	0.619	TUTR	0.014	0.00751	0.506
ENSMUSG00000069808.13	ENSMUSG00000069808	Tlcd3a	116972	0.593	0.639	0.512	0.656	0.64	0.665	0.672	0.743	0.697	0.787	TUTR	0.105	0.006	0.506
ENSMUSG00000020932.14	ENSMUSG00000020932	Gfap	14580	0.912	0.902	0.904	0.903	0.905	0.912	0.916	0.918	0.906	0.917	ALE	0.009	0.00554	0.506
ENSMUSG00000021103.12	ENSMUSG00000021103	Mnat1	17420	0.806	0.83	0.853	0.856	0.828	0.863	0.865	0.874	0.879	0.847	ALE	0.031	0.00733	0.506
ENSMUSG00000032745.17	ENSMUSG00000032745	Gpbp1	73274	0.579	0.561	0.6	0.571	0.672	0.659	0.664	0.692	0.648	0.736	TUTR	0.083	0.00356	0.506
ENSMUSG00000024181.8	ENSMUSG00000024181	Mrpl28	68611	1	1	1	0.893	0.924	0.801	0.91	0.919	0.838	0.884	TUTR	-0.093	0.00729	0.506
ENSMUSG00000044024.15	ENSMUSG00000044024	Rell2	225392	0.573	0.587	0.59	0.569	0.618	0.63	0.599	0.613	0.629	0.633	mixed	0.034	0.005	0.506
ENSMUSG00000024539.17	ENSMUSG00000024539	Ptpn2	19255	0.486	0.479	0.486	0.432	0.55	0.573	0.523	0.546	0.534	0.557	ALE	0.06	0.0074	0.506
ENSMUSG00000024667.11	ENSMUSG00000024667	Tmem216	68642	0.25	0.285	0.386	0.254	0.249	0.511	0.507	0.5	0.282	0.388	mixed	0.153	0.00695	0.506
ENSMUSG00000001127.12	ENSMUSG00000001127	Araf	11836	0.018	0.02	0.013	0.018	0.016	0.014	0.01	0.015	0.013	0.01	mixed	-0.005	0.00689	0.506
ENSMUSG00000031201.17	ENSMUSG00000031201	Brcc3	210766	0.399	0.382	0.404	0.382	0.362	0.432	0.464	0.417	0.39	0.443	TUTR	0.043	0.00608	0.506
ENSMUSG00000015745.9	ENSMUSG00000015745	Plekho1	67220	0.292	0.369	0.336	0.322	0.348	0.283	0.293	0.302	0.301	0.298	TUTR	-0.038	0.00822	0.517
ENSMUSG00000061455.13	ENSMUSG00000061455	Stx17	67727	1	0.929	0.861	0.906	0.894	0.803	0.897	0.791	0.839	0.838	mixed	-0.084	0.00824	0.517
ENSMUSG00000026641.13	ENSMUSG00000026641	Usf1	22278	0	0.007	0.004	0.002	0.001	0.008	0.012	0.006	0.006	0.006	TUTR	0.005	0.00863	0.53
ENSMUSG00000038623.9	ENSMUSG00000038623	Tm6sf1	107769	0.666	0.438	0.572	0.73	0.431	1	0.684	1	1	0.62	TUTR	0.294	0.00888	0.53
ENSMUSG00000036955.16	ENSMUSG00000036955	Kifbp	72320	0.002	0.004	0.003	0.006	0.001	0.009	0.005	0.005	0.006	0.007	mixed	0.003	0.00884	0.53
ENSMUSG00000025903.14	ENSMUSG00000025903	Lypla1	18777	0.48	0.434	0.462	0.464	0.471	0.484	0.467	0.568	0.555	0.525	mixed	0.058	0.0101	0.551
ENSMUSG00000023232.17	ENSMUSG00000023232	Serinc2	230779	0.681	1	0.759	1	0.89	0.541	0.646	0.721	0.577	0.784	TUTR	-0.212	0.0106	0.551
ENSMUSG00000007655.16	ENSMUSG00000007655	Cav1	12389	0.628	0.647	0.693	0.621	0.633	0.667	0.676	0.734	0.687	0.696	mixed	0.048	0.00993	0.551
ENSMUSG00000001518.12	ENSMUSG00000001518	Itfg2	101142	0.895	0.896	0.881	0.849	0.894	0.936	0.923	0.913	0.888	0.918	mixed	0.033	0.0102	0.551
ENSMUSG00000003865.16	ENSMUSG00000003865	Gys1	14936	0.719	0.625	0.603	0.696	0.669	0.714	0.723	0.715	0.756	0.72	TUTR	0.064	0.00976	0.551
ENSMUSG00000059824.12	ENSMUSG00000059824	Dbp	13170	1	0.794	1	0.816	0.833	0.717	0.657	0.781	0.628	0.841	TUTR	-0.164	0.0106	0.551
ENSMUSG00000020263.14	ENSMUSG00000020263	Appl2	216190	0.712	0.739	0.743	0.71	0.714	0.725	0.794	0.867	0.768	0.877	TUTR	0.082	0.00973	0.551
ENSMUSG00000040483.15	ENSMUSG00000040483	Xaf1	327959	0.044	0.057	0.05	0.067	0.043	0.058	0.059	0.08	0.095	0.085	TUTR	0.023	0.0108	0.551
ENSMUSG00000020917.17	ENSMUSG00000020917	Acly	104112	0.957	0.991	0.984	0.972	0.938	1	0.99	1	0.988	1	ALE	0.028	0.0101	0.551
ENSMUSG00000025876.15	ENSMUSG00000025876	Unc5a	107448	0.997	0.986	0.994	0.996	0.993	1	0.997	1	1	0.997	TUTR	0.006	0.0108	0.551
ENSMUSG00000036790.5	ENSMUSG00000036790	Slitrk2	245450	0.836	0.811	0.869	0.801	0.791	0.811	0.941	0.879	0.949	0.918	TUTR	0.078	0.0109	0.551
ENSMUSG00000078670.3	ENSMUSG00000078670	Fam174b	100038347	0.876	0.906	0.89	1	0.986	1	1	1	1	1	TUTR	0.068	0.0116	0.579
ENSMUSG00000036377.18	ENSMUSG00000036377	Cracd	320827	0.688	0.681	0.723	0.674	0.587	0.676	0.751	0.846	0.787	0.763	mixed	0.094	0.0123	0.597
ENSMUSG00000029920.9	ENSMUSG00000029920	Smarcad1	13990	0.884	0.774	0.905	0.821	0.892	0.722	0.719	0.666	0.855	0.778	mixed	-0.107	0.0123	0.597
ENSMUSG00000026235.14	ENSMUSG00000026235	Epha4	13838	0.704	0.71	0.695	0.696	0.72	0.708	0.715	0.781	0.782	0.814	TUTR	0.055	0.0135	0.605
ENSMUSG00000038733.13	ENSMUSG00000038733	Wdr26	226757	0.956	0.923	0.89	0.839	0.89	0.825	0.85	0.873	0.847	0.796	ALE	-0.062	0.0128	0.605
ENSMUSG00000003617.16	ENSMUSG00000003617	Cp	12870	0.353	0.392	0.369	0.417	0.395	0.354	0.352	0.359	0.321	0.365	mixed	-0.035	0.0133	0.605
ENSMUSG00000040738.10	ENSMUSG00000040738	Ints8	72656	0.021	0.037	0.015	0.022	0.011	0.004	0.018	0.003	0.011	0	ALE	-0.014	0.0148	0.605
ENSMUSG00000062110.14	ENSMUSG00000062110	Scfd2	212986	0.574	0.583	0.61	0.559	0.613	0.642	0.598	0.635	0.649	0.604	mixed	0.038	0.014	0.605
ENSMUSG00000030016.14	ENSMUSG00000030016	Zfp638	18139	0.094	0.1	0.125	0.117	0.088	0.113	0.163	0.183	0.145	0.116	TUTR	0.039	0.0138	0.605
ENSMUSG00000030447.15	ENSMUSG00000030447	Cyfip1	20430	0.519	0.516	0.513	0.516	0.515	0.524	0.524	0.519	0.518	0.517	TUTR	0.004	0.0141	0.605
ENSMUSG00000018796.13	ENSMUSG00000018796	Acsl1	14081	0.437	0.446	0.468	0.522	0.503	0.476	0.603	0.692	0.514	0.675	TUTR	0.117	0.0147	0.605
ENSMUSG00000032388.7	ENSMUSG00000032388	Spg21	27965	0.44	0.42	0.442	0.449	0.438	0.444	0.455	0.445	0.464	0.463	ALE	0.016	0.0147	0.605
ENSMUSG00000038535.17	ENSMUSG00000038535	Zfp280d	235469	0.962	0.979	0.97	0.951	0.959	0.975	0.974	0.981	0.974	0.983	mixed	0.013	0.0145	0.605
ENSMUSG00000045193.13	ENSMUSG00000045193	Cirbp	12696	0.085	0.069	0.065	0.066	0.094	0.052	0.067	0.051	0.054	0.067	ALE	-0.018	0.0141	0.605
ENSMUSG00000052752.15	ENSMUSG00000052752	Traf7	224619	0.013	0.015	0.014	0	0.015	0.003	0.009	0.002	0	0	TUTR	-0.008	0.0135	0.605
ENSMUSG00000073409.12	ENSMUSG00000073409	H2-Q6	110557	0.119	0.104	0.104	0.103	0.109	0.114	0.13	0.112	0.12	0.14	TUTR	0.015	0.0146	0.605
ENSMUSG00000024064.13	ENSMUSG00000024064	Galnt14	71685	0.521	0.572	0.589	0.506	0.557	0.582	0.577	0.622	0.706	0.617	ALE	0.072	0.014	0.605
ENSMUSG00000052581.13	ENSMUSG00000052581	Lrrtm4	243499	0.563	0.513	0.542	0.578	0.571	0.608	0.552	0.656	0.63	0.59	mixed	0.054	0.0152	0.615
ENSMUSG00000025909.16	ENSMUSG00000025909	Sntg1	71096	0.7	0.585	1	0.752	1	0.54	0.586	0.581	0.697	0.611	TUTR	-0.204	0.0222	0.616
ENSMUSG00000026458.13	ENSMUSG00000026458	Ppfia4	68507	1	0.873	1	0.844	0.926	1	1	1	1	1	TUTR	0.071	0.0277	0.616
ENSMUSG00000018189.12	ENSMUSG00000018189	Uchl5	56207	0.017	0	0.015	0.018	0	0	0	0	0	0	TUTR	-0.01	0.0186	0.616
ENSMUSG00000033488.11	ENSMUSG00000033488	Cryzl2	226527	0.732	0.795	0.739	0.756	0.754	0.721	0.749	0.716	0.704	0.727	TUTR	-0.032	0.0196	0.616
ENSMUSG00000026670.15	ENSMUSG00000026670	Uap1	107652	0.096	0.019	0.015	0	0	0.079	0.068	0.06	0.063	0.093	TUTR	0.047	0.0175	0.616
ENSMUSG00000022995.16	ENSMUSG00000022995	Enah	13800	0.511	0.48	0.441	0.423	0.467	0.505	0.488	0.789	0.591	0.634	TUTR	0.137	0.0185	0.616
ENSMUSG00000053702.16	ENSMUSG00000053702	Nebl	74103	0.954	0.94	0.931	0.971	0.936	0.955	0.926	0.904	0.881	0.856	mixed	-0.042	0.0268	0.616
ENSMUSG00000026821.15	ENSMUSG00000026821	Ralgds	19730	0.737	0.767	0.857	0.713	0.833	0.81	0.821	0.911	0.878	0.869	TUTR	0.077	0.0247	0.616
ENSMUSG00000026843.15	ENSMUSG00000026843	Fubp3	320267	0.801	0.806	0.791	0.869	0.843	0.911	0.806	0.884	0.885	0.93	mixed	0.061	0.0207	0.616
ENSMUSG00000026885.13	ENSMUSG00000026885	Ttll11	74410	0.747	0.832	0.768	0.803	0.843	1	1	1	0.843	0.782	TUTR	0.126	0.016	0.616
ENSMUSG00000058318.15	ENSMUSG00000058318	Phf21a	192285	0.82	0.801	0.792	0.599	0.61	0.669	0.488	0.483	0.534	0.655	TUTR	-0.158	0.0165	0.616
ENSMUSG00000027263.12	ENSMUSG00000027263	Tubgcp4	51885	0.442	0.554	0.514	0.428	0.439	0.552	0.509	0.624	0.542	0.54	ALE	0.078	0.0166	0.616
ENSMUSG00000014353.14	ENSMUSG00000014353	Tmem87b	72477	0.562	0.745	0.586	0.761	0.607	0.548	0.581	0.538	0.473	0.596	TUTR	-0.105	0.0276	0.616
ENSMUSG00000027427.13	ENSMUSG00000027427	Polr3f	70408	0.892	0.89	0.878	0.921	0.876	0.912	0.894	0.91	0.934	0.932	ALE	0.025	0.0254	0.616
ENSMUSG00000027665.13	ENSMUSG00000027665	Pik3ca	18706	0.096	0.06	0.082	0.063	0.084	0.063	0.064	0.064	0.037	0.052	TUTR	-0.021	0.0181	0.616
ENSMUSG00000063273.11	ENSMUSG00000063273	Naa15	74838	0.1	0.129	0.121	0.06	0.101	0.165	0.103	0.15	0.165	0.126	TUTR	0.04	0.0227	0.616
ENSMUSG00000068922.14	ENSMUSG00000068922	Msto1	229524	0.01	0.004	0.003	0.006	0.005	0.017	0.014	0.01	0.016	0.003	ALE	0.006	0.0258	0.616
ENSMUSG00000042642.13	ENSMUSG00000042642	Flad1	319945	0.344	0.276	0.263	0.307	0.303	0.349	0.388	0.332	0.301	0.354	mixed	0.046	0.0236	0.616
ENSMUSG00000027900.15	ENSMUSG00000027900	Dram2	67171	0.095	0.097	0.087	0.082	0.09	0.065	0.078	0.097	0.069	0.054	TUTR	-0.017	0.0251	0.616
ENSMUSG00000027882.18	ENSMUSG00000027882	Stxbp3	20912	0.973	0.966	0.983	0.98	0.981	0.963	0.945	0.941	0.953	0.984	mixed	-0.02	0.0225	0.616
ENSMUSG00000033400.14	ENSMUSG00000033400	Agl	77559	0.444	0.418	0.478	0.435	0.464	0.468	0.471	0.533	0.472	0.487	mixed	0.038	0.0206	0.616
ENSMUSG00000037894.13	ENSMUSG00000037894	H2az1	51788	0.996	0.962	0.982	0.963	0.993	1	1	1	0.989	0.993	TUTR	0.017	0.0255	0.616
ENSMUSG00000028329.13	ENSMUSG00000028329	Xpa	22590	0.004	0.009	0.009	0	0.011	0.006	0.027	0.02	0.018	0.013	ALE	0.01	0.0157	0.616
ENSMUSG00000034557.14	ENSMUSG00000034557	Zfyve9	230597	0.253	0.239	0.231	0.237	0.21	0.253	0.249	0.247	0.252	0.251	TUTR	0.016	0.0235	0.616
ENSMUSG00000055900.14	ENSMUSG00000055900	Tmem69	230657	0.267	0.349	0.287	0.283	0.324	0.367	0.326	0.38	0.311	0.371	TUTR	0.049	0.0192	0.616
ENSMUSG00000043962.16	ENSMUSG00000043962	Thrap3	230753	0.673	0.695	0.664	0.648	0.666	0.665	0.697	0.726	0.702	0.727	ALE	0.034	0.0164	0.616
ENSMUSG00000043411.15	ENSMUSG00000043411	Usp48	170707	0.501	0.49	0.531	0.503	0.555	0.52	0.537	0.585	0.597	0.627	mixed	0.057	0.0166	0.616
ENSMUSG00000028759.13	ENSMUSG00000028759	Hp1bp3	15441	0.095	0.09	0.09	0.089	0.099	0.101	0.105	0.097	0.094	0.114	TUTR	0.009	0.0193	0.616
ENSMUSG00000039936.18	ENSMUSG00000039936	Pik3cd	18707	0.513	0.407	0.337	0.404	0.422	0.514	0.493	0.696	0.484	0.482	TUTR	0.117	0.0216	0.616
ENSMUSG00000029178.14	ENSMUSG00000029178	Klf3	16599	1	1	0.843	1	1	0.705	0.895	0.909	0.94	0.786	TUTR	-0.122	0.0268	0.616
ENSMUSG00000029191.16	ENSMUSG00000029191	Rfc1	19687	0.61	1	0.781	0.618	0.764	0.814	0.879	1	1	1	TUTR	0.184	0.0256	0.616
ENSMUSG00000013495.15	ENSMUSG00000013495	Tmem175	72392	0.452	0.406	0.396	0.429	0.425	0.436	0.452	0.482	0.432	0.452	mixed	0.029	0.0281	0.616
ENSMUSG00000029723.16	ENSMUSG00000029723	Tsc22d4	78829	0.203	0.198	0.208	0.228	0.2	0.204	0.23	0.246	0.222	0.249	mixed	0.023	0.0237	0.616
ENSMUSG00000029638.17	ENSMUSG00000029638	Glcci1	170772	0.968	0.965	0.971	0.968	0.97	0.968	0.97	0.98	0.977	0.984	TUTR	0.008	0.0229	0.616
ENSMUSG00000063063.12	ENSMUSG00000063063	Ctnna2	12386	0.823	0.767	0.838	0.805	0.878	0.861	0.818	0.959	0.919	0.952	mixed	0.08	0.0188	0.616
ENSMUSG00000045095.16	ENSMUSG00000045095	Magi1	14924	0.561	0.55	0.561	0.55	0.555	0.582	0.575	0.556	0.559	0.59	mixed	0.017	0.0187	0.616
ENSMUSG00000059878.12	ENSMUSG00000059878	Zfp422	67255	0.076	0.072	0.07	0.049	0.04	0.128	0.078	0.095	0.105	0.062	TUTR	0.033	0.0195	0.616
ENSMUSG00000042097.17	ENSMUSG00000042097	Zfp239	22685	0.002	0	0.007	0	0.002	0.005	0.017	0.022	0	0.014	TUTR	0.01	0.0277	0.616
ENSMUSG00000074358.9	ENSMUSG00000074358	Ccdc61	232933	0.417	0.235	0.386	0.257	0.386	0.786	0.385	0.605	0.398	0.506	TUTR	0.2	0.0197	0.616
ENSMUSG00000030603.16	ENSMUSG00000030603	Psmc4	23996	0.691	0.799	0.699	0.597	0.641	0.548	0.618	0.535	0.496	0.679	TUTR	-0.11	0.0221	0.616
ENSMUSG00000030590.15	ENSMUSG00000030590	Fam98c	73833	1	1	1	1	1	0.526	0.644	0.765	1	1	TUTR	-0.213	0.027	0.616
ENSMUSG00000038260.10	ENSMUSG00000038260	Trpm4	68667	0.201	0.186	0.171	0.187	0.154	0.232	0.271	0.188	0.187	0.222	TUTR	0.04	0.0246	0.616
ENSMUSG00000038570.15	ENSMUSG00000038570	Saxo2	330577	0.091	0.097	0.1	0.081	0.052	0.09	0.062	0.017	0.047	0.038	mixed	-0.033	0.0279	0.616
ENSMUSG00000036111.8	ENSMUSG00000036111	Lmo1	109594	0.848	0.828	0.782	0.818	0.734	0.871	0.882	1	0.79	0.915	TUTR	0.09	0.0259	0.616
ENSMUSG00000030889.14	ENSMUSG00000030889	Vwa3a	233813	0.197	0.197	0.254	0.128	0.182	0.246	0.297	0.302	0.196	0.248	mixed	0.066	0.0212	0.616
ENSMUSG00000047721.8	ENSMUSG00000047721	Bola2	66162	0.435	0.478	0.424	0.449	0.466	0.41	0.391	0.394	0.469	0.376	TUTR	-0.042	0.0274	0.616
ENSMUSG00000030689.15	ENSMUSG00000030689	Ino80e	233875	0.419	0.415	0.413	0.406	0.394	0.4	0.393	0.393	0.397	0.407	mixed	-0.011	0.0277	0.616
ENSMUSG00000030678.7	ENSMUSG00000030678	Maz	17188	0.685	0.699	0.722	0.677	0.713	0.667	0.759	0.839	0.782	0.774	TUTR	0.065	0.0275	0.616
ENSMUSG00000043964.14	ENSMUSG00000043964	Orai3	269999	0.992	0.988	1	1	0.986	1	1	1	1	1	TUTR	0.007	0.0236	0.616
ENSMUSG00000030780.15	ENSMUSG00000030780	Rusf1	233913	0.697	0.671	0.634	0.632	0.632	0.664	0.674	0.715	0.698	0.741	ALE	0.045	0.0218	0.616
ENSMUSG00000063179.13	ENSMUSG00000063179	Pstk	214580	0.213	0.276	0.216	0.279	0.245	0.166	0.206	0.216	0.203	0.226	ALE	-0.043	0.0185	0.616
ENSMUSG00000025499.18	ENSMUSG00000025499	Hras	15461	0.04	0.035	0.039	0.037	0.04	0.03	0.034	0.037	0.035	0.037	TUTR	-0.003	0.0278	0.616
ENSMUSG00000047495.15	ENSMUSG00000047495	Dlgap2	244310	1	0.905	0.852	0.847	1	1	1	1	1	1	TUTR	0.079	0.0225	0.616
ENSMUSG00000031523.16	ENSMUSG00000031523	Dlc1	50768	0.724	0.717	0.796	0.708	0.691	0.703	0.732	1	1	1	TUTR	0.16	0.0279	0.616
ENSMUSG00000036054.15	ENSMUSG00000036054	Sugp2	234373	0.49	0.499	0.486	0.443	0.466	0.458	0.465	0.449	0.434	0.421	mixed	-0.032	0.0181	0.616
ENSMUSG00000033543.17	ENSMUSG00000033543	Gtf2a2	235459	0.056	0.027	0.031	0.028	0.029	0.008	0.015	0.013	0.028	0.025	TUTR	-0.016	0.0175	0.616
ENSMUSG00000039716.12	ENSMUSG00000039716	Dock3	208869	0.353	0.751	0.518	0.667	0.762	0.687	0.748	0.802	1	1	TUTR	0.237	0.0223	0.616
ENSMUSG00000020312.11	ENSMUSG00000020312	Shc2	216148	1	1	1	1	1	0.793	0.899	1	1	0.821	TUTR	-0.097	0.0271	0.616
ENSMUSG00000025138.14	ENSMUSG00000025138	Sirt7	209011	0.99	0.936	0.97	0.987	0.941	0.954	0.943	0.927	0.918	0.926	TUTR	-0.031	0.0202	0.616
ENSMUSG00000020657.15	ENSMUSG00000020657	Dnajc27	217378	0.998	0.981	0.987	0.994	0.992	1	0.994	0.997	1	1	TUTR	0.008	0.0178	0.616
ENSMUSG00000045691.13	ENSMUSG00000045691	Thtpa	105663	0.881	0.918	0.942	0.909	0.953	0.834	0.872	0.869	0.905	0.912	TUTR	-0.043	0.0278	0.616
ENSMUSG00000054733.9	ENSMUSG00000054733	Msra	110265	0.859	1	0.913	0.91	1	1	1	1	1	1	TUTR	0.064	0.0244	0.616
ENSMUSG00000022403.14	ENSMUSG00000022403	St13	70356	0.487	0.494	0.515	0.483	0.551	0.482	0.573	0.631	0.561	0.59	TUTR	0.061	0.0275	0.616
ENSMUSG00000036046.14	ENSMUSG00000036046	5031439G07Rik	223739	1	0.864	0.909	0.809	0.809	0.802	0.836	0.701	0.728	0.787	TUTR	-0.107	0.0172	0.616
ENSMUSG00000022498.16	ENSMUSG00000022498	Txndc11	106200	0.694	0.702	0.704	0.715	0.678	0.674	0.674	0.685	0.694	0.685	ALE	-0.017	0.0273	0.616
ENSMUSG00000006958.13	ENSMUSG00000006958	Chrd	12667	0.788	0.737	0.781	0.8	0.793	0.749	0.729	0.757	0.745	0.769	ALE	-0.03	0.0236	0.616
ENSMUSG00000022800.13	ENSMUSG00000022800	Fyttd1	69823	0.216	0.205	0.216	0.22	0.276	0.248	0.261	0.264	0.252	0.287	TUTR	0.035	0.0163	0.616
ENSMUSG00000062480.11	ENSMUSG00000062480	Acat3	224530	0.097	0.079	0.118	0.128	0.114	0.133	0.117	0.159	0.134	0.128	TUTR	0.027	0.0183	0.616
ENSMUSG00000014771.12	ENSMUSG00000014771	Pdcd2	18567	0.006	0.01	0.008	0.01	0.009	0.01	0.023	0.013	0.011	0.014	ALE	0.005	0.024	0.616
ENSMUSG00000041119.11	ENSMUSG00000041119	Pde9a	18585	0.145	0.216	0.119	0.277	0.159	0.093	0.13	0.095	0.116	0.143	TUTR	-0.068	0.0261	0.616
ENSMUSG00000023966.8	ENSMUSG00000023966	Rsph9	75564	0.043	0.082	0.055	0.059	0.027	0.094	0.233	0.122	0.13	0.056	ALE	0.074	0.0202	0.616
ENSMUSG00000042625.16	ENSMUSG00000042625	Safb2	224902	0.321	0.41	0.337	0.366	0.349	0.268	0.364	0.283	0.328	0.257	mixed	-0.057	0.027	0.616
ENSMUSG00000054611.16	ENSMUSG00000054611	Kdm2a	225876	0.538	0.558	0.561	0.489	0.579	0.53	0.514	0.504	0.478	0.46	mixed	-0.048	0.0198	0.616
ENSMUSG00000048120.16	ENSMUSG00000048120	Entpd1	12495	0.642	0.669	0.645	0.529	0.532	0.526	0.588	0.453	0.482	0.539	TUTR	-0.085	0.0268	0.616
ENSMUSG00000025040.13	ENSMUSG00000025040	Fundc1	NA	0.504	0.477	0.547	0.537	0.554	0.542	0.525	0.683	0.626	0.662	TUTR	0.084	0.0197	0.616
ENSMUSG00000040621.14	ENSMUSG00000040621	Gemin8	237221	0.724	0.875	0.734	1	0.89	1	0.912	1	1	1	TUTR	0.137	0.0158	0.616
ENSMUSG00000032575.16	ENSMUSG00000032575	Manf	74840	0.264	0.266	0.268	0.269	0.26	0.272	0.285	0.279	0.267	0.267	mixed	0.009	0.0283	0.617
ENSMUSG00000048249.14	ENSMUSG00000048249	Crebrf	77128	0.899	0.897	0.929	0.902	0.932	0.914	0.926	0.965	0.933	0.958	ALE	0.027	0.0285	0.618
ENSMUSG00000032641.18	ENSMUSG00000032641	Gpr19	14760	0.795	0.711	0.738	0.894	0.794	0.652	0.633	0.69	0.554	0.816	TUTR	-0.117	0.0292	0.625
ENSMUSG00000058351.10	ENSMUSG00000058351	Smim4	66487	0.191	0.196	0.199	0.192	0.182	0.175	0.162	0.179	0.19	0.189	mixed	-0.013	0.029	0.625
ENSMUSG00000031848.15	ENSMUSG00000031848	Lsm4	50783	0.408	0.505	0.472	0.501	0.558	0.591	0.506	0.593	0.594	0.512	TUTR	0.07	0.0295	0.628
ENSMUSG00000041684.11	ENSMUSG00000041684	Bivm	246229	0.052	0.186	0.318	0.167	0.293	0.086	0.132	0.044	0	0.149	TUTR	-0.121	0.03	0.632
ENSMUSG00000026790.19	ENSMUSG00000026790	Odf2	18286	0.346	0.401	0.329	0.404	0.4	0.344	0.278	0.306	0.372	0.332	mixed	-0.05	0.0303	0.632
ENSMUSG00000076437.10	ENSMUSG00000076437	Selenoh	72657	0.488	0.436	0.524	0.474	0.475	0.494	0.507	0.528	0.549	0.506	mixed	0.038	0.0309	0.632
ENSMUSG00000057378.15	ENSMUSG00000057378	Ryr3	20192	0.543	0.663	0.658	0.628	0.658	0.482	0.624	0.528	0.261	0.56	TUTR	-0.139	0.0356	0.632
ENSMUSG00000027425.18	ENSMUSG00000027425	Kat14	228714	0.659	0.637	0.586	0.623	0.663	0.618	0.723	0.664	0.756	0.706	ALE	0.059	0.0324	0.632
ENSMUSG00000027613.15	ENSMUSG00000027613	Eif6	16418	0.83	0.814	0.825	0.825	0.828	0.8	0.811	0.825	0.816	0.817	ALE	-0.01	0.0336	0.632
ENSMUSG00000068798.10	ENSMUSG00000068798	Rap1a	109905	0.176	0.153	0.162	0.132	0.142	0.203	0.203	0.156	0.152	0.202	TUTR	0.03	0.0341	0.632
ENSMUSG00000028273.15	ENSMUSG00000028273	Pdlim5	56376	0.65	0.554	0.614	0.634	0.582	0.596	0.505	0.554	0.591	0.517	mixed	-0.054	0.0341	0.632
ENSMUSG00000028556.15	ENSMUSG00000028556	Dock7	67299	0.264	0.261	0.239	0.538	0.33	0.231	0.172	0.23	0.188	0.217	TUTR	-0.118	0.0354	0.632
ENSMUSG00000028677.18	ENSMUSG00000028677	Rnf220	66743	0.793	0.82	0.864	0.89	0.854	0.756	0.753	0.846	0.81	0.795	TUTR	-0.052	0.0331	0.632
ENSMUSG00000067365.10	ENSMUSG00000067365	Tmem128	66309	0.91	0.939	0.954	0.965	0.934	0.946	0.893	0.915	0.888	0.911	ALE	-0.029	0.0329	0.632
ENSMUSG00000037720.16	ENSMUSG00000037720	Tmem33	67878	0.268	0.233	0.268	0.245	0.248	0.283	0.296	0.251	0.261	0.302	ALE	0.027	0.0306	0.632
ENSMUSG00000035325.16	ENSMUSG00000035325	Sec31a	69162	0.691	0.549	0.706	0.648	0.739	0.735	0.691	0.801	0.773	0.741	TUTR	0.081	0.0319	0.632
ENSMUSG00000034040.16	ENSMUSG00000034040	Galnt17	212996	0.348	0.339	0.363	0.363	0.407	0.376	0.359	0.431	0.426	0.444	ALE	0.043	0.0347	0.632
ENSMUSG00000058446.14	ENSMUSG00000058446	Znrf2	387524	0.499	0.459	0.586	0.534	0.552	0.584	0.569	0.651	0.533	0.618	ALE	0.065	0.0308	0.632
ENSMUSG00000036390.8	ENSMUSG00000036390	Gadd45a	13197	0.679	0.865	0.792	0.733	0.729	0.895	0.755	0.839	0.846	0.976	TUTR	0.102	0.0344	0.632
ENSMUSG00000040370.13	ENSMUSG00000040370	Etfrf1	67636	0.674	0.701	0.642	0.656	0.7	0.699	0.704	0.696	0.696	0.703	TUTR	0.025	0.0354	0.632
ENSMUSG00000001630.13	ENSMUSG00000001630	Stk38l	232533	1	1	1	1	1	1	0.862	1	0.74	0.875	TUTR	-0.105	0.0331	0.632
ENSMUSG00000063439.7	ENSMUSG00000063439	B9d2	232987	0.659	0.637	0.66	0.686	0.678	0.679	0.732	0.669	0.702	0.688	ALE	0.03	0.0318	0.632
ENSMUSG00000046027.17	ENSMUSG00000046027	Stard5	170460	0.015	0.004	0.011	0.008	0.006	0.013	0.009	0.024	0.013	0.021	ALE	0.007	0.0348	0.632
ENSMUSG00000001942.8	ENSMUSG00000001942	Siae	22619	0.409	0.416	0.434	0.376	0.429	0.476	0.405	0.466	0.44	0.537	mixed	0.052	0.0323	0.632
ENSMUSG00000032532.7	ENSMUSG00000032532	Cck	12424	0.951	0.95	0.949	0.951	0.954	0.95	0.948	0.943	0.944	0.951	TUTR	-0.004	0.0353	0.632
ENSMUSG00000006498.16	ENSMUSG00000006498	Ptbp1	19205	0.18	0.126	0.115	0.168	0.058	0.06	0.097	0.099	0.027	0.092	TUTR	-0.054	0.0352	0.632
ENSMUSG00000047417.17	ENSMUSG00000047417	Rexo1	66932	0.067	0.044	0.057	0.073	0.042	0.051	0.087	0.102	0.069	0.087	TUTR	0.022	0.0353	0.632
ENSMUSG00000020436.17	ENSMUSG00000020436	Gabrg2	14406	0.673	0.679	0.675	0.692	0.665	0.678	0.703	0.718	0.689	0.685	mixed	0.018	0.0347	0.632
ENSMUSG00000018398.18	ENSMUSG00000018398	Septin8	20362	0.779	0.802	0.817	0.769	0.766	0.755	0.778	0.723	0.763	0.766	mixed	-0.03	0.0305	0.632
ENSMUSG00000018736.14	ENSMUSG00000018736	Ndel1	83431	0.831	0.816	0.835	0.837	0.815	0.817	0.802	0.801	0.797	0.831	ALE	-0.017	0.031	0.632
ENSMUSG00000017781.17	ENSMUSG00000017781	Pitpna	18738	0.256	0.273	0.264	0.195	0.294	0.231	0.217	0.241	0.165	0.199	TUTR	-0.045	0.033	0.632
ENSMUSG00000021759.13	ENSMUSG00000021759	Plpp1	19012	0.444	0.526	0.591	0.543	0.583	0.653	0.673	0.895	0.594	0.555	TUTR	0.137	0.0353	0.632
ENSMUSG00000063142.14	ENSMUSG00000063142	Kcnma1	16531	0.426	0.406	0.384	0.397	0.418	0.406	0.397	0.336	0.375	0.358	mixed	-0.032	0.0325	0.632
ENSMUSG00000022425.15	ENSMUSG00000022425	Enpp2	18606	0.781	0.742	0.739	0.805	0.788	0.783	0.785	0.812	0.925	0.885	TUTR	0.067	0.0337	0.632
ENSMUSG00000005262.12	ENSMUSG00000005262	Ufd1	22230	0.921	0.913	0.935	0.926	0.928	0.918	0.919	0.919	0.907	0.913	ALE	-0.01	0.0319	0.632
ENSMUSG00000024856.10	ENSMUSG00000024856	Cdk2ap2	52004	0.715	0.667	0.696	0.676	0.675	0.701	0.697	0.72	0.698	0.739	mixed	0.025	0.0354	0.632
ENSMUSG00000031171.11	ENSMUSG00000031171	Ftsj1	54632	0.279	0.269	0.27	0.263	0.265	0.248	0.247	0.267	0.26	0.268	mixed	-0.011	0.0348	0.632
ENSMUSG00000040473.15	ENSMUSG00000040473	Cfap69	207686	0.537	0.517	0.326	0.403	0.372	0.473	0.508	0.602	0.488	0.63	mixed	0.109	0.0361	0.638
ENSMUSG00000026028.12	ENSMUSG00000026028	Trak2	70827	0.75	0.715	0.757	0.738	0.77	0.754	0.751	0.852	0.781	0.866	TUTR	0.055	0.0364	0.64
ENSMUSG00000056234.14	ENSMUSG00000056234	Ncoa4	27057	0.047	0.031	0.028	0.016	0.039	0.043	0.037	0.052	0.048	0.042	TUTR	0.012	0.0367	0.642
ENSMUSG00000039176.17	ENSMUSG00000039176	Polg	18975	0.268	0.263	0.222	0.247	0.208	0.187	0.179	0.265	0.183	0.184	TUTR	-0.042	0.0369	0.643
ENSMUSG00000078875.10	ENSMUSG00000078875	Gm14419	NA	0.051	0.032	0.086	0.074	0.07	0.031	0.042	0.045	0.017	0.057	ALE	-0.025	0.0379	0.648
ENSMUSG00000030986.13	ENSMUSG00000030986	Dhx32	101437	0.53	0.66	0.62	0.693	0.714	0.701	0.737	0.817	0.666	1	TUTR	0.141	0.0378	0.648
ENSMUSG00000042210.17	ENSMUSG00000042210	Abhd14a	68644	1	1	1	1	1	1	1	0.824	0.927	0.779	TUTR	-0.094	0.0378	0.648
ENSMUSG00000021972.14	ENSMUSG00000021972	Hmbox1	219150	0.873	0.835	0.849	0.854	0.891	0.897	0.861	0.953	0.904	0.878	mixed	0.039	0.0375	0.648
ENSMUSG00000026211.17	ENSMUSG00000026211	Obsl1	98733	0.412	0.331	0.239	0.324	0.342	0.401	0.346	0.492	0.353	0.489	ALE	0.086	0.0392	0.652
ENSMUSG00000038543.13	ENSMUSG00000038543	BC028528	229600	0.37	0.387	0.395	0.388	0.251	0.375	0.238	0.231	0.243	0.305	TUTR	-0.08	0.0388	0.652
ENSMUSG00000029169.11	ENSMUSG00000029169	Dhx15	13204	0.467	0.479	0.457	0.501	0.5	0.484	0.491	0.558	0.505	0.535	ALE	0.034	0.0397	0.652
ENSMUSG00000023367.14	ENSMUSG00000023367	Tmem176a	66058	0.395	0.431	0.397	0.412	0.413	0.387	0.396	0.383	0.371	0.413	mixed	-0.02	0.04	0.652
ENSMUSG00000040167.16	ENSMUSG00000040167	Ikzf5	67143	0.876	0.905	0.835	0.859	0.87	0.847	0.807	0.859	0.826	0.852	mixed	-0.031	0.0383	0.652
ENSMUSG00000031511.15	ENSMUSG00000031511	Arhgef7	54126	0.446	0.457	0.438	0.48	0.454	0.468	0.455	0.515	0.471	0.522	ALE	0.031	0.0402	0.652
ENSMUSG00000033192.5	ENSMUSG00000033192	Lpcat2	270084	0.028	0.084	0.061	0.013	0.024	0.144	0.093	0.068	0.042	0.083	TUTR	0.044	0.0395	0.652
ENSMUSG00000019818.15	ENSMUSG00000019818	Cd164	NA	0.738	0.657	0.695	0.784	0.779	0.709	0.777	1	0.824	1	TUTR	0.131	0.0398	0.652
ENSMUSG00000002900.15	ENSMUSG00000002900	Lamb1	16777	1	0.646	0.45	0.424	0.639	1	1	0.813	0.641	1	TUTR	0.259	0.0392	0.652
ENSMUSG00000022656.15	ENSMUSG00000022656	Nectin3	58998	0.099	0.074	0.079	0.073	0.065	0.115	0.089	0.076	0.119	0.093	mixed	0.02	0.0395	0.652
ENSMUSG00000002307.15	ENSMUSG00000002307	Daxx	13163	1	0.528	1	0.617	1	0.471	0.649	0.584	0.556	0.721	TUTR	-0.233	0.0403	0.652
ENSMUSG00000024646.13	ENSMUSG00000024646	Cyb5a	109672	0.003	0.002	0.002	0.001	0.002	0.003	0.005	0.003	0.003	0.002	TUTR	0.001	0.0393	0.652
ENSMUSG00000029471.13	ENSMUSG00000029471	Camkk2	207565	0.723	0.695	0.685	0.637	0.704	0.681	0.659	0.662	0.6	0.64	mixed	-0.041	0.0414	0.664
ENSMUSG00000007812.16	ENSMUSG00000007812	Zfp655	72611	0.627	0.65	0.688	0.621	0.681	0.658	0.62	0.609	0.602	0.604	mixed	-0.034	0.0412	0.664
ENSMUSG00000031537.15	ENSMUSG00000031537	Ikbkb	16150	0.864	0.852	0.866	0.898	0.87	0.875	0.88	0.903	0.896	0.889	TUTR	0.019	0.0416	0.664
ENSMUSG00000027206.13	ENSMUSG00000027206	Cops2	12848	0.429	0.395	0.426	0.405	0.405	0.439	0.399	0.452	0.442	0.443	TUTR	0.023	0.0421	0.666
ENSMUSG00000063253.11	ENSMUSG00000063253	Scoc	56367	0.872	0.862	0.96	1	1	1	1	1	1	1	TUTR	0.061	0.0421	0.666
ENSMUSG00000027940.18	ENSMUSG00000027940	Tpm3	59069	0.918	0.933	0.929	0.931	0.919	0.911	0.919	0.923	0.91	0.924	ALE	-0.009	0.0439	0.672
ENSMUSG00000053510.12	ENSMUSG00000053510	Nrd1	NA	0.081	0.09	0.082	0.086	0.074	0.08	0.084	0.056	0.072	0.058	TUTR	-0.013	0.0429	0.672
ENSMUSG00000012126.16	ENSMUSG00000012126	Ubxn11	67586	0.012	0.008	0	0.007	0.003	0	0	0	0	0.006	TUTR	-0.005	0.0437	0.672
ENSMUSG00000000600.15	ENSMUSG00000000600	Krit1	79264	0.168	0.133	0.127	0.137	0.116	0.194	0.156	0.127	0.184	0.166	TUTR	0.029	0.0436	0.672
ENSMUSG00000038143.16	ENSMUSG00000038143	Stox2	71069	1	1	0.994	0.981	0.989	1	1	1	1	1	mixed	0.007	0.0439	0.672
ENSMUSG00000004070.15	ENSMUSG00000004070	Hmox2	15369	0.102	0.077	0.097	0.105	0.091	0.111	0.112	0.117	0.104	0.093	TUTR	0.013	0.0432	0.672
ENSMUSG00000063889.16	ENSMUSG00000063889	Crem	12916	0.481	0.584	0.565	0.636	0.5	0.434	0.487	0.503	0.534	0.48	mixed	-0.065	0.0432	0.672
ENSMUSG00000001964.14	ENSMUSG00000001964	Emd	13726	0.682	0.695	0.692	0.748	0.704	0.729	0.709	0.751	0.725	0.745	mixed	0.028	0.043	0.672
ENSMUSG00000005813.12	ENSMUSG00000005813	Metap1	75624	0.801	0.817	0.846	0.925	0.847	0.81	0.935	0.944	0.936	0.946	mixed	0.067	0.0453	0.676
ENSMUSG00000028789.16	ENSMUSG00000028789	Azin2	242669	0.071	0.053	0.053	0.046	0.052	0.056	0.041	0.045	0.029	0.044	ALE	-0.012	0.045	0.676
ENSMUSG00000013822.7	ENSMUSG00000013822	Elof1	66126	0.81	0.844	0.931	0.887	0.874	0.882	0.895	1	0.901	0.998	TUTR	0.066	0.0452	0.676
ENSMUSG00000032228.16	ENSMUSG00000032228	Tcf12	21406	0.625	0.588	0.608	0.552	0.626	0.62	0.603	0.672	0.637	0.647	mixed	0.036	0.0453	0.676
ENSMUSG00000020623.11	ENSMUSG00000020623	Map2k6	26399	0.128	0.078	0.14	0.135	0.079	0.088	0.081	0.027	0.073	0.103	ALE	-0.038	0.0445	0.676
ENSMUSG00000033707.8	ENSMUSG00000033707	Lrrc24	378937	0.673	0.737	0.705	0.629	0.695	0.635	0.611	0.682	0.63	0.663	ALE	-0.044	0.0451	0.676
ENSMUSG00000091931.5	ENSMUSG00000091931	Gon7	100233175	0.94	0.969	0.987	0.985	1	0.941	0.959	0.975	0.915	0.949	ALE	-0.028	0.0458	0.681
ENSMUSG00000050174.15	ENSMUSG00000050174	Nudt6	229228	0.609	0.808	0.45	0.66	0.567	0.42	0.531	0.502	0.337	0.584	TUTR	-0.144	0.0465	0.682
ENSMUSG00000039735.15	ENSMUSG00000039735	Fnbp1l	214459	0.564	0.57	0.585	0.657	0.584	0.682	0.56	0.689	0.817	0.65	mixed	0.088	0.0472	0.682
ENSMUSG00000041343.19	ENSMUSG00000041343	Ankrd42	73845	0.335	0.268	0.375	0.287	0.388	0.371	0.401	0.361	0.37	0.394	ALE	0.048	0.0468	0.682
ENSMUSG00000032329.4	ENSMUSG00000032329	Hmg20a	66867	0.836	0.824	0.834	0.821	0.848	0.833	0.84	0.853	0.845	0.869	mixed	0.015	0.0468	0.682
ENSMUSG00000018537.16	ENSMUSG00000018537	Pcgf2	22658	0.653	0.646	0.658	0.347	0.67	0.288	0.279	0.65	0.461	0.389	TUTR	-0.182	0.0468	0.682
ENSMUSG00000021638.12	ENSMUSG00000021638	Ocln	18260	0.527	0.605	0.621	0.671	0.688	0.65	0.669	0.666	0.721	0.72	TUTR	0.063	0.0472	0.682
ENSMUSG00000022962.14	ENSMUSG00000022962	Gart	14450	0.458	0.458	0.394	0.402	0.48	0.41	0.356	0.412	0.361	0.43	ALE	-0.044	0.0463	0.682
ENSMUSG00000021068.15	ENSMUSG00000021068	Nin	18080	0.388	0.392	0.402	0.395	0.365	0.372	0.38	0.292	0.371	0.358	ALE	-0.033	0.0475	0.684
ENSMUSG00000038696.14	ENSMUSG00000038696	Mapkap1	227743	0.259	0.325	0.261	0.261	0.259	0.261	0.254	0.248	0.235	0.224	TUTR	-0.029	0.0479	0.685
ENSMUSG00000001576.14	ENSMUSG00000001576	Ergic1	67458	0.997	0.988	0.995	0.994	0.997	1	1	0.997	1	0.994	TUTR	0.004	0.048	0.685
ENSMUSG00000027806.9	ENSMUSG00000027806	Tsc22d2	72033	0.368	0.412	0.375	0.313	0.315	0.352	0.324	0.274	0.248	0.324	TUTR	-0.053	0.0485	0.687
ENSMUSG00000032050.17	ENSMUSG00000032050	Rdx	19684	0.468	0.414	0.463	0.449	0.466	0.49	0.507	0.648	0.487	0.464	ALE	0.067	0.0484	0.687
ENSMUSG00000026418.16	ENSMUSG00000026418	Tnni1	21952	0.33	0.317	0.455	0.442	0.463	0.287	0.364	0.332	0.235	0.385	mixed	-0.08	0.0508	0.688
ENSMUSG00000039515.11	ENSMUSG00000039515	Ptpa	110854	0.74	0.739	0.715	0.785	0.793	0.715	0.78	0.866	0.892	0.877	TUTR	0.072	0.0502	0.688
ENSMUSG00000070880.10	ENSMUSG00000070880	Gad1	14415	0.76	0.712	0.709	0.764	0.753	0.741	0.756	0.834	0.799	0.767	mixed	0.039	0.0497	0.688
ENSMUSG00000040374.13	ENSMUSG00000040374	Pex2	19302	0.205	0.209	0.204	0.193	0.158	0.232	0.213	0.204	0.245	0.199	TUTR	0.025	0.049	0.688
ENSMUSG00000073002.9	ENSMUSG00000073002	Vamp5	53620	0.006	0.016	0.003	0.002	0.004	0.03	0.011	0.011	0.008	0.016	TUTR	0.009	0.0507	0.688
ENSMUSG00000056698.11	ENSMUSG00000056698	Elmod3	232089	0.923	0.901	0.918	0.919	0.909	0.905	0.903	0.915	0.897	0.902	ALE	-0.01	0.0499	0.688
ENSMUSG00000060402.7	ENSMUSG00000060402	Chst8	68947	0.585	0.568	0.524	0.575	0.483	0.56	0.53	0.635	0.676	0.687	TUTR	0.071	0.0508	0.688
ENSMUSG00000031697.12	ENSMUSG00000031697	Orc6	56452	0.058	0.07	0.04	0.043	0.062	0.061	0.047	0.032	0	0.013	TUTR	-0.024	0.0506	0.688
ENSMUSG00000005899.12	ENSMUSG00000005899	Smpd4	77626	0.392	0.413	0.433	0.454	0.376	0.458	0.429	0.418	0.471	0.457	TUTR	0.033	0.0506	0.688
ENSMUSG00000022960.12	ENSMUSG00000022960	Donson	60364	0.268	0.316	0.337	0.314	0.265	0.329	0.462	0.506	0.317	0.308	mixed	0.084	0.0508	0.688
ENSMUSG00000062078.14	ENSMUSG00000062078	Qk	19317	0.249	0.257	0.247	0.224	0.242	0.244	0.235	0.208	0.211	0.234	ALE	-0.018	0.0505	0.688
ENSMUSG00000034403.16	ENSMUSG00000034403	Pja1	18744	0.616	0.648	0.618	0.599	0.669	0.667	0.678	0.661	0.697	0.62	TUTR	0.035	0.0499	0.688
ENSMUSG00000066613.14	ENSMUSG00000066613	Zfp932	69504	0.423	0.335	0.401	0.435	0.396	0.316	0.358	0.379	0.305	0.396	mixed	-0.047	0.0523	0.703
ENSMUSG00000001157.13	ENSMUSG00000001157	Gmcl1	23885	0.815	0.822	0.799	0.839	0.841	0.803	0.796	0.782	0.834	0.75	ALE	-0.03	0.0522	0.703
ENSMUSG00000025436.11	ENSMUSG00000025436	Atp23	68876	0.099	0.125	0.149	0.177	0.233	0.038	0.093	0.08	0.182	0.072	ALE	-0.064	0.0526	0.704
ENSMUSG00000052997.15	ENSMUSG00000052997	Uba2	50995	0.994	0.949	0.987	0.988	0.966	0.921	0.955	0.934	0.969	0.977	TUTR	-0.026	0.0533	0.71
ENSMUSG00000019189.13	ENSMUSG00000019189	Rnf145	74315	0.894	0.897	0.91	0.904	0.904	0.901	0.913	0.908	0.912	0.934	ALE	0.012	0.0534	0.71
ENSMUSG00000020893.17	ENSMUSG00000020893	Per1	18626	0.754	0.763	0.733	0.737	0.745	0.687	0.713	0.744	0.685	0.756	TUTR	-0.029	0.0537	0.711
ENSMUSG00000000325.15	NA	NA	NA	0.512	0.476	0.605	0.539	0.564	0.597	0.518	0.733	0.647	0.596	TUTR	0.079	0.0539	0.711
ENSMUSG00000045128.9	ENSMUSG00000045128	Rpl18a	76808	0.007	0.008	0.007	0.006	0.006	0.006	0.007	0.005	0.005	0.006	TUTR	-0.001	0.0547	0.719
ENSMUSG00000026869.12	ENSMUSG00000026869	Psmd5	66998	0.34	0.317	0.35	0.316	0.312	0.344	0.365	0.324	0.364	0.34	TUTR	0.02	0.0553	0.723
ENSMUSG00000027884.16	ENSMUSG00000027884	Clcc1	229725	0.726	0.707	0.702	0.729	0.732	0.722	0.717	0.744	0.751	0.752	ALE	0.018	0.0565	0.723
ENSMUSG00000061601.15	ENSMUSG00000061601	Pclo	26875	0.234	0.222	0.238	0.208	0.161	0.206	0.197	0.136	0.185	0.164	ALE	-0.035	0.0572	0.723
ENSMUSG00000037826.5	ENSMUSG00000037826	Ppm1k	243382	0.805	0.768	0.82	0.855	0.824	0.827	0.804	0.888	0.869	0.903	ALE	0.044	0.0565	0.723
ENSMUSG00000030788.16	ENSMUSG00000030788	Rnf141	67150	0.749	0.689	0.731	0.713	0.825	0.787	0.743	0.906	0.763	0.903	mixed	0.079	0.0556	0.723
ENSMUSG00000030802.14	ENSMUSG00000030802	Bckdk	12041	0.179	0.157	0.156	0.155	0.151	0.181	0.169	0.158	0.175	0.174	TUTR	0.011	0.0558	0.723
ENSMUSG00000020453.17	ENSMUSG00000020453	Patz1	56218	0.593	0.688	0.659	0.631	0.672	0.593	0.619	0.65	0.566	0.611	ALE	-0.041	0.0566	0.723
ENSMUSG00000062203.14	ENSMUSG00000062203	Gspt1	14852	0.432	0.479	0.42	0.413	0.296	0.42	0.369	0.264	0.271	0.32	TUTR	-0.079	0.0569	0.723
ENSMUSG00000046711.15	ENSMUSG00000046711	Hmga1	15361	0.942	0.974	1	0.969	1	1	1	0.989	1	1	TUTR	0.021	0.056	0.723
ENSMUSG00000024294.13	ENSMUSG00000024294	Mib1	225164	0.367	0.386	0.362	0.355	0.403	0.35	0.398	0.433	0.457	0.424	mixed	0.037	0.0571	0.723
ENSMUSG00000031012.17	ENSMUSG00000031012	Cask	12361	0.741	0.79	0.737	0.773	0.766	0.784	0.808	0.779	0.758	0.805	TUTR	0.026	0.0561	0.723
ENSMUSG00000073702.11	ENSMUSG00000073702	Rpl31	114641	0.133	0.139	0.134	0.138	0.141	0.123	0.116	0.13	0.145	0.124	TUTR	-0.009	0.0606	0.724
ENSMUSG00000026062.12	ENSMUSG00000026062	Slc9a2	226999	0.753	0.727	0.77	0.739	0.793	0.757	0.756	0.8	0.81	0.834	ALE	0.035	0.0624	0.724
ENSMUSG00000026393.10	ENSMUSG00000026393	Nek7	59125	0.311	0.274	0.279	0.261	0.291	0.273	0.238	0.254	0.255	0.287	TUTR	-0.022	0.0624	0.724
ENSMUSG00000070532.5	ENSMUSG00000070532	Ccdc190	78465	0.615	0.556	0.754	0.804	0.57	0.848	0.665	0.752	0.771	0.79	TUTR	0.105	0.0646	0.724
ENSMUSG00000056486.17	ENSMUSG00000056486	Chn1	108699	0.125	0.131	0.126	0.125	0.138	0.129	0.129	0.151	0.137	0.142	TUTR	0.009	0.0693	0.724
ENSMUSG00000059005.13	ENSMUSG00000059005	Hnrnpa3	229279	0.529	0.523	0.53	0.529	0.525	0.524	0.529	0.549	0.535	0.539	TUTR	0.008	0.0682	0.724
ENSMUSG00000027076.10	ENSMUSG00000027076	Timm10	30059	0.719	0.783	0.828	0.716	0.751	0.826	0.767	0.799	0.79	0.847	TUTR	0.047	0.0606	0.724
ENSMUSG00000027239.14	ENSMUSG00000027239	Mdk	17242	0.782	1	0.852	0.8	0.87	1	1	0.885	1	0.869	TUTR	0.09	0.06	0.724
ENSMUSG00000040035.14	ENSMUSG00000040035	Disp2	214240	0.345	0.359	0.343	0.343	0.364	0.335	0.33	0.355	0.338	0.341	mixed	-0.011	0.0659	0.724
ENSMUSG00000023572.16	ENSMUSG00000023572	Ccndbp1	17151	0.863	0.85	0.848	0.865	0.871	0.866	0.859	0.883	0.869	0.875	mixed	0.011	0.0624	0.724
ENSMUSG00000016344.14	ENSMUSG00000016344	Ppdpf	NA	0.075	0.075	0.063	0.035	0.045	0.055	0.052	0.035	0.025	0.038	TUTR	-0.018	0.0655	0.724
ENSMUSG00000047213.14	ENSMUSG00000047213	Ythdf3	229096	0.749	0.842	0.734	1	0.675	0.724	1	1	1	1	TUTR	0.145	0.0615	0.724
ENSMUSG00000050947.9	ENSMUSG00000050947	Amigo1	229715	0.141	0.156	0.183	0.168	0.164	0.241	0.194	0.16	0.173	0.182	TUTR	0.028	0.0682	0.724
ENSMUSG00000028134.11	ENSMUSG00000028134	Ptbp2	56195	0.707	0.657	0.704	0.747	0.734	0.736	0.714	0.77	0.75	0.738	ALE	0.032	0.0696	0.724
ENSMUSG00000039058.11	ENSMUSG00000039058	Ak5	229949	0.907	0.897	0.914	0.915	0.916	0.925	0.915	0.923	0.922	0.907	TUTR	0.008	0.0695	0.724
ENSMUSG00000028601.18	ENSMUSG00000028601	Echdc2	52430	0.696	0.796	0.462	0.572	0.699	0.339	0.645	0.495	0.434	0.588	TUTR	-0.145	0.0624	0.724
ENSMUSG00000028557.10	ENSMUSG00000028557	Rnf11	NA	0.164	0.153	0.17	0.188	0.172	0.165	0.201	0.212	0.166	0.206	TUTR	0.021	0.0693	0.724
ENSMUSG00000028882.13	ENSMUSG00000028882	Ppp1r8	100336	0.82	0.881	0.887	0.837	0.951	0.797	0.743	0.852	0.865	0.837	TUTR	-0.056	0.0685	0.724
ENSMUSG00000039759.10	ENSMUSG00000039759	Thap3	69876	0.633	0.612	0.608	0.57	0.641	0.593	0.65	0.644	0.676	0.694	TUTR	0.038	0.0621	0.724
ENSMUSG00000010721.15	ENSMUSG00000010721	Lmbr1	56873	0.591	0.591	0.568	0.604	0.652	0.682	0.631	0.687	0.57	0.685	TUTR	0.05	0.0575	0.724
ENSMUSG00000029145.12	ENSMUSG00000029145	Eif2b4	13667	0.354	0.322	0.357	0.321	0.366	0.372	0.389	0.352	0.344	0.373	TUTR	0.022	0.0679	0.724
ENSMUSG00000063406.11	ENSMUSG00000063406	Tmed5	73130	0.352	0.372	0.37	0.363	0.384	0.37	0.361	0.397	0.403	0.407	mixed	0.02	0.0629	0.724
ENSMUSG00000042594.16	ENSMUSG00000042594	Sh2b3	16923	0.478	0.577	0.484	0.565	0.541	0.504	0.478	0.513	0.49	0.421	mixed	-0.048	0.0612	0.724
ENSMUSG00000004633.17	ENSMUSG00000004633	Chn2	69993	0.441	0.492	0.364	0.459	0.559	0.576	0.574	0.657	0.466	0.477	TUTR	0.087	0.0621	0.724
ENSMUSG00000055239.10	ENSMUSG00000055239	Kcmf1	74287	0.311	0.292	0.31	0.317	0.307	0.312	0.306	0.326	0.318	0.331	TUTR	0.012	0.0631	0.724
ENSMUSG00000030256.11	ENSMUSG00000030256	Bhlhe41	79362	0.726	0.868	0.822	0.797	0.848	0.68	0.697	0.845	0.748	0.75	TUTR	-0.068	0.0652	0.724
ENSMUSG00000030881.15	ENSMUSG00000030881	Arfip2	76932	0.318	0.36	0.376	0.32	0.366	0.313	0.319	0.308	0.335	0.341	TUTR	-0.025	0.0636	0.724
ENSMUSG00000030759.16	ENSMUSG00000030759	Far1	67420	0.694	0.767	0.797	0.772	0.928	0.829	0.788	0.937	0.883	0.986	TUTR	0.093	0.0678	0.724
ENSMUSG00000052707.8	ENSMUSG00000052707	Tnrc6a	233833	0.707	0.828	0.654	0.875	0.744	0.861	0.77	1	0.765	1	TUTR	0.117	0.0669	0.724
ENSMUSG00000055629.5	ENSMUSG00000055629	B4galnt4	NA	0.777	0.701	0.699	0.742	0.705	0.71	0.671	0.688	0.722	0.648	TUTR	-0.037	0.0615	0.724
ENSMUSG00000025495.15	ENSMUSG00000025495	Ptdss2	27388	0.494	0.455	0.523	0.598	0.546	0.481	0.428	0.5	0.5	0.463	TUTR	-0.049	0.0695	0.724
ENSMUSG00000048583.16	ENSMUSG00000048583	Igf2	16002	0.671	0.745	0.682	0.748	0.767	0.682	0.729	0.925	0.834	1	TUTR	0.111	0.0664	0.724
ENSMUSG00000013878.18	ENSMUSG00000013878	Rnf170	77733	0.537	0.457	0.467	0.466	0.466	0.486	0.477	0.548	0.527	0.546	mixed	0.038	0.0625	0.724
ENSMUSG00000090137.8	ENSMUSG00000090137	Uba52	22186	0.255	0.231	0.235	0.228	0.264	0.241	0.24	0.283	0.284	0.278	TUTR	0.022	0.0623	0.724
ENSMUSG00000005481.18	ENSMUSG00000005481	Ddx39a	68278	0.011	0.009	0.002	0.004	0.009	0.011	0.015	0.009	0.013	0.007	ALE	0.004	0.0643	0.724
ENSMUSG00000031748.16	ENSMUSG00000031748	Gnao1	14681	0.571	0.552	0.585	0.587	0.577	0.574	0.569	0.624	0.601	0.617	mixed	0.023	0.0687	0.724
ENSMUSG00000033249.10	ENSMUSG00000033249	Hsf4	26386	0.362	0.297	0.444	0.367	0.471	0.723	0.36	0.57	0.418	0.501	TUTR	0.126	0.0664	0.724
ENSMUSG00000031907.9	ENSMUSG00000031907	Zfp90	22751	0.265	0.179	0.253	0.42	0.195	0.169	0.134	0.21	0.15	0.229	TUTR	-0.084	0.0634	0.724
ENSMUSG00000031997.9	ENSMUSG00000031997	Trpc6	22068	0.867	0.818	0.909	0.889	0.925	0.902	0.924	0.913	0.91	0.935	ALE	0.035	0.0646	0.724
ENSMUSG00000031918.16	ENSMUSG00000031918	Mtmr2	77116	0.628	0.635	0.645	0.611	0.713	0.652	0.671	0.673	0.724	0.71	ALE	0.04	0.0658	0.724
ENSMUSG00000032803.15	ENSMUSG00000032803	Cdv3	321022	0.708	0.653	0.726	0.682	0.78	0.841	0.612	0.804	0.944	1	mixed	0.13	0.0586	0.724
ENSMUSG00000023495.13	ENSMUSG00000023495	Pcbp4	59092	0.758	0.747	0.754	0.76	0.771	0.809	0.746	0.774	0.785	0.777	mixed	0.02	0.0581	0.724
ENSMUSG00000010054.4	ENSMUSG00000010054	Tusc2	NA	0.977	0.962	0.995	0.98	0.982	0.994	0.992	0.98	0.988	0.996	TUTR	0.011	0.065	0.724
ENSMUSG00000032504.15	ENSMUSG00000032504	Pdcd6ip	18571	0.519	0.467	0.512	0.48	0.497	0.599	0.58	0.511	0.464	0.556	TUTR	0.047	0.0667	0.724
ENSMUSG00000000296.8	ENSMUSG00000000296	Tpd52l1	21987	0.801	0.724	0.662	0.754	0.757	0.754	0.777	0.777	0.81	0.806	TUTR	0.045	0.066	0.724
ENSMUSG00000047260.4	ENSMUSG00000047260	Emc6	66048	0.895	0.899	0.855	0.866	0.863	1	0.852	0.891	0.953	0.931	TUTR	0.049	0.0594	0.724
ENSMUSG00000020610.16	ENSMUSG00000020610	Amz2	13929	0.302	0.255	0.279	0.275	0.236	0.225	0.266	0.241	0.242	0.256	mixed	-0.023	0.0689	0.724
ENSMUSG00000034675.17	ENSMUSG00000034675	Dbn1	56320	0.23	0.219	0.232	0.236	0.244	0.238	0.24	0.248	0.243	0.234	TUTR	0.009	0.0674	0.724
ENSMUSG00000021643.14	ENSMUSG00000021643	Serf1	20365	0.502	0.5	0.5	0.5	0.5	0.5	0.5	0.5	0.499	0.498	ALE	-0.001	0.0694	0.724
ENSMUSG00000022019.15	ENSMUSG00000022019	Tdrd3	219249	0.866	0.846	0.866	0.888	0.911	0.892	0.882	0.908	0.892	0.917	ALE	0.023	0.0669	0.724
ENSMUSG00000005360.14	ENSMUSG00000005360	Slc1a3	20512	1	1	1	1	1	0.994	1	0.998	1	0.998	ALE	-0.002	0.062	0.724
ENSMUSG00000022378.13	ENSMUSG00000022378	Cyrib	223601	0.266	0.246	0.239	0.216	0.24	0.293	0.287	0.262	0.216	0.307	TUTR	0.032	0.0696	0.724
ENSMUSG00000068391.8	ENSMUSG00000068391	Chrac1	93696	0.008	0	0	0	0	0.019	0	0.018	0.037	0	ALE	0.013	0.0583	0.724
ENSMUSG00000033029.12	ENSMUSG00000033029	1700088E04Rik	27660	0.442	0.695	0.566	0.633	0.531	0.539	0.428	0.509	0.517	0.437	mixed	-0.087	0.0661	0.724
ENSMUSG00000022843.16	ENSMUSG00000022843	Clcn2	12724	0.64	0.548	0.574	0.516	0.63	0.531	0.686	0.638	1	0.811	TUTR	0.151	0.0642	0.724
ENSMUSG00000022772.11	ENSMUSG00000022772	Senp5	320213	0.848	0.584	0.691	0.586	0.683	0.787	0.768	0.7	0.802	0.791	ALE	0.092	0.069	0.724
ENSMUSG00000043301.15	ENSMUSG00000043301	Kcnj6	16522	0.851	0.851	0.858	0.835	0.872	0.858	0.85	0.91	0.88	0.876	ALE	0.022	0.0674	0.724
ENSMUSG00000023991.16	ENSMUSG00000023991	Foxp4	74123	0.403	0.24	0.316	0.3	0.284	0.257	0.221	0.217	0.283	0.287	TUTR	-0.056	0.0632	0.724
ENSMUSG00000024576.14	ENSMUSG00000024576	Csnk1a1	93687	0.838	0.819	0.813	0.833	0.812	0.842	0.829	0.84	0.855	0.821	mixed	0.014	0.0616	0.724
ENSMUSG00000040913.10	ENSMUSG00000040913	Fbxw4	30838	0.503	0.455	0.543	0.608	0.463	0.393	0.466	0.43	0.517	0.447	TUTR	-0.063	0.0614	0.724
ENSMUSG00000039382.12	ENSMUSG00000039382	Wdr45	54636	0.688	0.663	0.665	0.787	0.727	0.763	0.757	0.721	0.734	0.82	TUTR	0.053	0.0608	0.724
ENSMUSG00000050071.8	ENSMUSG00000050071	Bex1	19716	0.955	0.92	0.938	0.994	0.947	0.968	0.97	0.968	0.978	0.982	TUTR	0.022	0.0681	0.724
ENSMUSG00000027534.16	ENSMUSG00000027534	Snx16	74718	0.505	0.587	0.493	0.592	0.619	0.644	0.628	0.697	0.56	0.577	TUTR	0.062	0.0701	0.725
ENSMUSG00000003868.14	ENSMUSG00000003868	Ruvbl2	20174	0.011	0.029	0.014	0.013	0.02	0.022	0.033	0.026	0.026	0.017	TUTR	0.008	0.0699	0.725
ENSMUSG00000026245.16	ENSMUSG00000026245	Farsb	23874	0.009	0.007	0.008	0.015	0.004	0.008	0.002	0.005	0.002	0.007	ALE	-0.004	0.074	0.726
ENSMUSG00000026791.14	ENSMUSG00000026791	Slc2a8	56017	0.524	0.572	0.42	0.513	0.59	0.517	0.628	0.561	0.631	0.604	TUTR	0.064	0.0717	0.726
ENSMUSG00000064289.15	ENSMUSG00000064289	Tank	21353	0.836	0.818	0.796	0.828	0.831	0.849	0.807	0.864	0.838	0.859	ALE	0.021	0.0722	0.726
ENSMUSG00000027184.14	ENSMUSG00000027184	Caprin1	53872	0.48	0.463	0.473	0.469	0.502	0.48	0.504	0.556	0.474	0.514	mixed	0.029	0.0714	0.726
ENSMUSG00000028608.15	ENSMUSG00000028608	Czib	74098	0.492	0.454	0.49	0.459	0.5	0.45	0.442	0.469	0.469	0.469	mixed	-0.019	0.0726	0.726
ENSMUSG00000044700.15	ENSMUSG00000044700	Tmem201	230917	0.15	0.153	0.143	0.107	0.129	0.12	0.12	0.128	0.121	0.118	ALE	-0.015	0.0729	0.726
ENSMUSG00000025533.15	ENSMUSG00000025533	Asl	109900	0.02	0.025	0.042	0.003	0.013	0.044	0.016	0.066	0.041	0.028	TUTR	0.018	0.0741	0.726
ENSMUSG00000034430.16	ENSMUSG00000034430	Zxdc	80292	0.633	0.584	0.587	0.662	0.638	0.567	0.58	0.613	0.564	0.616	mixed	-0.033	0.0736	0.726
ENSMUSG00000004267.16	ENSMUSG00000004267	Eno2	13807	0.499	0.479	0.47	0.506	0.527	0.496	0.478	0.577	0.555	0.582	TUTR	0.042	0.0713	0.726
ENSMUSG00000030226.12	ENSMUSG00000030226	Lmo3	109593	0.538	0.474	0.474	0.514	0.52	0.516	0.513	0.553	0.568	0.519	TUTR	0.03	0.0722	0.726
ENSMUSG00000032469.12	ENSMUSG00000032469	Dbr1	83703	0.692	0.664	0.679	0.695	0.654	0.72	0.708	0.693	0.773	0.663	ALE	0.034	0.0717	0.726
ENSMUSG00000019777.16	ENSMUSG00000019777	Hdac2	15182	0.936	0.932	0.933	0.939	0.941	0.939	0.937	0.946	0.937	0.944	ALE	0.005	0.0733	0.726
ENSMUSG00000020831.18	ENSMUSG00000020831	0610010K14Rik	104457	0.697	0.719	0.785	0.701	0.716	0.654	0.702	0.639	0.704	0.723	TUTR	-0.04	0.0742	0.726
ENSMUSG00000021147.16	ENSMUSG00000021147	Wdr37	207615	0.546	0.399	0.396	0.405	0.461	0.488	0.509	0.627	0.408	0.604	mixed	0.086	0.0727	0.726
ENSMUSG00000021693.19	ENSMUSG00000021693	Kif2a	16563	0.689	0.676	0.68	0.688	0.694	0.674	0.697	0.746	0.71	0.705	mixed	0.021	0.074	0.726
ENSMUSG00000033088.18	ENSMUSG00000033088	Triobp	110253	0.706	0.562	0.597	0.667	0.569	0.599	0.822	0.868	0.624	0.711	mixed	0.105	0.0731	0.726
ENSMUSG00000022525.13	ENSMUSG00000022525	Plaat1	27281	1	1	0.893	1	1	0.846	1	0.747	0.822	1	TUTR	-0.096	0.0727	0.726
ENSMUSG00000024037.12	ENSMUSG00000024037	Wdr4	57773	0.381	0.403	0.386	0.414	0.485	0.386	0.348	0.408	0.317	0.392	TUTR	-0.044	0.0728	0.726
ENSMUSG00000073411.11	ENSMUSG00000073411	H2-D1	NA	0.753	0.733	0.708	0.742	0.682	0.797	0.75	0.802	0.737	0.717	TUTR	0.037	0.0709	0.726
ENSMUSG00000024426.17	ENSMUSG00000024426	Atat1	73242	0.408	0.454	0.415	0.365	0.436	0.55	0.424	0.463	0.577	0.397	mixed	0.066	0.0724	0.726
ENSMUSG00000026035.15	ENSMUSG00000026035	Ppil3	70225	0.817	0.834	0.824	0.826	0.853	0.841	0.845	0.833	0.842	0.875	ALE	0.016	0.0753	0.728
ENSMUSG00000017740.17	ENSMUSG00000017740	Slc12a5	57138	0.915	0.882	1	0.91	1	1	0.942	1	1	1	mixed	0.047	0.0747	0.728
ENSMUSG00000028156.12	ENSMUSG00000028156	Eif4e	13684	0.384	0.373	0.383	0.371	0.392	0.4	0.375	0.414	0.384	0.397	mixed	0.013	0.075	0.728
ENSMUSG00000032850.16	ENSMUSG00000032850	Rnft2	269695	0.991	0.993	0.995	0.996	0.997	0.98	0.981	0.993	1	0.983	ALE	-0.007	0.075	0.728
ENSMUSG00000030979.13	ENSMUSG00000030979	Uros	22276	0.864	0.846	0.829	0.86	0.826	0.86	0.857	0.86	0.862	0.854	ALE	0.014	0.0754	0.728
ENSMUSG00000018752.19	ENSMUSG00000018752	Tnfsfm13	619441	0.255	0.294	0.151	0.366	0.097	0.192	0.344	0.349	0.422	0.398	TUTR	0.108	0.0757	0.729
ENSMUSG00000026319.13	ENSMUSG00000026319	Relch	227446	0.618	0.712	0.66	0.722	0.853	0.863	0.579	1	1	0.867	TUTR	0.149	0.0761	0.73
ENSMUSG00000091512.5	ENSMUSG00000091512	Lamtor3	NA	0.574	0.486	0.557	0.574	0.626	0.621	0.565	0.69	0.597	0.607	TUTR	0.053	0.0762	0.73
ENSMUSG00000024640.9	ENSMUSG00000024640	Psat1	107272	0.228	0.235	0.236	0.2	0.261	0.263	0.225	0.265	0.243	0.295	TUTR	0.026	0.0767	0.733
ENSMUSG00000040387.16	ENSMUSG00000040387	Klhl32	212390	0.325	0.284	0.52	0.369	0.355	0.381	0.314	0.248	0.268	0.23	TUTR	-0.083	0.0786	0.746
ENSMUSG00000030533.15	ENSMUSG00000030533	Unc45a	101869	0.937	0.949	1	1	1	0.948	0.858	0.797	1	0.95	TUTR	-0.066	0.0786	0.746
ENSMUSG00000034801.13	ENSMUSG00000034801	Sos2	20663	1	0.838	0.825	0.686	0.843	0.826	0.89	1	1	1	TUTR	0.105	0.0787	0.746
ENSMUSG00000040383.16	ENSMUSG00000040383	Aqr	11834	0.617	0.553	0.516	0.687	0.576	0.551	0.514	0.465	0.551	0.572	ALE	-0.059	0.0793	0.749
ENSMUSG00000033352.11	ENSMUSG00000033352	Map2k4	26398	0.87	0.904	0.887	1	1	1	0.929	1	1	1	TUTR	0.054	0.0794	0.749
ENSMUSG00000028479.18	ENSMUSG00000028479	Gne	50798	0.518	0.633	0.45	0.578	0.586	0.461	0.603	0.383	0.489	0.407	TUTR	-0.084	0.0799	0.75
ENSMUSG00000022124.14	ENSMUSG00000022124	Fbxl3	50789	0.524	0.524	0.525	0.514	0.532	0.516	0.52	0.522	0.518	0.517	TUTR	-0.005	0.0797	0.75
ENSMUSG00000026087.11	ENSMUSG00000026087	Mrpl30	107734	0.071	0.049	0.027	0.043	0.042	0.05	0.037	0.029	0.022	0.015	TUTR	-0.015	0.0812	0.751
ENSMUSG00000025978.14	ENSMUSG00000025978	Rftn2	74013	0.729	0.742	0.734	0.709	0.739	0.686	0.735	0.731	0.686	0.713	ALE	-0.021	0.0803	0.751
ENSMUSG00000026311.16	ENSMUSG00000026311	Asb1	65247	0.797	0.827	0.806	0.837	0.808	0.778	0.73	0.828	0.768	0.813	mixed	-0.032	0.082	0.751
ENSMUSG00000027170.12	ENSMUSG00000027170	Eif3m	98221	0.043	0.079	0.09	0.081	0.095	0.047	0.076	0.047	0.062	0.066	TUTR	-0.018	0.0824	0.751
ENSMUSG00000002718.14	ENSMUSG00000002718	Cse1l	110750	0.637	0.629	0.776	0.805	0.682	0.761	0.67	0.781	0.891	0.89	TUTR	0.093	0.0824	0.751
ENSMUSG00000042389.13	ENSMUSG00000042389	Tsen2	381802	0.537	0.597	0.65	0.537	0.672	0.581	0.724	0.775	0.63	0.655	ALE	0.074	0.0823	0.751
ENSMUSG00000045795.10	ENSMUSG00000045795	Whamm	434204	0.645	1	0.814	0.879	0.756	0.711	0.748	0.778	0.661	0.656	TUTR	-0.108	0.0811	0.751
ENSMUSG00000019874.11	ENSMUSG00000019874	Fabp7	12140	0.655	0.703	0.698	0.699	0.686	0.711	0.705	0.727	0.708	0.684	ALE	0.019	0.0813	0.751
ENSMUSG00000001054.9	ENSMUSG00000001054	Rmnd5b	66089	0.628	0.627	0.591	0.552	0.55	0.578	0.491	0.6	0.529	0.534	TUTR	-0.044	0.0825	0.751
ENSMUSG00000061130.12	ENSMUSG00000061130	Ppm1b	19043	0.364	0.367	0.376	0.372	0.357	0.362	0.378	0.375	0.385	0.378	ALE	0.009	0.0822	0.751
ENSMUSG00000057455.12	ENSMUSG00000057455	Rit2	19762	0.979	0.976	0.969	0.97	0.973	0.975	0.975	0.982	0.977	0.977	ALE	0.004	0.0817	0.751
ENSMUSG00000016495.12	ENSMUSG00000016495	Plgrkt	67759	0.862	0.881	0.885	0.811	0.881	0.153	0.869	0.595	0.713	0.868	TUTR	-0.224	0.0807	0.751
ENSMUSG00000055653.13	ENSMUSG00000055653	Gpc3	14734	0.622	0.524	0.434	0.53	0.553	0.554	0.577	0.576	0.675	0.589	ALE	0.061	0.0827	0.751
ENSMUSG00000026349.14	ENSMUSG00000026349	Ccnt2	72949	0.846	0.822	0.917	0.874	0.945	0.891	0.903	0.94	0.927	0.956	TUTR	0.042	0.0832	0.753
ENSMUSG00000026526.14	ENSMUSG00000026526	Fh1	14194	0.08	0.069	0.075	0.054	0.065	0.068	0.067	0.058	0.046	0.053	TUTR	-0.011	0.0838	0.753
ENSMUSG00000060261.15	ENSMUSG00000060261	Gtf2i	14886	0.952	0.952	0.972	0.975	0.969	0.95	0.95	0.969	0.945	0.952	TUTR	-0.011	0.0838	0.753
ENSMUSG00000039904.9	ENSMUSG00000039904	Gpr37	14763	0.228	0.215	0.229	0.196	0.191	0.217	0.161	0.175	0.212	0.182	ALE	-0.023	0.0835	0.753
ENSMUSG00000073725.8	ENSMUSG00000073725	Lmbrd1	68421	0.259	0.197	0.22	0.236	0.234	0.258	0.305	0.252	0.207	0.272	mixed	0.03	0.101	0.754
ENSMUSG00000042215.8	ENSMUSG00000042215	Bag2	213539	0.761	0.765	0.909	0.722	0.743	0.703	0.674	0.739	0.807	0.626	TUTR	-0.07	0.104	0.754
ENSMUSG00000026027.13	ENSMUSG00000026027	Stradb	227154	0.499	0.491	0.485	0.477	0.492	0.507	0.479	0.529	0.496	0.5	ALE	0.013	0.115	0.754
ENSMUSG00000026198.15	ENSMUSG00000026198	Abcb6	74104	0.421	0.272	1	0.68	0.525	0.658	1	0.649	0.733	1	TUTR	0.228	0.106	0.754
ENSMUSG00000004364.14	ENSMUSG00000004364	Cul3	26554	0.442	0.45	0.435	0.445	0.458	0.453	0.433	0.464	0.473	0.471	TUTR	0.013	0.106	0.754
ENSMUSG00000026223.15	ENSMUSG00000026223	Itm2c	64294	1	1	1	1	1	0.999	0.999	1	1	1	TUTR	0	0.0899	0.754
ENSMUSG00000026259.14	ENSMUSG00000026259	Ngef	53972	0.822	0.824	0.827	0.815	0.837	0.822	0.826	0.847	0.856	0.833	ALE	0.012	0.0947	0.754
ENSMUSG00000070738.10	ENSMUSG00000070738	Dgkd	227333	0.148	0.124	0.136	0.112	0.129	0.14	0.143	0.15	0.122	0.164	mixed	0.014	0.108	0.754
ENSMUSG00000026276.17	ENSMUSG00000026276	Septin2	18000	0.398	0.396	0.427	0.425	0.413	0.417	0.413	0.439	0.419	0.446	mixed	0.015	0.0919	0.754
ENSMUSG00000004451.14	ENSMUSG00000004451	Ralb	64143	0.985	1	0.989	1	1	1	1	1	1	1	ALE	0.005	0.0954	0.754
ENSMUSG00000026502.13	ENSMUSG00000026502	Desi2	78825	0.355	0.367	0.363	0.456	0.407	0.372	0.386	0.464	0.457	0.513	TUTR	0.048	0.113	0.754
ENSMUSG00000055067.15	ENSMUSG00000055067	Smyd3	69726	0.618	0.591	0.601	0.551	0.591	0.697	0.638	0.605	0.592	0.592	ALE	0.035	0.113	0.754
ENSMUSG00000026511.7	ENSMUSG00000026511	Srp9	27058	0.728	0.693	0.696	0.659	0.698	0.679	0.673	0.67	0.661	0.692	TUTR	-0.02	0.0893	0.754
ENSMUSG00000042901.10	ENSMUSG00000042901	Aida	108909	0.22	0.225	0.225	0.211	0.185	0.265	0.272	0.219	0.2	0.232	TUTR	0.025	0.102	0.754
ENSMUSG00000026618.11	ENSMUSG00000026618	Iars2	381314	0.529	0.544	0.572	0.607	0.555	0.531	0.524	0.552	0.542	0.546	ALE	-0.022	0.102	0.754
ENSMUSG00000002107.18	ENSMUSG00000002107	Celf2	14007	0.418	0.385	0.399	0.383	0.404	0.424	0.42	0.457	0.37	0.446	mixed	0.025	0.102	0.754
ENSMUSG00000027012.15	ENSMUSG00000027012	Dync1i2	13427	1	1	1	1	1	0.935	0.887	1	1	1	TUTR	-0.036	0.107	0.754
ENSMUSG00000027217.13	ENSMUSG00000027217	Tspan18	241556	0.403	0.618	0.695	0.524	0.332	0.555	0.494	1	0.65	0.798	TUTR	0.185	0.0888	0.754
ENSMUSG00000040174.14	ENSMUSG00000040174	Alkbh3	69113	0.344	0.347	0.102	0.121	0.081	0.132	0.048	0.042	0.075	0.165	TUTR	-0.107	0.0879	0.754
ENSMUSG00000027286.16	ENSMUSG00000027286	Lrrc57	66606	1	1	1	0.967	0.955	1	1	1	1	1	TUTR	0.016	0.0954	0.754
ENSMUSG00000035399.12	ENSMUSG00000035399	Oser1	66680	1	0.617	0.72	1	1	1	1	1	1	1	TUTR	0.133	0.0955	0.754
ENSMUSG00000017760.15	ENSMUSG00000017760	Ctsa	19025	0.029	0.034	0.028	0.019	0.016	0.026	0.015	0.016	0.02	0.018	TUTR	-0.006	0.0949	0.754
ENSMUSG00000078919.10	ENSMUSG00000078919	Dpm1	13480	0.084	0.094	0.087	0.091	0.09	0.086	0.092	0.07	0.064	0.087	TUTR	-0.009	0.0858	0.754
ENSMUSG00000000826.16	ENSMUSG00000000826	Dnajc5	13002	0.828	0.807	0.826	0.788	0.84	0.802	0.831	0.879	0.836	0.91	TUTR	0.034	0.0962	0.754
ENSMUSG00000043542.12	ENSMUSG00000043542	Zc2hc1a	67306	0.729	0.789	0.813	0.822	0.797	0.785	0.783	0.862	0.854	0.864	TUTR	0.04	0.0964	0.754
ENSMUSG00000037174.18	ENSMUSG00000037174	Elf2	69257	0.608	0.584	0.589	0.601	0.601	0.598	0.6	0.63	0.6	0.611	TUTR	0.011	0.114	0.754
ENSMUSG00000001419.17	ENSMUSG00000001419	Mef2d	17261	0.792	0.789	0.816	0.829	0.819	0.809	0.813	0.845	0.823	0.85	TUTR	0.019	0.0855	0.754
ENSMUSG00000042390.9	ENSMUSG00000042390	Gatad2b	229542	0.738	0.827	1	0.893	1	1	0.884	1	1	1	TUTR	0.085	0.109	0.754
ENSMUSG00000015750.15	ENSMUSG00000015750	Aph1a	226548	0.375	0.352	0.344	0.318	0.328	0.329	0.354	0.293	0.329	0.298	TUTR	-0.022	0.111	0.754
ENSMUSG00000048458.8	ENSMUSG00000048458	Inka2	109050	0.773	0.748	0.782	0.77	0.791	0.738	0.755	0.876	0.847	0.94	TUTR	0.058	0.112	0.754
ENSMUSG00000068747.14	ENSMUSG00000068747	Sort1	20661	0.983	0.97	0.977	0.983	0.974	0.934	0.912	1	0.978	0.94	TUTR	-0.024	0.109	0.754
ENSMUSG00000027965.15	ENSMUSG00000027965	Olfm3	229759	0.051	0.041	0.02	0.01	0.12	0.167	0.097	0.208	0.034	0.038	TUTR	0.061	0.111	0.754
ENSMUSG00000033554.17	ENSMUSG00000033554	Dph5	69740	0.753	0.694	0.774	0.762	0.746	0.722	0.797	0.788	0.787	0.791	mixed	0.031	0.0962	0.754
ENSMUSG00000028124.15	ENSMUSG00000028124	Gclm	14630	0.494	0.448	0.495	0.452	0.434	0.531	0.518	0.471	0.453	0.494	mixed	0.028	0.114	0.754
ENSMUSG00000028187.10	ENSMUSG00000028187	Rpf1	70285	0.637	0.58	0.627	0.687	0.636	0.589	0.601	0.612	0.61	0.618	mixed	-0.027	0.106	0.754
ENSMUSG00000078747.9	ENSMUSG00000078747	Gm20878	100041579	1	0.33	0.657	0.276	0.179	0.522	0.26	0.133	0.084	0.137	TUTR	-0.261	0.109	0.754
ENSMUSG00000028466.15	ENSMUSG00000028466	Creb3	12913	0.358	0.343	0.321	0.333	0.348	0.381	0.406	0.397	0.319	0.343	TUTR	0.028	0.0931	0.754
ENSMUSG00000035601.9	ENSMUSG00000035601	Trmt10b	69934	0.184	0.145	0.205	0.245	0.133	0.218	0.198	0.217	0.249	0.202	TUTR	0.035	0.106	0.754
ENSMUSG00000039693.11	ENSMUSG00000039693	Msantd3	66665	1	1	1	1	1	0.816	0.734	1	1	1	TUTR	-0.09	0.0976	0.754
ENSMUSG00000034610.14	ENSMUSG00000034610	Tut4	230594	0.491	0.46	0.461	0.463	0.48	0.449	0.455	0.524	0.59	0.56	mixed	0.045	0.104	0.754
ENSMUSG00000028541.14	ENSMUSG00000028541	B4galt2	53418	0.87	0.703	0.856	1	1	1	1	0.881	1	1	TUTR	0.09	0.114	0.754
ENSMUSG00000028647.13	ENSMUSG00000028647	Mycbp	56309	0.852	0.892	0.83	0.775	0.795	0.8	0.808	0.817	0.755	0.785	ALE	-0.036	0.109	0.754
ENSMUSG00000001089.14	ENSMUSG00000001089	Luzp1	269593	0.5	0.521	0.515	0.524	0.521	0.508	0.515	0.514	0.5	0.5	mixed	-0.009	0.0902	0.754
ENSMUSG00000084845.9	ENSMUSG00000084845	Tmem240	381582	0.274	0.285	0.315	0.274	0.27	0.297	0.28	0.316	0.371	0.293	TUTR	0.027	0.106	0.754
ENSMUSG00000029071.16	ENSMUSG00000029071	Dvl1	13542	0.811	0.847	0.821	1	1	0.873	1	1	1	1	TUTR	0.079	0.0995	0.754
ENSMUSG00000029014.14	ENSMUSG00000029014	Dnajc2	22791	0.74	0.755	0.82	0.768	0.793	0.837	0.777	0.784	0.796	0.839	ALE	0.032	0.0918	0.754
ENSMUSG00000029130.12	ENSMUSG00000029130	Rnf32	56874	0.64	0.655	0.66	0.641	0.726	0.596	0.673	0.671	0.594	0.574	TUTR	-0.042	0.0906	0.754
ENSMUSG00000037373.12	ENSMUSG00000037373	Ctbp1	13016	0.773	0.754	0.77	0.784	0.785	0.794	0.766	0.786	0.783	0.811	TUTR	0.015	0.0958	0.754
ENSMUSG00000019295.8	ENSMUSG00000019295	Tmem129	NA	0.766	0.789	0.817	0.777	0.764	0.712	0.71	0.773	0.781	0.787	TUTR	-0.03	0.11	0.754
ENSMUSG00000029167.13	ENSMUSG00000029167	Ppargc1a	19017	0.691	0.72	0.741	0.821	0.761	0.728	0.738	0.862	0.824	0.957	TUTR	0.075	0.1	0.754
ENSMUSG00000029486.13	ENSMUSG00000029486	Mrpl1	94061	0.565	0.546	0.568	0.488	0.527	0.545	0.543	0.495	0.481	0.466	ALE	-0.033	0.115	0.754
ENSMUSG00000029502.14	ENSMUSG00000029502	Golga3	269682	0.305	0.331	0.31	0.179	0.205	0.275	0.223	0.183	0.19	0.155	TUTR	-0.061	0.0883	0.754
ENSMUSG00000049550.17	ENSMUSG00000049550	Clip1	56430	0.802	0.835	0.805	0.721	0.851	0.824	0.738	1	1	0.891	TUTR	0.088	0.0992	0.754
ENSMUSG00000059518.14	ENSMUSG00000059518	Znhit1	70103	0.216	0.176	0.2	0.214	0.207	0.209	0.231	0.228	0.195	0.228	TUTR	0.015	0.105	0.754
ENSMUSG00000045438.12	ENSMUSG00000045438	Cox19	68033	0.273	0.247	0.261	0.223	0.233	0.315	0.266	0.241	0.254	0.289	TUTR	0.026	0.095	0.754
ENSMUSG00000018001.18	ENSMUSG00000018001	Cyth3	19159	1	1	1	1	1	0.902	0.921	1	1	1	TUTR	-0.035	0.0925	0.754
ENSMUSG00000039629.14	ENSMUSG00000039629	Strip2	320609	0.942	0.949	0.929	0.975	0.964	0.908	0.964	0.921	0.897	0.948	ALE	-0.024	0.0906	0.754
ENSMUSG00000029911.14	ENSMUSG00000029911	Ssbp1	381760	0.351	0.318	0.32	0.342	0.354	0.343	0.354	0.34	0.359	0.356	mixed	0.013	0.0996	0.754
ENSMUSG00000033720.12	ENSMUSG00000033720	Sfxn5	94282	0.668	0.665	0.652	0.669	0.647	0.641	0.66	0.717	0.692	0.702	ALE	0.022	0.112	0.754
ENSMUSG00000071337.11	ENSMUSG00000071337	Tia1	21841	0.515	0.555	0.562	0.599	0.55	0.551	0.565	0.632	0.574	0.617	mixed	0.032	0.108	0.754
ENSMUSG00000014550.14	ENSMUSG00000014550	Rbsn	78287	1	1	1	1	1	1	0.99	0.987	1	1	TUTR	-0.005	0.0938	0.754
ENSMUSG00000051169.14	ENSMUSG00000051169	Rpusd3	101122	0.522	0.613	0.629	0.574	0.673	0.722	0.611	0.608	0.673	0.661	ALE	0.053	0.0976	0.754
ENSMUSG00000060477.14	ENSMUSG00000060477	Irak2	108960	1	0.853	1	1	1	0.759	0.664	0.842	1	1	TUTR	-0.118	0.0918	0.754
ENSMUSG00000030237.14	ENSMUSG00000030237	Slco1a4	28250	0.855	1	0.774	0.841	1	1	1	1	1	0.885	TUTR	0.083	0.0902	0.754
ENSMUSG00000030279.15	ENSMUSG00000030279	C2cd5	74741	0.757	0.596	1	0.67	0.867	0.85	0.724	1	1	1	TUTR	0.137	0.114	0.754
ENSMUSG00000030265.14	ENSMUSG00000030265	Kras	16653	0.774	0.767	0.788	0.75	0.759	0.792	0.794	0.832	0.741	0.807	TUTR	0.025	0.0997	0.754
ENSMUSG00000030400.17	ENSMUSG00000030400	Ercc2	13871	0.318	0.268	0.262	0.441	0.304	0.406	0.339	0.345	0.516	0.343	TUTR	0.071	0.111	0.754
ENSMUSG00000061702.10	ENSMUSG00000061702	Tmem91	320208	0.297	0.413	0.312	0.413	0.37	0.289	0.304	0.306	0.303	0.378	TUTR	-0.045	0.106	0.754
ENSMUSG00000074218.3	ENSMUSG00000074218	Cox7a1	12865	0	0	0.015	0	0.008	0	0	0	0	0	TUTR	-0.005	0.111	0.754
ENSMUSG00000008140.17	ENSMUSG00000008140	Emc10	69683	0.64	0.609	0.613	0.628	0.596	0.62	0.61	0.601	0.585	0.593	TUTR	-0.015	0.102	0.754
ENSMUSG00000002968.8	ENSMUSG00000002968	Med25	75613	0.093	0.098	0.071	0.083	0.068	0.078	0.088	0.064	0.063	0.058	ALE	-0.013	0.109	0.754
ENSMUSG00000003269.16	ENSMUSG00000003269	Cyth2	19158	0.244	0.279	0.332	0.309	0.283	0.242	0.2	0.254	0.286	0.291	TUTR	-0.034	0.102	0.754
ENSMUSG00000055078.7	ENSMUSG00000055078	Gabra5	110886	0.812	0.859	0.934	0.736	1	1	0.916	0.926	0.95	0.915	TUTR	0.073	0.115	0.754
ENSMUSG00000075701.9	ENSMUSG00000075701	Selenos	109815	1	1	0.953	1	0.906	1	1	1	1	1	TUTR	0.028	0.115	0.754
ENSMUSG00000025724.12	ENSMUSG00000025724	Sec11a	56529	0.238	0.272	0.302	0.28	0.303	0.301	0.303	0.288	0.316	0.293	mixed	0.021	0.0867	0.754
ENSMUSG00000030638.13	ENSMUSG00000030638	Sh3gl3	20408	0.679	0.666	0.634	0.588	0.762	0.696	0.827	0.72	0.637	0.776	TUTR	0.065	0.115	0.754
ENSMUSG00000030643.14	ENSMUSG00000030643	Rab30	75985	0.782	0.734	0.677	0.378	0.506	0.639	0.574	0.31	0.328	0.425	TUTR	-0.16	0.0953	0.754
ENSMUSG00000030990.18	ENSMUSG00000030990	Pgap2	233575	0.763	0.605	0.599	0.689	0.626	0.812	0.893	0.753	0.606	0.675	TUTR	0.092	0.106	0.754
ENSMUSG00000005610.17	ENSMUSG00000005610	Eif4g2	13690	0.354	0.356	0.355	0.365	0.367	0.366	0.37	0.376	0.352	0.37	mixed	0.008	0.111	0.754
ENSMUSG00000030697.7	ENSMUSG00000030697	Ppp4c	56420	0.497	0.474	0.477	0.479	0.454	0.485	0.492	0.49	0.525	0.475	TUTR	0.017	0.0987	0.754
ENSMUSG00000030786.18	ENSMUSG00000030786	Itgam	16409	0.679	0.785	0.669	0.61	0.63	0.627	0.667	0.774	0.955	0.86	mixed	0.102	0.114	0.754
ENSMUSG00000060260.13	ENSMUSG00000060260	Pwwp2b	101631	0.21	0.227	0.198	0.134	0.171	0.222	0.208	0.198	0.202	0.275	TUTR	0.033	0.109	0.754
ENSMUSG00000070044.15	ENSMUSG00000070044	Fam149a	212326	0.575	0.562	0.407	0.505	0.472	0.54	0.491	0.448	0.296	0.294	TUTR	-0.09	0.11	0.754
ENSMUSG00000056204.8	ENSMUSG00000056204	Pgpep1	66522	0.414	0.455	0.466	0.306	0.381	0.373	0.398	0.355	0.331	0.324	TUTR	-0.048	0.113	0.754
ENSMUSG00000031657.16	ENSMUSG00000031657	Heatr3	234549	0.174	0.15	0.41	0	1	0	0.144	0.149	0	0	TUTR	-0.288	0.0949	0.754
ENSMUSG00000031723.8	ENSMUSG00000031723	Txnl4b	234723	1	1	1	1	1	1	0.99	0.984	1	1	TUTR	-0.005	0.102	0.754
ENSMUSG00000003657.9	ENSMUSG00000003657	Calb2	12308	0	0	0.002	0	0.004	0	0	0	0	0	ALE	-0.001	0.115	0.754
ENSMUSG00000025316.16	ENSMUSG00000025316	Banp	53325	0.363	0.392	0.256	0.314	0.242	0.238	0.26	0.256	0.331	0.207	TUTR	-0.055	0.106	0.754
ENSMUSG00000000738.18	ENSMUSG00000000738	Spg7	234847	0.757	0.817	0.794	0.814	0.813	0.789	0.719	0.778	0.755	0.803	ALE	-0.03	0.0904	0.754
ENSMUSG00000053110.13	ENSMUSG00000053110	Yap1	22601	0.712	0.768	0.687	0.837	1	0.797	0.804	1	1	1	TUTR	0.119	0.0948	0.754
ENSMUSG00000001774.8	ENSMUSG00000001774	Chordc1	66917	0.313	0.269	0.288	0.28	0.331	0.317	0.34	0.283	0.332	0.33	ALE	0.024	0.0959	0.754
ENSMUSG00000032601.13	ENSMUSG00000032601	Prkar2a	NA	0.722	0.667	1	0.656	1	0.768	1	1	1	1	TUTR	0.145	0.099	0.754
ENSMUSG00000039285.12	ENSMUSG00000039285	Azi2	27215	0.8	0.797	0.832	0.8	0.825	0.832	0.802	0.86	0.846	0.815	mixed	0.02	0.098	0.754
ENSMUSG00000066233.6	ENSMUSG00000066233	Tmem42	66079	0.007	0.027	0.023	0.011	0	0	0.006	0.012	0	0.008	TUTR	-0.009	0.112	0.754
ENSMUSG00000025245.14	ENSMUSG00000025245	Lztfl1	93730	0.567	0.475	0.489	0.42	0.476	0.516	0.639	0.503	0.501	0.551	TUTR	0.057	0.0927	0.754
ENSMUSG00000019854.17	ENSMUSG00000019854	Reps1	19707	0.854	0.847	0.839	0.851	0.905	0.811	0.815	0.865	0.836	0.849	ALE	-0.024	0.106	0.754
ENSMUSG00000020003.16	ENSMUSG00000020003	Pex7	18634	0.021	0.019	0.019	0.02	0.017	0.024	0.027	0.024	0.017	0.019	TUTR	0.003	0.107	0.754
ENSMUSG00000013858.14	ENSMUSG00000013858	Tmem259	216157	0.875	0.806	0.941	0.932	1	0.882	1	1	1	1	TUTR	0.065	0.0918	0.754
ENSMUSG00000008398.14	ENSMUSG00000008398	Elk3	13713	0.312	0.311	0.337	0.369	0.342	0.376	0.288	0.298	0.273	0.263	TUTR	-0.034	0.111	0.754
ENSMUSG00000041126.16	ENSMUSG00000041126	H2az2	77605	0.294	0.264	0.269	0.252	0.266	0.269	0.237	0.26	0.262	0.239	TUTR	-0.016	0.0868	0.754
ENSMUSG00000020173.17	ENSMUSG00000020173	Cobl	12808	0.462	0.5	0.425	0.503	0.499	0.479	0.384	0.356	0.511	0.38	mixed	-0.056	0.0898	0.754
ENSMUSG00000020149.17	ENSMUSG00000020149	Rab1a	19324	0.53	0.501	0.524	0.486	0.551	0.567	0.516	0.52	0.553	0.563	TUTR	0.026	0.092	0.754
ENSMUSG00000020288.13	ENSMUSG00000020288	Ahsa2	268390	0.03	0.058	0.066	0.059	0.013	0.025	0.031	0.039	0.031	0.017	TUTR	-0.016	0.107	0.754
ENSMUSG00000020271.17	ENSMUSG00000020271	Fbxw11	103583	0.311	0.288	0.359	0.326	0.292	0.297	0.367	0.437	0.323	0.374	TUTR	0.045	0.0904	0.754
ENSMUSG00000042331.13	ENSMUSG00000042331	Specc1	432572	0.252	0.269	0.288	0.226	0.218	0.325	0.243	0.458	0.261	0.274	mixed	0.061	0.115	0.754
ENSMUSG00000047342.17	ENSMUSG00000047342	Zfp286	192651	0.336	0.257	0.312	0.35	0.266	0.312	0.328	0.34	0.338	0.38	mixed	0.036	0.0897	0.754
ENSMUSG00000043419.10	ENSMUSG00000043419	Rnf227	NA	1	0.995	1	1	1	0.994	0.993	0.99	1	1	TUTR	-0.004	0.0927	0.754
ENSMUSG00000018923.13	ENSMUSG00000018923	Med11	66172	0.498	0.56	0.574	0.633	0.465	0.723	0.641	0.689	0.583	0.489	TUTR	0.079	0.104	0.754
ENSMUSG00000020876.14	ENSMUSG00000020876	Snx11	74479	0.138	0.197	0.142	0.217	0.219	0.117	0.121	0.152	0.12	0.208	TUTR	-0.039	0.101	0.754
ENSMUSG00000020882.17	ENSMUSG00000020882	Cacnb1	12295	0.538	0.492	0.478	0.464	0.488	0.489	0.525	0.525	0.506	0.523	mixed	0.022	0.114	0.754
ENSMUSG00000017493.12	ENSMUSG00000017493	Igfbp4	16010	0.544	0.527	0.537	0.556	0.555	0.506	0.522	0.528	0.545	0.543	TUTR	-0.015	0.0854	0.754
ENSMUSG00000078656.11	ENSMUSG00000078656	Vps25	28084	0.57	0.553	0.572	0.556	0.572	0.558	0.569	0.583	0.579	0.586	mixed	0.01	0.1	0.754
ENSMUSG00000052373.14	ENSMUSG00000052373	Mpp3	13384	0.884	0.902	0.907	0.906	0.896	0.881	0.897	0.894	0.854	0.894	ALE	-0.015	0.0854	0.754
ENSMUSG00000017314.12	ENSMUSG00000017314	Mpp2	50997	1	1	1	1	1	1	0.998	1	1	0.999	TUTR	-0.001	0.115	0.754
ENSMUSG00000043372.12	ENSMUSG00000043372	Hexim2	71059	1	1	1	1	1	1	1	0.731	0.728	1	TUTR	-0.108	0.0899	0.754
ENSMUSG00000019590.16	ENSMUSG00000019590	Cyb561	13056	0.865	0.862	0.843	0.893	0.882	0.85	0.876	0.921	0.909	0.926	TUTR	0.027	0.0915	0.754
ENSMUSG00000040699.13	ENSMUSG00000040699	Limd2	NA	0.37	0.33	0.351	0.343	0.359	0.384	0.345	0.375	0.373	0.352	TUTR	0.015	0.113	0.754
ENSMUSG00000062352.13	ENSMUSG00000062352	Itgb1bp1	16413	0.199	0.183	0.169	0.19	0.194	0.218	0.198	0.206	0.177	0.203	mixed	0.013	0.0998	0.754
ENSMUSG00000050103.17	ENSMUSG00000050103	Agmo	319660	0.727	0.642	0.745	0.833	0.573	0.737	0.772	0.811	0.767	0.808	ALE	0.075	0.0948	0.754
ENSMUSG00000055917.14	ENSMUSG00000055917	Zfp277	246196	0.333	0.226	0.264	0.22	0.245	0.276	0.193	0.219	0.228	0.164	TUTR	-0.042	0.114	0.754
ENSMUSG00000033373.16	ENSMUSG00000033373	Fntb	110606	0.604	0.517	0.681	0.747	0.556	0.461	0.457	0.589	0.486	0.647	TUTR	-0.093	0.088	0.754
ENSMUSG00000021282.16	ENSMUSG00000021282	Eif5	217869	0.752	0.741	0.773	0.81	0.828	0.747	0.82	0.916	0.797	0.897	TUTR	0.054	0.109	0.754
ENSMUSG00000025870.10	ENSMUSG00000025870	Arl10	NA	0.986	0.977	0.99	0.993	0.996	0.987	0.983	0.975	0.987	0.978	ALE	-0.006	0.102	0.754
ENSMUSG00000025878.16	ENSMUSG00000025878	Uimc1	20184	0.02	0	0	0.01	0.02	0	0.061	0.04	0.025	0.015	TUTR	0.018	0.0961	0.754
ENSMUSG00000022090.10	ENSMUSG00000022090	Pdlim2	213019	0.543	0.522	0.537	0.443	0.468	0.502	0.492	0.675	0.553	0.613	TUTR	0.064	0.0928	0.754
ENSMUSG00000059586.9	ENSMUSG00000059586	Nsmce2	68501	0.53	0.527	0.563	0.657	0.611	0.563	0.584	0.687	0.702	0.655	ALE	0.06	0.0911	0.754
ENSMUSG00000062906.12	ENSMUSG00000062906	Hdac10	170787	0.659	0.467	0.611	0.459	0.539	0.459	0.498	0.534	0.302	0.508	TUTR	-0.087	0.111	0.754
ENSMUSG00000023030.16	ENSMUSG00000023030	Slc11a2	18174	0.301	0.301	0.316	0.272	0.311	0.37	0.306	0.358	0.345	0.272	ALE	0.03	0.11	0.754
ENSMUSG00000022792.16	ENSMUSG00000022792	Yars2	70120	0.879	0.841	0.878	0.908	0.856	0.85	0.85	0.862	0.845	0.863	ALE	-0.018	0.107	0.754
ENSMUSG00000022698.17	ENSMUSG00000022698	Naa50	72117	0.468	0.504	0.502	0.572	0.543	0.464	0.535	0.694	0.578	0.677	TUTR	0.072	0.109	0.754
ENSMUSG00000051989.11	ENSMUSG00000051989	Smim11	68936	0.755	0.752	0.814	0.808	0.757	0.767	0.74	0.751	0.743	0.766	ALE	-0.024	0.0973	0.754
ENSMUSG00000039456.9	ENSMUSG00000039456	Morc3	338467	1	0.887	1	1	0.852	1	1	1	1	1	TUTR	0.052	0.094	0.754
ENSMUSG00000068039.12	ENSMUSG00000068039	Tcp1	21454	0.37	0.367	0.376	0.378	0.404	0.381	0.382	0.398	0.396	0.396	mixed	0.012	0.108	0.754
ENSMUSG00000024187.14	ENSMUSG00000024187	Fam234a	106581	0.01	0.028	0.026	0.031	0.014	0.005	0.006	0.015	0.023	0.019	TUTR	-0.008	0.114	0.754
ENSMUSG00000067629.11	ENSMUSG00000067629	Syngap1	240057	0.982	0.99	1	1	1	1	1	1	1	1	TUTR	0.006	0.109	0.754
ENSMUSG00000067288.12	ENSMUSG00000067288	Rps28	54127	0	0	0	0	0	0.001	0.001	0	0	0	ALE	0	0.0899	0.754
ENSMUSG00000034254.17	ENSMUSG00000034254	Agpat1	55979	0.249	0.083	0.185	0.118	0.083	0.091	0.106	0.04	0.132	0.056	TUTR	-0.059	0.0932	0.754
ENSMUSG00000024387.13	ENSMUSG00000024387	Csnk2b	13001	1	0.999	1	0.999	1	1	1	1	1	1	TUTR	0	0.0899	0.754
ENSMUSG00000092243.8	ENSMUSG00000092243	Gm7030	630294	1	0.748	1	0.5	1	1	1	1	0.999	1	mixed	0.15	0.115	0.754
ENSMUSG00000047879.16	ENSMUSG00000047879	Usp14	59025	0.375	0.421	0.417	0.467	0.536	0.408	0.346	0.416	0.442	0.317	TUTR	-0.057	0.0965	0.754
ENSMUSG00000024370.16	ENSMUSG00000024370	Cdc23	52563	0.362	0.347	0.437	0.401	0.425	0.454	0.418	0.429	0.412	0.411	ALE	0.031	0.0985	0.754
ENSMUSG00000062210.13	ENSMUSG00000062210	Tnfaip8	106869	0.793	0.798	0.78	0.773	0.8	0.767	0.782	0.796	0.775	0.766	mixed	-0.012	0.111	0.754
ENSMUSG00000059336.14	ENSMUSG00000059336	Slc14a1	108052	1	0.82	0.745	0.761	1	1	0.848	1	1	1	TUTR	0.105	0.0906	0.754
ENSMUSG00000031010.17	ENSMUSG00000031010	Usp9x	22284	0.784	0.618	0.708	0.758	0.757	0.767	0.669	0.793	0.901	1	TUTR	0.101	0.101	0.754
ENSMUSG00000036769.14	ENSMUSG00000036769	Wdr44	72404	1	0.384	0.196	0	1	1	1	1	0.392	1	TUTR	0.362	0.113	0.754
ENSMUSG00000060681.15	ENSMUSG00000060681	Slc9a6	236794	0.26	0.223	0.238	0.291	0.264	0.275	0.267	0.292	0.249	0.351	TUTR	0.032	0.114	0.754
ENSMUSG00000023092.16	ENSMUSG00000023092	Fhl1	14199	0.881	0.862	0.877	0.866	0.879	0.878	0.861	0.89	0.901	0.899	TUTR	0.013	0.107	0.754
ENSMUSG00000000223.13	ENSMUSG00000000223	Drp2	13497	0.619	0.457	0.525	0.676	0.565	0.527	0.593	0.603	0.874	0.878	TUTR	0.127	0.114	0.754
ENSMUSG00000040990.17	ENSMUSG00000040990	Sh3kbp1	58194	0.235	0.244	0.241	0.265	0.348	0.293	0.256	0.347	0.299	0.341	TUTR	0.04	0.113	0.754
ENSMUSG00000049775.16	ENSMUSG00000049775	Tmsb4x	19241	1	1	0.998	0.999	1	1	1	1	1	1	TUTR	0.001	0.115	0.754
ENSMUSG00000026058.11	ENSMUSG00000026058	Khdrbs2	NA	0.812	0.833	0.856	0.848	0.851	0.862	0.846	0.793	0.785	0.743	ALE	-0.034	0.118	0.755
ENSMUSG00000023224.12	ENSMUSG00000023224	Serping1	12258	0.833	0.85	0.876	0.844	0.815	0.745	0.785	0.855	0.868	0.775	TUTR	-0.038	0.122	0.755
ENSMUSG00000078866.10	ENSMUSG00000078866	Zfp970	628308	0.879	0.854	0.881	0.856	0.897	0.877	0.866	0.908	0.906	0.896	ALE	0.018	0.119	0.755
ENSMUSG00000028085.12	ENSMUSG00000028085	Gatb	229487	0.753	0.751	0.715	0.729	0.709	0.715	0.738	0.705	0.714	0.703	ALE	-0.016	0.116	0.755
ENSMUSG00000028496.17	ENSMUSG00000028496	Mllt3	70122	0.533	0.389	0.401	0.332	0.352	0.529	0.374	0.511	0.532	0.414	TUTR	0.071	0.122	0.755
ENSMUSG00000028830.14	ENSMUSG00000028830	AU040320	100317	0.013	0.012	0.007	0.011	0.012	0.006	0.013	0.004	0.008	0.01	ALE	-0.003	0.118	0.755
ENSMUSG00000051435.11	ENSMUSG00000051435	Fhad1	329977	0.161	0.139	0.158	0.226	0.057	0.056	0.151	0.119	0.125	0.03	ALE	-0.052	0.122	0.755
ENSMUSG00000028991.15	ENSMUSG00000028991	Mtor	56717	0.892	0.878	0.872	0.857	0.824	0.891	0.874	0.794	0.771	0.794	ALE	-0.04	0.118	0.755
ENSMUSG00000029364.15	ENSMUSG00000029364	Wsb2	59043	0.853	0.893	0.903	0.843	0.933	0.866	0.865	0.958	1	0.979	TUTR	0.049	0.122	0.755
ENSMUSG00000029464.10	ENSMUSG00000029464	Gpn3	NA	0.63	0.639	0.714	0.663	0.673	0.684	0.638	0.649	0.585	0.582	TUTR	-0.036	0.12	0.755
ENSMUSG00000029472.13	ENSMUSG00000029472	Anapc5	59008	0.068	0.067	0.075	0.073	0.077	0.078	0.077	0.067	0.081	0.081	TUTR	0.005	0.119	0.755
ENSMUSG00000025858.12	ENSMUSG00000025858	Get4	67604	0.39	0.4	0.366	0.357	0.376	0.362	0.402	0.333	0.311	0.355	TUTR	-0.025	0.122	0.755
ENSMUSG00000030000.10	ENSMUSG00000030000	Add2	11519	0.732	0.749	0.773	0.773	0.766	0.707	0.694	0.747	0.755	0.769	mixed	-0.025	0.122	0.755
ENSMUSG00000030275.6	ENSMUSG00000030275	Etnk1	75320	0.022	0.031	0.026	0.018	0.02	0.027	0.02	0.015	0.017	0.013	ALE	-0.005	0.118	0.755
ENSMUSG00000030600.15	ENSMUSG00000030600	Lrfn1	80749	0.941	0.937	0.949	0.939	0.952	0.937	0.938	0.969	0.962	0.971	mixed	0.011	0.121	0.755
ENSMUSG00000030751.18	ENSMUSG00000030751	Psma1	26440	0.591	0.594	0.567	0.58	0.722	0.498	0.547	0.562	0.567	0.624	TUTR	-0.051	0.121	0.755
ENSMUSG00000030970.16	ENSMUSG00000030970	Ctbp2	13017	0.652	1	1	0.262	1	1	1	1	1	1	TUTR	0.217	0.119	0.755
ENSMUSG00000037519.17	ENSMUSG00000037519	Ppfia1	233977	0.736	0.419	0.648	1	0.644	0.705	0.655	1	1	1	TUTR	0.183	0.117	0.755
ENSMUSG00000010607.8	ENSMUSG00000010607	Pigyl	66268	0.988	0.982	0.991	0.989	0.994	0.967	0.985	0.99	0.988	0.98	TUTR	-0.007	0.118	0.755
ENSMUSG00000032116.18	ENSMUSG00000032116	Stt3a	16430	0.344	0.366	0.353	0.407	0.38	0.396	0.51	0.358	0.393	0.399	TUTR	0.041	0.122	0.755
ENSMUSG00000048497.11	ENSMUSG00000048497	Mmgt2	216829	0.522	0.503	0.568	0.6	0.666	0.486	0.519	0.541	0.438	0.589	TUTR	-0.057	0.12	0.755
ENSMUSG00000050860.6	ENSMUSG00000050860	Phospho1	237928	1	1	1	1	1	0.876	0.747	1	1	1	TUTR	-0.075	0.117	0.755
ENSMUSG00000004151.16	ENSMUSG00000004151	Etv1	14009	0.705	0.884	0.72	0.847	0.702	0.614	0.703	0.73	0.676	0.781	TUTR	-0.071	0.12	0.755
ENSMUSG00000037957.14	ENSMUSG00000037957	Wdr20	69641	0.684	0.691	0.689	0.682	0.7	0.677	0.691	0.733	0.733	0.7	mixed	0.018	0.116	0.755
ENSMUSG00000021824.12	ENSMUSG00000021824	Ap3m1	55946	0.232	0.202	0.251	0.223	0.206	0.222	0.228	0.249	0.236	0.276	TUTR	0.019	0.12	0.755
ENSMUSG00000053754.13	ENSMUSG00000053754	Chd8	67772	0.7	0.614	0.879	0.845	1	0.549	0.616	0.631	0.789	0.818	TUTR	-0.127	0.12	0.755
ENSMUSG00000041594.17	ENSMUSG00000041594	Tmtc4	70551	0.729	0.853	1	0.891	0.716	1	0.741	1	1	1	TUTR	0.11	0.117	0.755
ENSMUSG00000055041.7	ENSMUSG00000055041	Commd5	66398	0.981	0.995	1	0.969	1	0.992	1	1	1	1	TUTR	0.009	0.117	0.755
ENSMUSG00000025616.14	ENSMUSG00000025616	Usp16	74112	0.69	0.661	0.627	0.763	0.672	0.647	0.669	0.817	0.778	0.828	TUTR	0.065	0.119	0.755
ENSMUSG00000023805.16	ENSMUSG00000023805	Synj2	20975	0.359	0.367	0.385	0.375	0.392	0.378	0.367	0.436	0.409	0.388	mixed	0.02	0.122	0.755
ENSMUSG00000038418.7	ENSMUSG00000038418	Egr1	13653	0.049	0.055	0.053	0.05	0.045	0.038	0.057	0.046	0.043	0.04	TUTR	-0.005	0.117	0.755
ENSMUSG00000025007.13	ENSMUSG00000025007	Aldh18a1	56454	0.583	0.514	0.53	0.558	0.615	0.615	0.539	0.598	0.594	0.633	ALE	0.036	0.118	0.755
ENSMUSG00000036502.14	ENSMUSG00000036502	Tmem255a	245386	0	0.005	0	0	0.011	0	0	0	0	0	ALE	-0.003	0.122	0.755
ENSMUSG00000039754.10	ENSMUSG00000039754	Alkbh4	72041	1	1	0.97	0.933	1	1	1	1	1	1	TUTR	0.019	0.123	0.758
ENSMUSG00000044600.14	ENSMUSG00000044600	Smim7	66818	0.34	0.356	0.387	0.348	0.363	0.409	0.362	0.373	0.347	0.43	TUTR	0.025	0.123	0.758
ENSMUSG00000032297.11	ENSMUSG00000032297	Celf6	76183	0.421	0.393	0.337	0.388	0.311	0.425	0.443	0.416	0.371	0.375	TUTR	0.036	0.123	0.758
ENSMUSG00000000876.11	ENSMUSG00000000876	Pxmp4	59038	0.565	0.668	0.533	0.545	0.489	0.491	0.603	0.529	0.358	0.45	ALE	-0.074	0.124	0.761
ENSMUSG00000034744.13	ENSMUSG00000034744	Nagk	56174	0.003	0.001	0.001	0	0.001	0.001	0	0	0.001	0	TUTR	-0.001	0.124	0.761
ENSMUSG00000025372.16	ENSMUSG00000025372	Baiap2	108100	0.045	0.051	0.049	0.048	0.062	0.052	0.054	0.024	0.037	0.043	ALE	-0.009	0.125	0.765
ENSMUSG00000021948.15	ENSMUSG00000021948	Prkcd	18753	1	0.888	0.871	0.806	1	0.817	0.779	0.741	0.799	1	mixed	-0.086	0.125	0.765
ENSMUSG00000026455.14	ENSMUSG00000026455	Klhl12	240756	0.036	0.006	0.031	0.066	0.073	0.016	0.037	0.04	0	0.015	TUTR	-0.02	0.126	0.766
ENSMUSG00000000247.11	ENSMUSG00000000247	Lhx2	16870	0.752	0.844	0.783	0.726	0.843	0.763	0.824	1	0.841	0.853	TUTR	0.066	0.126	0.766
ENSMUSG00000018774.13	ENSMUSG00000018774	Cd68	12514	1	1	1	1	1	0.73	1	1	1	0.883	TUTR	-0.077	0.126	0.766
ENSMUSG00000021124.13	ENSMUSG00000021124	Vti1b	53612	0.398	0.425	0.404	0.419	0.427	0.4	0.358	0.38	0.42	0.419	TUTR	-0.02	0.126	0.766
ENSMUSG00000026113.17	ENSMUSG00000026113	Inpp4a	269180	0.724	0.721	0.749	0.768	0.753	0.748	0.747	0.791	0.781	0.744	mixed	0.019	0.129	0.767
ENSMUSG00000026213.15	ENSMUSG00000026213	Stk11ip	71728	0.029	0	0.02	0.039	0.012	0.027	0.015	0.03	0.045	0.096	TUTR	0.023	0.129	0.767
ENSMUSG00000069072.9	ENSMUSG00000069072	Slc7a14	241919	0.948	0.952	0.927	0.937	0.95	0.945	0.936	0.965	0.959	0.961	ALE	0.01	0.129	0.767
ENSMUSG00000034109.15	ENSMUSG00000034109	Golim4	73124	0.532	0.549	0.538	0.511	0.531	0.551	0.548	0.528	0.542	0.545	TUTR	0.011	0.129	0.767
ENSMUSG00000055373.8	ENSMUSG00000055373	Fut9	14348	0.967	0.944	0.972	0.938	0.971	0.979	0.966	0.973	0.953	0.99	TUTR	0.014	0.127	0.767
ENSMUSG00000057406.16	ENSMUSG00000057406	Nsd2	107823	0.355	0.377	0.363	0.383	0.371	0.359	0.39	0.4	0.376	0.386	mixed	0.012	0.127	0.767
ENSMUSG00000041164.15	ENSMUSG00000041164	Zmiz2	52915	0.567	0.475	0.486	0.547	0.531	0.575	0.57	0.546	0.528	0.532	TUTR	0.029	0.128	0.767
ENSMUSG00000018733.10	ENSMUSG00000018733	Pex12	103737	0.017	0.079	0.115	0.014	0.077	0.041	0.041	0.011	0	0.051	TUTR	-0.031	0.128	0.767
ENSMUSG00000017176.17	ENSMUSG00000017176	Nt5c3b	68106	0.004	0.01	0.006	0.001	0.011	0.007	0.003	0.002	0.003	0.002	ALE	-0.003	0.128	0.767
ENSMUSG00000018412.16	ENSMUSG00000018412	Kansl1	76719	0.137	0.159	0	0.5	0.196	0.502	0.179	0.151	0.5	0.506	TUTR	0.17	0.127	0.767
ENSMUSG00000025175.12	ENSMUSG00000025175	Fn3k	63828	0.98	0.974	0.984	0.981	0.981	0.971	0.976	0.981	0.976	0.979	mixed	-0.003	0.129	0.767
ENSMUSG00000055762.15	ENSMUSG00000055762	Eef1d	66656	0.02	0.03	0.025	0.016	0.017	0.02	0.023	0.012	0.014	0.015	TUTR	-0.005	0.127	0.767
ENSMUSG00000022696.17	ENSMUSG00000022696	Sidt1	320007	0.793	0.67	0.735	0.695	0.676	0.705	0.679	0.839	0.803	0.837	mixed	0.059	0.128	0.767
ENSMUSG00000029458.14	ENSMUSG00000029458	Brap	72399	0.534	0.526	0.57	0.468	0.533	0.514	0.482	0.495	0.454	0.533	ALE	-0.03	0.13	0.768
ENSMUSG00000054893.15	ENSMUSG00000054893	Zfp667	384763	0.5	0.47	0.511	0.5	0.475	0.481	0.5	0.464	0.478	0.45	mixed	-0.016	0.13	0.768
ENSMUSG00000031516.11	ENSMUSG00000031516	Dctn6	22428	0.82	0.87	0.866	0.864	0.873	0.865	0.905	0.876	0.89	0.853	TUTR	0.019	0.13	0.768
ENSMUSG00000063428.8	ENSMUSG00000063428	Ddo	70503	0.435	0.501	0.485	0.521	0.593	0.528	0.493	0.567	0.688	0.559	mixed	0.06	0.13	0.768
ENSMUSG00000026718.17	ENSMUSG00000026718	Stam	NA	0.826	0.851	0.855	0.861	0.871	0.849	0.865	0.881	0.862	0.873	ALE	0.013	0.131	0.769
ENSMUSG00000026988.15	ENSMUSG00000026988	Wdsub1	72137	0.43	0.358	0.341	0.38	0.497	0.318	0.296	0.374	0.353	0.414	ALE	-0.05	0.131	0.769
ENSMUSG00000029208.16	ENSMUSG00000029208	Guf1	231279	0.333	0.234	0.259	0.162	0.181	0.292	0.273	0.383	0.198	0.743	TUTR	0.144	0.131	0.769
ENSMUSG00000048330.14	ENSMUSG00000048330	Ric3	320360	1	0.787	0.829	0.82	0.811	0.928	1	0.856	0.834	1	TUTR	0.075	0.131	0.769
ENSMUSG00000059013.12	ENSMUSG00000059013	Sh2d3c	27387	0.017	0.052	0.037	0.03	0.004	0.044	0.048	0.013	0.067	0.055	TUTR	0.017	0.132	0.773
ENSMUSG00000030737.17	ENSMUSG00000030737	Slco2b1	101488	0.486	0.453	0.495	0.55	0.505	0.5	0.488	0.589	0.528	0.557	mixed	0.034	0.132	0.773
ENSMUSG00000034563.16	ENSMUSG00000034563	Ccpg1	72278	0.323	0.322	0.327	0.338	0.321	0.327	0.325	0.342	0.329	0.362	mixed	0.011	0.133	0.775
ENSMUSG00000020297.10	ENSMUSG00000020297	Nsg2	18197	0.708	0.693	0.714	0.711	0.724	0.711	0.703	0.724	0.731	0.742	ALE	0.012	0.133	0.775
ENSMUSG00000022940.16	ENSMUSG00000022940	Pigp	56176	0.003	0.006	0.008	0.01	0.007	0.003	0.007	0.003	0.005	0.006	ALE	-0.002	0.133	0.775
ENSMUSG00000026279.14	ENSMUSG00000026279	Thap4	67026	0.308	0.324	0.323	0.305	0.286	0.284	0.296	0.283	0.293	0.321	mixed	-0.014	0.136	0.776
ENSMUSG00000027165.16	ENSMUSG00000027165	Iftap	68170	0.385	0.373	0.382	0.379	0.379	0.379	0.378	0.368	0.375	0.378	TUTR	-0.004	0.136	0.776
ENSMUSG00000037017.15	ENSMUSG00000037017	Zscan21	22697	0.051	0.189	0.303	0.267	0.084	0.04	0.273	0	0.051	0.037	TUTR	-0.099	0.134	0.776
ENSMUSG00000030879.10	ENSMUSG00000030879	Mrpl17	27397	0.208	0.212	0.212	0.206	0.221	0.243	0.222	0.214	0.213	0.212	TUTR	0.009	0.136	0.776
ENSMUSG00000045636.16	ENSMUSG00000045636	Mtus1	102103	1	0.53	1	1	0.845	1	0.684	0.596	0.585	0.671	TUTR	-0.168	0.135	0.776
ENSMUSG00000049281.16	ENSMUSG00000049281	Scn3b	235281	0.968	0.97	0.965	0.986	0.987	0.954	0.965	0.978	0.959	0.974	mixed	-0.009	0.134	0.776
ENSMUSG00000003746.15	ENSMUSG00000003746	Man1a	17155	0.835	0.83	0.902	0.892	0.952	0.871	0.913	0.973	0.905	0.954	mixed	0.041	0.136	0.776
ENSMUSG00000025395.14	ENSMUSG00000025395	Prim1	NA	0.097	0	0.506	0.129	0.105	0.281	0.417	0.335	0.069	1	TUTR	0.253	0.135	0.776
ENSMUSG00000035849.14	ENSMUSG00000035849	Krt222	268481	0.933	0.922	1	1	1	0.844	0.8	1	0.898	1	TUTR	-0.063	0.135	0.776
ENSMUSG00000020929.14	ENSMUSG00000020929	Eftud2	20624	0.378	0.404	0.477	0.402	0.393	0.431	0.382	0.351	0.368	0.367	mixed	-0.031	0.136	0.776
ENSMUSG00000046897.16	ENSMUSG00000046897	Zfp740	68744	0.81	0.787	0.784	0.798	0.815	0.775	0.779	0.86	0.884	0.865	mixed	0.034	0.135	0.776
ENSMUSG00000022884.14	ENSMUSG00000022884	Eif4a2	13682	0	0.001	0.001	0.001	0.001	0.001	0.001	0.001	0.002	0.001	TUTR	0	0.135	0.776
ENSMUSG00000006423.15	ENSMUSG00000006423	Steep1	77644	0.007	0.003	0	0.009	0.021	0.006	0.014	0.01	0.031	0.019	ALE	0.008	0.134	0.776
ENSMUSG00000029994.17	ENSMUSG00000029994	Anxa4	11746	0.269	0.303	0.424	0.46	0.338	0.311	0.61	0.764	0.386	0.374	TUTR	0.13	0.138	0.779
ENSMUSG00000025484.9	ENSMUSG00000025484	Bet1l	54399	0.676	0.672	0.719	0.617	0.767	0.654	0.637	0.679	0.632	0.663	TUTR	-0.037	0.138	0.779
ENSMUSG00000037533.18	ENSMUSG00000037533	Rapgef6	192786	0.583	0.595	0.624	0.452	0.662	0.637	0.595	0.728	0.634	0.618	mixed	0.059	0.137	0.779
ENSMUSG00000061474.11	ENSMUSG00000061474	Mrps36	66128	0.769	0.687	0.599	0.66	0.689	0.751	0.777	0.663	0.692	0.77	TUTR	0.05	0.138	0.779
ENSMUSG00000022724.15	ENSMUSG00000022724	Riox2	67014	0.717	0.722	0.684	0.674	0.647	0.625	0.665	0.725	0.638	0.628	mixed	-0.033	0.138	0.779
ENSMUSG00000053062.15	ENSMUSG00000053062	Jam2	67374	0.843	0.848	0.865	0.823	0.841	0.851	0.823	0.836	0.809	0.833	ALE	-0.014	0.138	0.779
ENSMUSG00000041380.13	ENSMUSG00000041380	Htr2c	15560	0.985	1	0.962	0.981	1	0.983	1	1	1	1	ALE	0.011	0.137	0.779
ENSMUSG00000028207.18	ENSMUSG00000028207	Asph	65973	0.285	0.252	0.265	0.259	0.278	0.264	0.279	0.291	0.268	0.303	mixed	0.013	0.139	0.782
ENSMUSG00000005225.15	ENSMUSG00000005225	Plekha8	231999	0.335	0.298	0.452	0.354	0.319	0.398	0.374	0.217	0.209	0.204	TUTR	-0.072	0.139	0.782
ENSMUSG00000029231.15	ENSMUSG00000029231	Pdgfra	18595	0.737	0.654	0.713	0.73	0.646	0.728	0.723	0.742	0.706	0.721	mixed	0.028	0.14	0.783
ENSMUSG00000003099.11	ENSMUSG00000003099	Ppp5c	19060	0.352	0.397	0.42	0.383	0.411	0.393	0.357	0.451	0.455	0.516	TUTR	0.041	0.14	0.783
ENSMUSG00000042659.15	ENSMUSG00000042659	Arrdc4	66412	0.382	0.281	0.307	0.206	0.3	0.33	0.245	0.238	0.19	0.217	ALE	-0.051	0.14	0.783
ENSMUSG00000021911.15	ENSMUSG00000021911	Parg	26430	0.429	0.412	0.42	0.402	0.366	0.403	0.399	0.426	0.461	0.461	mixed	0.024	0.14	0.783
ENSMUSG00000025920.19	ENSMUSG00000025920	Stau2	29819	0.345	0.361	0.34	0.35	0.375	0.35	0.354	0.373	0.369	0.4	mixed	0.015	0.143	0.784
ENSMUSG00000078862.10	ENSMUSG00000078862	Gm14326	665211	0.294	0.24	0.284	0.247	0.276	0.351	0.37	0.297	0.208	0.324	ALE	0.042	0.143	0.784
ENSMUSG00000039852.16	ENSMUSG00000039852	Rere	68703	0.977	0.978	0.981	0.989	0.969	0.938	0.943	0.991	0.988	0.953	TUTR	-0.016	0.143	0.784
ENSMUSG00000029121.15	ENSMUSG00000029121	Crmp1	12933	0.642	1	1	1	0.891	0.798	0.907	0.684	0.691	0.875	TUTR	-0.116	0.141	0.784
ENSMUSG00000029560.12	ENSMUSG00000029560	Snx8	231834	0.72	0.732	0.563	0.625	0.66	0.628	0.624	0.83	1	0.749	TUTR	0.106	0.143	0.784
ENSMUSG00000050855.16	ENSMUSG00000050855	Zfp940	233057	0.29	0.3	0.314	0.305	0.291	0.32	0.281	0.292	0.238	0.271	ALE	-0.02	0.142	0.784
ENSMUSG00000003824.12	ENSMUSG00000003824	Syce2	71846	0.287	0.27	0.251	0.19	0.213	0.27	0.237	0.187	0.095	0.182	TUTR	-0.048	0.143	0.784
ENSMUSG00000040722.7	ENSMUSG00000040722	Scamp5	56807	0.74	0.746	0.761	0.865	0.95	0.8	0.745	1	1	1	TUTR	0.097	0.143	0.784
ENSMUSG00000032376.12	ENSMUSG00000032376	Usp3	235441	0.278	0.325	0.305	0.415	0.307	0.352	0.46	0.322	0.345	0.384	TUTR	0.047	0.142	0.784
ENSMUSG00000019803.11	ENSMUSG00000019803	Nr2e1	21907	0.463	0.45	0.45	0.447	0.598	0.448	0.528	0.561	0.701	0.522	TUTR	0.07	0.143	0.784
ENSMUSG00000000631.20	ENSMUSG00000000631	Myo18a	360013	0.576	0.479	0.642	0.841	0.835	0.523	0.545	0.571	0.65	0.564	TUTR	-0.104	0.141	0.784
ENSMUSG00000021546.17	ENSMUSG00000021546	Hnrnpk	15387	0.301	0.298	0.298	0.307	0.303	0.299	0.296	0.317	0.317	0.311	mixed	0.007	0.142	0.784
ENSMUSG00000022174.8	ENSMUSG00000022174	Dad1	13135	0.906	0.915	0.918	0.913	0.913	0.913	0.918	0.915	0.917	0.917	ALE	0.003	0.143	0.784
ENSMUSG00000038056.15	ENSMUSG00000038056	Kmt2c	231051	0.537	0.336	0.516	0.486	0.614	0.558	0.527	0.478	0.707	0.642	TUTR	0.084	0.144	0.786
ENSMUSG00000005897.14	ENSMUSG00000005897	Nr2c1	22025	0.733	0.343	0.381	0.307	0.443	0.434	0.866	0.782	0.651	0.341	TUTR	0.174	0.144	0.786
ENSMUSG00000004698.10	ENSMUSG00000004698	Hdac9	79221	0.424	0.438	0.397	0.43	0.393	0.441	0.421	0.424	0.44	0.425	mixed	0.014	0.144	0.786
ENSMUSG00000026227.11	ENSMUSG00000026227	2810459M11Rik	72792	0.932	0.799	1	1	1	1	1	1	1	1	TUTR	0.054	0.145	0.788
ENSMUSG00000066900.11	ENSMUSG00000066900	Suds3	71954	0.558	0.624	0.649	0.654	0.585	0.634	0.643	0.66	0.656	0.616	TUTR	0.028	0.145	0.788
ENSMUSG00000030922.12	ENSMUSG00000030922	Lyrm1	73919	0.362	0.246	0.289	0.246	0.261	0.294	0.221	0.251	0.234	0.23	mixed	-0.035	0.145	0.788
ENSMUSG00000033845.13	ENSMUSG00000033845	Mrpl15	27395	0.551	0.514	0.535	0.533	0.55	0.533	0.554	0.557	0.528	0.568	ALE	0.011	0.226	0.79
ENSMUSG00000025932.14	ENSMUSG00000025932	Eya1	14048	0.623	0.625	0.524	0.612	0.773	0.691	0.527	0.502	0.604	0.564	mixed	-0.053	0.262	0.79
ENSMUSG00000026153.15	ENSMUSG00000026153	Fam135a	68187	0.326	0.371	0.352	0.59	0.397	0.749	0.336	0.681	0.314	0.55	TUTR	0.119	0.202	0.79
ENSMUSG00000037509.19	ENSMUSG00000037509	Arhgef4	226970	0.294	0.317	0.341	0.297	0.307	0.271	0.278	0.296	0.302	0.326	TUTR	-0.016	0.169	0.79
ENSMUSG00000050122.18	ENSMUSG00000050122	Vwa3b	70853	0.842	0.85	0.899	0.86	0.824	0.868	0.865	0.866	0.892	0.867	mixed	0.017	0.188	0.79
ENSMUSG00000058407.12	ENSMUSG00000058407	Txndc9	98258	0.363	0.361	0.336	0.306	0.361	0.332	0.375	0.382	0.359	0.369	TUTR	0.018	0.172	0.79
ENSMUSG00000048814.10	ENSMUSG00000048814	Lonrf2	381338	1	1	1	1	1	1	1	0.999	1	1	TUTR	0	0.278	0.79
ENSMUSG00000003135.15	ENSMUSG00000003135	Cnot11	NA	1	1	0.976	1	1	1	1	1	1	1	TUTR	0.005	0.278	0.79
ENSMUSG00000026074.14	ENSMUSG00000026074	Map4k4	26921	0.531	0.614	0.583	0.545	0.598	0.68	0.564	0.533	0.798	0.558	TUTR	0.053	0.276	0.79
ENSMUSG00000026107.11	ENSMUSG00000026107	Nabp1	109019	0.538	0.654	0.514	0.552	0.625	0.543	0.523	0.682	0.727	0.768	TUTR	0.072	0.171	0.79
ENSMUSG00000026096.14	ENSMUSG00000026096	Osgepl1	72085	0.759	0.789	0.726	0.812	0.806	0.778	0.856	0.828	0.735	0.864	ALE	0.034	0.214	0.79
ENSMUSG00000026202.13	ENSMUSG00000026202	Tuba4a	22145	0.558	0.545	0.547	0.55	0.552	0.552	0.551	0.552	0.555	0.557	TUTR	0.003	0.201	0.79
ENSMUSG00000026209.15	ENSMUSG00000026209	Dnpep	13437	0.048	0.06	0.06	0.075	0.066	0.068	0.059	0.052	0.05	0.051	TUTR	-0.006	0.259	0.79
ENSMUSG00000073643.11	ENSMUSG00000073643	Wdfy1	69368	0.66	0.659	0.702	0.722	0.635	0.518	0.328	0.737	0.676	0.683	ALE	-0.088	0.219	0.79
ENSMUSG00000038608.15	ENSMUSG00000038608	Dock10	210293	0.906	0.944	0.851	0.81	0.89	0.896	0.905	0.893	0.464	0.665	TUTR	-0.115	0.174	0.79
ENSMUSG00000026150.14	ENSMUSG00000026150	Mff	75734	1	1	0.992	1	1	1	1	1	1	1	TUTR	0.002	0.278	0.79
ENSMUSG00000026163.17	ENSMUSG00000026163	Sphkap	77629	0.001	0	0	0	0	0	0	0	0	0	TUTR	0	0.278	0.79
ENSMUSG00000026254.17	ENSMUSG00000026254	Eif4e2	26987	0.531	0.533	0.487	0.47	0.465	0.512	0.486	0.439	0.441	0.472	mixed	-0.027	0.152	0.79
ENSMUSG00000048000.15	ENSMUSG00000048000	Gigyf2	227331	0.446	0.56	0.61	0.729	0.431	0.648	1	0.564	0.481	0.614	TUTR	0.106	0.272	0.79
ENSMUSG00000034432.11	ENSMUSG00000034432	Cops8	108679	1	1	1	0.993	1	1	1	1	1	1	TUTR	0.001	0.278	0.79
ENSMUSG00000034353.14	ENSMUSG00000034353	Ramp1	51801	0.844	0.92	0.88	0.874	0.898	0.923	0.856	0.909	0.92	0.923	ALE	0.023	0.173	0.79
ENSMUSG00000026377.12	ENSMUSG00000026377	Nifk	67949	0.529	0.572	0.555	0.821	0.582	0.526	0.552	0.51	0.566	0.592	TUTR	-0.063	0.221	0.79
ENSMUSG00000026388.15	ENSMUSG00000026388	3110009E18Rik	73103	1	0.993	0.989	1	0.985	0.992	0.994	0.983	0.986	0.991	ALE	-0.004	0.211	0.79
ENSMUSG00000003721.14	ENSMUSG00000003721	Insig2	72999	0.665	0.632	0.744	0.779	0.845	0.768	0.737	0.747	0.879	0.795	TUTR	0.052	0.223	0.79
ENSMUSG00000056211.13	ENSMUSG00000056211	R3hdm1	226412	0.875	0.876	0.868	0.899	0.917	0.879	0.885	0.914	0.897	0.928	ALE	0.014	0.254	0.79
ENSMUSG00000026430.16	ENSMUSG00000026430	Rassf5	54354	0.488	1	0.702	0.446	1	0.45	0.426	0.813	0.347	0.639	TUTR	-0.192	0.162	0.79
ENSMUSG00000026433.13	ENSMUSG00000026433	Rab29	226422	0.731	0.639	1	1	1	1	0.507	0.734	0.666	0.742	TUTR	-0.144	0.169	0.79
ENSMUSG00000026434.12	ENSMUSG00000026434	Nucks1	98415	0.984	0.959	0.97	0.983	0.974	0.972	0.972	0.99	0.984	0.991	TUTR	0.008	0.18	0.79
ENSMUSG00000026439.14	ENSMUSG00000026439	Rbbp5	213464	0.904	0.935	0.949	0.933	0.935	0.941	0.93	0.946	0.947	0.937	TUTR	0.009	0.226	0.79
ENSMUSG00000054387.13	ENSMUSG00000054387	Mdm4	17248	0.669	0.669	0.67	0.669	0.67	0.67	0.668	0.669	0.669	0.668	mixed	0	0.154	0.79
ENSMUSG00000026365.15	ENSMUSG00000026365	Cfh	12628	0	0	0.01	0	0	0	0	0	0	0	TUTR	-0.002	0.278	0.79
ENSMUSG00000026360.9	ENSMUSG00000026360	Rgs2	19735	0.491	0.522	0.545	0.572	0.532	0.505	0.493	0.557	0.43	0.517	ALE	-0.032	0.165	0.79
ENSMUSG00000043019.12	ENSMUSG00000043019	Edem3	66967	0.965	0.969	0.967	0.981	0.993	0.965	0.981	0.987	0.995	0.987	TUTR	0.008	0.237	0.79
ENSMUSG00000014980.14	ENSMUSG00000014980	Tsen15	66637	0.499	0.548	0.554	0.559	0.567	0.492	0.583	0.502	0.49	0.517	TUTR	-0.028	0.149	0.79
ENSMUSG00000042671.12	ENSMUSG00000042671	Rgs8	67792	0.756	0.755	0.755	0.754	0.753	0.752	0.636	0.754	0.751	0.755	TUTR	-0.025	0.248	0.79
ENSMUSG00000026470.14	ENSMUSG00000026470	Stx6	58244	0.503	0.43	0.349	0.306	0.333	0.377	0.443	0.502	0.383	0.504	ALE	0.058	0.176	0.79
ENSMUSG00000060519.11	ENSMUSG00000060519	Tor3a	30935	0.318	0.2	0.261	0.273	0.19	0.254	0.142	0.179	0.2	0.288	TUTR	-0.035	0.272	0.79
ENSMUSG00000026594.14	ENSMUSG00000026594	Ralgps2	78255	0.873	0.861	0.855	0.914	0.856	0.801	0.877	0.881	0.815	0.859	mixed	-0.025	0.173	0.79
ENSMUSG00000040918.12	ENSMUSG00000040918	Slc19a2	116914	0.61	0.6	0.587	1	1	0.615	1	1	0.835	1	TUTR	0.131	0.255	0.79
ENSMUSG00000052428.10	ENSMUSG00000052428	Tmco1	68944	1	1	1	1	1	1	1	1	0.994	1	TUTR	-0.001	0.278	0.79
ENSMUSG00000026649.14	ENSMUSG00000026649	Cfap126	75472	1	1	0.566	0.715	1	0.799	0.667	0.808	0.889	0.433	TUTR	-0.137	0.224	0.79
ENSMUSG00000056050.12	ENSMUSG00000056050	Mia3	338366	0.005	0.005	0.004	0	0.004	0.004	0.005	0	0	0	TUTR	-0.002	0.184	0.79
ENSMUSG00000037434.7	ENSMUSG00000037434	Slc30a1	22782	1	1	1	1	1	1	1	1	0.986	1	TUTR	-0.003	0.278	0.79
ENSMUSG00000039449.14	ENSMUSG00000039449	Prpf18	67229	1	1	1	1	1	1	1	1	1	0.953	TUTR	-0.009	0.278	0.79
ENSMUSG00000025816.15	ENSMUSG00000025816	Sec61a2	57743	0.317	0.308	0.341	0.308	0.392	0.304	0.365	0.424	0.33	0.412	mixed	0.034	0.196	0.79
ENSMUSG00000026773.19	ENSMUSG00000026773	Pfkfb3	170768	0.25	0.231	0.254	0.324	0.262	0.238	0.301	0.369	0.295	0.276	mixed	0.032	0.202	0.79
ENSMUSG00000026748.13	ENSMUSG00000026748	Plxdc2	67448	0.311	0.286	0.254	0.156	0.16	0.28	0.215	0.141	0.143	0.114	TUTR	-0.054	0.185	0.79
ENSMUSG00000036893.17	ENSMUSG00000036893	Ehmt1	77683	0.687	0.686	0.682	0.68	0.695	0.688	0.684	0.679	0.715	0.699	TUTR	0.007	0.272	0.79
ENSMUSG00000058740.14	ENSMUSG00000058740	Kcnt1	227632	0.19	0.11	0.108	0.128	0.118	0.166	0.149	0.147	0.183	0.13	TUTR	0.024	0.147	0.79
ENSMUSG00000035513.19	ENSMUSG00000035513	Ntng2	171171	0.847	0.877	0.863	0.875	0.856	0.888	0.885	0.891	0.877	0.843	mixed	0.013	0.177	0.79
ENSMUSG00000026853.15	ENSMUSG00000026853	Crat	12908	0.282	0.245	0.236	0.228	0.296	0.3	0.256	0.353	0.25	0.271	TUTR	0.029	0.186	0.79
ENSMUSG00000026854.16	ENSMUSG00000026854	Usp20	74270	0.855	0.862	0.849	0.86	0.868	0.855	0.893	0.924	0.826	0.905	ALE	0.022	0.194	0.79
ENSMUSG00000001864.13	ENSMUSG00000001864	Aif1l	108897	0.675	0.627	0.844	0.619	0.723	0.544	0.578	0.546	0.826	0.596	TUTR	-0.08	0.202	0.79
ENSMUSG00000026825.17	ENSMUSG00000026825	Dnm1	13429	1	1	1	0.992	1	1	1	1	1	1	mixed	0.002	0.278	0.79
ENSMUSG00000026811.18	ENSMUSG00000026811	St6galnac6	50935	0.502	0.494	0.439	0.53	0.593	0.555	0.458	0.549	0.622	0.627	TUTR	0.05	0.174	0.79
ENSMUSG00000026797.16	ENSMUSG00000026797	Stxbp1	20910	0.527	0.546	0.55	0.541	0.488	0.548	0.546	0.444	0.493	0.489	TUTR	-0.026	0.209	0.79
ENSMUSG00000035949.15	ENSMUSG00000035949	Fbxw2	30050	0.432	0.459	0.475	0.501	0.476	0.473	0.497	0.472	0.519	0.464	mixed	0.016	0.244	0.79
ENSMUSG00000026889.12	ENSMUSG00000026889	Rbm18	67889	1	1	1	1	1	1	0.872	1	1	1	TUTR	-0.026	0.278	0.79
ENSMUSG00000075376.10	ENSMUSG00000075376	Rc3h2	319817	1	1	1	1	1	0.997	1	1	1	1	TUTR	-0.001	0.278	0.79
ENSMUSG00000026753.5	ENSMUSG00000026753	Ppp6c	67857	0.761	0.687	0.749	0.691	0.77	0.723	0.818	0.872	0.662	0.885	TUTR	0.06	0.168	0.79
ENSMUSG00000026836.15	ENSMUSG00000026836	Acvr1	11477	1	1	1	0.906	1	1	1	1	1	1	TUTR	0.019	0.278	0.79
ENSMUSG00000044308.17	ENSMUSG00000044308	Ubr3	68795	0.776	0.804	0.834	0.876	0.924	0.821	0.827	0.937	0.902	0.959	ALE	0.046	0.196	0.79
ENSMUSG00000008226.14	ENSMUSG00000008226	Scrn3	74616	0.743	0.689	0.735	0.662	0.682	0.716	0.708	0.671	0.615	0.656	ALE	-0.029	0.198	0.79
ENSMUSG00000027079.15	ENSMUSG00000027079	Clp1	98985	0.056	0.028	0.025	0	0	0.114	0.018	0.021	0.061	0.022	TUTR	0.025	0.199	0.79
ENSMUSG00000025314.16	ENSMUSG00000025314	Ptprj	19271	0	0	0.013	0	0	0	0	0	0	0	ALE	-0.003	0.278	0.79
ENSMUSG00000027282.17	ENSMUSG00000027282	Mtch2	56428	0.019	0.008	0.014	0.009	0.015	0	0	0.019	0.011	0.011	TUTR	-0.005	0.216	0.79
ENSMUSG00000027194.16	ENSMUSG00000027194	Ttc17	74569	0.717	0.747	0.767	0.811	0.756	0.788	0.767	0.768	0.769	0.805	ALE	0.019	0.212	0.79
ENSMUSG00000027168.21	ENSMUSG00000027168	Pax6	18508	0.819	0.316	0.231	0.377	0.271	0.268	0.353	0.252	0.22	0.244	TUTR	-0.136	0.185	0.79
ENSMUSG00000074968.11	ENSMUSG00000074968	Ano3	228432	0.849	0.82	0.85	0.763	0.882	0.824	0.801	0.885	0.923	0.923	ALE	0.038	0.201	0.79
ENSMUSG00000027130.15	ENSMUSG00000027130	Slc12a6	107723	0.828	0.806	0.853	0.847	0.859	0.832	0.836	0.885	0.847	0.882	ALE	0.017	0.2	0.79
ENSMUSG00000057147.13	ENSMUSG00000057147	Dph6	66632	0.981	1	1	1	1	1	1	1	1	1	TUTR	0.004	0.278	0.79
ENSMUSG00000027351.14	ENSMUSG00000027351	Spred1	114715	0.797	0.808	0.822	0.83	0.839	0.805	0.816	0.87	0.813	0.887	ALE	0.019	0.263	0.79
ENSMUSG00000033808.16	ENSMUSG00000033808	Tmem87a	211499	0.341	0.364	0.327	0.343	0.324	0.326	0.325	0.326	0.304	0.358	ALE	-0.012	0.246	0.79
ENSMUSG00000033411.16	ENSMUSG00000033411	Ctdspl2	329506	0.321	0.241	0.366	0.34	0.31	0.346	0.324	0.548	0.281	0.359	TUTR	0.056	0.232	0.79
ENSMUSG00000027201.16	ENSMUSG00000027201	Myef2	17876	1	1	1	1	1	1	0.753	1	1	1	TUTR	-0.049	0.278	0.79
ENSMUSG00000027203.15	ENSMUSG00000027203	Dut	110074	0.163	0.146	0.14	0.119	0.132	0.132	0.145	0.121	0.106	0.135	TUTR	-0.012	0.187	0.79
ENSMUSG00000037902.18	ENSMUSG00000037902	Sirpa	19261	0.709	0.681	0.738	0.835	0.853	0.766	0.728	0.905	0.848	0.802	TUTR	0.047	0.274	0.79
ENSMUSG00000037773.14	ENSMUSG00000037773	Pced1a	319513	0.352	0.334	0.284	0.357	0.298	0.278	0.283	0.268	0.31	0.352	TUTR	-0.027	0.174	0.79
ENSMUSG00000027457.15	ENSMUSG00000027457	Snph	241727	1	1	1	1	1	0.999	1	1	1	1	TUTR	0	0.278	0.79
ENSMUSG00000056941.17	ENSMUSG00000056941	Commd7	99311	0.148	0.093	0.111	0.091	0.076	0.107	0.109	0.083	0.065	0.077	TUTR	-0.016	0.262	0.79
ENSMUSG00000027605.18	ENSMUSG00000027605	Acss2	60525	0.247	0.255	0.253	0.227	0.275	0.227	0.219	0.189	0.189	0.308	mixed	-0.025	0.243	0.79
ENSMUSG00000074643.12	ENSMUSG00000074643	Cpne1	266692	0.974	1	0.965	1	0.968	1	0.978	1	0.989	1	mixed	0.012	0.152	0.79
ENSMUSG00000061689.15	ENSMUSG00000061689	Dlgap4	228836	0.848	0.804	0.874	0.773	0.881	0.805	0.857	0.886	0.891	0.879	TUTR	0.028	0.252	0.79
ENSMUSG00000017299.13	ENSMUSG00000017299	Dnttip1	76233	0.38	0.442	0.411	0.475	0.454	0.438	0.363	0.409	0.438	0.367	ALE	-0.029	0.18	0.79
ENSMUSG00000018459.15	ENSMUSG00000018459	Slc13a3	114644	0.008	0	0	0.013	0.007	0	0.006	0	0	0.007	TUTR	-0.003	0.273	0.79
ENSMUSG00000039621.13	ENSMUSG00000039621	Prex1	277360	0.842	0.722	0.736	0.725	0.875	0.669	0.685	1	1	1	TUTR	0.091	0.251	0.79
ENSMUSG00000017929.13	ENSMUSG00000017929	B4galt5	56336	1	1	0.914	1	1	1	1	1	1	1	TUTR	0.017	0.278	0.79
ENSMUSG00000047030.15	ENSMUSG00000047030	Spata2	263876	1	1	1	1	1	1	0.997	1	1	1	TUTR	-0.001	0.278	0.79
ENSMUSG00000052033.13	ENSMUSG00000052033	Pfdn4	109054	0.5	0.5	0.5	0.5	0.5	0.5	0.5	0.5	0.602	0.5	TUTR	0.02	0.278	0.79
ENSMUSG00000078887.10	ENSMUSG00000078887	Gm6710	626832	0	0	0	0	0	0.092	0	0	0	0	ALE	0.018	0.278	0.79
ENSMUSG00000078886.12	ENSMUSG00000078886	Gm2026	627914	0	0	0.013	0.043	0	0	0	0	0	0	mixed	-0.011	0.154	0.79
ENSMUSG00000039059.11	ENSMUSG00000039059	Hrh3	99296	0.987	0.983	0.979	0.992	0.987	0.961	0.985	0.975	1	0.972	mixed	-0.007	0.273	0.79
ENSMUSG00000027569.15	ENSMUSG00000027569	Mrgbp	NA	1	1	0.88	1	1	1	1	1	1	1	TUTR	0.024	0.278	0.79
ENSMUSG00000027575.19	ENSMUSG00000027575	Arfgap1	228998	0.727	0.682	0.635	0.771	0.697	0.733	0.677	0.866	0.719	0.731	TUTR	0.043	0.237	0.79
ENSMUSG00000027582.16	ENSMUSG00000027582	Zgpat	229007	0.987	0.989	0.964	0.978	1	0.945	0.988	0.941	1	0.964	TUTR	-0.016	0.19	0.79
ENSMUSG00000027601.13	ENSMUSG00000027601	Mtfr1	67472	0.617	0.65	0.718	0.813	0.485	0.658	1	0.821	0.822	0.593	TUTR	0.122	0.149	0.79
ENSMUSG00000027615.14	ENSMUSG00000027615	Hps3	12807	1	1	1	1	1	1	0.339	1	1	1	TUTR	-0.132	0.278	0.79
ENSMUSG00000019528.18	ENSMUSG00000019528	Gyg	27357	0.728	0.743	0.777	0.786	0.751	0.78	0.747	0.724	0.73	0.726	TUTR	-0.016	0.26	0.79
ENSMUSG00000037643.14	ENSMUSG00000037643	Prkci	18759	0.397	0.456	0.488	0.556	0.493	0.458	0.446	0.661	0.548	0.594	ALE	0.063	0.162	0.79
ENSMUSG00000027669.14	ENSMUSG00000027669	Gnb4	14696	0.227	0.209	0.238	0.214	0.247	0.309	0.216	0.198	0.259	0.303	TUTR	0.03	0.173	0.79
ENSMUSG00000027746.13	ENSMUSG00000027746	Ufm1	67890	0.854	0.87	0.827	0.846	0.878	0.823	0.89	0.812	0.822	0.829	ALE	-0.02	0.201	0.79
ENSMUSG00000036615.6	ENSMUSG00000036615	Rfxap	170767	0.357	0.371	0.323	0.343	0.315	0.342	0.349	0.339	0.492	0.352	TUTR	0.033	0.252	0.79
ENSMUSG00000027803.14	ENSMUSG00000027803	Wwtr1	97064	1	0.672	1	1	1	1	1	1	1	1	TUTR	0.066	0.278	0.79
ENSMUSG00000027828.12	ENSMUSG00000027828	Ssr3	67437	0.873	0.879	0.887	0.893	0.901	0.884	0.893	0.908	0.878	0.914	TUTR	0.008	0.261	0.79
ENSMUSG00000033981.14	ENSMUSG00000033981	Gria2	14800	0.198	0.187	0.187	0.217	0.199	0.198	0.203	0.259	0.197	0.217	TUTR	0.017	0.155	0.79
ENSMUSG00000074513.9	ENSMUSG00000074513	Arfip1	99889	1	1	1	1	1	1	1	0.811	1	1	TUTR	-0.038	0.278	0.79
ENSMUSG00000028086.15	ENSMUSG00000028086	Fbxw7	50754	1	1	1	1	1	1	1	1	1	0.995	TUTR	-0.001	0.278	0.79
ENSMUSG00000028078.14	ENSMUSG00000028078	Dclk2	70762	0.445	0.484	0.46	0.464	0.465	0.47	0.447	0.5	0.465	0.517	mixed	0.016	0.216	0.79
ENSMUSG00000001418.13	ENSMUSG00000001418	Glmp	56700	0.104	0.105	0.105	0.097	0.111	0.111	0.106	0.103	0.104	0.131	TUTR	0.007	0.209	0.79
ENSMUSG00000028057.14	ENSMUSG00000028057	Rit1	19769	1	1	1	0.907	1	1	1	1	1	1	TUTR	0.019	0.278	0.79
ENSMUSG00000042747.12	ENSMUSG00000042747	Krtcap2	66059	0.009	0.013	0.014	0.012	0.011	0.015	0.012	0.012	0.016	0.011	TUTR	0.001	0.243	0.79
ENSMUSG00000027951.16	ENSMUSG00000027951	Adar	56417	1	1	1	0.996	1	1	1	1	1	1	TUTR	0.001	0.278	0.79
ENSMUSG00000027935.14	ENSMUSG00000027935	Rab13	68328	0.038	0.053	0.052	0.061	0.067	0.108	0.064	0.062	0.033	0.084	TUTR	0.016	0.2	0.79
ENSMUSG00000027937.15	ENSMUSG00000027937	Jtb	23922	0.977	0.997	0.997	0.99	0.98	0.981	0.974	0.988	0.983	0.983	TUTR	-0.006	0.154	0.79
ENSMUSG00000041912.12	ENSMUSG00000041912	Tdrkh	72634	0.408	0.54	0.407	0.499	0.506	0.541	0.368	0.375	0.279	0.497	mixed	-0.06	0.236	0.79
ENSMUSG00000046722.14	ENSMUSG00000046722	Cdc42se1	57912	0.569	0.547	0.582	0.581	0.515	0.548	0.539	0.608	0.57	0.702	TUTR	0.034	0.246	0.79
ENSMUSG00000046519.15	ENSMUSG00000046519	Golph3l	229593	0.754	0.82	0.833	0.877	0.851	0.805	0.777	0.845	0.802	0.768	mixed	-0.028	0.227	0.79
ENSMUSG00000015749.12	ENSMUSG00000015749	Anp32e	66471	0.934	1	1	1	0.991	1	1	1	1	1	TUTR	0.015	0.21	0.79
ENSMUSG00000028101.18	ENSMUSG00000028101	Pias3	229615	0.486	0.46	0.499	0.471	0.465	0.477	0.434	0.462	0.434	0.497	TUTR	-0.015	0.242	0.79
ENSMUSG00000028100.11	ENSMUSG00000028100	Nudt17	78373	0.593	1	0.725	0.707	0.778	0.394	0.527	0.608	0.614	1	TUTR	-0.132	0.24	0.79
ENSMUSG00000038256.15	ENSMUSG00000038256	Bcl9	77578	1	1	1	1	1	1	0.965	1	1	1	TUTR	-0.007	0.278	0.79
ENSMUSG00000038170.15	ENSMUSG00000038170	Pde4dip	83679	0.556	0.537	0.505	0.486	0.487	0.484	0.436	0.522	0.289	0.566	mixed	-0.055	0.234	0.79
ENSMUSG00000027859.10	ENSMUSG00000027859	Ngf	18049	1	1	0.813	1	1	1	1	1	1	1	TUTR	0.037	0.278	0.79
ENSMUSG00000027852.14	ENSMUSG00000027852	Nras	18176	0.561	0.494	0.529	0.529	0.63	0.562	0.551	0.673	0.676	0.531	TUTR	0.05	0.17	0.79
ENSMUSG00000002233.13	ENSMUSG00000002233	Rhoc	11853	0.949	1	1	0.824	1	1	1	1	1	1	TUTR	0.045	0.157	0.79
ENSMUSG00000004035.12	ENSMUSG00000004035	Gstm7	68312	0.881	0.86	0.894	0.902	0.804	0.817	0.759	0.882	0.89	0.794	TUTR	-0.04	0.168	0.79
ENSMUSG00000068744.12	ENSMUSG00000068744	Psrc1	56742	0	0	0	1	0	0	0	0	0	0	TUTR	-0.2	0.278	0.79
ENSMUSG00000028127.10	ENSMUSG00000028127	Abcd3	19299	0	0.005	0	0	0	0	0	0	0	0	TUTR	-0.001	0.278	0.79
ENSMUSG00000027999.15	ENSMUSG00000027999	Pla2g12a	66350	0.469	0.515	0.394	0.488	0.523	0.519	0.435	0.49	0.547	0.65	TUTR	0.05	0.203	0.79
ENSMUSG00000040998.18	ENSMUSG00000040998	Npnt	114249	1	1	1	1	1	0.617	1	1	1	1	TUTR	-0.077	0.278	0.79
ENSMUSG00000028165.9	ENSMUSG00000028165	Cisd2	NA	0.843	0.827	0.838	0.856	0.828	0.872	0.832	0.846	0.834	0.885	ALE	0.016	0.166	0.79
ENSMUSG00000078578.9	ENSMUSG00000078578	Ube2d3	66105	0.552	0.538	0.531	0.54	0.57	0.565	0.518	0.582	0.562	0.634	TUTR	0.026	0.165	0.79
ENSMUSG00000052430.15	ENSMUSG00000052430	Bmpr1b	12167	1	1	1	1	1	1	0.888	1	1	1	TUTR	-0.022	0.278	0.79
ENSMUSG00000037072.15	ENSMUSG00000037072	Selenof	93684	0.889	0.877	0.881	0.888	0.884	0.887	0.887	0.897	0.874	0.903	ALE	0.006	0.248	0.79
ENSMUSG00000028194.15	ENSMUSG00000028194	Ddah1	69219	0.743	0.783	0.759	0.86	0.856	0.787	0.719	0.933	0.845	1	TUTR	0.057	0.271	0.79
ENSMUSG00000028184.12	ENSMUSG00000028184	Adgrl2	99633	0.678	0.747	0.676	0.751	0.737	0.766	0.689	0.733	0.728	0.849	TUTR	0.035	0.232	0.79
ENSMUSG00000040037.13	ENSMUSG00000040037	Negr1	320840	0.996	0.996	0.996	0.997	0.994	0.995	0.998	0.996	0.992	0.991	ALE	-0.002	0.271	0.79
ENSMUSG00000028176.11	ENSMUSG00000028176	Lrrc7	242274	1	1	1	1	1	0.868	1	1	1	1	TUTR	-0.026	0.278	0.79
ENSMUSG00000028410.13	ENSMUSG00000028410	Dnaja1	15502	0.01	0.011	0.012	0.01	0.009	0.009	0.015	0.007	0.006	0.006	TUTR	-0.001	0.269	0.79
ENSMUSG00000015247.10	ENSMUSG00000015247	Nipsnap3b	66536	1	0.583	1	0.613	0.645	0.706	0.602	0.645	0.678	0.712	TUTR	-0.099	0.267	0.79
ENSMUSG00000066152.11	ENSMUSG00000066152	Slc31a2	20530	0.813	1	1	1	1	1	1	1	1	1	TUTR	0.037	0.278	0.79
ENSMUSG00000028613.14	ENSMUSG00000028613	Lrp8	16975	0.645	0.589	0.736	0.799	0.627	0.835	0.636	0.827	0.949	0.638	TUTR	0.098	0.151	0.79
ENSMUSG00000028552.13	ENSMUSG00000028552	Eps15	13858	0.81	0.777	0.791	0.814	0.815	0.802	0.796	0.833	0.802	0.832	TUTR	0.012	0.253	0.79
ENSMUSG00000061298.14	ENSMUSG00000061298	Agbl4	78933	0.643	0.604	0.597	0.696	0.736	0.627	0.695	0.732	0.711	0.716	ALE	0.041	0.177	0.79
ENSMUSG00000028693.15	ENSMUSG00000028693	Nasp	50927	0.209	0.256	0.259	0.256	0.154	0.264	0.197	0.226	0.301	0.307	TUTR	0.032	0.238	0.79
ENSMUSG00000028691.12	ENSMUSG00000028691	Prdx1	NA	0.071	0.068	0.065	0.076	0.071	0.075	0.071	0.07	0.08	0.07	TUTR	0.003	0.225	0.79
ENSMUSG00000006392.16	ENSMUSG00000006392	Med8	80509	0.073	0.068	0.077	0.045	0.051	0.062	0.056	0.063	0.044	0.045	TUTR	-0.009	0.206	0.79
ENSMUSG00000028782.14	ENSMUSG00000028782	Adgrb2	230775	0.999	1	1	1	1	1	1	1	1	1	TUTR	0	0.278	0.79
ENSMUSG00000028580.15	ENSMUSG00000028580	Pum1	80912	1	1	1	0.984	1	1	1	1	1	1	TUTR	0.003	0.278	0.79
ENSMUSG00000028848.13	ENSMUSG00000028848	Gpn2	100210	0.636	0.547	0.588	0.692	0.83	0.549	0.519	0.699	0.567	0.561	TUTR	-0.08	0.147	0.79
ENSMUSG00000006699.17	ENSMUSG00000006699	Cdc42	12540	0.388	0.38	0.358	0.373	0.361	0.357	0.37	0.371	0.367	0.337	ALE	-0.012	0.148	0.79
ENSMUSG00000020220.16	ENSMUSG00000020220	Vps13d	230895	0.563	0.555	0.591	0.533	0.498	0.478	0.561	0.689	0.667	0.576	TUTR	0.046	0.228	0.79
ENSMUSG00000029020.13	ENSMUSG00000029020	Mfn2	170731	0.703	0.68	0.701	0.703	0.713	0.675	0.689	0.742	0.736	0.747	mixed	0.018	0.226	0.79
ENSMUSG00000019055.15	ENSMUSG00000019055	Plod1	18822	0.726	0.719	0.833	0.71	0.722	0.738	0.663	0.728	0.655	0.759	ALE	-0.033	0.244	0.79
ENSMUSG00000029016.13	ENSMUSG00000029016	Clcn6	26372	1	1	1	0.943	1	1	1	1	1	1	TUTR	0.011	0.278	0.79
ENSMUSG00000039953.13	ENSMUSG00000039953	Clstn1	65945	1	1	0.999	1	1	1	1	1	1	1	TUTR	0	0.278	0.79
ENSMUSG00000028931.11	ENSMUSG00000028931	Kcnab2	16498	0.873	0.854	0.877	0.877	0.913	0.872	0.853	0.924	0.903	0.948	TUTR	0.021	0.243	0.79
ENSMUSG00000023286.16	ENSMUSG00000023286	Ube2j2	140499	0.275	0.299	0.34	0.338	0.307	0.294	0.297	0.311	0.279	0.301	TUTR	-0.016	0.215	0.79
ENSMUSG00000038181.16	ENSMUSG00000038181	Chpf2	100910	0.161	0.113	0.113	0.084	0.089	0.094	0.106	0.076	0.088	0.097	TUTR	-0.02	0.148	0.79
ENSMUSG00000061576.15	ENSMUSG00000061576	Dpp6	13483	0.685	0.707	0.727	0.712	0.748	0.744	0.747	0.729	0.693	0.754	TUTR	0.017	0.211	0.79
ENSMUSG00000048271.14	ENSMUSG00000048271	Rbm33	381626	0.605	0.565	0.535	0.394	0.48	0.62	0.645	0.507	0.525	0.567	mixed	0.057	0.179	0.79
ENSMUSG00000029175.17	ENSMUSG00000029175	Slc35f6	74919	0.767	0.717	0.752	0.724	0.772	0.782	0.759	0.756	0.781	0.73	TUTR	0.016	0.262	0.79
ENSMUSG00000029166.14	ENSMUSG00000029166	Mapre3	100732	0.073	0.111	0.068	0.096	0.065	0.131	0.126	0.113	0.065	0.083	TUTR	0.021	0.153	0.79
ENSMUSG00000043059.16	ENSMUSG00000043059	Zfp513	101023	1	1	0.971	1	1	1	1	1	1	1	TUTR	0.006	0.278	0.79
ENSMUSG00000029141.16	ENSMUSG00000029141	Slc4a1ap	20534	0.607	0.607	0.413	0.504	0.599	0.444	0.503	0.627	0.364	0.455	mixed	-0.067	0.211	0.79
ENSMUSG00000054252.17	ENSMUSG00000054252	Fgfr3	14184	0.778	0.703	0.67	0.684	0.77	0.642	0.66	0.767	1	1	TUTR	0.093	0.223	0.79
ENSMUSG00000059866.13	ENSMUSG00000059866	Tnip2	NA	1	1	1	1	1	1	1	1	1	0.115	TUTR	-0.177	0.278	0.79
ENSMUSG00000029106.14	ENSMUSG00000029106	Add1	11518	1	1	1	1	1	1	1	1	1	0.998	TUTR	0	0.278	0.79
ENSMUSG00000044716.12	ENSMUSG00000044716	Dok7	231134	0.043	0.068	0.091	0.06	0.065	0.078	0.071	0.065	0.079	0.091	ALE	0.012	0.171	0.79
ENSMUSG00000029103.16	ENSMUSG00000029103	Lrpap1	16976	0.348	0.363	0.346	0.311	0.34	0.363	0.382	0.354	0.331	0.346	TUTR	0.013	0.224	0.79
ENSMUSG00000029098.16	ENSMUSG00000029098	Acox3	80911	0.657	0.662	0.615	0.625	0.675	0.657	0.677	0.685	0.644	0.643	mixed	0.014	0.274	0.79
ENSMUSG00000029126.7	ENSMUSG00000029126	Nsg1	18196	0.387	0.368	0.381	0.409	0.409	0.389	0.372	0.448	0.421	0.421	mixed	0.019	0.184	0.79
ENSMUSG00000029179.14	ENSMUSG00000029179	Zcchc4	78796	0.92	0.946	0.935	0.936	0.959	0.947	0.934	0.942	0.958	0.965	ALE	0.01	0.207	0.79
ENSMUSG00000029108.14	ENSMUSG00000029108	Pcdh7	54216	0.685	0.671	0.693	0.749	0.754	0.692	0.681	0.789	0.801	0.766	mixed	0.036	0.209	0.79
ENSMUSG00000037685.15	ENSMUSG00000037685	Atp8a1	11980	0.72	0.757	0.682	0.691	0.703	0.758	0.661	0.848	0.67	0.863	mixed	0.049	0.232	0.79
ENSMUSG00000029209.15	ENSMUSG00000029209	Gnpda2	67980	0.716	0.948	0.634	0.566	0.671	0.792	0.663	0.832	0.803	0.932	mixed	0.097	0.182	0.79
ENSMUSG00000029152.13	ENSMUSG00000029152	Ociad1	68095	0.32	0.319	0.306	0.314	0.322	0.312	0.309	0.331	0.331	0.326	mixed	0.006	0.272	0.79
ENSMUSG00000029227.15	ENSMUSG00000029227	Fip1l1	66899	0.657	0.648	0.594	0.603	0.601	0.606	0.582	0.615	0.598	0.619	mixed	-0.017	0.225	0.79
ENSMUSG00000029245.16	ENSMUSG00000029245	Epha5	13839	0.231	0.247	0.241	0.201	0.185	0.227	0.224	0.166	0.208	0.192	mixed	-0.018	0.247	0.79
ENSMUSG00000034724.17	ENSMUSG00000034724	Cnot6l	231464	1	1	1	1	1	0.946	1	1	1	1	TUTR	-0.011	0.278	0.79
ENSMUSG00000029484.12	ENSMUSG00000029484	Anxa3	11745	0.852	0.915	0.919	0.901	0.898	0.882	0.852	0.894	0.896	0.869	mixed	-0.018	0.175	0.79
ENSMUSG00000055725.11	ENSMUSG00000055725	Paqr3	231474	0.697	0.688	0.633	0.626	0.651	0.594	0.702	0.603	0.624	0.611	ALE	-0.032	0.157	0.79
ENSMUSG00000008090.14	ENSMUSG00000008090	Fgfrl1	116701	1	0.742	1	1	1	1	1	1	1	1	TUTR	0.052	0.278	0.79
ENSMUSG00000042216.13	ENSMUSG00000042216	Sgsm1	52850	0.746	0.722	0.74	0.79	0.755	0.696	0.679	0.77	0.774	0.722	ALE	-0.023	0.274	0.79
ENSMUSG00000029528.18	ENSMUSG00000029528	Pxn	19303	0.83	0.78	0.846	0.897	0.874	0.882	0.812	0.926	0.859	0.914	mixed	0.034	0.212	0.79
ENSMUSG00000032959.12	ENSMUSG00000032959	Pebp1	23980	1	0.999	1	1	1	1	1	1	1	1	TUTR	0	0.278	0.79
ENSMUSG00000029616.9	ENSMUSG00000029616	Erp29	67397	0.056	0.066	0.058	0.062	0.057	0.06	0.056	0.059	0.055	0.057	TUTR	-0.003	0.213	0.79
ENSMUSG00000029440.15	ENSMUSG00000029440	Psmd9	67151	0.26	0.193	0.246	0.245	0.206	0.197	0.217	0.187	0.228	0.22	TUTR	-0.02	0.153	0.79
ENSMUSG00000029433.14	ENSMUSG00000029433	Diablo	66593	0.773	0.742	0.778	0.732	0.758	0.713	0.715	0.795	0.734	0.722	mixed	-0.021	0.205	0.79
ENSMUSG00000029394.11	ENSMUSG00000029394	Cdk2ap1	13445	0.765	0.795	0.826	0.82	0.754	0.726	0.682	0.803	0.739	0.818	TUTR	-0.038	0.159	0.79
ENSMUSG00000049327.17	ENSMUSG00000049327	Kmt5a	67956	0.749	1	0.937	1	1	1	0.939	1	1	1	TUTR	0.051	0.273	0.79
ENSMUSG00000029432.12	ENSMUSG00000029432	Nipsnap2	14467	0.982	0.98	0.983	0.968	0.977	0.928	0.99	0.924	0.996	0.947	TUTR	-0.021	0.15	0.79
ENSMUSG00000029681.12	ENSMUSG00000029681	Bcl7b	12054	0.752	0.756	0.803	0.805	0.768	0.762	0.799	0.796	0.804	0.82	ALE	0.019	0.164	0.79
ENSMUSG00000007987.12	ENSMUSG00000007987	Ift22	67286	0.337	0.321	0.351	0.336	0.343	0.338	0.34	0.319	0.32	0.332	mixed	-0.008	0.206	0.79
ENSMUSG00000029716.13	ENSMUSG00000029716	Tfr2	50765	0.669	0.587	0.684	0.753	0.839	0.792	0.559	0.578	0.661	0.644	ALE	-0.059	0.273	0.79
ENSMUSG00000019494.14	ENSMUSG00000019494	Cops6	26893	0.417	0.403	0.411	0.404	0.407	0.402	0.411	0.392	0.412	0.4	TUTR	-0.005	0.232	0.79
ENSMUSG00000058291.14	ENSMUSG00000058291	Zfp68	24135	0.394	0.431	0.42	0.389	0.397	0.45	0.443	0.369	0.399	0.49	TUTR	0.024	0.25	0.79
ENSMUSG00000029578.15	ENSMUSG00000029578	Wipi2	74781	0.933	0.901	1	0.795	0.874	0.939	0.892	0.919	1	0.957	TUTR	0.04	0.25	0.79
ENSMUSG00000045078.12	ENSMUSG00000045078	Rnf216	108086	1	1	1	1	1	1	0.868	1	1	1	TUTR	-0.026	0.278	0.79
ENSMUSG00000029587.16	ENSMUSG00000029587	Zfp12	231866	0.15	0.106	0.116	0.063	0.104	0.143	0.108	0.102	0.328	0.128	TUTR	0.054	0.193	0.79
ENSMUSG00000029635.15	ENSMUSG00000029635	Cdk8	264064	1	1	1	0.243	1	1	1	1	1	1	TUTR	0.151	0.278	0.79
ENSMUSG00000029647.15	ENSMUSG00000029647	Pan3	72587	1	1	1	0.861	1	1	1	1	1	1	mixed	0.028	0.278	0.79
ENSMUSG00000029670.12	ENSMUSG00000029670	Ing3	71777	0.163	0.162	0.15	0.126	0.145	0.166	0.154	0.168	0.149	0.161	TUTR	0.011	0.149	0.79
ENSMUSG00000017978.18	ENSMUSG00000017978	Cadps2	320405	0.556	0.563	0.554	0.572	0.553	0.583	0.549	0.609	0.552	0.582	mixed	0.015	0.161	0.79
ENSMUSG00000043421.8	ENSMUSG00000043421	Hilpda	69573	1	1	0.98	1	1	1	1	1	1	1	TUTR	0.004	0.278	0.79
ENSMUSG00000029772.17	ENSMUSG00000029772	Ahcyl2	74340	0.661	0.616	0.614	0.617	0.796	0.565	0.597	0.833	0.845	1	TUTR	0.107	0.197	0.79
ENSMUSG00000039130.18	ENSMUSG00000039130	Zc3hc1	232679	1	0.69	0.756	0.867	1	1	1	0.801	1	1	TUTR	0.097	0.163	0.79
ENSMUSG00000061758.13	ENSMUSG00000061758	Akr1b10	67861	0.568	0.561	0.491	0.553	0.465	0.449	0.56	0.491	0.498	0.442	TUTR	-0.04	0.156	0.79
ENSMUSG00000029761.16	ENSMUSG00000029761	Cald1	109624	1	0.807	1	1	1	1	1	1	1	1	TUTR	0.039	0.278	0.79
ENSMUSG00000038388.14	ENSMUSG00000038388	Pals2	56524	0.291	0.349	0.342	0.235	0.324	0.305	0.282	0.259	0.278	0.299	TUTR	-0.023	0.254	0.79
ENSMUSG00000038301.15	ENSMUSG00000038301	Snx10	71982	0.776	0.795	0.841	0.893	0.938	0.901	0.808	1	0.903	0.885	TUTR	0.05	0.204	0.79
ENSMUSG00000062190.12	ENSMUSG00000062190	Lancl2	NA	0.517	0.504	0.51	0.535	0.587	0.55	0.488	0.59	0.567	0.616	ALE	0.031	0.198	0.79
ENSMUSG00000031668.14	ENSMUSG00000031668	Eif2ak3	13666	0.93	0.875	0.864	0.853	0.841	0.775	0.822	0.893	0.739	0.904	ALE	-0.046	0.17	0.79
ENSMUSG00000054474.15	ENSMUSG00000054474	Thnsl2	232078	0	0	0	0	0	0	0	0	0.02	0	TUTR	0.004	0.278	0.79
ENSMUSG00000053470.13	ENSMUSG00000053470	Kdm3a	104263	0	0	0	0	0	0	0	0.377	0	0	TUTR	0.075	0.278	0.79
ENSMUSG00000053907.10	ENSMUSG00000053907	Mat2a	232087	1	1	1	1	1	1	1	1	0.991	1	mixed	-0.002	0.278	0.79
ENSMUSG00000030035.14	ENSMUSG00000030035	Wbp1	22377	1	1	0.892	1	1	1	0.731	1	1	0.784	TUTR	-0.075	0.204	0.79
ENSMUSG00000030034.11	ENSMUSG00000030034	Ino80b	70020	1	1	1	1	1	1	1	1	1	0.816	TUTR	-0.037	0.278	0.79
ENSMUSG00000034930.16	ENSMUSG00000034930	Rtkn	20166	0.655	0.701	0.633	0.639	0.692	0.632	0.611	0.643	0.679	0.641	TUTR	-0.023	0.169	0.79
ENSMUSG00000057230.13	ENSMUSG00000057230	Aak1	269774	0.051	0.052	0.041	0.039	0.035	0.052	0.055	0.042	0.059	0.042	TUTR	0.006	0.158	0.79
ENSMUSG00000034245.10	ENSMUSG00000034245	Hdac11	232232	1	1	1	1	1	0.996	1	1	1	1	TUTR	-0.001	0.278	0.79
ENSMUSG00000005893.14	ENSMUSG00000005893	Nr2c2	22026	1	0.939	1	1	1	1	1	1	1	1	TUTR	0.012	0.278	0.79
ENSMUSG00000030105.8	ENSMUSG00000030105	Arl8b	67166	0.315	0.286	0.299	0.349	0.364	0.309	0.286	0.409	0.361	0.463	TUTR	0.043	0.195	0.79
ENSMUSG00000056755.13	ENSMUSG00000056755	Grm7	108073	0.862	0.865	0.875	0.878	0.848	0.802	0.811	0.911	0.841	0.856	ALE	-0.022	0.249	0.79
ENSMUSG00000030269.14	ENSMUSG00000030269	Mtmr14	97287	0.511	0.631	0.666	0.474	0.53	0.622	0.541	0.664	0.661	0.605	TUTR	0.057	0.164	0.79
ENSMUSG00000079426.13	ENSMUSG00000079426	Arpc4	68089	0.49	0.486	0.504	0.524	0.543	0.518	0.467	0.59	0.548	0.585	TUTR	0.033	0.173	0.79
ENSMUSG00000056952.13	ENSMUSG00000056952	Tatdn2	381801	0.274	0.217	0.255	0.223	0.214	0.226	0.271	0.25	0.269	0.262	mixed	0.019	0.162	0.79
ENSMUSG00000030310.10	ENSMUSG00000030310	Slc6a1	232333	1	1	1	1	1	1	0.956	1	1	1	TUTR	-0.009	0.278	0.79
ENSMUSG00000059689.14	ENSMUSG00000059689	Zfp637	232337	0.856	0.83	0.821	0.944	0.881	0.96	0.837	0.898	0.927	0.868	TUTR	0.032	0.267	0.79
ENSMUSG00000030134.11	ENSMUSG00000030134	Rasgef1a	70727	1	1	0.998	1	1	1	1	1	1	1	TUTR	0	0.278	0.79
ENSMUSG00000030161.8	ENSMUSG00000030161	Gabarapl1	57436	1	1	1	0.998	1	1	1	1	1	1	TUTR	0	0.278	0.79
ENSMUSG00000015766.14	ENSMUSG00000015766	Eps8	13860	0.534	0.528	0.518	0.514	0.51	0.521	0.518	0.517	0.515	0.504	TUTR	-0.006	0.24	0.79
ENSMUSG00000030235.17	ENSMUSG00000030235	Slco1c1	58807	0.07	0.039	0.079	0.026	0.056	0.086	0.023	0.022	0.03	0.025	TUTR	-0.017	0.246	0.79
ENSMUSG00000030268.17	ENSMUSG00000030268	Bcat1	12035	0.334	0.323	0.342	0.341	0.369	0.309	0.319	0.352	0.323	0.343	mixed	-0.013	0.217	0.79
ENSMUSG00000030303.15	ENSMUSG00000030303	Far2	330450	0.036	0.036	0.029	0.028	0.036	0.038	0.034	0.032	0.019	0.018	ALE	-0.005	0.247	0.79
ENSMUSG00000006333.14	ENSMUSG00000006333	Rps9	76846	0.83	0.835	0.821	0.827	0.834	0.81	0.834	0.833	0.808	0.821	mixed	-0.008	0.15	0.79
ENSMUSG00000035390.16	ENSMUSG00000035390	Brsk1	381979	0.314	0.318	0.322	0.348	0.322	0.313	0.326	0.358	0.33	0.363	ALE	0.013	0.211	0.79
ENSMUSG00000030432.12	ENSMUSG00000030432	Rpl28	19943	0.108	0.119	0.115	0.116	0.135	0.12	0.104	0.107	0.117	0.115	TUTR	-0.006	0.232	0.79
ENSMUSG00000055633.6	ENSMUSG00000055633	Zfp580	68992	0.988	0.997	1	0.989	1	0.991	0.997	0.982	0.983	0.994	TUTR	-0.006	0.15	0.79
ENSMUSG00000093536.7	ENSMUSG00000093536	Smim17	100042450	0.47	0.36	0.366	0.434	0.508	0.472	0.366	0.559	0.583	0.482	TUTR	0.064	0.151	0.79
ENSMUSG00000005575.16	ENSMUSG00000005575	Ube2m	22192	0.314	0.309	0.328	0.317	0.321	0.329	0.302	0.334	0.33	0.331	TUTR	0.007	0.233	0.79
ENSMUSG00000041375.18	ENSMUSG00000041375	Ccdc9	243846	0.401	0.364	0.309	0.188	0.182	0.32	0.421	0.333	0.34	0.346	ALE	0.063	0.163	0.79
ENSMUSG00000058230.12	ENSMUSG00000058230	Arhgap35	232906	0.845	0.683	0.799	0.863	1	0.78	0.808	1	1	0.982	TUTR	0.076	0.248	0.79
ENSMUSG00000044709.6	ENSMUSG00000044709	Gemin7	69731	0.997	0.994	0.982	0.998	0.994	0.968	0.994	0.995	0.991	0.985	TUTR	-0.006	0.229	0.79
ENSMUSG00000002602.16	ENSMUSG00000002602	Axl	26362	1	1	1	1	1	1	0.842	1	1	1	TUTR	-0.032	0.278	0.79
ENSMUSG00000058709.11	ENSMUSG00000058709	Egln2	112406	0.55	0.497	0.546	0.46	0.674	0.581	0.604	0.613	0.567	0.552	TUTR	0.038	0.277	0.79
ENSMUSG00000078786.9	ENSMUSG00000078786	BC024978	414069	0.449	0.503	0.444	0.514	0.505	0.511	0.5	0.452	0.575	0.528	mixed	0.03	0.195	0.79
ENSMUSG00000054808.15	ENSMUSG00000054808	Actn4	60595	0.877	0.867	0.782	0.901	0.891	0.906	0.824	0.89	0.928	0.926	TUTR	0.031	0.237	0.79
ENSMUSG00000030588.12	ENSMUSG00000030588	Yif1b	77254	0.006	0.005	0.033	0.015	0.028	0.007	0.03	0.061	0.033	0.017	TUTR	0.013	0.222	0.79
ENSMUSG00000030583.16	ENSMUSG00000030583	Sipa1l3	74206	0.842	0.85	0.855	0.866	0.859	0.823	0.856	0.882	0.897	0.902	TUTR	0.018	0.213	0.79
ENSMUSG00000074165.10	ENSMUSG00000074165	Zfp788	67607	0.767	0.687	0.905	0.7	0.822	0.851	0.91	0.946	0.634	1	TUTR	0.092	0.19	0.79
ENSMUSG00000038520.15	ENSMUSG00000038520	Tbc1d17	233204	0.037	0.044	0.036	0.048	0.044	0.039	0.036	0.059	0.055	0.05	TUTR	0.006	0.2	0.79
ENSMUSG00000011658.15	ENSMUSG00000011658	Fuz	70300	0.378	0.408	0.395	0.399	0.423	0.397	0.361	0.418	0.354	0.386	mixed	-0.018	0.181	0.79
ENSMUSG00000074129.13	ENSMUSG00000074129	Rpl13a	22121	0.227	0.247	0.257	0.258	0.258	0.235	0.231	0.218	0.232	0.267	TUTR	-0.012	0.176	0.79
ENSMUSG00000040136.10	ENSMUSG00000040136	Abcc8	20927	0.87	0.59	0.663	0.504	0.911	0.874	0.874	0.579	0.859	0.937	mixed	0.117	0.213	0.79
ENSMUSG00000014402.15	ENSMUSG00000014402	Tsg101	22088	0.325	0.328	0.321	0.39	0.298	0.302	0.287	0.32	0.333	0.309	TUTR	-0.022	0.169	0.79
ENSMUSG00000033790.11	ENSMUSG00000033790	Tubgcp5	233276	0	0.013	0	0.04	0.014	0.013	0	0.009	0	0	TUTR	-0.009	0.215	0.79
ENSMUSG00000030516.14	ENSMUSG00000030516	Tjp1	21872	0.469	0.502	0.388	0.564	0.484	0.459	0.46	0.582	0.588	0.541	TUTR	0.045	0.231	0.79
ENSMUSG00000043831.12	ENSMUSG00000043831	Lysmd4	75099	0.327	0.278	0.287	0.192	0.245	0.285	0.301	0.162	0.179	0.209	mixed	-0.039	0.247	0.79
ENSMUSG00000025790.14	ENSMUSG00000025790	Slco3a1	108116	0.794	0.79	0.786	0.811	0.813	0.754	0.765	0.815	0.798	0.79	ALE	-0.015	0.211	0.79
ENSMUSG00000030609.18	ENSMUSG00000030609	Aen	68048	0.076	0.076	0.079	0.062	0.06	0.069	0.073	0.064	0.05	0.058	TUTR	-0.008	0.146	0.79
ENSMUSG00000025104.13	ENSMUSG00000025104	Hdgfl3	29877	0.875	0.858	0.878	0.891	0.876	0.863	0.879	0.904	0.887	0.906	ALE	0.012	0.175	0.79
ENSMUSG00000030560.17	ENSMUSG00000030560	Ctsc	13032	0.727	0.749	0.69	0.795	0.698	0.697	0.614	0.691	0.78	0.672	ALE	-0.041	0.181	0.79
ENSMUSG00000018995.12	ENSMUSG00000018995	Nars2	244141	0.396	0.491	0.588	0.457	0.511	0.51	0.473	0.568	0.608	0.514	ALE	0.046	0.211	0.79
ENSMUSG00000070426.12	ENSMUSG00000070426	Rnf121	75212	0.661	0.822	0.852	0.785	0.837	0.759	0.647	0.815	0.739	0.737	TUTR	-0.052	0.203	0.79
ENSMUSG00000099481.6	ENSMUSG00000099481	Xndc1	NA	0.684	0.646	0.643	0.799	0.738	0.648	0.687	0.709	1	0.873	TUTR	0.081	0.228	0.79
ENSMUSG00000036989.16	ENSMUSG00000036989	Trim3	55992	0.009	0.017	0.01	0.009	0.017	0.011	0.007	0.013	0.013	0.003	mixed	-0.003	0.232	0.79
ENSMUSG00000055116.8	ENSMUSG00000055116	Arntl	11865	0.578	0.454	0.596	0.607	0.532	0.841	0.57	0.517	0.636	0.57	TUTR	0.074	0.213	0.79
ENSMUSG00000030655.15	ENSMUSG00000030655	Smg1	233789	0.727	0.752	0.69	0.768	0.731	0.683	0.736	0.856	0.756	0.799	ALE	0.032	0.273	0.79
ENSMUSG00000073838.10	ENSMUSG00000073838	Tufm	233870	0.617	0.691	0.659	0.675	0.697	0.676	0.682	0.681	0.686	0.729	ALE	0.023	0.157	0.79
ENSMUSG00000042502.10	ENSMUSG00000042502	Cd2bp2	70233	0.282	0.31	0.259	0.272	0.284	0.237	0.276	0.232	0.282	0.288	TUTR	-0.018	0.176	0.79
ENSMUSG00000096145.2	ENSMUSG00000096145	Vkorc1	27973	1	0.905	1	1	1	1	1	1	1	1	TUTR	0.019	0.278	0.79
ENSMUSG00000108596.1	ENSMUSG00000108596	Gm49368	NA	0	0	0	0	0	0	0	0	0.001	0	TUTR	0	0.278	0.79
ENSMUSG00000030844.11	ENSMUSG00000030844	Rgs10	67865	0.748	0.75	0.742	0.735	0.701	0.714	0.73	0.721	0.736	0.716	ALE	-0.012	0.2	0.79
ENSMUSG00000040268.17	ENSMUSG00000040268	Plekha1	101476	0.874	0.869	0.894	0.886	0.877	0.866	0.87	0.925	0.903	0.915	mixed	0.016	0.183	0.79
ENSMUSG00000030946.13	ENSMUSG00000030946	Lhpp	76429	1	1	1	1	1	1	0.99	1	1	1	ALE	-0.002	0.278	0.79
ENSMUSG00000030960.16	ENSMUSG00000030960	Eef1akmt2	72096	0.612	0.572	0.593	0.644	0.557	0.664	0.634	0.612	0.563	0.637	TUTR	0.026	0.213	0.79
ENSMUSG00000078566.8	ENSMUSG00000078566	Bnip3	12176	0.574	0.557	0.562	0.586	0.578	0.56	0.572	0.62	0.57	0.605	ALE	0.014	0.233	0.79
ENSMUSG00000056856.12	ENSMUSG00000056856	Jakmip3	74004	0.512	0.377	0.462	0.405	0.369	0.417	0.366	0.581	0.515	0.609	ALE	0.073	0.153	0.79
ENSMUSG00000025487.15	ENSMUSG00000025487	Psmd13	23997	0.466	0.438	0.416	0.404	0.469	0.438	0.398	0.383	0.433	0.426	TUTR	-0.023	0.148	0.79
ENSMUSG00000038611.17	ENSMUSG00000038611	Phrf1	101471	1	0.77	1	1	1	1	1	1	1	1	TUTR	0.046	0.278	0.79
ENSMUSG00000025139.14	ENSMUSG00000025139	Tollip	54473	0.667	0.667	0.667	0.667	0.667	0.667	0.667	0.667	0.667	0.668	mixed	0	0.278	0.79
ENSMUSG00000010755.17	ENSMUSG00000010755	Cars	27267	0.023	0.026	0.034	0.017	0.029	0.022	0.015	0.017	0.026	0.025	TUTR	-0.005	0.155	0.79
ENSMUSG00000002948.19	ENSMUSG00000002948	Map2k7	26400	1	1	1	1	1	0.92	1	1	1	1	mixed	-0.016	0.278	0.79
ENSMUSG00000056228.10	ENSMUSG00000056228	Cars2	71941	1	1	1	1	1	1	1	1	1	0.911	TUTR	-0.018	0.278	0.79
ENSMUSG00000031441.15	ENSMUSG00000031441	Atp11a	50770	0.536	0.623	0.562	0.621	0.526	0.559	0.554	0.552	0.532	0.524	mixed	-0.03	0.151	0.79
ENSMUSG00000038365.8	ENSMUSG00000038365	Fbxo25	66822	0.584	0.557	0.553	0.564	0.574	0.566	0.548	0.59	0.608	0.582	ALE	0.013	0.252	0.79
ENSMUSG00000031592.10	ENSMUSG00000031592	Pcm1	18536	0.419	0.381	0.337	0.411	0.256	0.343	0.345	0.397	0.487	0.513	TUTR	0.056	0.194	0.79
ENSMUSG00000038102.15	ENSMUSG00000038102	Trappc11	320714	0.858	0.823	0.85	0.792	0.851	0.827	0.863	0.851	0.87	0.853	ALE	0.018	0.178	0.79
ENSMUSG00000031520.6	ENSMUSG00000031520	Vegfc	NA	0.258	0.333	0.248	0.229	0.256	0.352	0.266	0.576	0.253	0.268	TUTR	0.078	0.187	0.79
ENSMUSG00000039375.16	ENSMUSG00000039375	Wdr17	244484	0.286	0.337	0.284	0.35	0.354	0.294	0.297	0.297	0.333	0.275	mixed	-0.023	0.175	0.79
ENSMUSG00000031647.10	ENSMUSG00000031647	Mfap3l	71306	0.993	0.988	0.994	0.997	0.997	0.994	0.995	0.998	0.996	0.997	TUTR	0.002	0.191	0.79
ENSMUSG00000004319.15	ENSMUSG00000004319	Clcn3	12725	0.995	0.995	0.994	0.999	0.993	0.989	0.992	0.998	0.989	0.997	TUTR	-0.002	0.273	0.79
ENSMUSG00000031644.19	ENSMUSG00000031644	Nek1	18004	1	1	1	1	1	0.963	1	1	1	1	TUTR	-0.007	0.278	0.79
ENSMUSG00000036469.16	ENSMUSG00000036469	Marchf1	72925	1	1	1	1	1	1	1	0.991	1	1	TUTR	-0.002	0.278	0.79
ENSMUSG00000060427.15	ENSMUSG00000060427	Zfp868	234362	1	1	1	0.895	1	1	1	1	1	1	TUTR	0.021	0.278	0.79
ENSMUSG00000055707.13	ENSMUSG00000055707	Klhl26	234378	0.653	0.659	0.674	0.663	0.668	0.667	0.65	0.66	0.706	0.693	TUTR	0.012	0.25	0.79
ENSMUSG00000002908.17	ENSMUSG00000002908	Kcnn1	84036	0.407	0.54	0.435	0.404	0.565	0.48	0.434	0.315	0.392	0.454	TUTR	-0.055	0.187	0.79
ENSMUSG00000031820.9	ENSMUSG00000031820	Babam1	68251	0.409	0.4	0.394	0.403	0.402	0.415	0.385	0.414	0.418	0.414	ALE	0.007	0.213	0.79
ENSMUSG00000031622.16	ENSMUSG00000031622	Sin3b	20467	0.192	0.177	0.136	0.086	0.15	0.14	0.163	0.094	0.077	0.128	ALE	-0.028	0.215	0.79
ENSMUSG00000031618.13	ENSMUSG00000031618	Nr3c2	110784	1	0.991	1	1	1	1	1	1	1	1	TUTR	0.002	0.278	0.79
ENSMUSG00000036990.13	ENSMUSG00000036990	Otud4	73945	1	1	1	0.658	1	1	1	1	1	1	TUTR	0.068	0.278	0.79
ENSMUSG00000002885.14	ENSMUSG00000002885	Adgre5	26364	0.111	0.069	0.022	0.154	0.099	0.109	0.201	0.048	0.488	0.099	TUTR	0.098	0.199	0.79
ENSMUSG00000003813.15	ENSMUSG00000003813	Rad23a	19358	0.051	0.026	0.039	0.064	0.035	0.02	0.043	0.02	0.038	0.045	mixed	-0.01	0.22	0.79
ENSMUSG00000052566.8	ENSMUSG00000052566	Hook2	170833	0.832	0.879	0.877	0.833	0.862	0.787	0.857	0.839	0.843	0.852	ALE	-0.021	0.168	0.79
ENSMUSG00000036879.15	ENSMUSG00000036879	Phkb	102093	0.584	0.631	0.643	0.605	0.57	0.62	0.569	0.675	0.683	0.631	ALE	0.029	0.209	0.79
ENSMUSG00000031666.15	ENSMUSG00000031666	Rbl2	19651	1	1	1	1	1	1	0.745	1	1	1	TUTR	-0.051	0.278	0.79
ENSMUSG00000031667.16	ENSMUSG00000031667	Aktip	14339	0.247	0.251	0.245	0.292	0.297	0.268	0.203	0.251	0.216	0.28	mixed	-0.022	0.193	0.79
ENSMUSG00000055932.15	ENSMUSG00000055932	Fto	26383	0.84	0.829	0.853	0.852	0.853	0.852	0.842	0.867	0.838	0.873	ALE	0.009	0.244	0.79
ENSMUSG00000031760.9	ENSMUSG00000031760	Mt3	17751	0.864	0.862	0.871	0.865	0.863	0.853	0.854	0.868	0.869	0.861	mixed	-0.004	0.245	0.79
ENSMUSG00000031776.17	ENSMUSG00000031776	Arl2bp	107566	0.569	0.534	0.604	0.564	0.575	0.547	0.566	0.641	0.6	0.609	TUTR	0.024	0.208	0.79
ENSMUSG00000031775.5	ENSMUSG00000031775	Pllp	67801	0.44	0.446	0.434	0.427	0.402	0.41	0.452	0.436	0.468	0.455	TUTR	0.014	0.217	0.79
ENSMUSG00000040631.8	ENSMUSG00000040631	Dok4	114255	0	0	0	0.189	0	0	0	0	0	0	TUTR	-0.038	0.278	0.79
ENSMUSG00000046707.9	ENSMUSG00000046707	Csnk2a2	13000	0.076	0.092	0.107	0.099	0.079	0.11	0.097	0.115	0.099	0.083	mixed	0.01	0.178	0.79
ENSMUSG00000031875.7	ENSMUSG00000031875	Cmtm3	68119	0.599	0.874	0.544	0.588	0.702	0.763	0.723	0.692	0.811	0.646	TUTR	0.066	0.278	0.79
ENSMUSG00000035770.8	ENSMUSG00000035770	Dync1li2	234663	1	1	1	1	1	1	0.992	1	1	1	TUTR	-0.002	0.278	0.79
ENSMUSG00000031906.9	ENSMUSG00000031906	Smpd3	58994	1	1	1	1	1	1	0.992	1	1	1	TUTR	-0.002	0.278	0.79
ENSMUSG00000046691.13	ENSMUSG00000046691	Chtf8	214987	0.645	0.684	0.642	0.683	0.631	0.648	0.634	0.664	0.599	0.658	TUTR	-0.016	0.267	0.79
ENSMUSG00000031930.11	ENSMUSG00000031930	Wwp2	66894	0.794	0.633	0.639	0.613	0.527	0.578	0.658	0.564	0.561	0.536	TUTR	-0.062	0.169	0.79
ENSMUSG00000040263.16	ENSMUSG00000040263	Klhdc4	234825	0.374	0.23	0.314	0.383	0.357	0.338	0.311	0.455	0.342	0.475	TUTR	0.052	0.197	0.79
ENSMUSG00000017478.15	ENSMUSG00000017478	Zc3h18	76014	0.648	0.612	0.561	0.575	0.601	0.558	0.585	0.687	0.685	0.641	ALE	0.032	0.254	0.79
ENSMUSG00000031970.16	ENSMUSG00000031970	Dbndd1	72185	0.054	0.004	0.008	0.041	0.056	0.018	0.029	0.013	0.01	0.029	ALE	-0.013	0.244	0.79
ENSMUSG00000019478.16	ENSMUSG00000019478	Rab4a	19341	0.727	0.781	0.779	0.746	0.772	0.732	0.746	0.74	0.761	0.762	ALE	-0.013	0.252	0.79
ENSMUSG00000031851.14	ENSMUSG00000031851	Ntpcr	66566	0.873	0.68	0.792	0.731	0.781	0.697	0.702	0.729	0.791	0.702	mixed	-0.047	0.171	0.79
ENSMUSG00000025892.16	ENSMUSG00000025892	Gria4	14802	0.289	0.231	0.253	0.213	0.248	0.282	0.282	0.301	0.21	0.267	ALE	0.021	0.245	0.79
ENSMUSG00000079084.10	ENSMUSG00000079084	Ccdc82	66396	0.032	0.012	0.03	0.013	0.011	0.083	0.026	0.032	0	0.033	TUTR	0.015	0.249	0.79
ENSMUSG00000045519.15	ENSMUSG00000045519	Zfp560	434377	0.09	0.078	0.086	0.04	0.037	0.052	0.088	0.027	0.034	0.034	ALE	-0.019	0.197	0.79
ENSMUSG00000033335.17	ENSMUSG00000033335	Dnm2	13430	0.535	0.436	0.453	0.492	0.613	0.421	0.459	0.533	0.481	0.404	mixed	-0.046	0.205	0.79
ENSMUSG00000040563.13	ENSMUSG00000040563	Plppr2	235044	0.65	0.658	0.671	0.81	0.738	0.668	0.636	0.901	0.843	0.778	TUTR	0.06	0.271	0.79
ENSMUSG00000066829.7	ENSMUSG00000066829	Zfp810	235050	0.727	0.698	0.589	0.707	0.807	0.717	0.67	0.742	0.746	0.961	TUTR	0.061	0.275	0.79
ENSMUSG00000031993.7	ENSMUSG00000031993	Snx19	102607	0.737	0.722	0.905	0.83	0.695	0.781	0.824	0.849	1	0.76	TUTR	0.065	0.224	0.79
ENSMUSG00000041444.14	ENSMUSG00000041444	Arhgap32	330914	0.603	0.598	0.626	0.663	0.646	0.625	0.601	0.673	0.646	0.703	TUTR	0.023	0.264	0.79
ENSMUSG00000032036.15	ENSMUSG00000032036	Kirrel3	67703	0.595	0.597	0.592	0.567	0.564	0.591	0.57	0.573	0.545	0.582	mixed	-0.011	0.268	0.79
ENSMUSG00000070306.3	ENSMUSG00000070306	Ccdc153	270150	0.307	0.387	0.431	0.271	0.36	0.438	0.28	0.216	0.229	0.313	TUTR	-0.056	0.217	0.79
ENSMUSG00000002031.12	ENSMUSG00000002031	Ift46	76568	0.034	0.034	0.032	0.022	0.023	0.03	0.034	0.016	0.015	0.021	TUTR	-0.006	0.182	0.79
ENSMUSG00000003131.7	ENSMUSG00000003131	Pafah1b2	18475	0.527	0.469	0.511	0.455	0.615	0.56	0.543	0.55	0.528	0.596	TUTR	0.04	0.162	0.79
ENSMUSG00000032076.19	ENSMUSG00000032076	Cadm1	54725	0.478	0.485	0.477	0.525	0.493	0.491	0.487	0.489	0.517	0.561	mixed	0.017	0.258	0.79
ENSMUSG00000032067.6	ENSMUSG00000032067	Pts	19286	0.364	0.366	0.376	0.46	0.439	0.397	0.376	0.47	0.44	0.484	TUTR	0.032	0.227	0.79
ENSMUSG00000032058.14	ENSMUSG00000032058	Ppp2r1b	73699	0.333	0.181	0.333	0.333	0.333	0.36	0.333	0.333	0.333	0.333	mixed	0.035	0.213	0.79
ENSMUSG00000032294.17	ENSMUSG00000032294	Pkm	18746	1	1	1	1	1	0.98	1	1	1	1	TUTR	-0.004	0.278	0.79
ENSMUSG00000032280.16	ENSMUSG00000032280	Tle3	21887	0.729	0.44	0.642	0.609	0.938	0.538	0.681	1	0.905	1	TUTR	0.153	0.184	0.79
ENSMUSG00000032393.15	ENSMUSG00000032393	Dpp8	74388	0.675	0.562	0.728	0.597	0.75	0.676	0.658	0.814	0.734	0.733	TUTR	0.061	0.157	0.79
ENSMUSG00000036781.13	ENSMUSG00000036781	Rps27l	67941	1	1	1	1	1	1	1	1	1	0.996	TUTR	-0.001	0.278	0.79
ENSMUSG00000032366.15	ENSMUSG00000032366	Tpm1	22003	0.704	0.682	0.689	0.675	0.661	0.697	0.681	0.657	0.657	0.649	mixed	-0.014	0.192	0.79
ENSMUSG00000032192.9	ENSMUSG00000032192	Gnb5	14697	0.561	0.549	0.534	0.581	0.573	0.539	0.553	0.578	0.668	0.621	TUTR	0.032	0.171	0.79
ENSMUSG00000058587.8	ENSMUSG00000058587	Tmod3	50875	0.157	0.178	0.147	0.117	0.118	0.128	0.154	0.128	0.126	0.108	ALE	-0.014	0.253	0.79
ENSMUSG00000009828.15	ENSMUSG00000009828	Cilk1	56542	0.709	0.658	0.681	0.647	0.659	0.631	0.681	0.666	0.635	0.657	mixed	-0.017	0.213	0.79
ENSMUSG00000033577.18	ENSMUSG00000033577	Myo6	17920	0.677	0.625	0.623	0.931	0.743	0.741	0.66	0.749	1	1	TUTR	0.11	0.196	0.79
ENSMUSG00000056131.13	ENSMUSG00000056131	Pgm3	109785	0.161	0.148	0.218	0.079	0.127	0.126	0.085	0.073	0.16	0.119	TUTR	-0.034	0.185	0.79
ENSMUSG00000032417.10	ENSMUSG00000032417	Rwdd2a	69519	1	1	1	0.976	1	1	1	1	1	1	TUTR	0.005	0.278	0.79
ENSMUSG00000066442.17	ENSMUSG00000066442	Mthfs	107885	0.883	0.869	0.809	0.873	0.813	0.81	0.807	0.802	0.893	0.793	ALE	-0.028	0.207	0.79
ENSMUSG00000032452.12	ENSMUSG00000032452	Clstn2	64085	0.858	0.847	0.876	0.899	0.878	0.866	0.867	0.895	0.899	0.921	ALE	0.018	0.163	0.79
ENSMUSG00000032547.12	ENSMUSG00000032547	Ryk	20187	0.542	0.479	0.553	0.34	0.534	0.6	0.463	0.602	0.5	0.525	TUTR	0.048	0.276	0.79
ENSMUSG00000032549.7	ENSMUSG00000032549	Rab6b	270192	0.291	0.288	0.316	0.348	0.349	0.304	0.295	0.398	0.355	0.432	ALE	0.039	0.166	0.79
ENSMUSG00000048758.14	ENSMUSG00000048758	Rpl29	19944	0.979	0.995	0.982	0.984	0.997	0.98	0.974	0.964	1	0.973	TUTR	-0.009	0.163	0.79
ENSMUSG00000010064.15	ENSMUSG00000010064	Slc38a3	76257	0.011	0.004	0.008	0.004	0.01	0.004	0.008	0.006	0.003	0.005	TUTR	-0.002	0.169	0.79
ENSMUSG00000041528.15	ENSMUSG00000041528	Rnf123	84585	0	0	0	0	0	0	0.007	0	0	0	TUTR	0.001	0.278	0.79
ENSMUSG00000039461.12	ENSMUSG00000039461	Tcta	102791	0.946	0.921	0.929	0.939	0.977	0.934	0.941	0.943	0.994	0.976	TUTR	0.016	0.275	0.79
ENSMUSG00000032612.14	ENSMUSG00000032612	Usp4	22258	0.405	0.42	0.342	0.396	0.408	0.348	0.319	0.392	0.407	0.389	TUTR	-0.023	0.238	0.79
ENSMUSG00000032609.12	ENSMUSG00000032609	Klhdc8b	78267	0.871	0.648	1	1	0.862	0.836	0.782	0.635	0.915	0.756	TUTR	-0.091	0.215	0.79
ENSMUSG00000006676.16	ENSMUSG00000006676	Usp19	71472	0.785	0.789	0.804	0.766	0.763	0.74	0.756	0.75	0.814	0.77	ALE	-0.015	0.266	0.79
ENSMUSG00000032478.14	ENSMUSG00000032478	Nme6	54369	0.368	0.356	0.426	0.273	0.565	0.445	0.633	0.568	0.391	0.414	TUTR	0.092	0.146	0.79
ENSMUSG00000050627.13	ENSMUSG00000050627	Gpd1l	333433	0.684	0.721	0.715	0.69	0.717	0.713	0.702	0.776	0.696	0.751	mixed	0.023	0.169	0.79
ENSMUSG00000032536.11	ENSMUSG00000032536	Trak1	67095	0.694	0.67	0.689	0.657	0.685	0.666	0.677	0.656	0.657	0.686	mixed	-0.011	0.203	0.79
ENSMUSG00000079235.10	ENSMUSG00000079235	Ccdc13	100502861	0.666	0.814	0.767	0.771	0.682	0.777	0.758	0.738	0.777	0.858	ALE	0.042	0.201	0.79
ENSMUSG00000037949.8	ENSMUSG00000037949	Ano10	102566	0.82	0.848	0.681	0.826	0.884	0.862	0.862	0.814	0.866	0.877	ALE	0.044	0.19	0.79
ENSMUSG00000036814.13	ENSMUSG00000036814	Slc6a20a	102680	0	0	0.003	0	0	0	0	0	0	0	TUTR	-0.001	0.278	0.79
ENSMUSG00000019763.11	ENSMUSG00000019763	Rmnd1	66084	0.329	0.383	0.345	0.383	0.369	0.39	0.282	0.332	0.331	0.348	ALE	-0.025	0.186	0.79
ENSMUSG00000064065.15	ENSMUSG00000064065	Ipcef1	320495	0.803	0.796	0.783	0.715	0.784	0.713	0.763	0.857	0.868	0.883	mixed	0.041	0.235	0.79
ENSMUSG00000062866.15	ENSMUSG00000062866	Phactr2	215789	0.688	0.833	0.827	0.529	0.575	0.788	0.664	0.422	0.63	0.435	TUTR	-0.102	0.239	0.79
ENSMUSG00000037608.16	ENSMUSG00000037608	Bclaf1	72567	0.719	0.761	0.67	0.785	1	0.729	0.838	1	0.775	1	TUTR	0.081	0.27	0.79
ENSMUSG00000004360.9	ENSMUSG00000004360	9330159F19Rik	212448	0.439	0.374	0.427	0.419	0.358	0.442	0.374	0.5	0.425	0.442	TUTR	0.034	0.167	0.79
ENSMUSG00000019883.11	ENSMUSG00000019883	Echdc1	52665	0.203	0.195	0.172	0.198	0.175	0.178	0.178	0.206	0.15	0.165	TUTR	-0.014	0.205	0.79
ENSMUSG00000019826.11	ENSMUSG00000019826	Zbtb24	268294	0.72	0.666	0.718	0.646	0.669	0.732	0.724	0.731	0.648	0.732	ALE	0.029	0.156	0.79
ENSMUSG00000056073.15	ENSMUSG00000056073	Grik2	14806	0.645	0.477	0.54	0.561	0.625	0.435	0.493	0.607	0.513	0.533	ALE	-0.054	0.167	0.79
ENSMUSG00000038039.13	ENSMUSG00000038039	Gcc2	70297	1	1	1	1	1	1	0.91	1	1	1	TUTR	-0.018	0.278	0.79
ENSMUSG00000020077.14	ENSMUSG00000020077	Srgn	19073	0.379	0.51	0.299	0.402	0.276	0.401	0.513	0.508	0.382	0.34	TUTR	0.056	0.266	0.79
ENSMUSG00000020070.18	ENSMUSG00000020070	Rufy2	70432	0.478	0.584	0.501	0.414	0.41	0.452	0.48	0.446	0.357	0.387	mixed	-0.053	0.151	0.79
ENSMUSG00000020175.13	ENSMUSG00000020175	Rab36	76877	1	1	1	1	1	0.953	1	1	1	1	TUTR	-0.009	0.278	0.79
ENSMUSG00000001663.10	ENSMUSG00000001663	Gstt1	14871	1	1	1	0.906	1	1	1	1	1	1	TUTR	0.019	0.278	0.79
ENSMUSG00000009291.12	ENSMUSG00000009291	Pttg1ip	108705	1	0.942	1	0.942	1	0.814	0.919	0.932	1	1	TUTR	-0.044	0.204	0.79
ENSMUSG00000001211.14	ENSMUSG00000001211	Agpat3	28169	0.363	0.362	0.4	0.308	0.317	0.348	0.371	0.3	0.247	0.31	TUTR	-0.035	0.172	0.79
ENSMUSG00000020167.14	ENSMUSG00000020167	Tcf3	21423	0.529	0.333	0.471	0.669	0.3	0.387	0.358	0.504	0.286	0.263	TUTR	-0.1	0.176	0.79
ENSMUSG00000035370.7	ENSMUSG00000035370	Gm49322	NA	0.947	0.928	0.934	0.961	0.943	0.936	0.935	0.935	0.926	0.942	TUTR	-0.008	0.181	0.79
ENSMUSG00000035027.17	ENSMUSG00000035027	Map2k2	26396	0.045	0.045	0.044	0.045	0.043	0.044	0.058	0.044	0.045	0.046	TUTR	0.003	0.232	0.79
ENSMUSG00000004933.17	ENSMUSG00000004933	Matk	17179	0.016	0.007	0.011	0.014	0.006	0.007	0.011	0.005	0.011	0.005	TUTR	-0.003	0.175	0.79
ENSMUSG00000034902.17	ENSMUSG00000034902	Pip5k1c	18717	1	0.998	1	1	1	1	1	1	1	1	TUTR	0	0.278	0.79
ENSMUSG00000055053.17	ENSMUSG00000055053	Nfic	18029	0.918	0.917	0.914	0.91	0.938	0.849	0.9	0.906	0.932	0.915	TUTR	-0.019	0.17	0.79
ENSMUSG00000034818.16	ENSMUSG00000034818	Celf5	319586	0.997	1	1	1	1	1	1	1	1	1	TUTR	0.001	0.278	0.79
ENSMUSG00000020238.14	ENSMUSG00000020238	Ncln	103425	0.501	0.488	0.491	0.511	0.506	0.518	0.509	0.5	0.496	0.512	TUTR	0.008	0.171	0.79
ENSMUSG00000020251.13	ENSMUSG00000020251	Glt8d2	74782	0.748	0.898	0.868	0.811	0.871	0.884	0.82	0.826	0.901	0.965	ALE	0.04	0.253	0.79
ENSMUSG00000060002.14	ENSMUSG00000060002	Chpt1	212862	0.338	0.3	0.331	0.326	0.307	0.302	0.283	0.327	0.281	0.331	mixed	-0.015	0.192	0.79
ENSMUSG00000020027.18	ENSMUSG00000020027	Socs2	216233	0.975	0.985	0.983	0.96	1	0.94	0.871	0.991	0.961	1	TUTR	-0.028	0.209	0.79
ENSMUSG00000053825.14	ENSMUSG00000053825	Ppfia2	327814	0.97	0.954	0.966	0.968	0.967	0.955	0.959	0.958	0.964	0.968	ALE	-0.004	0.216	0.79
ENSMUSG00000020151.16	ENSMUSG00000020151	Ptprr	19279	1	0.838	1	1	1	1	1	1	1	1	TUTR	0.032	0.278	0.79
ENSMUSG00000054934.10	ENSMUSG00000054934	Kcnmb4	58802	0.899	0.895	0.914	0.906	0.898	0.895	0.898	0.898	0.876	0.906	ALE	-0.007	0.17	0.79
ENSMUSG00000020166.14	ENSMUSG00000020166	Cnot2	72068	0.575	0.557	0.518	0.569	0.669	0.59	0.567	0.69	0.62	0.61	mixed	0.037	0.21	0.79
ENSMUSG00000055531.12	ENSMUSG00000055531	Cpsf6	432508	0.785	0.781	0.799	0.764	0.808	0.822	0.789	0.806	0.792	0.782	mixed	0.011	0.261	0.79
ENSMUSG00000034613.12	ENSMUSG00000034613	Ppm1h	319468	0.894	0.88	0.928	0.88	0.901	0.901	0.914	0.898	0.905	0.913	mixed	0.009	0.268	0.79
ENSMUSG00000090247.7	ENSMUSG00000090247	Bloc1s1	14533	0.525	0.563	0.485	0.526	0.496	0.51	0.512	0.488	0.497	0.505	mixed	-0.017	0.213	0.79
ENSMUSG00000034543.14	ENSMUSG00000034543	Morc2a	74522	0.606	0.661	0.653	1	0.515	0.62	1	0.504	1	1	TUTR	0.138	0.274	0.79
ENSMUSG00000049680.17	ENSMUSG00000049680	Urgcp	72046	0.088	0.107	0.082	0.1	0.092	0.096	0.109	0.073	0.062	0.081	TUTR	-0.01	0.269	0.79
ENSMUSG00000020128.15	ENSMUSG00000020128	Vps54	245944	0.716	0.826	0.865	1	1	0.812	1	1	1	1	TUTR	0.081	0.189	0.79
ENSMUSG00000051355.18	ENSMUSG00000051355	Commd1	17846	0.496	0.497	0.503	0.5	0.488	0.49	0.504	0.503	0.505	0.504	mixed	0.004	0.211	0.79
ENSMUSG00000020459.14	ENSMUSG00000020459	Mtif2	76784	1	1	1	1	1	1	1	1	1	0.663	TUTR	-0.067	0.278	0.79
ENSMUSG00000020458.16	ENSMUSG00000020458	Rtn4	68585	0.001	0.001	0.001	0.001	0.001	0	0.001	0.001	0.001	0.001	TUTR	0	0.278	0.79
ENSMUSG00000020309.6	ENSMUSG00000020309	Chac2	68044	0.531	0.448	0.45	0.429	0.434	0.485	0.463	0.544	0.48	0.473	TUTR	0.031	0.164	0.79
ENSMUSG00000053519.15	ENSMUSG00000053519	Kcnip1	70357	0.045	0.046	0.043	0.084	0.079	0.065	0.05	0.048	0.037	0.046	TUTR	-0.01	0.275	0.79
ENSMUSG00000020415.16	ENSMUSG00000020415	Pttg1	30939	0.368	0.381	0.383	0.423	0.398	0.397	0.384	0.431	0.403	0.406	mixed	0.013	0.227	0.79
ENSMUSG00000020397.15	ENSMUSG00000020397	Med7	66213	0.094	0.078	0.073	0.104	0.069	0.072	0.066	0.081	0.072	0.087	TUTR	-0.008	0.255	0.79
ENSMUSG00000020362.13	ENSMUSG00000020362	Cnot6	104625	1	0.929	1	1	1	1	1	1	1	1	TUTR	0.014	0.278	0.79
ENSMUSG00000049321.17	ENSMUSG00000049321	Zfp2	22678	1	1	0.99	0.992	1	0.964	0.983	1	0.988	1	TUTR	-0.009	0.155	0.79
ENSMUSG00000020523.14	ENSMUSG00000020523	Fam114a2	67726	0.629	0.673	0.758	0.639	0.652	0.709	0.64	0.719	0.791	0.707	TUTR	0.043	0.169	0.79
ENSMUSG00000049755.14	ENSMUSG00000049755	Zfp672	319475	1	1	1	1	1	1	0.776	1	1	1	TUTR	-0.045	0.278	0.79
ENSMUSG00000020444.19	ENSMUSG00000020444	Guk1	14923	0.345	0.416	0.439	0.369	0.433	0.341	0.379	0.381	0.384	0.397	TUTR	-0.024	0.214	0.79
ENSMUSG00000032633.12	ENSMUSG00000032633	Flcn	216805	0.233	0.14	0.255	0.163	0.205	0.22	0.122	0.166	0.174	0.177	TUTR	-0.027	0.262	0.79
ENSMUSG00000047804.15	ENSMUSG00000047804	Akap10	56697	0.848	0.832	0.838	0.841	0.828	0.828	0.849	0.84	0.851	0.848	ALE	0.006	0.253	0.79
ENSMUSG00000018507.16	ENSMUSG00000018507	Trpv2	22368	0.282	0.221	0.295	0.314	0.169	0.277	0.303	0.097	0.172	0.128	TUTR	-0.061	0.182	0.79
ENSMUSG00000020894.16	ENSMUSG00000020894	Vamp2	22318	0.892	0.889	0.896	0.895	0.911	0.899	0.889	0.905	0.903	0.916	TUTR	0.005	0.278	0.79
ENSMUSG00000018921.11	ENSMUSG00000018921	Pelp1	75273	0.436	0.399	0.52	0.352	0.449	0.481	0.423	0.617	0.498	0.434	ALE	0.06	0.155	0.79
ENSMUSG00000040447.15	ENSMUSG00000040447	Spns2	216892	1	1	1	1	1	0.886	1	1	1	1	TUTR	-0.023	0.278	0.79
ENSMUSG00000010554.14	ENSMUSG00000010554	Mettl16	67493	0.179	0.226	0.173	0.175	0.151	0.194	0.165	0.128	0.148	0.17	TUTR	-0.02	0.199	0.79
ENSMUSG00000017288.15	ENSMUSG00000017288	Vps53	68299	0.531	0.5	0.482	0.495	0.462	0.542	0.466	0.445	0.428	0.453	mixed	-0.027	0.201	0.79
ENSMUSG00000020843.15	ENSMUSG00000020843	Timm22	56322	0.206	0.189	0.189	0.165	0.171	0.164	0.178	0.177	0.16	0.186	TUTR	-0.011	0.178	0.79
ENSMUSG00000002058.13	ENSMUSG00000002058	Unc119	22248	1	1	1	1	1	1	1	1	0.877	1	TUTR	-0.025	0.278	0.79
ENSMUSG00000017376.15	ENSMUSG00000017376	Nlk	18099	1	1	1	1	1	1	1	0.98	1	1	TUTR	-0.004	0.278	0.79
ENSMUSG00000078771.10	ENSMUSG00000078771	Evi2a	14017	0.979	1	0.988	1	1	0.966	0.98	0.997	0.996	0.982	TUTR	-0.009	0.171	0.79
ENSMUSG00000035152.14	ENSMUSG00000035152	Ap2b1	71770	0.89	0.905	0.916	0.918	0.914	0.904	0.912	0.939	0.91	0.932	mixed	0.01	0.176	0.79
ENSMUSG00000020684.14	ENSMUSG00000020684	Rasl10b	276952	1	1	1	1	1	1	0.894	1	1	1	TUTR	-0.021	0.278	0.79
ENSMUSG00000018648.15	ENSMUSG00000018648	Dusp14	56405	1	0.946	1	1	1	1	1	1	1	1	TUTR	0.011	0.278	0.79
ENSMUSG00000003948.17	ENSMUSG00000003948	Mmd	67468	0.941	0.935	0.941	0.944	0.948	0.936	0.94	0.954	0.949	0.951	ALE	0.004	0.259	0.79
ENSMUSG00000020541.12	ENSMUSG00000020541	Tom1l1	71943	0.033	0.035	0.033	0.022	0.025	0.04	0.048	0.039	0.025	0.028	TUTR	0.006	0.166	0.79
ENSMUSG00000037601.11	ENSMUSG00000037601	Nme1	18102	0.164	0.164	0.173	0.16	0.155	0.169	0.159	0.174	0.174	0.162	TUTR	0.005	0.264	0.79
ENSMUSG00000020863.15	ENSMUSG00000020863	Luc7l3	67684	0.434	0.432	0.432	0.418	0.405	0.4	0.423	0.416	0.412	0.426	TUTR	-0.009	0.192	0.79
ENSMUSG00000020864.13	ENSMUSG00000020864	Ankrd40	71452	0.979	0.986	0.982	0.946	0.952	0.985	0.967	0.954	0.925	0.926	mixed	-0.018	0.188	0.79
ENSMUSG00000038517.15	ENSMUSG00000038517	Tbkbp1	73174	1	1	1	1	1	1	0.87	1	1	1	TUTR	-0.026	0.278	0.79
ENSMUSG00000020883.18	ENSMUSG00000020883	Fbxl20	72194	0.507	0.382	0.415	0.375	0.493	0.521	0.52	0.421	0.433	0.453	ALE	0.036	0.275	0.79
ENSMUSG00000038208.13	ENSMUSG00000038208	Pgap3	320655	1	0.867	1	1	1	1	1	1	1	1	TUTR	0.027	0.278	0.79
ENSMUSG00000017837.12	ENSMUSG00000017837	Nkiras2	71966	0.979	1	1	1	1	1	1	1	1	1	TUTR	0.004	0.278	0.79
ENSMUSG00000004040.16	ENSMUSG00000004040	Stat3	20848	0.5	0.501	0.501	0.505	0.502	0.501	0.501	0.5	0.5	0.501	TUTR	-0.001	0.154	0.79
ENSMUSG00000006920.14	ENSMUSG00000006920	Ezh1	14055	0.791	0.734	0.768	0.739	0.764	0.781	0.776	0.79	0.753	0.761	ALE	0.013	0.255	0.79
ENSMUSG00000017188.3	ENSMUSG00000017188	Coa3	52469	1	1	1	0.991	1	1	1	1	1	1	TUTR	0.002	0.278	0.79
ENSMUSG00000097239.7	ENSMUSG00000097239	Gm27029	NA	0.075	1	0.076	0.053	0.047	0.06	0.039	0.056	0.058	0.058	TUTR	-0.196	0.258	0.79
ENSMUSG00000017119.19	ENSMUSG00000017119	Nbr1	17966	1	1	1	1	1	0.942	1	1	1	1	TUTR	-0.012	0.278	0.79
ENSMUSG00000008855.17	ENSMUSG00000008855	Hdac5	15184	0.005	0.005	0.003	0.007	0.002	0.006	0.002	0.005	0.001	0.001	TUTR	-0.001	0.266	0.79
ENSMUSG00000020923.17	ENSMUSG00000020923	Ubtf	21429	0.36	0.339	0.409	0.364	0.399	0.369	0.385	0.418	0.402	0.385	mixed	0.018	0.22	0.79
ENSMUSG00000018677.9	ENSMUSG00000018677	Slc25a39	68066	0.667	0.563	0.664	0.619	0.576	0.626	0.678	0.615	0.638	0.672	TUTR	0.028	0.226	0.79
ENSMUSG00000020717.19	ENSMUSG00000020717	Pecam1	18613	0.969	0.948	0.938	0.709	1	1	1	0.944	1	0.948	ALE	0.065	0.191	0.79
ENSMUSG00000020599.13	ENSMUSG00000020599	Rgs9	19739	0.852	0.821	0.846	0.872	0.88	0.835	0.863	0.906	0.862	0.913	ALE	0.022	0.198	0.79
ENSMUSG00000020743.15	ENSMUSG00000020743	Mif4gd	69674	1	0.968	0.972	0.886	0.986	1	1	1	1	0.934	TUTR	0.025	0.268	0.79
ENSMUSG00000025575.14	ENSMUSG00000025575	Cant1	76025	1	1	1	1	1	1	0.83	1	1	1	TUTR	-0.034	0.278	0.79
ENSMUSG00000025579.14	ENSMUSG00000025579	Gaa	14387	0.706	0.68	0.7	0.721	0.734	0.704	0.696	0.741	0.721	0.753	ALE	0.015	0.258	0.79
ENSMUSG00000078572.3	ENSMUSG00000078572	Ndufaf8	208501	0.584	0.487	0.669	0.356	0.535	0.59	0.566	0.555	0.574	0.616	TUTR	0.054	0.271	0.79
ENSMUSG00000020634.12	ENSMUSG00000020634	Ubxn2a	217379	1	1	1	1	1	1	0.976	1	1	1	TUTR	-0.005	0.278	0.79
ENSMUSG00000020629.12	ENSMUSG00000020629	Adi1	NA	1	1	0.961	1	1	1	1	1	1	1	TUTR	0.008	0.278	0.79
ENSMUSG00000020956.14	ENSMUSG00000020956	Dtd2	328092	0.326	0.239	0.27	0.219	0.228	0.312	0.307	0.252	0.29	0.243	ALE	0.025	0.271	0.79
ENSMUSG00000079108.5	ENSMUSG00000079108	Srp54c	100101806	0.841	0.858	0.867	0.89	0.894	0.865	0.88	0.885	0.892	0.889	ALE	0.012	0.232	0.79
ENSMUSG00000021000.15	ENSMUSG00000021000	Mia2	338320	0.351	0.298	0.355	0.296	0.35	0.361	0.288	0.348	0.184	0.284	TUTR	-0.037	0.242	0.79
ENSMUSG00000044712.15	ENSMUSG00000044712	Slc38a6	625098	0.139	0.157	0.135	0.114	0.152	0.183	0.183	0.13	0.151	0.14	mixed	0.018	0.151	0.79
ENSMUSG00000021109.13	ENSMUSG00000021109	Hif1a	15251	0.764	0.716	0.758	0.836	0.813	0.726	0.798	0.87	0.824	0.841	ALE	0.035	0.251	0.79
ENSMUSG00000045690.8	ENSMUSG00000045690	Wdr89	72338	1	1	1	1	1	1	0.999	1	1	1	TUTR	0	0.278	0.79
ENSMUSG00000090258.7	ENSMUSG00000090258	Churc1	211151	0.266	0.222	0.275	0.202	0.273	0.264	0.353	0.281	0.267	0.234	TUTR	0.032	0.167	0.79
ENSMUSG00000021127.6	ENSMUSG00000021127	Zfp36l1	NA	1	1	1	0.998	1	1	1	1	1	1	TUTR	0	0.278	0.79
ENSMUSG00000019969.13	ENSMUSG00000019969	Psen1	19164	0.523	0.395	0.56	0.502	0.533	0.488	0.521	0.574	0.517	0.59	TUTR	0.035	0.263	0.79
ENSMUSG00000008822.15	ENSMUSG00000008822	Acyp1	66204	1	1	0.998	0.998	0.99	1	1	1	0.998	1	mixed	0.003	0.177	0.79
ENSMUSG00000064215.13	ENSMUSG00000064215	Ifi27	52668	1	1	1	1	0.851	1	1	1	1	1	TUTR	0.03	0.278	0.79
ENSMUSG00000048251.15	ENSMUSG00000048251	Bcl11b	58208	0.724	0.717	0.763	0.759	0.792	0.742	0.713	0.83	0.779	0.834	TUTR	0.029	0.26	0.79
ENSMUSG00000056458.16	ENSMUSG00000056458	Mok	26448	0.471	0.369	0.436	0.427	0.384	0.425	0.521	0.521	0.427	0.397	ALE	0.041	0.174	0.79
ENSMUSG00000037904.14	ENSMUSG00000037904	Ankrd9	74251	0.038	0.03	0.017	0.013	0.024	0.028	0.016	0.004	0.005	0.027	TUTR	-0.008	0.188	0.79
ENSMUSG00000021288.18	ENSMUSG00000021288	Klc1	16593	0.031	0.031	0.03	0.031	0.031	0.026	0.028	0.033	0.03	0.029	mixed	-0.002	0.149	0.79
ENSMUSG00000021285.14	ENSMUSG00000021285	Ppp1r13b	21981	0.878	0.858	0.916	0.903	0.876	0.914	0.859	0.904	0.933	0.913	ALE	0.019	0.219	0.79
ENSMUSG00000006356.10	ENSMUSG00000006356	Crip2	68337	0.447	0.411	0.435	0.426	0.482	0.429	0.479	0.456	0.538	0.423	TUTR	0.025	0.263	0.79
ENSMUSG00000058258.14	ENSMUSG00000058258	Idi1	319554	0.956	0.993	0.994	0.982	0.995	1	1	0.995	0.985	0.984	TUTR	0.009	0.245	0.79
ENSMUSG00000038267.14	ENSMUSG00000038267	Slc22a23	73102	0.706	0.722	0.883	0.765	0.826	0.769	0.759	1	0.806	0.895	TUTR	0.066	0.211	0.79
ENSMUSG00000021418.15	ENSMUSG00000021418	Rpp40	208366	0.099	0.067	0.086	0.048	0.048	0.096	0.146	0.067	0.051	0.086	TUTR	0.019	0.266	0.79
ENSMUSG00000025869.11	ENSMUSG00000025869	Nop16	NA	1	1	1	1	0.969	1	1	1	1	1	TUTR	0.006	0.278	0.79
ENSMUSG00000047547.14	ENSMUSG00000047547	Cltb	74325	0.278	0.273	0.274	0.292	0.275	0.296	0.265	0.272	0.257	0.255	TUTR	-0.009	0.217	0.79
ENSMUSG00000025873.15	ENSMUSG00000025873	Faf2	76577	0.756	0.692	0.727	0.761	0.727	0.719	0.818	0.622	0.621	0.688	TUTR	-0.039	0.272	0.79
ENSMUSG00000021493.15	ENSMUSG00000021493	Pdlim7	67399	0.047	0.038	0.037	0.02	0.021	0.025	0.015	0.03	0.039	0.012	ALE	-0.009	0.21	0.79
ENSMUSG00000056222.14	ENSMUSG00000056222	Spock1	20745	0.669	0.671	0.67	0.672	0.671	0.671	0.596	0.669	0.671	0.67	mixed	-0.016	0.268	0.79
ENSMUSG00000021514.17	ENSMUSG00000021514	Zfp369	170936	0.819	0.838	0.846	0.916	0.953	0.873	0.845	0.941	0.928	0.969	ALE	0.037	0.246	0.79
ENSMUSG00000021595.18	ENSMUSG00000021595	Nsun2	28114	0.433	0.502	0.474	0.501	0.46	0.435	0.372	0.449	0.503	0.473	TUTR	-0.028	0.242	0.79
ENSMUSG00000069208.8	ENSMUSG00000069208	Zfp825	235956	1	1	1	1	1	1	1	1	0.802	1	TUTR	-0.04	0.278	0.79
ENSMUSG00000021684.16	ENSMUSG00000021684	Pde8b	218461	0.387	0.434	0.458	0.38	0.431	0.409	0.395	0.466	0.469	0.463	mixed	0.022	0.265	0.79
ENSMUSG00000021694.18	ENSMUSG00000021694	Ercc8	71991	0.763	0.759	0.718	0.729	0.767	0.705	0.786	0.767	0.812	0.776	ALE	0.022	0.242	0.79
ENSMUSG00000021756.12	ENSMUSG00000021756	Il6st	16195	0.753	0.752	0.787	0.77	0.767	0.769	0.777	0.775	0.771	0.771	mixed	0.007	0.263	0.79
ENSMUSG00000025451.15	ENSMUSG00000025451	Paip1	218693	0.614	0.546	0.556	0.561	0.605	0.58	0.501	0.592	0.553	0.547	TUTR	-0.021	0.26	0.79
ENSMUSG00000095195.7	ENSMUSG00000095195	Gm3005	100040870	0.061	0	0.075	0.096	0.029	0.195	0.069	0.104	0.116	0	ALE	0.045	0.186	0.79
ENSMUSG00000021750.15	ENSMUSG00000021750	Fam107a	268709	1	1	1	1	1	1	1	0.999	1	1	TUTR	0	0.278	0.79
ENSMUSG00000021816.10	ENSMUSG00000021816	Ppp3cb	19056	0.47	0.47	0.487	0.468	0.486	0.473	0.479	0.494	0.47	0.515	mixed	0.01	0.246	0.79
ENSMUSG00000021866.15	ENSMUSG00000021866	Anxa11	11744	0.607	0.609	0.621	0.618	0.636	0.604	0.604	0.646	0.667	0.648	ALE	0.016	0.221	0.79
ENSMUSG00000040818.9	ENSMUSG00000040818	Dennd6a	211922	0.186	0.197	0.18	0.159	0.165	0.182	0.196	0.183	0.212	0.174	ALE	0.012	0.182	0.79
ENSMUSG00000006522.15	ENSMUSG00000006522	Itih3	16426	0.287	0.337	0.365	0.239	0.279	0.237	0.26	0.27	0.285	0.317	TUTR	-0.027	0.25	0.79
ENSMUSG00000021906.13	ENSMUSG00000021906	Oxnad1	218885	0.486	0.492	0.5	0.422	0.497	0.446	0.485	0.574	0.545	0.52	TUTR	0.035	0.168	0.79
ENSMUSG00000013701.12	ENSMUSG00000013701	Timm23	53600	1	1	1	0.941	1	1	1	1	1	1	TUTR	0.012	0.278	0.79
ENSMUSG00000037697.18	ENSMUSG00000037697	Ddhd1	114874	0.695	0.746	0.695	0.722	0.677	0.7	0.717	0.662	0.654	0.689	TUTR	-0.023	0.155	0.79
ENSMUSG00000037536.13	ENSMUSG00000037536	Fbxo34	78938	1	1	1	1	0.943	1	1	1	1	1	TUTR	0.011	0.278	0.79
ENSMUSG00000036339.17	ENSMUSG00000036339	Tmem260	218989	1	1	1	1	1	1	1	1	1	0.978	TUTR	-0.004	0.278	0.79
ENSMUSG00000036282.14	ENSMUSG00000036282	Naa30	70646	0.532	0.457	0.546	0.447	0.512	0.422	0.54	0.558	0.627	0.606	TUTR	0.052	0.177	0.79
ENSMUSG00000035953.13	ENSMUSG00000035953	Pip4p1	219024	0.225	0.258	0.22	0.233	0.28	0.218	0.249	0.291	0.283	0.28	TUTR	0.021	0.202	0.79
ENSMUSG00000040997.13	ENSMUSG00000040997	Abhd4	105501	0.668	0.667	0.667	0.667	0.667	0.667	0.517	0.667	0.656	0.667	mixed	-0.032	0.236	0.79
ENSMUSG00000057156.10	ENSMUSG00000057156	Homez	239099	0.484	0.367	0.369	0.373	0.4	0.373	0.316	0.397	0.371	0.372	TUTR	-0.033	0.176	0.79
ENSMUSG00000022214.14	ENSMUSG00000022214	Dcaf11	28199	1	0.811	1	1	1	1	1	1	1	1	TUTR	0.038	0.278	0.79
ENSMUSG00000002320.15	ENSMUSG00000002320	Tm9sf1	74140	0.401	0.5	0.656	0.419	0.5	0.5	1	0.643	0.5	0.503	TUTR	0.134	0.18	0.79
ENSMUSG00000021959.15	ENSMUSG00000021959	Lats2	50523	0.749	0.748	0.815	0.739	0.808	0.718	0.722	0.767	0.742	0.793	ALE	-0.024	0.242	0.79
ENSMUSG00000021974.14	ENSMUSG00000021974	Fgf9	14180	0.67	0.553	0.561	0.506	0.526	0.636	0.781	0.491	0.637	0.573	TUTR	0.061	0.239	0.79
ENSMUSG00000060126.14	ENSMUSG00000060126	Tpt1	22070	0	0	0	0	0	0.001	0	0	0	0	TUTR	0	0.278	0.79
ENSMUSG00000022010.19	ENSMUSG00000022010	Tsc22d1	21807	0.789	0.782	0.785	0.781	0.797	0.798	0.779	0.793	0.784	0.822	mixed	0.008	0.257	0.79
ENSMUSG00000055717.13	ENSMUSG00000055717	Slain1	105439	1	1	0.791	0.952	1	1	1	1	1	1	TUTR	0.051	0.175	0.79
ENSMUSG00000042156.15	ENSMUSG00000042156	Dzip1	66573	0.065	0.071	0.083	0.082	0.055	0.099	0.082	0.092	0.072	0.057	TUTR	0.009	0.273	0.79
ENSMUSG00000025551.13	ENSMUSG00000025551	Fgf14	14169	0.502	0.643	0.441	0.276	0.266	0.363	0.46	0.318	0.176	0.37	TUTR	-0.089	0.261	0.79
ENSMUSG00000039168.15	ENSMUSG00000039168	Dap	223453	0.587	0.555	0.313	0.51	0.401	0.441	0.562	0.462	0.675	0.593	TUTR	0.074	0.235	0.79
ENSMUSG00000022285.16	ENSMUSG00000022285	Ywhaz	22631	0.769	0.708	0.768	0.764	0.841	0.787	0.775	0.894	0.734	0.921	TUTR	0.052	0.183	0.79
ENSMUSG00000051359.14	ENSMUSG00000051359	Ncald	52589	0.28	0.279	0.285	0.3	0.323	0.291	0.282	0.349	0.308	0.351	TUTR	0.023	0.146	0.79
ENSMUSG00000022292.15	ENSMUSG00000022292	Rrm2b	382985	1	1	1	1	1	0.703	1	1	1	1	TUTR	-0.059	0.278	0.79
ENSMUSG00000022361.14	ENSMUSG00000022361	Zhx1	22770	0.294	0.23	0.221	0.303	0.36	0.269	0.324	0.364	0.28	0.462	TUTR	0.058	0.153	0.79
ENSMUSG00000022377.16	ENSMUSG00000022377	Asap1	13196	0.702	0.707	0.67	0.671	0.677	0.684	0.686	0.662	0.663	0.674	TUTR	-0.011	0.187	0.79
ENSMUSG00000022607.14	ENSMUSG00000022607	Ptk2	14083	0.65	0.643	0.643	0.711	0.699	0.662	0.675	0.695	0.683	0.722	ALE	0.018	0.272	0.79
ENSMUSG00000033099.9	ENSMUSG00000033099	Nol12	97961	0.175	0.185	0.18	0.218	0.195	0.181	0.204	0.169	0.172	0.169	TUTR	-0.012	0.216	0.79
ENSMUSG00000033055.10	ENSMUSG00000033055	Ankrd54	223690	0.98	0.973	0.882	0.983	0.791	0.993	0.91	1	0.974	1	TUTR	0.053	0.168	0.79
ENSMUSG00000053411.16	ENSMUSG00000053411	Cbx7	52609	0.591	0.622	0.673	0.661	0.701	0.692	0.573	0.775	0.627	0.885	mixed	0.06	0.26	0.79
ENSMUSG00000022391.15	ENSMUSG00000022391	Rangap1	19387	0.752	0.721	0.796	0.808	0.783	0.798	0.727	0.919	0.726	1	TUTR	0.062	0.238	0.79
ENSMUSG00000018042.17	ENSMUSG00000018042	Cyb5r3	109754	0.925	0.919	0.925	0.936	0.932	0.926	0.934	0.953	0.924	0.939	ALE	0.008	0.166	0.79
ENSMUSG00000022442.15	ENSMUSG00000022442	Ttll1	319953	0.636	0.591	0.553	0.605	0.602	0.616	0.734	0.643	0.618	0.572	mixed	0.04	0.165	0.79
ENSMUSG00000041708.12	ENSMUSG00000041708	Mpped1	223726	0.806	0.75	0.815	0.815	0.872	0.753	0.834	0.927	0.817	1	TUTR	0.054	0.217	0.79
ENSMUSG00000064284.12	ENSMUSG00000064284	Cdpf1	72355	1	1	1	1	1	1	0.733	1	1	1	TUTR	-0.053	0.278	0.79
ENSMUSG00000058441.7	ENSMUSG00000058441	Panx2	406218	0.688	0.703	0.731	0.703	0.719	0.658	0.689	0.713	0.692	0.72	mixed	-0.015	0.237	0.79
ENSMUSG00000055022.14	ENSMUSG00000055022	Cntn1	12805	1	0.978	1	1	1	1	1	1	1	1	TUTR	0.004	0.278	0.79
ENSMUSG00000023007.15	ENSMUSG00000023007	Prpf40b	54614	0.741	0.646	0.79	0.824	1	0.785	0.832	1	0.81	1	TUTR	0.085	0.222	0.79
ENSMUSG00000023021.15	ENSMUSG00000023021	Cers5	71949	0.401	0.412	0.382	0.408	0.428	0.35	0.367	0.409	0.399	0.419	mixed	-0.017	0.214	0.79
ENSMUSG00000023032.12	ENSMUSG00000023032	Slc4a8	59033	0.581	0.56	0.536	0.33	0.477	0.526	0.619	0.247	0.264	0.374	TUTR	-0.091	0.252	0.79
ENSMUSG00000039637.14	ENSMUSG00000039637	Coro7	78885	0.686	0.516	0.542	0.513	0.43	0.428	0.449	0.572	0.431	0.512	ALE	-0.059	0.206	0.79
ENSMUSG00000039179.13	ENSMUSG00000039179	Tekt5	70426	0.43	0.342	0.355	0.397	0.434	0.463	0.373	0.453	0.359	0.5	ALE	0.038	0.217	0.79
ENSMUSG00000038055.12	ENSMUSG00000038055	Dexi	58239	0.042	0.048	0.037	0.031	0.037	0.043	0.039	0.029	0.033	0.031	ALE	-0.004	0.262	0.79
ENSMUSG00000065979.12	ENSMUSG00000065979	Cpped1	223978	0.93	0.911	0.909	0.906	0.911	0.929	0.914	0.914	0.925	0.918	ALE	0.007	0.176	0.79
ENSMUSG00000063358.15	ENSMUSG00000063358	Mapk1	26413	0.62	0.604	0.595	0.606	0.631	0.613	0.615	0.653	0.607	0.644	mixed	0.015	0.15	0.79
ENSMUSG00000003528.14	ENSMUSG00000003528	Slc25a1	13358	0.791	0.79	0.7	0.689	1	0.708	0.731	0.76	0.785	0.616	TUTR	-0.074	0.207	0.79
ENSMUSG00000003531.14	ENSMUSG00000003531	Dgcr6	13353	0.067	0.061	0.065	0.058	0.04	0.052	0.073	0.038	0.042	0.047	TUTR	-0.008	0.277	0.79
ENSMUSG00000071632.10	ENSMUSG00000071632	2510002D24Rik	72307	0.642	0.622	0.68	0.599	0.684	0.809	0.747	0.609	0.607	0.693	mixed	0.048	0.228	0.79
ENSMUSG00000022702.15	ENSMUSG00000022702	Hira	15260	0.562	0.588	0.625	0.561	0.591	0.565	0.596	0.528	0.504	0.602	ALE	-0.026	0.205	0.79
ENSMUSG00000035629.17	ENSMUSG00000035629	Rubcn	100502698	1	1	1	1	1	1	0.805	1	1	1	TUTR	-0.039	0.278	0.79
ENSMUSG00000022661.14	ENSMUSG00000022661	Cd200	17470	1	0.998	1	1	1	1	1	1	1	1	TUTR	0	0.278	0.79
ENSMUSG00000052917.14	ENSMUSG00000052917	Senp7	66315	0.842	0.79	0.788	0.791	0.803	0.736	0.721	0.819	0.845	0.728	ALE	-0.033	0.202	0.79
ENSMUSG00000022722.18	ENSMUSG00000022722	Arl6	56297	0.686	0.606	0.495	0.654	0.643	0.49	0.365	0.591	0.727	0.551	TUTR	-0.072	0.252	0.79
ENSMUSG00000055540.15	ENSMUSG00000055540	Epha6	13840	0.681	0.663	0.671	0.613	0.685	0.633	0.629	0.647	0.606	0.686	ALE	-0.023	0.195	0.79
ENSMUSG00000032940.16	ENSMUSG00000032940	Rbm11	224344	0.913	1	1	1	1	1	1	1	1	1	TUTR	0.017	0.278	0.79
ENSMUSG00000044442.11	ENSMUSG00000044442	N6amt1	67768	0.938	0.952	0.952	0.958	0.957	0.949	0.956	0.96	0.956	0.963	mixed	0.006	0.178	0.79
ENSMUSG00000022972.9	ENSMUSG00000022972	Cfap298	68001	0.5	0.478	0.427	0.431	0.47	0.502	0.463	0.542	0.453	0.466	TUTR	0.024	0.231	0.79
ENSMUSG00000041319.13	ENSMUSG00000041319	Thoc6	386612	0.245	0.325	0.216	0.3	0.199	0.211	0.263	0.245	0.212	0.222	TUTR	-0.026	0.274	0.79
ENSMUSG00000079657.10	ENSMUSG00000079657	Rab26	328778	0.137	0.147	0.116	0.103	0.095	0.121	0.136	0.079	0.097	0.093	ALE	-0.015	0.272	0.79
ENSMUSG00000024163.17	ENSMUSG00000024163	Mapk8ip3	30957	0.539	0.46	0.455	0.508	0.595	0.52	0.458	0.672	0.554	0.633	TUTR	0.056	0.197	0.79
ENSMUSG00000015127.14	ENSMUSG00000015127	Unkl	74154	1	1	1	0.94	1	1	1	1	1	1	TUTR	0.012	0.278	0.79
ENSMUSG00000061046.9	ENSMUSG00000061046	Haghl	68977	0.165	0.133	0.118	0.157	0.091	0.104	0.114	0.111	0.129	0.122	mixed	-0.017	0.201	0.79
ENSMUSG00000037326.10	ENSMUSG00000037326	Capn15	50817	1	0.869	1	1	1	1	1	1	1	1	TUTR	0.026	0.278	0.79
ENSMUSG00000056692.12	ENSMUSG00000056692	Ilrun	224647	0.747	0.74	0.756	0.78	0.765	0.746	0.754	0.787	0.777	0.788	ALE	0.012	0.216	0.79
ENSMUSG00000024002.16	ENSMUSG00000024002	Brd4	57261	0.77	0.739	0.761	0.859	0.761	0.726	0.726	0.707	0.75	0.823	ALE	-0.032	0.242	0.79
ENSMUSG00000079557.10	ENSMUSG00000079557	Marchf2	224703	0.448	0.439	0.444	0.423	0.429	0.45	0.449	0.436	0.438	0.44	mixed	0.006	0.237	0.79
ENSMUSG00000024309.14	ENSMUSG00000024309	Pfdn6	14976	0.159	0.171	0.156	0.085	0.158	0.144	0.142	0.109	0.115	0.134	TUTR	-0.017	0.278	0.79
ENSMUSG00000039656.16	ENSMUSG00000039656	Rxrb	20182	0.64	0.638	0.727	0.785	0.717	0.659	0.647	0.669	0.693	0.662	TUTR	-0.035	0.191	0.79
ENSMUSG00000015474.16	ENSMUSG00000015474	Ppt2	54397	0.304	0.41	0.406	0.377	0.423	0.401	0.469	0.353	0.406	0.465	TUTR	0.035	0.219	0.79
ENSMUSG00000040482.15	ENSMUSG00000040482	Dxo	112403	0.244	0.313	0.358	0.358	0.339	0.373	0.361	0.324	0.41	0.306	TUTR	0.033	0.215	0.79
ENSMUSG00000019432.15	ENSMUSG00000019432	Ddx39b	53817	0.026	0.005	0.02	0.021	0.02	0.01	0.019	0.022	0.003	0.008	TUTR	-0.006	0.198	0.79
ENSMUSG00000047428.14	ENSMUSG00000047428	Dlk2	106565	1	1	1	0.961	1	1	1	1	1	1	TUTR	0.008	0.278	0.79
ENSMUSG00000096549.9	ENSMUSG00000096549	Prickle4	381104	0.984	0.993	0.984	0.993	0.96	1	0.985	0.98	0.987	1	ALE	0.007	0.259	0.79
ENSMUSG00000023990.18	ENSMUSG00000023990	Tfeb	21425	0.522	0.746	0.476	0.434	0.482	0.385	0.465	0.44	0.443	0.55	ALE	-0.075	0.189	0.79
ENSMUSG00000039316.14	ENSMUSG00000039316	Rftn1	76438	0.038	0.034	0.031	0.026	0.016	0.007	0.032	0.009	0.043	0.011	TUTR	-0.009	0.254	0.79
ENSMUSG00000024150.11	ENSMUSG00000024150	Mcfd2	193813	0.836	0.822	0.834	0.826	0.834	0.816	0.823	0.821	0.835	0.83	mixed	-0.005	0.182	0.79
ENSMUSG00000057766.13	ENSMUSG00000057766	Ankrd29	225187	0.719	0.498	0.688	0.515	0.49	0.509	0.505	0.513	0.518	0.523	TUTR	-0.068	0.148	0.79
ENSMUSG00000024304.14	ENSMUSG00000024304	Cdh2	12558	0.407	0.43	0.55	0.227	0.738	0.484	0.374	0.56	0.877	1	TUTR	0.189	0.17	0.79
ENSMUSG00000024431.14	ENSMUSG00000024431	Nr3c1	14815	1	1	1	1	1	0.903	1	1	1	1	TUTR	-0.019	0.278	0.79
ENSMUSG00000008301.11	ENSMUSG00000008301	Phax	56698	0.465	0.427	0.382	0.435	0.415	0.421	0.386	0.42	0.41	0.39	TUTR	-0.02	0.179	0.79
ENSMUSG00000024517.16	ENSMUSG00000024517	Grp	225642	0.544	0.591	0.541	0.561	0.548	0.611	0.56	0.566	0.548	0.574	ALE	0.015	0.255	0.79
ENSMUSG00000064036.15	ENSMUSG00000064036	Mro	71263	0.475	0.406	0.508	0.477	0.458	0.53	0.623	0.336	0.526	0.615	TUTR	0.061	0.225	0.79
ENSMUSG00000045098.18	ENSMUSG00000045098	Kmt5b	225888	0.814	0.839	0.841	0.712	0.784	0.803	0.765	0.737	0.738	0.802	mixed	-0.029	0.261	0.79
ENSMUSG00000024830.16	ENSMUSG00000024830	Rps6kb2	58988	0.688	0.605	0.64	0.568	0.755	0.607	0.538	0.67	0.482	0.683	TUTR	-0.055	0.237	0.79
ENSMUSG00000094936.7	ENSMUSG00000094936	Rbm4	19653	0.594	0.473	0.594	0.604	0.581	0.626	0.613	0.574	0.583	0.592	TUTR	0.029	0.241	0.79
ENSMUSG00000024925.10	ENSMUSG00000024925	Rnaseh2c	68209	0.314	0.216	0.321	0.306	0.377	0.258	0.295	0.322	0.231	0.24	TUTR	-0.038	0.195	0.79
ENSMUSG00000079478.8	ENSMUSG00000079478	Znrd2	56390	0.992	0.992	0.999	0.997	0.994	0.995	1	0.983	0.989	0.991	TUTR	-0.003	0.275	0.79
ENSMUSG00000024949.17	ENSMUSG00000024949	Sf1	22668	0.726	0.653	0.737	0.724	0.723	0.728	0.744	0.724	0.736	0.718	TUTR	0.017	0.234	0.79
ENSMUSG00000036098.15	ENSMUSG00000036098	Myrf	225908	0.37	0.404	0.453	0.601	0.552	0.551	0.39	0.529	1	0.631	TUTR	0.144	0.168	0.79
ENSMUSG00000041488.16	ENSMUSG00000041488	Stx3	20908	0.777	0.81	0.859	0.902	0.851	0.836	0.849	0.909	0.843	0.908	ALE	0.029	0.241	0.79
ENSMUSG00000035171.9	ENSMUSG00000035171	1110059E24Rik	66206	0.533	0.529	0.532	0.551	0.538	0.536	0.544	0.546	0.542	0.543	mixed	0.005	0.159	0.79
ENSMUSG00000052387.15	ENSMUSG00000052387	Trpm3	226025	0.58	0.597	0.588	0.497	0.578	0.686	0.673	0.63	0.454	0.736	ALE	0.068	0.163	0.79
ENSMUSG00000040929.16	ENSMUSG00000040929	Rfx3	19726	1	1	0.996	1	1	1	1	1	1	1	TUTR	0.001	0.278	0.79
ENSMUSG00000024811.11	ENSMUSG00000024811	Tnks2	74493	0.677	0.684	0.726	0.726	0.739	0.641	0.713	0.826	0.789	0.783	ALE	0.04	0.221	0.79
ENSMUSG00000023307.13	ENSMUSG00000023307	Marchf5	69104	0.657	0.658	0.629	0.642	0.658	0.634	0.649	0.674	0.667	0.732	mixed	0.022	0.177	0.79
ENSMUSG00000025020.11	ENSMUSG00000025020	Slit1	20562	1	1	1	1	1	1	0.986	1	1	1	TUTR	-0.003	0.278	0.79
ENSMUSG00000025221.15	ENSMUSG00000025221	Kcnip2	80906	0.541	0.592	0.544	0.587	0.667	0.582	0.592	0.667	0.667	0.619	mixed	0.039	0.152	0.79
ENSMUSG00000025223.14	ENSMUSG00000025223	Ldb1	16825	0.692	0.694	0.713	0.725	0.725	0.716	0.709	0.743	0.711	0.739	mixed	0.014	0.151	0.79
ENSMUSG00000025060.14	ENSMUSG00000025060	Slk	20874	0.967	1	1	1	1	1	1	1	1	1	TUTR	0.007	0.278	0.79
ENSMUSG00000025027.17	ENSMUSG00000025027	Xpnpep1	170750	0.007	0	0.015	0.032	0.025	0	0.011	0.016	0.007	0.008	ALE	-0.008	0.212	0.79
ENSMUSG00000025089.15	ENSMUSG00000025089	Gfra1	14585	1	1	1	1	1	0.938	1	1	1	1	TUTR	-0.012	0.278	0.79
ENSMUSG00000074733.14	ENSMUSG00000074733	Zfp950	414758	0.822	0.765	0.685	0.829	0.811	0.778	0.705	0.759	0.605	0.807	ALE	-0.051	0.213	0.79
ENSMUSG00000039556.16	ENSMUSG00000039556	Ppp1r3f	54646	0.184	0.14	0.159	0.133	0.13	0.14	0.171	0.164	0.153	0.187	TUTR	0.014	0.245	0.79
ENSMUSG00000031166.13	ENSMUSG00000031166	Wdr13	73447	0.995	1	1	1	1	1	1	1	1	1	TUTR	0.001	0.278	0.79
ENSMUSG00000031167.16	ENSMUSG00000031167	Rbm3	19652	0.004	0.003	0.002	0.001	0.002	0.002	0.003	0.001	0.001	0.001	mixed	0	0.187	0.79
ENSMUSG00000064127.13	ENSMUSG00000064127	Med14	26896	0.193	0.213	0.179	0.137	0.178	0.174	0.191	0.152	0.154	0.136	ALE	-0.019	0.204	0.79
ENSMUSG00000031060.16	ENSMUSG00000031060	Rbm10	236732	0.591	0.435	0.537	0.677	0.798	0.713	0.693	0.566	0.573	1	TUTR	0.101	0.272	0.79
ENSMUSG00000073139.9	ENSMUSG00000073139	Tmem185a	236848	1	0.885	1	1	1	1	1	1	1	1	TUTR	0.023	0.278	0.79
ENSMUSG00000059401.13	ENSMUSG00000059401	Mamld1	333639	1	1	1	1	1	1	0.925	1	1	1	TUTR	-0.015	0.278	0.79
ENSMUSG00000031343.13	ENSMUSG00000031343	Gabra3	14396	1	1	1	1	1	1	1	0.992	1	1	TUTR	-0.002	0.278	0.79
ENSMUSG00000031388.14	ENSMUSG00000031388	Naa10	56292	0.777	0.791	0.785	0.78	0.8	0.745	0.757	0.802	0.766	0.799	ALE	-0.013	0.253	0.79
ENSMUSG00000031393.16	ENSMUSG00000031393	Mecp2	17257	1	1	1	1	1	1	1	0.998	1	1	TUTR	0	0.278	0.79
ENSMUSG00000045103.17	ENSMUSG00000045103	Dmd	13405	0	0.002	0	0	0	0	0	0	0	0	TUTR	0	0.278	0.79
ENSMUSG00000035150.15	ENSMUSG00000035150	Eif2s3x	26905	0.427	0.397	0.462	0.456	0.482	0.444	0.418	0.501	0.472	0.516	ALE	0.025	0.239	0.79
ENSMUSG00000031232.16	ENSMUSG00000031232	Magt1	67075	0.561	0.441	0.542	0.837	0.665	0.749	0.616	0.612	0.753	0.766	mixed	0.09	0.202	0.79
ENSMUSG00000025525.12	ENSMUSG00000025525	Apool	68117	0.259	0.286	0.295	0.205	0.246	0.222	0.232	0.396	0.685	0.27	TUTR	0.103	0.21	0.79
ENSMUSG00000025597.13	ENSMUSG00000025597	Klhl4	237010	1	1	1	1	0.555	1	1	1	1	1	TUTR	0.089	0.278	0.79
ENSMUSG00000067369.12	ENSMUSG00000067369	Trmt2b	215201	0.766	0.66	0.764	0.728	0.757	0.757	0.833	0.741	0.772	0.733	ALE	0.032	0.196	0.79
ENSMUSG00000031431.13	ENSMUSG00000031431	Tsc22d3	14605	1	1	1	0.998	1	1	0.91	1	0.992	1	TUTR	-0.02	0.241	0.79
ENSMUSG00000031295.13	ENSMUSG00000031295	Phka2	110094	0.536	0.464	0.604	0.548	0.604	0.5	0.488	0.582	0.387	0.546	ALE	-0.05	0.196	0.79
ENSMUSG00000061778.10	ENSMUSG00000061778	Mospd2	76763	0.38	0.285	0.306	0.35	0.383	0.334	0.384	0.354	0.356	0.432	mixed	0.031	0.198	0.79
ENSMUSG00000030077.11	ENSMUSG00000030077	Chl1	12661	0.672	0.673	0.672	0.674	0.671	0.673	0.671	0.684	0.674	0.672	mixed	0.003	0.279	0.791
ENSMUSG00000025647.16	ENSMUSG00000025647	Shisa5	66940	0.465	0.446	0.427	0.512	0.522	0.456	0.422	0.541	0.543	0.589	TUTR	0.036	0.279	0.791
ENSMUSG00000021930.14	ENSMUSG00000021930	Spryd7	66674	0.291	0.256	0.278	0.248	0.29	0.294	0.27	0.299	0.263	0.294	TUTR	0.011	0.279	0.791
ENSMUSG00000052488.7	ENSMUSG00000052488	Cherp	27967	0.792	0.637	0.77	1	1	0.56	0.739	1	0.689	0.71	TUTR	-0.1	0.28	0.792
ENSMUSG00000032570.17	ENSMUSG00000032570	Atp2c1	235574	0.206	0.229	0.224	0.218	0.266	0.224	0.22	0.264	0.246	0.255	mixed	0.013	0.28	0.792
ENSMUSG00000007415.15	ENSMUSG00000007415	Gatad1	67210	0.428	0.442	0.429	0.429	0.447	0.431	0.437	0.456	0.429	0.459	mixed	0.007	0.281	0.793
ENSMUSG00000020427.11	ENSMUSG00000020427	Igfbp3	16009	0.77	0.78	0.814	0.795	0.814	0.764	0.761	0.785	0.815	0.783	ALE	-0.013	0.281	0.793
ENSMUSG00000031310.16	ENSMUSG00000031310	Zmym3	56364	0.459	0.389	0.425	0.387	0.351	0.412	0.449	0.335	0.33	0.332	ALE	-0.03	0.281	0.793
ENSMUSG00000003068.16	ENSMUSG00000003068	Stk11	20869	0.322	0.298	0.31	0.33	0.327	0.283	0.309	0.319	0.315	0.317	mixed	-0.008	0.282	0.794
ENSMUSG00000047414.6	ENSMUSG00000047414	Flrt2	399558	0.96	0.918	0.966	0.972	0.96	0.953	0.954	0.976	0.97	0.977	TUTR	0.011	0.282	0.794
ENSMUSG00000021578.16	ENSMUSG00000021578	Ccdc127	67433	0.915	0.915	0.933	0.928	0.93	0.858	0.93	0.896	0.958	0.892	TUTR	-0.017	0.282	0.794
ENSMUSG00000061859.16	ENSMUSG00000061859	Patj	12695	0.306	0.285	0.223	0.297	0.3	0.279	0.141	0.243	0.364	0.176	mixed	-0.041	0.283	0.795
ENSMUSG00000002222.14	ENSMUSG00000002222	Rmnd5a	68477	0.726	0.704	0.626	0.623	0.607	0.675	0.652	0.555	0.689	0.493	TUTR	-0.044	0.284	0.795
ENSMUSG00000001472.17	ENSMUSG00000001472	Tcf25	66855	0.986	0.979	0.987	0.985	0.981	0.937	0.951	0.981	0.996	0.994	mixed	-0.012	0.283	0.795
ENSMUSG00000020366.18	ENSMUSG00000020366	Mapk9	26420	0.571	0.533	0.57	0.666	0.642	0.556	0.557	0.636	0.674	0.858	TUTR	0.06	0.284	0.795
ENSMUSG00000020827.18	ENSMUSG00000020827	Mink1	50932	0.37	0.313	0.324	0.297	0.337	0.336	0.342	0.332	0.343	0.351	TUTR	0.013	0.284	0.795
ENSMUSG00000003949.16	ENSMUSG00000003949	Hlf	217082	0.569	0.562	0.54	0.642	0.652	0.602	0.559	0.68	0.629	0.645	ALE	0.03	0.284	0.795
ENSMUSG00000038352.15	ENSMUSG00000038352	Arl5c	217151	0.148	0.095	0.124	0.191	0.175	0.121	0.147	0.229	0.228	0.148	ALE	0.028	0.284	0.795
ENSMUSG00000026782.15	ENSMUSG00000026782	Abi2	329165	0.8	0.741	0.908	0.913	0.893	0.816	0.869	0.941	0.896	0.937	mixed	0.041	0.285	0.797
ENSMUSG00000013997.10	ENSMUSG00000013997	Nit1	27045	0.031	0.022	0.026	0.021	0.021	0.024	0.026	0.018	0.019	0.022	mixed	-0.002	0.286	0.797
ENSMUSG00000029767.16	ENSMUSG00000029767	Calu	12321	0.633	0.617	0.64	0.645	0.642	0.626	0.642	0.648	0.666	0.636	mixed	0.009	0.286	0.797
ENSMUSG00000045009.9	ENSMUSG00000045009	Prrt3	210673	0.567	0.527	0.589	0.573	0.571	0.529	0.53	0.598	0.545	0.545	mixed	-0.016	0.286	0.797
ENSMUSG00000048701.13	ENSMUSG00000048701	Ccdc6	76551	0.777	0.784	0.78	0.817	0.848	0.769	0.796	0.834	0.87	0.849	ALE	0.023	0.286	0.797
ENSMUSG00000056770.15	ENSMUSG00000056770	Setd3	52690	0.868	0.865	0.868	0.892	0.89	0.878	0.868	0.899	0.889	0.888	ALE	0.007	0.285	0.797
ENSMUSG00000041957.15	ENSMUSG00000041957	Pkp2	67451	0.86	0.845	0.834	0.818	0.87	0.873	0.853	0.855	0.825	0.892	ALE	0.015	0.287	0.799
ENSMUSG00000015120.15	ENSMUSG00000015120	Ube2i	22196	0.549	0.575	0.552	0.569	0.568	0.535	0.534	0.552	0.588	0.55	mixed	-0.011	0.287	0.799
ENSMUSG00000007656.13	ENSMUSG00000007656	Arpp19	59046	0.639	0.592	0.589	0.569	0.563	0.612	0.626	0.487	0.523	0.56	TUTR	-0.028	0.288	0.801
ENSMUSG00000028033.16	ENSMUSG00000028033	Kcnq5	226922	1	0.891	1	0.88	1	0.858	0.892	1	0.77	1	TUTR	-0.05	0.295	0.802
ENSMUSG00000042197.13	ENSMUSG00000042197	Zfp451	98403	0.581	0.557	0.65	0.676	0.726	0.619	0.61	0.666	0.775	0.739	ALE	0.044	0.29	0.802
ENSMUSG00000025981.13	ENSMUSG00000025981	Coq10b	67876	0.673	0.587	0.764	0.69	0.751	0.666	0.811	0.72	0.726	0.731	TUTR	0.038	0.295	0.802
ENSMUSG00000025969.15	ENSMUSG00000025969	Nrp2	18187	0.73	0.741	0.725	0.743	0.717	0.726	0.725	0.745	0.747	0.747	mixed	0.007	0.296	0.802
ENSMUSG00000025964.15	ENSMUSG00000025964	Adam23	23792	0.551	0.507	0.528	0.397	0.534	0.501	0.473	0.472	0.503	0.412	TUTR	-0.031	0.29	0.802
ENSMUSG00000014959.12	ENSMUSG00000014959	Gorasp2	70231	0.188	0.163	0.179	0.168	0.168	0.171	0.163	0.197	0.199	0.177	ALE	0.008	0.292	0.802
ENSMUSG00000002458.13	ENSMUSG00000002458	Rgs19	56470	0.871	0.886	0.896	0.884	0.895	0.855	0.849	0.902	0.864	0.902	mixed	-0.012	0.292	0.802
ENSMUSG00000048304.8	ENSMUSG00000048304	Slitrk3	386750	0.76	0.708	0.735	0.761	0.805	0.706	0.686	0.856	0.858	0.877	TUTR	0.043	0.294	0.802
ENSMUSG00000000561.14	ENSMUSG00000000561	Wdr77	70465	0.394	0.45	0.382	0.405	0.472	0.424	0.386	0.443	0.527	0.463	TUTR	0.028	0.294	0.802
ENSMUSG00000033377.14	ENSMUSG00000033377	Palmd	114301	0.812	0.821	0.876	0.834	0.814	0.814	0.812	0.901	0.849	0.886	ALE	0.021	0.292	0.802
ENSMUSG00000028527.18	ENSMUSG00000028527	Ak4	11639	0.801	0.732	0.875	0.684	1	0.768	1	0.801	0.878	1	TUTR	0.071	0.296	0.802
ENSMUSG00000042388.14	ENSMUSG00000042388	Dlgap3	242667	0.887	0.904	0.939	0.869	0.945	0.893	0.833	0.857	0.941	0.905	TUTR	-0.023	0.295	0.802
ENSMUSG00000041459.15	ENSMUSG00000041459	Tardbp	230908	0.753	0.76	0.754	0.776	0.788	0.764	0.745	0.755	0.764	0.765	mixed	-0.007	0.292	0.802
ENSMUSG00000028959.14	ENSMUSG00000028959	Fastk	66587	0.026	0.021	0.016	0.008	0.011	0.018	0.02	0.01	0.007	0.006	ALE	-0.004	0.294	0.802
ENSMUSG00000009013.5	ENSMUSG00000009013	Dynll1	56455	0.115	0.119	0.112	0.11	0.106	0.114	0.115	0.109	0.102	0.106	TUTR	-0.003	0.29	0.802
ENSMUSG00000029467.15	ENSMUSG00000029467	Atp2a2	11938	0.471	0.44	0.454	0.494	0.532	0.462	0.455	0.523	0.525	0.542	ALE	0.023	0.295	0.802
ENSMUSG00000029686.15	ENSMUSG00000029686	Cul1	26965	0.748	0.754	0.743	0.799	0.803	0.735	0.741	0.841	0.817	0.845	ALE	0.027	0.295	0.802
ENSMUSG00000029913.14	ENSMUSG00000029913	Prdm5	70779	0.687	0.763	0.721	1	0.59	0.785	0.454	1	0.291	0.54	TUTR	-0.138	0.292	0.802
ENSMUSG00000079477.9	ENSMUSG00000079477	Rab7	19349	0.98	0.972	0.983	0.997	1	0.985	0.98	1	1	1	TUTR	0.007	0.294	0.802
ENSMUSG00000043298.8	ENSMUSG00000043298	Smco3	654818	0.952	0.975	0.959	1	0.996	0.917	0.937	0.971	0.973	1	TUTR	-0.016	0.296	0.802
ENSMUSG00000008540.11	ENSMUSG00000008540	Mgst1	NA	0.62	0.581	0.456	0.64	0.635	0.631	0.612	0.628	0.577	0.664	TUTR	0.036	0.29	0.802
ENSMUSG00000044876.15	ENSMUSG00000044876	Zfp444	72667	0.268	0.262	0.276	0.256	0.251	0.274	0.268	0.261	0.264	0.27	TUTR	0.004	0.292	0.802
ENSMUSG00000045411.16	ENSMUSG00000045411	2410002F23Rik	668661	1	1	1	1	0.998	0.998	1	1	0.994	1	TUTR	-0.002	0.29	0.802
ENSMUSG00000032239.10	ENSMUSG00000032239	Rp9	55934	0.429	0.502	0.502	0.502	0.501	0.502	0.502	0.5	0.501	0.501	mixed	0.014	0.296	0.802
ENSMUSG00000032340.8	ENSMUSG00000032340	Neo1	18007	0.675	0.752	0.739	0.928	0.765	0.7	0.688	1	0.859	1	TUTR	0.077	0.294	0.802
ENSMUSG00000032475.15	ENSMUSG00000032475	Nck1	17973	0.038	0.046	0.036	0.029	0.033	0.039	0.048	0.03	0.051	0.037	TUTR	0.005	0.292	0.802
ENSMUSG00000020107.10	ENSMUSG00000020107	Anapc16	52717	0.342	0.362	0.376	0.361	0.335	0.36	0.29	0.348	0.3	0.384	TUTR	-0.019	0.292	0.802
ENSMUSG00000000538.18	ENSMUSG00000000538	Tom1l2	216810	0.908	0.899	0.917	0.909	0.905	0.904	0.896	0.932	0.916	0.925	mixed	0.007	0.292	0.802
ENSMUSG00000035431.4	ENSMUSG00000035431	Sstr1	20605	0.864	0.815	0.86	0.899	0.948	0.887	0.976	0.85	0.898	0.922	TUTR	0.03	0.294	0.802
ENSMUSG00000022407.9	ENSMUSG00000022407	Adsl	11564	0.18	0.258	0.289	0.223	0.223	0.262	0.25	0.262	0.249	0.241	TUTR	0.018	0.293	0.802
ENSMUSG00000023067.13	ENSMUSG00000023067	Cdkn1a	12575	0.993	0.686	1	1	0.995	0.992	1	1	0.989	0.992	TUTR	0.06	0.296	0.802
ENSMUSG00000033382.13	ENSMUSG00000033382	Trappc8	75964	0.733	0.745	0.767	0.768	0.784	0.722	0.764	0.813	0.82	0.774	ALE	0.02	0.296	0.802
ENSMUSG00000019143.15	ENSMUSG00000019143	Hars2	70791	0.333	0.288	0.339	0.288	0.261	0.349	0.389	0.314	0.373	0.235	TUTR	0.03	0.291	0.802
ENSMUSG00000010097.13	ENSMUSG00000010097	Nxf1	53319	0.751	0.772	0.768	0.839	0.771	0.759	0.756	0.855	0.845	0.81	mixed	0.025	0.295	0.802
ENSMUSG00000024782.7	ENSMUSG00000024782	Ak3	56248	0.711	0.687	0.733	0.733	0.754	0.721	0.742	0.752	0.706	0.78	ALE	0.016	0.292	0.802
ENSMUSG00000027822.16	ENSMUSG00000027822	Slc33a1	11416	0.5	0.5	0.493	0.5	0.5	0.5	0.481	0.5	0.5	0.493	mixed	-0.004	0.297	0.804
ENSMUSG00000018209.15	ENSMUSG00000018209	Stk4	58231	0.697	0.65	0.651	0.717	0.643	0.694	0.677	0.72	0.659	0.694	ALE	0.017	0.298	0.805
ENSMUSG00000047155.13	ENSMUSG00000047155	Cyp4x1	81906	1	1	0.602	1	0.817	0.549	0.503	0.734	1	1	TUTR	-0.127	0.298	0.805
ENSMUSG00000063849.6	ENSMUSG00000063849	Ppcdc	66812	0.439	0.379	0.341	0.448	0.46	0.392	0.256	0.427	0.416	0.392	mixed	-0.036	0.298	0.805
ENSMUSG00000063275.15	ENSMUSG00000063275	Hacd1	30963	0.61	0.826	0.499	0.543	0.42	0.368	0.39	0.35	0.692	0.625	TUTR	-0.095	0.301	0.807
ENSMUSG00000027455.16	ENSMUSG00000027455	Nsfl1c	386649	0.003	0.011	0.002	0.009	0.005	0.015	0.016	0.002	0	0.016	TUTR	0.004	0.302	0.807
ENSMUSG00000038861.14	ENSMUSG00000038861	Pi4kb	107650	0.604	0.715	0.728	0.68	0.519	0.651	0.568	0.542	0.673	0.593	TUTR	-0.044	0.302	0.807
ENSMUSG00000062006.12	ENSMUSG00000062006	Rpl34	68436	0.819	0.823	0.823	0.805	0.818	0.829	0.788	0.805	0.813	0.817	ALE	-0.008	0.301	0.807
ENSMUSG00000066151.11	ENSMUSG00000066151	Fkbp15	338355	0.719	0.565	0.628	0.655	0.6	0.612	0.628	0.707	0.722	0.659	ALE	0.033	0.3	0.807
ENSMUSG00000079659.5	ENSMUSG00000079659	Tmem243	652925	0.257	0	0.137	0.088	0	0	0	0.072	0	0.144	TUTR	-0.053	0.301	0.807
ENSMUSG00000015189.12	ENSMUSG00000015189	Casd1	213819	0.439	0.439	0.486	0.524	0.532	0.484	0.432	0.586	0.495	0.606	TUTR	0.037	0.299	0.807
ENSMUSG00000000058.6	ENSMUSG00000000058	Cav2	12390	0.835	0.824	0.833	0.867	0.876	0.82	0.829	0.848	0.847	0.836	mixed	-0.011	0.301	0.807
ENSMUSG00000030774.13	ENSMUSG00000030774	Pak1	18479	0.861	0.882	0.902	0.961	1	0.889	0.893	1	1	1	TUTR	0.035	0.302	0.807
ENSMUSG00000040767.10	ENSMUSG00000040767	Snrnp25	78372	0.865	0.927	0.879	0.896	0.876	0.925	0.912	0.895	0.901	0.875	TUTR	0.013	0.301	0.807
ENSMUSG00000022841.14	ENSMUSG00000022841	Ap2m1	11773	0.004	0.004	0.004	0.003	0.003	0.006	0.005	0.003	0.003	0.004	TUTR	0	0.302	0.807
ENSMUSG00000037416.12	ENSMUSG00000037416	Dmxl1	240283	0.065	0.059	0.038	0.049	0.111	0.092	0.071	0.1	0.046	0.088	TUTR	0.015	0.301	0.807
ENSMUSG00000041891.15	ENSMUSG00000041891	Lman1	70361	0.578	0.563	0.577	0.611	0.696	0.587	0.602	0.706	0.614	0.673	ALE	0.031	0.302	0.807
ENSMUSG00000031360.14	ENSMUSG00000031360	Ctps2	55936	0.109	0.091	0.065	0.042	0.062	0.098	0.135	0.071	0.076	0.07	TUTR	0.016	0.301	0.807
ENSMUSG00000027259.15	ENSMUSG00000027259	Adal	75894	0.694	0.842	0.703	0.612	1	0.636	0.855	0.815	1	1	TUTR	0.091	0.303	0.808
ENSMUSG00000025326.12	ENSMUSG00000025326	Ube3a	22215	0.801	0.808	0.839	0.905	0.862	0.849	0.849	0.848	0.869	0.903	mixed	0.021	0.303	0.808
ENSMUSG00000054855.13	ENSMUSG00000054855	Rnd1	223881	0.269	0.243	0.256	0.285	0.276	0.3	0.247	0.285	0.31	0.255	ALE	0.013	0.303	0.808
ENSMUSG00000026031.15	ENSMUSG00000026031	Cflar	12633	0.689	0.704	0.55	0.607	0.574	0.542	0.711	0.489	0.624	0.52	mixed	-0.048	0.306	0.81
ENSMUSG00000025762.14	ENSMUSG00000025762	Larp1b	214048	0.37	0.23	0.4	0.311	0.339	0.372	0.347	0.29	0.199	0.236	mixed	-0.041	0.304	0.81
ENSMUSG00000028573.18	ENSMUSG00000028573	Fggy	75578	0.894	0.845	0.908	0.89	0.975	0.832	0.859	0.931	0.889	0.876	ALE	-0.025	0.307	0.81
ENSMUSG00000089809.9	ENSMUSG00000089809	Rasgef1b	320292	0.96	0.943	0.959	0.96	0.97	0.957	0.963	0.949	0.99	0.972	ALE	0.008	0.305	0.81
ENSMUSG00000029580.14	ENSMUSG00000029580	Actb	11461	0.591	0.573	0.603	0.628	0.608	0.569	0.577	0.662	0.645	0.653	TUTR	0.02	0.306	0.81
ENSMUSG00000029782.18	ENSMUSG00000029782	Tmem209	72649	0.377	0.63	0.542	0.445	0.475	0.425	0.331	0.56	0.396	0.484	mixed	-0.055	0.307	0.81
ENSMUSG00000049600.8	ENSMUSG00000049600	Zbtb45	232879	0.12	0.108	0.133	0.145	0.101	0.152	0.129	0.114	0.124	0.136	TUTR	0.01	0.307	0.81
ENSMUSG00000008734.9	ENSMUSG00000008734	Gprc5b	64297	0.956	0.954	0.911	0.955	0.921	0.95	0.94	0.911	0.902	0.932	TUTR	-0.012	0.306	0.81
ENSMUSG00000031781.14	ENSMUSG00000031781	Ciapin1	109006	0.448	0.347	0.414	0.512	0.325	0.365	0.396	0.366	0.31	0.426	TUTR	-0.036	0.307	0.81
ENSMUSG00000023175.15	ENSMUSG00000023175	Bsg	12215	0.407	0.43	0.421	0.462	0.463	0.409	0.42	0.426	0.439	0.431	TUTR	-0.012	0.304	0.81
ENSMUSG00000020056.16	ENSMUSG00000020056	Washc3	67282	0.471	0.48	0.494	0.4	0.418	0.424	0.406	0.412	0.471	0.447	mixed	-0.021	0.307	0.81
ENSMUSG00000018501.17	ENSMUSG00000018501	Ncor1	20185	0.433	0.428	0.441	0.356	0.403	0.504	0.46	0.41	0.372	0.443	mixed	0.026	0.305	0.81
ENSMUSG00000039114.15	ENSMUSG00000039114	Nrn1	68404	0.871	0.858	0.917	0.847	0.986	0.895	0.847	1	0.94	0.972	TUTR	0.035	0.307	0.81
ENSMUSG00000033157.16	ENSMUSG00000033157	Abhd10	213012	0.723	0.594	0.783	0.818	0.654	0.722	0.681	0.749	0.602	0.564	TUTR	-0.05	0.306	0.81
ENSMUSG00000053080.10	ENSMUSG00000053080	Zfta	108899	0.778	0.761	0.824	0.796	0.841	0.814	0.805	0.829	0.804	0.82	TUTR	0.014	0.307	0.81
ENSMUSG00000026239.14	ENSMUSG00000026239	Pde6d	18582	0.743	0.734	0.761	0.746	0.751	0.751	0.695	0.746	0.723	0.761	ALE	-0.012	0.309	0.811
ENSMUSG00000026427.16	ENSMUSG00000026427	Eif2d	16865	0.505	0.509	0.48	0.463	0.503	0.491	0.495	0.5	0.51	0.509	ALE	0.009	0.308	0.811
ENSMUSG00000026727.10	ENSMUSG00000026727	Rsu1	20163	0.374	0.409	0.398	0.41	0.383	0.437	0.38	0.425	0.418	0.379	TUTR	0.013	0.309	0.811
ENSMUSG00000027835.11	ENSMUSG00000027835	Pdcd10	56426	0.222	0.225	0.228	0.256	0.299	0.185	0.184	0.257	0.257	0.243	TUTR	-0.021	0.309	0.811
ENSMUSG00000031562.15	ENSMUSG00000031562	Dctd	320685	0.853	0.825	0.842	0.783	0.736	0.601	0.767	0.807	0.841	0.802	mixed	-0.044	0.31	0.811
ENSMUSG00000032114.9	ENSMUSG00000032114	Slc37a4	14385	0.462	0.621	0.478	0.756	0.592	0.732	0.771	0.713	0.611	0.449	TUTR	0.073	0.31	0.811
ENSMUSG00000032534.17	ENSMUSG00000032534	Cep63	28135	0.504	0.624	0.42	0.514	0.48	0.432	0.497	0.535	0.817	0.606	TUTR	0.069	0.31	0.811
ENSMUSG00000020246.13	ENSMUSG00000020246	Hcfc2	67933	0.487	0.453	0.468	0.409	0.527	0.461	0.467	0.531	0.465	0.544	TUTR	0.025	0.309	0.811
ENSMUSG00000053838.14	ENSMUSG00000053838	Nudcd3	209586	0.935	0.79	0.822	0.876	0.856	0.862	0.804	1	0.916	0.887	TUTR	0.038	0.309	0.811
ENSMUSG00000091803.7	ENSMUSG00000091803	Cox16	66272	0.762	0.726	0.776	0.736	0.77	0.745	0.722	0.768	0.717	0.754	mixed	-0.013	0.309	0.811
ENSMUSG00000050088.9	ENSMUSG00000050088	1600012H06Rik	67912	1	0.91	0.962	0.952	1	0.912	0.964	0.918	0.918	1	TUTR	-0.023	0.31	0.811
ENSMUSG00000024617.16	ENSMUSG00000024617	Camk2a	12322	0.578	0.599	0.628	0.676	0.726	0.578	0.576	0.803	0.729	0.782	mixed	0.053	0.309	0.811
ENSMUSG00000089847.8	ENSMUSG00000089847	Timm10b	14356	0.541	0.528	0.503	0.483	0.55	0.542	0.505	0.477	0.503	0.503	mixed	-0.015	0.311	0.812
ENSMUSG00000090150.9	ENSMUSG00000090150	Acad11	102632	0.811	0.567	0.84	0.836	0.609	0.622	0.57	0.693	0.517	0.866	mixed	-0.079	0.311	0.812
ENSMUSG00000042572.12	ENSMUSG00000042572	Ube2q1	70093	0.198	0.186	0.183	0.143	0.168	0.152	0.18	0.162	0.159	0.175	TUTR	-0.01	0.312	0.813
ENSMUSG00000028248.15	ENSMUSG00000028248	Pnisr	66625	0.879	0.88	0.887	0.901	0.924	0.898	0.881	0.915	0.918	0.909	ALE	0.01	0.312	0.813
ENSMUSG00000079109.11	ENSMUSG00000079109	Pms2	18861	0.217	0.215	0.22	0.177	0.373	0.301	0.296	0.308	0.21	0.266	TUTR	0.036	0.312	0.813
ENSMUSG00000022679.13	ENSMUSG00000022679	Mpv17l	93734	0.49	0.411	0.461	0.572	0.631	0.463	0.461	0.64	0.595	0.688	TUTR	0.056	0.312	0.813
ENSMUSG00000036062.13	ENSMUSG00000036062	Phf24	230085	0.66	0.621	0.644	0.638	0.621	0.656	0.66	0.719	0.604	0.638	TUTR	0.018	0.314	0.815
ENSMUSG00000030861.15	ENSMUSG00000030861	Acadsb	66885	0.453	0.427	0.491	0.503	0.516	0.469	0.446	0.584	0.439	0.689	mixed	0.047	0.314	0.815
ENSMUSG00000020358.17	ENSMUSG00000020358	Hnrnpab	15384	0.498	0.514	0.514	0.54	0.542	0.553	0.519	0.547	0.503	0.545	TUTR	0.011	0.314	0.815
ENSMUSG00000021219.16	ENSMUSG00000021219	Rgs6	50779	0.431	0.421	0.298	0.392	0.323	0.35	0.366	0.391	0.455	0.468	mixed	0.033	0.313	0.815
ENSMUSG00000025925.14	ENSMUSG00000025925	Terf1	21749	0.129	0.031	0.028	0.046	0.016	0.082	0.071	0.102	0.009	0.111	TUTR	0.025	0.315	0.817
ENSMUSG00000018666.13	ENSMUSG00000018666	Cbx1	12412	0.575	0.552	0.609	0.591	0.611	0.57	0.612	0.624	0.565	0.668	mixed	0.02	0.315	0.817
ENSMUSG00000040596.15	ENSMUSG00000040596	Pogk	71592	0.38	0.393	0.398	0.363	0.388	0.376	0.382	0.395	0.388	0.441	mixed	0.012	0.318	0.818
ENSMUSG00000057738.13	ENSMUSG00000057738	Sptan1	20740	0.764	0.751	0.8	0.939	0.815	0.696	0.736	0.788	0.802	0.851	TUTR	-0.039	0.319	0.818
ENSMUSG00000040562.12	ENSMUSG00000040562	Gstm2	14863	1	1	0.599	0.623	0.686	0.664	0.769	1	1	1	TUTR	0.105	0.32	0.818
ENSMUSG00000071014.10	ENSMUSG00000071014	Ndufb6	230075	0.002	0.005	0.004	0.006	0.004	0.006	0.003	0.004	0.001	0.002	TUTR	-0.001	0.316	0.818
ENSMUSG00000060288.13	ENSMUSG00000060288	Ppih	66101	0.96	0.955	0.954	0.97	0.965	0.941	0.936	0.96	0.973	0.96	ALE	-0.007	0.319	0.818
ENSMUSG00000029575.17	ENSMUSG00000029575	Mmab	77697	0.777	0.882	0.801	0.876	0.736	0.825	0.795	0.839	0.896	0.869	mixed	0.031	0.32	0.818
ENSMUSG00000029860.16	ENSMUSG00000029860	Zyx	22793	0.041	0.06	0.063	0.079	0.058	0.075	0.063	0.044	0.032	0.042	mixed	-0.009	0.32	0.818
ENSMUSG00000035596.14	ENSMUSG00000035596	Mboat7	77582	0.72	0.696	0.74	0.746	0.805	0.742	0.704	0.782	0.778	0.827	TUTR	0.026	0.318	0.818
ENSMUSG00000056216.9	ENSMUSG00000056216	Cebpg	12611	0.994	0.979	0.977	0.993	0.994	0.992	0.994	0.962	0.984	0.972	TUTR	-0.006	0.318	0.818
ENSMUSG00000109324.1	ENSMUSG00000109324	Prmt1	15469	0.028	0.032	0.025	0.021	0.023	0.02	0.025	0.026	0.024	0.024	TUTR	-0.002	0.319	0.818
ENSMUSG00000001829.17	ENSMUSG00000001829	Clpb	20480	0.25	0.248	0.245	0.149	0.19	0.216	0.235	0.15	0.199	0.164	mixed	-0.023	0.317	0.818
ENSMUSG00000060538.14	ENSMUSG00000060538	Tmem219	68742	0	0.014	0.011	0.004	0	0.017	0.033	0.01	0	0	TUTR	0.006	0.32	0.818
ENSMUSG00000025477.14	ENSMUSG00000025477	Inpp5a	212111	1	0.804	1	0.935	1	1	0.926	1	1	1	TUTR	0.037	0.318	0.818
ENSMUSG00000056820.7	ENSMUSG00000056820	Tsnax	53424	0.924	0.925	0.931	0.931	0.936	0.925	0.93	0.934	0.936	0.936	ALE	0.003	0.317	0.818
ENSMUSG00000023262.13	ENSMUSG00000023262	Acy1	109652	0.616	0.259	0.273	0.228	0.471	0.28	0.348	0.6	1	0.322	TUTR	0.141	0.32	0.818
ENSMUSG00000020096.20	ENSMUSG00000020096	Tbata	65971	0.523	0.592	0.602	0.564	0.54	0.484	0.473	0.603	0.579	0.546	mixed	-0.027	0.317	0.818
ENSMUSG00000034940.15	ENSMUSG00000034940	Synrg	217030	0.275	0.459	0.506	0.385	0.424	0.327	0.395	0.359	0.39	0.39	TUTR	-0.038	0.32	0.818
ENSMUSG00000054728.16	ENSMUSG00000054728	Phactr1	218194	0.54	0.487	0.519	0.534	0.709	0.563	0.504	0.625	0.695	0.636	TUTR	0.047	0.316	0.818
ENSMUSG00000037458.14	ENSMUSG00000037458	Azin1	54375	0.542	0.534	0.544	0.561	0.558	0.554	0.548	0.548	0.556	0.558	TUTR	0.005	0.32	0.818
ENSMUSG00000025283.15	ENSMUSG00000025283	Sat1	20229	0.963	0.989	0.92	1	0.943	0.985	0.975	0.947	0.921	0.872	TUTR	-0.023	0.317	0.818
ENSMUSG00000093445.7	ENSMUSG00000093445	Lrch4	231798	0.853	0.859	0.847	0.848	0.912	0.889	0.896	0.887	0.874	0.843	mixed	0.014	0.322	0.819
ENSMUSG00000003452.15	ENSMUSG00000003452	Bicd1	12121	0.781	0.756	0.857	0.755	0.757	0.803	0.839	0.76	0.784	0.831	TUTR	0.022	0.322	0.819
ENSMUSG00000009687.14	ENSMUSG00000009687	Fxyd5	18301	0.259	0.397	1	1	1	0.613	0.331	0.677	0.819	0.346	TUTR	-0.174	0.322	0.819
ENSMUSG00000041836.10	ENSMUSG00000041836	Ptpre	19267	1	0.571	0.722	0.624	0.692	0.558	0.786	0.586	0.59	0.699	TUTR	-0.078	0.322	0.819
ENSMUSG00000050052.12	ENSMUSG00000050052	Tdrp	72148	0.841	0.917	0.736	0.736	0.873	0.84	0.775	0.706	0.769	0.817	TUTR	-0.04	0.322	0.819
ENSMUSG00000022454.16	ENSMUSG00000022454	Nell2	54003	0.599	0.572	0.583	0.601	0.599	0.59	0.559	0.669	0.587	0.645	TUTR	0.019	0.321	0.819
ENSMUSG00000024817.13	ENSMUSG00000024817	Uhrf2	109113	0.805	0.782	0.808	0.791	0.809	0.775	0.798	0.821	0.81	0.858	ALE	0.013	0.321	0.819
ENSMUSG00000025159.8	ENSMUSG00000025159	Mms19	72199	0.329	0.262	0.269	0.51	0.223	0.52	0.239	0.364	0.304	0.507	TUTR	0.068	0.322	0.819
ENSMUSG00000039156.19	ENSMUSG00000039156	Stim2	116873	0.051	0.068	0.058	0.081	0.073	0.087	0.065	0.059	0.083	0.071	TUTR	0.007	0.323	0.82
ENSMUSG00000030058.17	ENSMUSG00000030058	Copg1	54161	0.65	0.638	0.613	0.541	0.596	0.654	0.617	0.561	0.455	0.576	ALE	-0.035	0.323	0.82
ENSMUSG00000022201.15	ENSMUSG00000022201	Zfr	22763	0.472	0.479	0.47	0.534	0.587	0.464	0.458	0.598	0.609	0.602	TUTR	0.038	0.323	0.82
ENSMUSG00000028519.16	ENSMUSG00000028519	Dab1	13131	0.597	0.646	0.595	0.531	0.609	0.65	0.686	0.623	0.526	0.64	ALE	0.029	0.325	0.824
ENSMUSG00000026643.16	ENSMUSG00000026643	Nmt2	18108	1	1	1	0.97	1	1	0.684	1	1	1	TUTR	-0.057	0.326	0.825
ENSMUSG00000030417.15	ENSMUSG00000030417	Pdcd5	56330	0.011	0.02	0.001	0.018	0.016	0.022	0.007	0.002	0.009	0.004	TUTR	-0.004	0.326	0.825
ENSMUSG00000094800.8	NA	NA	NA	0.025	0.017	0.022	0.016	0.01	0.034	0.024	0.018	0.007	0.032	ALE	0.005	0.326	0.825
ENSMUSG00000068551.12	ENSMUSG00000068551	Zfp467	68910	0.831	0.829	0.899	0.925	0.916	0.864	0.873	0.934	0.942	0.904	mixed	0.023	0.327	0.826
ENSMUSG00000025332.14	ENSMUSG00000025332	Kdm5c	20591	0.759	0.872	0.697	0.712	0.663	0.686	0.807	0.762	0.878	0.785	TUTR	0.043	0.327	0.826
ENSMUSG00000028832.11	ENSMUSG00000028832	Stmn1	16765	0.957	0.925	0.904	0.937	0.897	0.899	0.834	0.945	0.938	0.903	TUTR	-0.02	0.328	0.827
ENSMUSG00000041241.12	ENSMUSG00000041241	Mul1	68350	0.498	0.461	0.464	0.699	0.482	0.542	0.611	0.602	0.466	0.624	TUTR	0.048	0.328	0.827
ENSMUSG00000004018.9	ENSMUSG00000004018	Fancl	67030	0.884	1	0.519	1	0.846	1	0.67	0.647	0.632	0.798	TUTR	-0.101	0.328	0.827
ENSMUSG00000063457.14	ENSMUSG00000063457	Rps15	20054	0.569	0.588	0.573	0.571	0.595	0.569	0.543	0.594	0.589	0.55	TUTR	-0.01	0.329	0.828
ENSMUSG00000022706.15	ENSMUSG00000022706	Mrpl40	18100	0.502	0.483	0.48	0.476	0.467	0.46	0.466	0.502	0.52	0.526	TUTR	0.013	0.329	0.828
ENSMUSG00000016386.15	ENSMUSG00000016386	Mpped2	77015	0.628	0.561	0.483	0.547	0.754	0.601	0.542	0.811	0.59	0.732	TUTR	0.06	0.331	0.829
ENSMUSG00000027944.13	ENSMUSG00000027944	Hax1	23897	0.627	0.675	0.713	0.723	0.783	0.612	0.634	0.66	0.767	0.682	TUTR	-0.033	0.331	0.829
ENSMUSG00000040928.15	ENSMUSG00000040928	S100pbp	74648	0.887	0.914	0.901	0.927	0.94	0.92	0.906	0.922	0.932	0.937	mixed	0.009	0.33	0.829
ENSMUSG00000036570.14	ENSMUSG00000036570	Fxyd1	56188	0.889	1	0.988	0.876	1	1	1	1	0.904	1	TUTR	0.03	0.331	0.829
ENSMUSG00000044934.12	ENSMUSG00000044934	Zfp367	NA	0.914	0.885	0.899	0.875	0.905	0.881	0.886	0.925	0.849	0.874	ALE	-0.013	0.33	0.829
ENSMUSG00000006289.14	ENSMUSG00000006289	Osgep	66246	0.017	0.009	0.013	0.008	0.01	0.014	0.012	0.007	0.006	0.008	TUTR	-0.002	0.33	0.829
ENSMUSG00000031134.16	ENSMUSG00000031134	Rbmx	19655	0.642	0.638	0.603	0.617	0.626	0.639	0.627	0.604	0.609	0.602	TUTR	-0.009	0.331	0.829
ENSMUSG00000067851.11	ENSMUSG00000067851	Arfgef1	211673	0.661	0.616	0.651	0.68	0.783	0.645	0.658	0.722	0.72	0.85	ALE	0.041	0.332	0.83
ENSMUSG00000001260.10	ENSMUSG00000001260	Gabrg1	14405	0.421	0.519	0.425	0.409	0.496	0.445	0.435	0.376	0.477	0.413	TUTR	-0.025	0.332	0.83
ENSMUSG00000054226.13	ENSMUSG00000054226	Tprkb	69786	0.578	0.546	0.584	0.61	0.605	0.58	0.585	0.627	0.576	0.627	mixed	0.014	0.332	0.83
ENSMUSG00000026199.17	ENSMUSG00000026199	Ankzf1	52231	0.478	0.536	0.514	0.362	0.411	0.372	0.329	0.286	0.445	0.592	ALE	-0.055	0.335	0.832
ENSMUSG00000026335.16	ENSMUSG00000026335	Pam	18484	0.629	0.616	0.64	0.638	0.646	0.614	0.625	0.624	0.645	0.629	mixed	-0.007	0.336	0.832
ENSMUSG00000002550.16	ENSMUSG00000002550	Uck1	22245	0.781	0.711	0.753	0.724	0.765	0.733	0.756	0.785	0.753	0.777	ALE	0.014	0.336	0.832
ENSMUSG00000028249.15	ENSMUSG00000028249	Sdcbp	53378	0.128	0.134	0.126	0.117	0.121	0.122	0.121	0.119	0.126	0.124	mixed	-0.003	0.334	0.832
ENSMUSG00000029199.11	ENSMUSG00000029199	Lias	79464	0.087	0.11	0.081	0.076	0.083	0.116	0.117	0.082	0.079	0.088	TUTR	0.009	0.336	0.832
ENSMUSG00000029267.17	ENSMUSG00000029267	Mtf2	17765	0.861	0.813	0.858	1	1	1	1	1	0.788	1	TUTR	0.052	0.333	0.832
ENSMUSG00000034021.15	ENSMUSG00000034021	Pds5b	100710	0.753	0.756	0.782	0.719	0.743	0.726	0.72	0.782	0.841	0.793	mixed	0.021	0.335	0.832
ENSMUSG00000029787.10	ENSMUSG00000029787	Avl9	78937	0.725	0.672	0.7	0.741	0.693	0.675	0.684	0.787	0.733	0.762	ALE	0.022	0.334	0.832
ENSMUSG00000035545.13	ENSMUSG00000035545	Leng8	232798	0.675	0.734	0.814	0.642	0.744	0.67	0.764	0.749	0.792	0.8	ALE	0.033	0.336	0.832
ENSMUSG00000038695.13	ENSMUSG00000038695	Josd2	66124	0.786	0.848	0.824	0.904	0.899	0.819	0.859	0.824	0.802	0.848	TUTR	-0.022	0.335	0.832
ENSMUSG00000059263.9	ENSMUSG00000059263	Usp47	74996	0.283	0.279	0.26	0.277	0.249	0.264	0.27	0.314	0.306	0.254	TUTR	0.012	0.335	0.832
ENSMUSG00000001441.13	ENSMUSG00000001441	Npepps	19155	1	0.965	0.931	1	1	0.987	1	1	0.988	0.984	mixed	0.013	0.334	0.832
ENSMUSG00000041014.17	ENSMUSG00000041014	Nrg3	18183	0.758	0.708	0.726	0.705	0.778	0.66	0.72	0.705	0.715	0.773	TUTR	-0.02	0.333	0.832
ENSMUSG00000022514.14	ENSMUSG00000022514	Il1rap	16180	0.446	0.486	0.462	0.47	0.491	0.49	0.488	0.489	0.437	0.52	mixed	0.014	0.336	0.832
ENSMUSG00000032051.9	ENSMUSG00000032051	Fdx1	14148	0.977	0.984	0.988	0.992	0.989	0.987	0.982	0.996	0.994	0.987	ALE	0.003	0.337	0.833
ENSMUSG00000038240.13	ENSMUSG00000038240	Pdss2	71365	0.334	0.322	0.32	0.295	0.336	0.316	0.294	0.375	0.322	0.383	mixed	0.017	0.337	0.833
ENSMUSG00000020814.13	ENSMUSG00000020814	Mxra7	67622	0.475	0.503	0.569	0.522	0.756	0.452	0.465	0.535	0.537	0.589	ALE	-0.049	0.337	0.833
ENSMUSG00000037363.9	ENSMUSG00000037363	Letm2	270035	0.528	0.563	0.607	0.59	0.669	0.612	0.587	0.548	0.369	0.615	mixed	-0.045	0.338	0.834
ENSMUSG00000003233.11	ENSMUSG00000003233	Dvl3	13544	0.429	0.282	0.386	0.295	0.275	0.403	0.358	0.368	0.333	0.351	ALE	0.03	0.338	0.834
ENSMUSG00000010609.15	ENSMUSG00000010609	Psen2	19165	0.54	0.548	0.524	0.628	0.664	0.547	0.487	0.577	0.544	0.602	TUTR	-0.03	0.339	0.835
ENSMUSG00000027333.18	ENSMUSG00000027333	Smox	228608	0.005	0.004	0.008	0.007	0.006	0.01	0.01	0.003	0.011	0.004	TUTR	0.002	0.34	0.835
ENSMUSG00000033735.9	ENSMUSG00000033735	Spr	20751	1	0.928	0.983	0.964	0.971	0.865	0.956	0.98	0.968	0.971	TUTR	-0.021	0.34	0.835
ENSMUSG00000039958.17	ENSMUSG00000039958	Etfbkmt	320204	0.709	0.795	0.782	0.763	0.779	0.729	0.708	0.76	0.734	0.801	ALE	-0.02	0.339	0.835
ENSMUSG00000048834.16	ENSMUSG00000048834	Vstm2a	211739	0.262	0.236	0.251	0.267	0.278	0.258	0.255	0.29	0.258	0.276	mixed	0.008	0.34	0.835
ENSMUSG00000078619.10	ENSMUSG00000078619	Smarcd2	83796	0.543	0.533	0.53	0.581	0.529	0.506	0.543	0.625	0.533	0.625	TUTR	0.023	0.34	0.835
ENSMUSG00000023904.10	ENSMUSG00000023904	Hcfc1r1	353502	1	1	0.967	1	1	1	1	1	1	0.996	TUTR	0.006	0.34	0.835
ENSMUSG00000024050.15	ENSMUSG00000024050	Wiz	22404	0.635	1	0.641	0.843	0.829	0.787	0.727	1	0.821	1	TUTR	0.077	0.341	0.837
ENSMUSG00000052926.15	ENSMUSG00000052926	Rnaseh2a	69724	0.154	0.182	0.147	0.087	0.109	0.113	0.152	0.111	0.121	0.099	TUTR	-0.017	0.342	0.838
ENSMUSG00000018293.4	ENSMUSG00000018293	Pfn1	18643	0.631	0.618	0.629	0.604	0.629	0.659	0.607	0.625	0.627	0.636	ALE	0.009	0.342	0.838
ENSMUSG00000071054.12	ENSMUSG00000071054	Safb	224903	0.441	0.575	0.479	0.474	0.687	0.471	0.499	0.746	1	0.443	TUTR	0.101	0.342	0.838
ENSMUSG00000034120.18	ENSMUSG00000034120	Srsf2	20382	0.825	0.795	0.868	0.811	0.778	0.841	0.789	0.794	0.798	0.772	TUTR	-0.016	0.343	0.839
ENSMUSG00000021596.16	ENSMUSG00000021596	Mctp1	78771	0.893	0.878	0.875	0.907	0.908	0.863	0.909	0.926	0.896	0.926	ALE	0.012	0.343	0.839
ENSMUSG00000033184.14	ENSMUSG00000033184	Tmed7	66676	0.008	0	0	0	0	0	0	0	0.001	0	ALE	-0.002	0.343	0.839
ENSMUSG00000025534.17	ENSMUSG00000025534	Gusb	110006	0.497	0.442	0.491	0.454	0.416	0.463	0.409	0.433	0.415	0.488	mixed	-0.018	0.345	0.84
ENSMUSG00000062995.12	ENSMUSG00000062995	Ica1	15893	0.37	0.382	0.377	0.396	0.473	0.364	0.356	0.421	0.387	0.375	ALE	-0.019	0.345	0.84
ENSMUSG00000042742.7	ENSMUSG00000042742	Bmt2	101148	0.838	0.85	0.842	0.909	0.893	0.857	0.855	0.928	0.865	0.921	TUTR	0.019	0.344	0.84
ENSMUSG00000030982.18	ENSMUSG00000030982	Vps35l	71517	0.428	0.437	0.462	0.443	0.475	0.448	0.463	0.475	0.449	0.453	mixed	0.009	0.345	0.84
ENSMUSG00000030682.4	ENSMUSG00000030682	Cdipt	52858	0.811	0.759	0.796	0.812	0.856	0.786	0.794	0.81	0.891	0.865	TUTR	0.022	0.345	0.84
ENSMUSG00000033768.16	ENSMUSG00000033768	Nrxn2	18190	0.389	0.376	0.396	0.407	0.412	0.373	0.384	0.41	0.434	0.445	mixed	0.013	0.345	0.84
ENSMUSG00000033740.17	ENSMUSG00000033740	St18	240690	1	0.983	0.996	1	1	1	1	0.994	1	1	mixed	0.003	0.349	0.841
ENSMUSG00000026021.15	ENSMUSG00000026021	Sumo1	22218	0.793	0.808	0.849	0.891	1	0.842	0.713	0.796	0.884	0.893	TUTR	-0.042	0.348	0.841
ENSMUSG00000044816.10	ENSMUSG00000044816	D630023F18Rik	98303	0.79	0.831	0.81	0.873	0.824	0.799	0.83	0.851	0.869	0.857	ALE	0.015	0.355	0.841
ENSMUSG00000061136.14	ENSMUSG00000061136	Prpf40a	56194	0.29	0.305	0.368	0.305	0.322	0.292	0.274	0.345	0.241	0.337	TUTR	-0.02	0.351	0.841
ENSMUSG00000059173.19	ENSMUSG00000059173	Pde1a	18573	0.67	0.675	0.662	0.719	0.692	0.643	0.624	0.701	0.655	0.711	mixed	-0.017	0.349	0.841
ENSMUSG00000040591.18	ENSMUSG00000040591	1110051M20Rik	228356	0.005	0.003	0.003	0.003	0.004	0.004	0.006	0.003	0.003	0.005	mixed	0	0.353	0.841
ENSMUSG00000005882.18	ENSMUSG00000005882	Uqcc1	56046	0.769	0.675	0.692	0.678	0.905	0.795	0.71	0.883	0.793	0.758	TUTR	0.044	0.356	0.841
ENSMUSG00000027651.16	ENSMUSG00000027651	Rprd1b	70470	0.545	0.533	0.535	0.418	0.531	0.523	0.533	0.532	0.552	0.525	mixed	0.021	0.353	0.841
ENSMUSG00000095362.7	ENSMUSG00000095362	Gm14325	329575	0.058	0.054	0.07	0.044	0.047	0.077	0.089	0.06	0.034	0.057	ALE	0.008	0.356	0.841
ENSMUSG00000038671.15	ENSMUSG00000038671	Arfrp1	76688	0.155	0.124	0.132	0.107	0.128	0.145	0.139	0.136	0.119	0.146	TUTR	0.008	0.35	0.841
ENSMUSG00000041423.16	ENSMUSG00000041423	Paqr6	68957	1	0.787	0.851	1	1	0.897	0.65	1	1	0.737	TUTR	-0.071	0.356	0.841
ENSMUSG00000053192.9	ENSMUSG00000053192	Mllt11	56772	0.744	0.686	0.702	0.757	0.793	0.697	0.671	0.864	0.789	0.844	TUTR	0.037	0.353	0.841
ENSMUSG00000041939.14	ENSMUSG00000041939	Mvk	17855	0.7	0.601	0.68	0.702	0.716	0.748	0.641	0.756	0.674	0.707	mixed	0.025	0.353	0.841
ENSMUSG00000029462.18	ENSMUSG00000029462	Vps29	56433	0.374	0.362	0.369	0.347	0.361	0.383	0.368	0.371	0.351	0.369	mixed	0.005	0.355	0.841
ENSMUSG00000047635.6	ENSMUSG00000047635	Mtrfr	72650	0.902	0.902	0.932	0.935	0.935	0.903	0.915	0.93	0.912	0.907	ALE	-0.008	0.35	0.841
ENSMUSG00000036948.17	ENSMUSG00000036948	Trappc14	231807	0.724	0.747	0.751	0.804	0.945	0.838	0.828	0.687	1	0.894	TUTR	0.055	0.35	0.841
ENSMUSG00000030067.17	ENSMUSG00000030067	Foxp1	108655	0.935	1	0.633	1	1	1	0.438	0.961	1	0.582	TUTR	-0.118	0.355	0.841
ENSMUSG00000001632.16	ENSMUSG00000001632	Brpf1	78783	1	0.857	1	1	0.872	1	0.896	1	1	1	TUTR	0.033	0.352	0.841
ENSMUSG00000040669.14	ENSMUSG00000040669	Phc1	13619	0.5	0.545	0.502	0.574	0.413	0.369	0.451	0.603	0.396	0.504	TUTR	-0.042	0.354	0.841
ENSMUSG00000040390.13	ENSMUSG00000040390	Map3k10	269881	0.554	0.561	0.587	0.53	0.542	0.559	0.551	0.547	0.513	0.551	mixed	-0.011	0.355	0.841
ENSMUSG00000013367.5	ENSMUSG00000013367	Iglon5	210094	0.864	1	1	0.829	1	0.884	1	1	1	1	TUTR	0.038	0.348	0.841
ENSMUSG00000042797.9	ENSMUSG00000042797	Aqp11	66333	0.279	0.278	0.265	0.211	0.259	0.254	0.278	0.23	0.207	0.249	TUTR	-0.014	0.348	0.841
ENSMUSG00000047248.20	ENSMUSG00000047248	C2cd3	277939	0.605	0.619	0.668	0.76	0.653	0.635	0.639	0.587	0.578	0.713	mixed	-0.031	0.356	0.841
ENSMUSG00000047767.17	ENSMUSG00000047767	Atg16l2	73683	0.108	0.051	0.065	0.081	0.061	0.081	0.067	0.054	0.057	0.06	TUTR	-0.009	0.352	0.841
ENSMUSG00000031864.16	ENSMUSG00000031864	Ints10	70885	0.38	0.376	0.376	0.396	0.394	0.36	0.422	0.409	0.433	0.364	mixed	0.014	0.356	0.841
ENSMUSG00000025812.17	ENSMUSG00000025812	Pard3	93742	0.489	0.554	0.501	0.574	0.531	0.528	0.485	0.589	0.558	0.601	mixed	0.022	0.353	0.841
ENSMUSG00000035047.9	ENSMUSG00000035047	Kri1	215194	0.445	0.343	0.491	0.481	0.535	0.402	0.588	0.494	0.505	0.492	TUTR	0.037	0.353	0.841
ENSMUSG00000059890.16	ENSMUSG00000059890	Ube4a	140630	0.664	0.641	0.651	0.641	0.759	0.684	0.657	0.706	0.741	0.681	mixed	0.023	0.35	0.841
ENSMUSG00000032216.14	ENSMUSG00000032216	Nedd4	17999	0.953	0.944	0.959	0.963	0.965	0.956	0.947	0.975	0.964	0.968	mixed	0.005	0.356	0.841
ENSMUSG00000032786.15	ENSMUSG00000032786	Alas1	11655	0.021	0.025	0.022	0.004	0.034	0.028	0.02	0.024	0.03	0.026	TUTR	0.005	0.352	0.841
ENSMUSG00000005267.13	ENSMUSG00000005267	Zfp287	170740	0.835	0.803	0.797	0.856	0.837	0.774	0.739	0.857	0.824	0.831	ALE	-0.021	0.348	0.841
ENSMUSG00000005204.12	ENSMUSG00000005204	Senp3	80886	0.331	0.386	0.405	0.452	0.4	0.325	0.318	0.418	0.361	0.426	TUTR	-0.025	0.355	0.841
ENSMUSG00000037992.16	ENSMUSG00000037992	Rara	19401	0.632	0.487	0.503	0.465	0.597	0.566	0.491	0.496	0.406	0.541	TUTR	-0.037	0.346	0.841
ENSMUSG00000035530.13	ENSMUSG00000035530	Eif1	20918	0.765	0.754	0.752	0.758	0.761	0.746	0.749	0.76	0.74	0.77	TUTR	-0.005	0.349	0.841
ENSMUSG00000018362.14	ENSMUSG00000018362	Kpna2	16647	0.738	0.645	0.784	0.82	0.792	0.775	0.755	0.828	0.77	0.792	ALE	0.028	0.352	0.841
ENSMUSG00000003062.12	ENSMUSG00000003062	Stard3nl	76205	0.805	0.83	0.879	0.819	0.811	0.863	0.82	0.829	0.84	0.858	ALE	0.013	0.354	0.841
ENSMUSG00000069206.13	ENSMUSG00000069206	Zfp874a	238692	0.067	0.093	0.049	0.067	0.096	0.073	0.075	0.064	0.038	0.074	ALE	-0.009	0.352	0.841
ENSMUSG00000021661.15	ENSMUSG00000021661	Ankra2	68558	0.002	0.004	0.002	0.001	0.001	0.001	0.006	0.002	0.001	0.005	ALE	0.001	0.355	0.841
ENSMUSG00000047098.17	ENSMUSG00000047098	Rnf31	NA	0.168	0.15	0	0	0.508	0.119	0.045	0.109	0	0.139	TUTR	-0.083	0.348	0.841
ENSMUSG00000022744.12	ENSMUSG00000022744	Cldnd1	224250	0.65	0.698	0.752	0.747	0.766	0.638	0.65	0.821	0.832	0.929	TUTR	0.051	0.351	0.841
ENSMUSG00000023973.13	ENSMUSG00000023973	Cnpy3	72029	0.582	0.537	0.53	0.53	0.538	0.572	0.595	0.528	0.512	0.594	ALE	0.017	0.351	0.841
ENSMUSG00000051375.15	ENSMUSG00000051375	Pcdh1	75599	0.615	0.6	0.622	0.625	0.656	0.609	0.606	0.674	0.624	0.686	mixed	0.016	0.355	0.841
ENSMUSG00000024921.17	ENSMUSG00000024921	Smarca2	67155	0.511	0.429	0.498	0.514	0.494	0.46	0.481	0.505	0.429	0.485	TUTR	-0.017	0.351	0.841
ENSMUSG00000001986.16	ENSMUSG00000001986	Gria3	53623	0.292	0.282	0.292	0.372	0.33	0.302	0.29	0.366	0.333	0.381	TUTR	0.02	0.349	0.841
ENSMUSG00000041229.15	ENSMUSG00000041229	Phf8	320595	0.619	0.615	0.663	0.604	0.718	0.581	0.664	0.663	0.715	0.744	ALE	0.029	0.353	0.841
ENSMUSG00000095041.7	ENSMUSG00000095041		NA	0.161	0.191	0.202	0.181	0.196	0.153	0.173	0.16	0.188	0.206	ALE	-0.01	0.352	0.841
ENSMUSG00000027160.16	ENSMUSG00000027160	Ccdc34	68201	0.157	0.173	0.155	0.188	0.133	0.21	0.153	0.219	0.142	0.159	ALE	0.016	0.357	0.842
ENSMUSG00000028161.17	ENSMUSG00000028161	Ppp3ca	19055	0.602	0.608	0.612	0.621	0.621	0.592	0.604	0.688	0.615	0.638	TUTR	0.014	0.357	0.842
ENSMUSG00000032563.16	ENSMUSG00000032563	Mrpl3	NA	0.411	0.425	0.426	0.434	0.401	0.419	0.398	0.401	0.419	0.426	ALE	-0.006	0.357	0.842
ENSMUSG00000026116.11	ENSMUSG00000026116	Tmem131	56030	0.892	0.936	0.924	0.889	0.892	0.86	0.892	0.935	0.977	0.973	ALE	0.02	0.359	0.843
ENSMUSG00000026696.15	ENSMUSG00000026696	Vamp4	53330	0.543	0.525	0.493	0.545	0.608	0.527	0.518	0.486	0.572	0.513	mixed	-0.02	0.359	0.843
ENSMUSG00000025766.14	ENSMUSG00000025766	D3Ertd751e	73852	0.53	0.565	0.809	0.851	0.8	0.787	0.653	0.817	0.808	0.8	mixed	0.062	0.359	0.843
ENSMUSG00000053931.11	ENSMUSG00000053931	Cnn3	71994	0.52	0.534	0.558	0.582	0.616	0.586	0.543	0.558	0.605	0.608	TUTR	0.018	0.358	0.843
ENSMUSG00000040606.13	ENSMUSG00000040606	Kazn	71529	0.515	0.58	0.513	0.72	0.727	0.654	0.727	0.56	0.719	0.632	mixed	0.047	0.359	0.843
ENSMUSG00000049686.14	ENSMUSG00000049686	Orai1	109305	0.4	0.455	0.399	0.398	0.398	0.397	0.462	0.425	0.395	0.443	TUTR	0.014	0.359	0.843
ENSMUSG00000031068.8	ENSMUSG00000031068	Glrx3	30926	0.907	0.915	0.908	0.915	0.908	0.905	0.908	0.919	0.915	0.921	ALE	0.003	0.359	0.843
ENSMUSG00000001482.15	ENSMUSG00000001482	Def8	23854	0.766	0.789	0.808	0.773	0.838	0.784	0.75	0.811	0.793	0.766	ALE	-0.014	0.36	0.844
ENSMUSG00000018882.12	ENSMUSG00000018882	Mrpl45	67036	0.317	0.329	0.344	0.357	0.354	0.346	0.343	0.375	0.32	0.369	ALE	0.011	0.36	0.844
ENSMUSG00000023079.14	ENSMUSG00000023079	Gtf2ird1	57080	0.685	0.7	0.633	0.687	0.735	0.647	0.652	0.834	0.667	0.837	mixed	0.039	0.361	0.845
ENSMUSG00000022899.8	ENSMUSG00000022899	Slc15a2	57738	0.193	0.205	0.208	0.101	0.1	0.138	0.188	0.127	0.111	0.125	mixed	-0.023	0.361	0.845
ENSMUSG00000028563.16	ENSMUSG00000028563	Tm2d1	94043	0.165	0.117	0.132	0.158	0.18	0.142	0.149	0.161	0.184	0.173	TUTR	0.012	0.364	0.846
ENSMUSG00000041530.16	ENSMUSG00000041530	Ago1	236511	0.777	1	1	1	1	0.683	0.746	1	1	1	TUTR	-0.069	0.362	0.846
ENSMUSG00000029672.16	ENSMUSG00000029672	Fam3c	27999	0.507	0.505	0.59	0.481	0.596	0.509	0.522	0.483	0.557	0.496	TUTR	-0.023	0.363	0.846
ENSMUSG00000032637.15	ENSMUSG00000032637	Atxn2l	233871	0.494	0.564	0.565	0.591	0.548	0.576	0.612	0.559	0.536	0.564	TUTR	0.017	0.362	0.846
ENSMUSG00000031577.10	ENSMUSG00000031577	Tti2	234138	0.35	0.298	0.351	0.316	0.354	0.344	0.377	0.287	0.311	0.244	mixed	-0.021	0.364	0.846
ENSMUSG00000004096.9	ENSMUSG00000004096	Cwc15	66070	0.194	0.238	0.189	0.207	0.199	0.223	0.221	0.304	0.203	0.173	TUTR	0.02	0.364	0.846
ENSMUSG00000047766.15	ENSMUSG00000047766	Lrrc49	102747	0.025	0.023	0.019	0.018	0.025	0.024	0.03	0.018	0.024	0.024	ALE	0.002	0.363	0.846
ENSMUSG00000020516.15	ENSMUSG00000020516	Rps6kb1	72508	0.939	0.931	0.942	0.94	0.945	0.939	0.956	0.939	0.96	0.929	ALE	0.006	0.363	0.846
ENSMUSG00000021548.10	ENSMUSG00000021548	Ccnh	66671	0.589	0.54	0.529	0.565	0.542	0.535	0.521	0.533	0.544	0.574	mixed	-0.012	0.363	0.846
ENSMUSG00000024191.14	ENSMUSG00000024191	Bnip1	224630	0.57	0.573	0.576	0.506	0.596	0.594	0.439	0.589	0.572	0.482	TUTR	-0.029	0.364	0.846
ENSMUSG00000024621.15	ENSMUSG00000024621	Csf1r	12978	0.014	0.007	0.008	0.002	0.008	0.01	0.014	0.011	0.005	0.009	TUTR	0.002	0.362	0.846
ENSMUSG00000027254.13	ENSMUSG00000027254	Map1a	17754	0.039	0.031	0.038	0.044	0.036	0.039	0.041	0.034	0.053	0.037	TUTR	0.003	0.367	0.847
ENSMUSG00000004896.16	ENSMUSG00000004896	Rrnad1	229503	0.757	0.712	0.738	0.737	0.754	0.811	0.715	0.699	0.526	0.748	TUTR	-0.04	0.366	0.847
ENSMUSG00000015943.11	ENSMUSG00000015943	Bola1	69168	0.347	0.402	0.435	0.402	0.47	0.335	0.431	0.533	0.457	0.456	TUTR	0.031	0.366	0.847
ENSMUSG00000028758.12	ENSMUSG00000028758	Kif17	16559	0.732	0.727	0.741	0.735	0.738	0.74	0.749	0.542	0.741	0.736	TUTR	-0.033	0.367	0.847
ENSMUSG00000038836.15	ENSMUSG00000038836	Agbl3	76223	0.139	0.186	0.215	0.236	0.189	0.196	0.267	0.175	0.236	0.188	mixed	0.019	0.367	0.847
ENSMUSG00000002871.14	ENSMUSG00000002871	Tpra1	24100	0.899	0.793	0.715	1	1	0.699	0.701	0.798	1	0.878	TUTR	-0.066	0.366	0.847
ENSMUSG00000058239.13	ENSMUSG00000058239	Usf2	22282	0.173	0.18	0.18	0.212	0.175	0.178	0.203	0.217	0.201	0.168	TUTR	0.009	0.367	0.847
ENSMUSG00000019961.17	ENSMUSG00000019961	Tmpo	21917	0.607	0.594	0.621	0.63	0.648	0.636	0.662	0.57	0.764	0.608	mixed	0.028	0.368	0.847
ENSMUSG00000020340.16	ENSMUSG00000020340	Cyfip2	76884	0.998	0.989	1	1	1	0.998	1	1	0.998	1	TUTR	0.002	0.368	0.847
ENSMUSG00000020694.16	ENSMUSG00000020694	Tlk2	24086	0.517	0.499	0.513	0.516	0.532	0.517	0.468	0.534	0.499	0.509	mixed	-0.01	0.368	0.847
ENSMUSG00000048978.13	ENSMUSG00000048978	Nrsn1	22360	1	1	1	0.999	1	1	1	1	1	0.994	TUTR	-0.001	0.368	0.847
ENSMUSG00000040640.10	ENSMUSG00000040640	Erc2	238988	0.821	0.769	0.787	0.671	0.703	0.796	0.806	0.614	0.612	0.715	ALE	-0.041	0.365	0.847
ENSMUSG00000001289.12	ENSMUSG00000001289	Pfdn5	56612	0.274	0.222	0.233	0.256	0.271	0.236	0.236	0.292	0.308	0.258	TUTR	0.015	0.366	0.847
ENSMUSG00000022548.14	ENSMUSG00000022548	Apod	11815	0.012	0.01	0.012	0.012	0.014	0.013	0.009	0.012	0.01	0.012	TUTR	-0.001	0.366	0.847
ENSMUSG00000003680.15	ENSMUSG00000003680	Taf6l	225895	0.853	0.883	0.841	0.875	0.808	0.853	0.814	0.852	0.84	0.839	mixed	-0.012	0.367	0.847
ENSMUSG00000038305.14	ENSMUSG00000038305	Spats2l	67198	0.168	0.16	0.139	0.108	0.104	0.128	0.149	0.136	0.171	0.157	TUTR	0.012	0.369	0.848
ENSMUSG00000028542.17	ENSMUSG00000028542	Slc6a9	14664	0.865	0.864	0.845	1	0.86	0.837	0.839	0.895	0.875	0.863	TUTR	-0.025	0.37	0.848
ENSMUSG00000073684.13	ENSMUSG00000073684	Faap20	67513	0.83	0.825	0.817	0.839	0.758	0.728	0.827	0.857	0.913	0.888	TUTR	0.029	0.37	0.848
ENSMUSG00000040521.11	ENSMUSG00000040521	Tsfm	66399	0.607	0.589	0.582	0.58	0.566	0.597	0.585	0.581	0.514	0.581	ALE	-0.013	0.37	0.848
ENSMUSG00000049659.15	ENSMUSG00000049659	Aftph	216549	0.733	0.751	0.761	0.772	0.808	0.744	0.778	0.774	0.847	0.769	TUTR	0.017	0.37	0.848
ENSMUSG00000041895.15	ENSMUSG00000041895	Wipi1	NA	0.493	0.479	0.609	0.459	0.536	0.535	0.505	0.557	0.521	0.58	ALE	0.025	0.369	0.848
ENSMUSG00000024953.16	ENSMUSG00000024953	Prdx5	54683	0.947	1	1	1	1	1	0.991	1	1	1	TUTR	0.009	0.37	0.848
ENSMUSG00000035725.13	ENSMUSG00000035725	Prkx	19108	0.87	0.9	0.873	0.905	0.891	0.896	0.875	0.871	0.931	0.924	ALE	0.011	0.369	0.848
ENSMUSG00000028676.17	ENSMUSG00000028676	Srsf10	14105	0.342	0.314	0.338	0.334	0.33	0.337	0.327	0.362	0.322	0.345	mixed	0.007	0.371	0.85
ENSMUSG00000026347.13	ENSMUSG00000026347	Tmem163	72160	0.04	0.046	0.042	0.01	0.037	0.055	0.086	0.025	0.03	0.032	TUTR	0.011	0.373	0.851
ENSMUSG00000028261.13	ENSMUSG00000028261	Ndufaf4	68493	0.677	0.67	0.596	0.631	0.614	0.8	0.644	0.504	0.705	0.753	TUTR	0.043	0.373	0.851
ENSMUSG00000028412.17	ENSMUSG00000028412	Slc44a1	100434	0.465	0.472	0.434	0.501	0.474	0.434	0.478	0.501	0.507	0.495	mixed	0.014	0.373	0.851
ENSMUSG00000033423.16	ENSMUSG00000033423	Eri3	140546	0.685	0.711	0.744	0.716	0.711	0.712	0.713	0.739	0.724	0.722	ALE	0.009	0.373	0.851
ENSMUSG00000032060.10	ENSMUSG00000032060	Cryab	12955	0.438	0.441	0.385	0.453	0.4	0.426	0.415	0.423	0.472	0.449	TUTR	0.014	0.373	0.851
ENSMUSG00000057914.15	ENSMUSG00000057914	Cacnb2	12296	0.665	0.752	0.773	0.81	0.743	0.699	0.808	0.846	0.778	0.752	mixed	0.028	0.374	0.852
ENSMUSG00000059857.15	ENSMUSG00000059857	Ntng1	80883	0.494	0.392	0.527	0.536	0.364	0.499	0.477	0.443	0.516	0.536	TUTR	0.031	0.374	0.852
ENSMUSG00000031292.14	ENSMUSG00000031292	Cdkl5	382253	0	0	0.01	0	0	0.005	0	0.03	0	0	ALE	0.005	0.374	0.852
ENSMUSG00000027708.14	ENSMUSG00000027708	Dcun1d1	114893	0.429	0.42	0.448	0.508	0.475	0.447	0.408	0.533	0.449	0.594	TUTR	0.03	0.376	0.855
ENSMUSG00000040025.17	ENSMUSG00000040025	Ythdf2	213541	0.817	0.676	0.722	0.712	0.788	0.794	0.752	0.826	0.724	0.747	TUTR	0.026	0.376	0.855
ENSMUSG00000030725.4	ENSMUSG00000030725	Lipt2	67164	1	0.785	1	0.859	1	0.862	1	1	0.751	0.736	TUTR	-0.059	0.376	0.855
ENSMUSG00000026049.11	ENSMUSG00000026049	Tex30	75623	0.31	0.47	0.618	0.658	0.591	1	0.597	0.683	0.545	0.329	TUTR	0.102	0.378	0.857
ENSMUSG00000058076.12	ENSMUSG00000058076	Sdhc	66052	0.094	0.095	0.098	0.091	0.1	0.096	0.088	0.103	0.102	0.102	TUTR	0.002	0.379	0.857
ENSMUSG00000042272.17	ENSMUSG00000042272	Sestd1	228071	0.743	0.534	0.477	0.374	0.291	0.429	0.586	0.317	0.302	0.415	TUTR	-0.074	0.38	0.857
ENSMUSG00000028107.14	ENSMUSG00000028107	Tars2	71807	0.915	0.938	0.931	0.941	0.931	0.902	0.931	0.941	0.93	0.92	ALE	-0.006	0.38	0.857
ENSMUSG00000000563.17	ENSMUSG00000000563	Atp5pb	11950	0.543	0.558	0.53	0.563	0.56	0.549	0.523	0.581	0.58	0.572	TUTR	0.01	0.38	0.857
ENSMUSG00000038525.16	ENSMUSG00000038525	Armc10	67211	0.739	0.811	0.81	0.785	0.818	0.834	0.774	0.811	0.796	0.819	TUTR	0.014	0.381	0.857
ENSMUSG00000055850.12	ENSMUSG00000055850	Rnf181	66510	0.983	0.971	0.972	0.984	0.965	0.977	0.961	0.979	0.966	0.972	TUTR	-0.004	0.378	0.857
ENSMUSG00000039257.11	ENSMUSG00000039257	Vstm2b	58188	0.015	0.038	0.022	0.015	0.031	0.025	0.018	0.018	0.028	0.01	TUTR	-0.004	0.381	0.857
ENSMUSG00000047139.9	ENSMUSG00000047139	Cd24a	12484	0.987	0.995	0.994	1	0.995	0.986	0.992	0.987	1	0.993	TUTR	-0.002	0.381	0.857
ENSMUSG00000039850.16	ENSMUSG00000039850	Endov	338371	0.943	0.91	0.989	0.894	0.902	0.98	0.969	0.977	0.855	0.976	mixed	0.023	0.381	0.857
ENSMUSG00000021040.15	ENSMUSG00000021040	Slirp	380773	0.004	0.003	0.003	0.001	0.002	0.001	0.004	0.001	0.002	0.002	TUTR	-0.001	0.379	0.857
ENSMUSG00000022253.14	ENSMUSG00000022253	Nadk2	68646	0.701	0.672	0.706	0.7	0.687	0.711	0.708	0.738	0.656	0.712	ALE	0.012	0.38	0.857
ENSMUSG00000033697.15	ENSMUSG00000033697	Arhgap39	223666	0.669	0.726	0.802	0.633	0.828	0.691	0.686	0.689	0.616	0.789	ALE	-0.038	0.377	0.857
ENSMUSG00000014767.16	ENSMUSG00000014767	Tbp	21374	0.218	0.399	0.283	0.352	0.318	0.286	0.184	0.283	0.347	0.307	TUTR	-0.033	0.381	0.857
ENSMUSG00000061950.17	ENSMUSG00000061950	Ppp4r1	70351	0.368	0.397	0.418	0.46	0.398	0.396	0.388	0.429	0.334	0.406	ALE	-0.017	0.378	0.857
ENSMUSG00000067242.11	ENSMUSG00000067242	Lgi1	56839	0.648	0.633	0.634	0.639	0.65	0.641	0.647	0.654	0.623	0.677	TUTR	0.007	0.379	0.857
ENSMUSG00000016534.15	ENSMUSG00000016534	Lamp2	16784	0.453	0.43	0.47	0.47	0.493	0.467	0.48	0.463	0.465	0.487	ALE	0.009	0.379	0.857
ENSMUSG00000045427.13	ENSMUSG00000045427	Hnrnph2	56258	0.62	0.651	0.72	0.767	0.692	0.699	0.722	0.859	0.583	0.801	TUTR	0.043	0.381	0.857
ENSMUSG00000006304.14	ENSMUSG00000006304	Arpc2	76709	0.574	0.614	0.652	0.651	0.568	0.596	0.603	0.579	0.634	0.561	TUTR	-0.017	0.387	0.858
ENSMUSG00000026721.15	ENSMUSG00000026721	Rabgap1l	29809	0.754	0.752	0.766	0.714	0.727	0.791	0.77	0.733	0.723	0.758	ALE	0.012	0.383	0.858
ENSMUSG00000015776.12	ENSMUSG00000015776	Med22	20933	0.326	0.296	0.292	0.297	0.292	0.327	0.309	0.309	0.327	0.276	TUTR	0.009	0.383	0.858
ENSMUSG00000026917.15	ENSMUSG00000026917	Wdr5	140858	0.57	0.655	0.756	0.716	0.631	0.509	0.523	0.666	0.612	0.782	TUTR	-0.048	0.386	0.858
ENSMUSG00000026883.17	ENSMUSG00000026883	Dab2ip	69601	1	1	0.938	1	1	1	0.905	1	1	0.941	mixed	-0.019	0.386	0.858
ENSMUSG00000015748.13	ENSMUSG00000015748	Prpf3	70767	0	0	0	0.5	0	0.098	0	0	0	0	TUTR	-0.08	0.387	0.858
ENSMUSG00000029190.19	ENSMUSG00000029190	D5Ertd579e	320661	0.842	0.837	0.826	0.779	0.851	0.814	0.83	0.843	0.843	0.865	mixed	0.012	0.386	0.858
ENSMUSG00000030291.12	ENSMUSG00000030291	Med21	108098	0.68	0.618	0.671	0.612	0.685	0.694	0.677	0.657	0.653	0.655	ALE	0.014	0.385	0.858
ENSMUSG00000040811.15	ENSMUSG00000040811	Eml2	72205	0.167	0.165	0.176	0.219	0.237	0.182	0.184	0.196	0.231	0.25	TUTR	0.016	0.387	0.858
ENSMUSG00000047554.14	ENSMUSG00000047554	Tmem41b	233724	0.215	0.237	0.205	0.25	0.297	0.235	0.233	0.207	0.18	0.264	TUTR	-0.017	0.385	0.858
ENSMUSG00000052889.11	ENSMUSG00000052889	Prkcb	18751	0.814	0.79	0.84	0.868	0.879	0.803	0.806	0.915	0.87	0.916	ALE	0.024	0.383	0.858
ENSMUSG00000032449.13	ENSMUSG00000032449	Slc25a36	192287	0.562	0.539	0.544	0.56	0.548	0.555	0.527	0.56	0.549	0.643	mixed	0.016	0.383	0.858
ENSMUSG00000091537.2	ENSMUSG00000091537	Tma7	66167	0.004	0.006	0.001	0.004	0.003	0.006	0.005	0.005	0.003	0.003	ALE	0	0.385	0.858
ENSMUSG00000035242.15	ENSMUSG00000035242	Oaz1	18245	0.691	0.674	0.674	0.652	0.663	0.678	0.596	0.727	0.785	0.693	TUTR	0.025	0.386	0.858
ENSMUSG00000054708.17	ENSMUSG00000054708	Ankrd24	70615	0	0.007	0	0.043	0.016	0	0.018	0.036	0.01	0.05	TUTR	0.01	0.382	0.858
ENSMUSG00000015837.15	ENSMUSG00000015837	Sqstm1	18412	0.368	0.37	0.376	0.369	0.373	0.371	0.363	0.379	0.387	0.373	TUTR	0.004	0.383	0.858
ENSMUSG00000006127.9	ENSMUSG00000006127	Inpp5k	19062	0.62	0.558	0.629	0.594	0.724	0.607	0.649	0.805	0.589	0.661	TUTR	0.037	0.386	0.858
ENSMUSG00000066392.11	ENSMUSG00000066392	Nrxn3	18191	0.833	0.821	0.825	0.946	0.865	0.851	0.792	0.929	0.943	0.921	TUTR	0.029	0.386	0.858
ENSMUSG00000021481.11	ENSMUSG00000021481	Zfp346	26919	0.544	0.51	0.598	0.611	0.702	0.658	0.617	0.647	0.608	0.577	TUTR	0.028	0.385	0.858
ENSMUSG00000022362.13	ENSMUSG00000022362	Gm29394	NA	0.794	0.694	0.693	0.755	0.793	0.636	0.622	0.759	0.756	0.792	ALE	-0.033	0.386	0.858
ENSMUSG00000036167.15	ENSMUSG00000036167	Pphln1	223828	1	0.944	1	1	1	1	1	0.952	0.905	1	TUTR	-0.018	0.387	0.858
ENSMUSG00000024369.16	ENSMUSG00000024369	Nelfe	27632	0.142	0.239	0.219	0.117	0.247	0.207	0.275	0.208	0.204	0.191	TUTR	0.024	0.383	0.858
ENSMUSG00000031425.15	ENSMUSG00000031425	Plp1	18823	0.245	0.241	0.267	0.272	0.294	0.239	0.234	0.303	0.297	0.33	TUTR	0.017	0.384	0.858
ENSMUSG00000026109.14	ENSMUSG00000026109	Tmeff2	56363	0.997	1	1	0.996	0.999	0.997	0.998	1	0.998	0.994	ALE	-0.001	0.389	0.859
ENSMUSG00000074884.12	ENSMUSG00000074884	Serf2	378702	0.213	0.197	0.197	0.151	0.17	0.199	0.191	0.168	0.147	0.166	TUTR	-0.012	0.388	0.859
ENSMUSG00000038346.18	ENSMUSG00000038346	Zfp384	269800	0.452	1	1	1	1	1	1	0.379	0.309	1	TUTR	-0.152	0.389	0.859
ENSMUSG00000061286.7	ENSMUSG00000061286	Exosc5	27998	0.006	0.005	0.007	0.002	0.002	0.005	0.005	0.003	0.003	0.001	ALE	-0.001	0.389	0.859
ENSMUSG00000018379.17	ENSMUSG00000018379	Srsf1	110809	0.714	0.717	0.711	0.728	0.736	0.733	0.688	0.69	0.712	0.738	TUTR	-0.009	0.388	0.859
ENSMUSG00000058756.13	ENSMUSG00000058756	Thra	21833	0.724	0.728	0.733	0.732	0.737	0.719	0.725	0.751	0.737	0.748	ALE	0.005	0.389	0.859
ENSMUSG00000026385.16	ENSMUSG00000026385	Dbi	13167	0.19	0.165	0.177	0.179	0.175	0.175	0.187	0.179	0.188	0.176	TUTR	0.004	0.39	0.86
ENSMUSG00000028797.20	ENSMUSG00000028797	Tmem234	76799	0.435	0.378	0.499	0.462	0.464	0.422	0.423	0.507	0.476	0.524	TUTR	0.022	0.39	0.86
ENSMUSG00000023791.15	ENSMUSG00000023791	Pigx	72084	0.499	0.562	0.658	0.432	0.515	0.738	0.417	0.446	0.447	0.298	TUTR	-0.064	0.39	0.86
ENSMUSG00000026425.15	ENSMUSG00000026425	Srgap2	14270	0.528	0.542	0.503	0.482	0.493	0.509	0.553	0.493	0.442	0.465	mixed	-0.018	0.392	0.861
ENSMUSG00000062169.13	ENSMUSG00000062169	Cnih4	98417	0.398	0.545	0.573	0.362	0.529	0.436	0.508	0.382	0.334	0.528	TUTR	-0.043	0.391	0.861
ENSMUSG00000028423.15	ENSMUSG00000028423	Nfx1	74164	0.481	0.464	0.468	0.455	0.488	0.462	0.489	0.462	0.46	0.448	mixed	-0.007	0.391	0.861
ENSMUSG00000029600.10	ENSMUSG00000029600	Rita1	100764	0.227	0.202	0.219	0.196	0.27	0.25	0.205	0.169	0.202	0.216	ALE	-0.015	0.392	0.861
ENSMUSG00000032307.16	ENSMUSG00000032307	Ube2q2	109161	0.687	0.634	0.688	0.778	0.701	0.609	0.612	0.853	0.837	0.81	TUTR	0.046	0.392	0.861
ENSMUSG00000032405.10	ENSMUSG00000032405	Pias1	56469	0.958	0.983	0.934	0.986	0.862	0.935	0.933	0.966	0.879	0.904	mixed	-0.022	0.391	0.861
ENSMUSG00000022935.15	ENSMUSG00000022935	Grik1	14805	1	1	0.975	1	1	1	0.989	0.97	1	0.987	ALE	-0.006	0.392	0.861
ENSMUSG00000003038.15	ENSMUSG00000003038	Hmgn2	15331	0.811	0.822	0.839	0.832	0.834	0.827	0.832	0.815	0.811	0.828	TUTR	-0.005	0.393	0.863
ENSMUSG00000003411.10	ENSMUSG00000003411	Rab3b	69908	0.049	0.052	0.051	0.034	0.037	0.049	0.052	0.033	0.033	0.034	TUTR	-0.005	0.395	0.864
ENSMUSG00000030231.11	ENSMUSG00000030231	Plekha5	109135	0.735	0.664	0.743	0.727	0.719	0.701	0.722	0.707	0.75	0.793	ALE	0.017	0.395	0.864
ENSMUSG00000006362.16	ENSMUSG00000006362	Cbfa2t3	12398	0.385	0.291	0.415	0.386	0.44	0.369	0.366	0.407	0.478	0.423	TUTR	0.026	0.395	0.864
ENSMUSG00000050132.13	ENSMUSG00000050132	Sarm1	237868	0.257	0.324	0.195	0.243	0.293	0.246	0.314	0.217	0.217	0.203	TUTR	-0.023	0.395	0.864
ENSMUSG00000047126.17	ENSMUSG00000047126	Cltc	67300	0.384	0.37	0.397	0.48	0.442	0.345	0.329	0.429	0.411	0.441	TUTR	-0.024	0.395	0.864
ENSMUSG00000027180.12	ENSMUSG00000027180	Fbxo3	57443	0.422	0.325	0.352	0.391	0.347	0.404	0.361	0.351	0.415	0.388	mixed	0.017	0.396	0.865
ENSMUSG00000032599.12	ENSMUSG00000032599	Ip6k2	76500	0.635	0.625	0.654	0.601	0.661	0.642	0.63	0.675	0.623	0.662	mixed	0.011	0.396	0.865
ENSMUSG00000029153.11	ENSMUSG00000029153	Ociad2	433904	0.707	0.658	0.684	0.705	0.754	0.736	0.647	0.714	0.627	0.685	TUTR	-0.02	0.397	0.866
ENSMUSG00000000184.12	ENSMUSG00000000184	Ccnd2	12444	0.308	0.285	0.243	0.142	0.189	0.265	0.29	0.161	0.144	0.135	ALE	-0.034	0.397	0.866
ENSMUSG00000031982.5	ENSMUSG00000031982	Arv1	68865	0.701	0.649	0.634	0.672	0.647	0.662	0.603	0.709	0.692	0.736	ALE	0.019	0.397	0.866
ENSMUSG00000027339.15	ENSMUSG00000027339	Rassf2	215653	0.085	0.098	0.094	0.098	0.084	0.104	0.1	0.072	0.075	0.08	TUTR	-0.006	0.399	0.867
ENSMUSG00000017943.15	ENSMUSG00000017943	Gdap1l1	228858	0.232	0.24	0.226	0.205	0.22	0.236	0.241	0.208	0.229	0.242	TUTR	0.006	0.399	0.867
ENSMUSG00000017670.16	ENSMUSG00000017670	Elmo2	140579	0.477	0.469	0.479	0.471	0.481	0.475	0.472	0.489	0.482	0.474	mixed	0.003	0.398	0.867
ENSMUSG00000029821.15	ENSMUSG00000029821	Gsdme	54722	0.037	0.039	0.025	0.035	0.045	0.047	0.031	0.027	0.029	0.028	ALE	-0.004	0.398	0.867
ENSMUSG00000048277.15	ENSMUSG00000048277	Syngr2	20973	0.621	0.644	0.679	0.662	0.694	0.623	0.606	0.667	0.702	0.617	TUTR	-0.017	0.399	0.867
ENSMUSG00000035521.13	ENSMUSG00000035521	Gnptg	214505	0.094	0.104	0.095	0.07	0.084	0.093	0.096	0.076	0.076	0.078	TUTR	-0.005	0.398	0.867
ENSMUSG00000027680.15	ENSMUSG00000027680	Fxr1	14359	0.474	0.481	0.477	0.505	0.491	0.465	0.49	0.5	0.487	0.534	TUTR	0.009	0.402	0.868
ENSMUSG00000054942.13	ENSMUSG00000054942	Miga1	215708	0.618	0.631	0.68	0.665	0.687	0.611	0.622	0.709	0.707	0.746	mixed	0.023	0.4	0.868
ENSMUSG00000028618.11	ENSMUSG00000028618	Tmem59	56374	0.824	0.788	0.838	0.89	0.933	0.793	0.779	1	0.945	0.954	TUTR	0.039	0.402	0.868
ENSMUSG00000107283.3	ENSMUSG00000107283	Mpv17	17527	0.781	0.772	0.769	0.786	0.808	0.781	0.647	0.788	0.781	0.806	mixed	-0.022	0.401	0.868
ENSMUSG00000033773.14	ENSMUSG00000033773	Rpap2	231571	0.898	0.86	0.849	0.903	0.868	0.858	0.858	0.845	0.863	0.9	ALE	-0.011	0.401	0.868
ENSMUSG00000064307.13	ENSMUSG00000064307	Lrrc51	69358	0.674	0.564	1	0.614	0.641	1	0.805	0.748	0.664	0.657	TUTR	0.076	0.401	0.868
ENSMUSG00000040325.16	ENSMUSG00000040325	Dcaf1	321006	0.694	0.76	0.774	0.756	0.849	0.773	0.821	0.814	0.812	0.729	TUTR	0.023	0.4	0.868
ENSMUSG00000038822.15	ENSMUSG00000038822	Hace1	209462	0.305	0.242	0.356	0.398	0.291	0.326	0.278	0.347	0.35	0.431	mixed	0.028	0.401	0.868
ENSMUSG00000020628.15	ENSMUSG00000020628	Trappc12	217449	0.895	0.872	0.87	0.874	0.886	0.854	0.854	0.874	0.894	0.885	ALE	-0.007	0.4	0.868
ENSMUSG00000025420.13	ENSMUSG00000025420	Katnal2	71206	0.775	0.763	0.767	0.792	0.803	0.765	0.782	0.849	0.777	0.79	mixed	0.013	0.402	0.868
ENSMUSG00000060675.13	ENSMUSG00000060675	Plaat3	225845	0.632	0.607	0.673	0.614	0.607	0.697	0.685	0.631	0.574	0.642	mixed	0.019	0.402	0.868
ENSMUSG00000003184.15	ENSMUSG00000003184	Irf3	54131	0.219	0.505	0.411	0.509	0.41	0.503	0.5	0.381	0.396	0.5	TUTR	0.045	0.403	0.869
ENSMUSG00000020612.16	ENSMUSG00000020612	Prkar1a	19084	0.763	0.756	0.778	0.79	0.798	0.767	0.777	0.805	0.774	0.805	ALE	0.009	0.403	0.869
ENSMUSG00000051185.9	ENSMUSG00000051185	Fam174a	67698	0.848	0.829	0.829	0.824	0.829	0.841	0.836	0.821	0.813	0.823	ALE	-0.005	0.405	0.871
ENSMUSG00000002963.17	ENSMUSG00000002963	Pnkp	59047	0.129	0.123	0.126	0.055	0.151	0.155	0.127	0.076	0.069	0.065	TUTR	-0.019	0.405	0.871
ENSMUSG00000030846.15	ENSMUSG00000030846	Tial1	21843	0.491	0.442	0.544	0.422	0.481	0.486	0.469	0.409	0.462	0.46	TUTR	-0.019	0.404	0.871
ENSMUSG00000020111.15	ENSMUSG00000020111	Micu1	216001	0.984	0.989	0.982	0.965	0.991	0.984	0.98	0.992	0.986	0.988	ALE	0.004	0.405	0.871
ENSMUSG00000062115.15	ENSMUSG00000062115	Rai1	19377	0.838	0.788	0.851	0.84	0.862	0.814	0.808	0.885	0.871	0.881	ALE	0.016	0.405	0.871
ENSMUSG00000025940.6	ENSMUSG00000025940	Tmem70	70397	0.069	0.039	0.052	0.06	0.074	0.077	0.037	0.023	0.038	0.073	TUTR	-0.009	0.415	0.872
ENSMUSG00000025931.15	ENSMUSG00000025931	Paqr8	74229	1	0.968	0.976	0.983	0.985	0.958	1	0.996	1	0.994	TUTR	0.008	0.409	0.872
ENSMUSG00000041439.15	ENSMUSG00000041439	Mfsd6	98682	0.709	0.704	0.684	0.733	0.756	0.699	0.711	0.779	0.695	0.793	mixed	0.018	0.412	0.872
ENSMUSG00000026020.9	ENSMUSG00000026020	Nop58	55989	0.145	0.108	0.106	0.068	0.09	0.13	0.126	0.061	0.061	0.063	TUTR	-0.015	0.417	0.872
ENSMUSG00000026527.13	ENSMUSG00000026527	Rgs7	24012	0.633	0.628	0.652	0.617	0.638	0.611	0.63	0.664	0.651	0.653	TUTR	0.008	0.416	0.872
ENSMUSG00000053963.7	ENSMUSG00000053963	Stum	381310	0.775	0.739	0.784	0.679	0.735	0.74	0.764	0.707	0.687	0.729	TUTR	-0.017	0.413	0.872
ENSMUSG00000005089.15	ENSMUSG00000005089	Slc1a2	20511	0.876	0.861	0.887	0.848	0.854	0.87	0.869	0.863	0.878	0.874	mixed	0.006	0.418	0.872
ENSMUSG00000032869.15	ENSMUSG00000032869	Psmf1	228769	0.162	0.152	0.151	0.123	0.159	0.159	0.188	0.161	0.131	0.151	TUTR	0.009	0.411	0.872
ENSMUSG00000038324.13	ENSMUSG00000038324	Trpc4ap	56407	0.761	0.807	0.896	0.874	0.82	0.929	0.635	0.733	0.781	0.867	TUTR	-0.043	0.409	0.872
ENSMUSG00000040774.15	ENSMUSG00000040774	Cept1	99712	0.003	0.008	0.01	0.009	0.009	0.011	0.007	0.009	0.004	0.018	TUTR	0.002	0.409	0.872
ENSMUSG00000028488.15	ENSMUSG00000028488	Sh3gl2	20404	0.213	0.214	0.222	0.238	0.247	0.221	0.214	0.25	0.229	0.262	ALE	0.008	0.412	0.872
ENSMUSG00000028657.14	ENSMUSG00000028657	Ppt1	19063	0.663	0.693	0.692	0.708	0.701	0.679	0.673	0.752	0.688	0.73	ALE	0.013	0.409	0.872
ENSMUSG00000028988.13	ENSMUSG00000028988	Ctnnbip1	67087	0.704	0.674	0.782	0.609	0.626	0.773	0.738	0.651	0.643	0.743	TUTR	0.031	0.406	0.872
ENSMUSG00000035456.9	ENSMUSG00000035456	Prdm8	77630	0.009	0.005	0.007	0.009	0.003	0.007	0.005	0.008	0.006	0.015	TUTR	0.001	0.407	0.872
ENSMUSG00000029390.13	ENSMUSG00000029390	Tmed2	56334	0.688	0.767	0.703	0.751	0.791	0.669	0.712	0.877	0.788	0.809	TUTR	0.031	0.411	0.872
ENSMUSG00000041468.7	ENSMUSG00000041468	Gpr12	14738	0.421	0.399	0.483	0.435	0.494	0.495	0.44	0.422	0.401	0.371	TUTR	-0.02	0.412	0.872
ENSMUSG00000029838.11	ENSMUSG00000029838	Ptn	19242	0.899	0.895	0.901	0.893	0.904	0.897	0.895	0.905	0.9	0.906	ALE	0.003	0.41	0.872
ENSMUSG00000007833.15	ENSMUSG00000007833	Aldh16a1	69748	0.385	0.25	0.219	0.213	0.303	0.276	0.185	0.275	0.182	0.3	mixed	-0.03	0.41	0.872
ENSMUSG00000030551.14	ENSMUSG00000030551	Nr2f2	11819	0.441	0.356	0.36	0.419	0.455	0.39	0.367	0.444	0.356	0.38	TUTR	-0.019	0.419	0.872
ENSMUSG00000039428.11	ENSMUSG00000039428	Tmem135	72759	0.95	0.96	0.953	0.958	0.978	0.943	0.952	0.955	0.965	0.961	ALE	-0.005	0.414	0.872
ENSMUSG00000030888.14	ENSMUSG00000030888	Rrp8	101867	0.333	0.295	0.241	0.217	0.233	0.202	0.32	0.348	0.287	0.284	TUTR	0.024	0.413	0.872
ENSMUSG00000030782.16	ENSMUSG00000030782	Tgfb1i1	21804	0.506	0.512	0.508	0.507	0.501	0.508	0.514	0.504	0.509	0.508	TUTR	0.002	0.407	0.872
ENSMUSG00000044433.16	ENSMUSG00000044433	Camsap3	69697	0.597	0.57	0.5	0.5	0.824	0.5	0.588	0.782	0.531	1	TUTR	0.082	0.417	0.872
ENSMUSG00000004626.14	ENSMUSG00000004626	Stxbp2	20911	0.359	0.358	0.42	0.45	0.281	0.337	0.614	0.301	0.363	0.494	TUTR	0.048	0.415	0.872
ENSMUSG00000031556.6	ENSMUSG00000031556	Tm2d2	69742	0.696	0.734	0.682	0.861	0.759	0.697	0.617	0.748	0.728	0.784	TUTR	-0.031	0.413	0.872
ENSMUSG00000038069.6	ENSMUSG00000038069	Cdkn2aip	70925	0.515	0.586	0.647	0.638	0.631	0.524	0.715	0.587	0.662	0.688	TUTR	0.032	0.413	0.872
ENSMUSG00000031858.16	ENSMUSG00000031858	Mau2	74549	0.22	0.282	0.255	0.233	0.182	0.178	0.202	0.238	0.219	0.255	TUTR	-0.016	0.414	0.872
ENSMUSG00000013150.15	ENSMUSG00000013150	Gfod2	70575	0.897	0.696	0.74	0.661	0.762	0.761	0.728	0.77	0.848	0.818	TUTR	0.034	0.416	0.872
ENSMUSG00000062270.13	ENSMUSG00000062270	Morf4l1	21761	0.479	0.488	0.476	0.482	0.486	0.503	0.497	0.527	0.467	0.462	TUTR	0.009	0.418	0.872
ENSMUSG00000032503.18	ENSMUSG00000032503	Arpp21	74100	0.427	0.431	0.452	0.375	0.415	0.404	0.449	0.385	0.329	0.44	mixed	-0.019	0.414	0.872
ENSMUSG00000059554.12	ENSMUSG00000059554	Ccdc28a	215814	0.919	0.919	0.922	0.932	0.931	0.921	0.927	0.945	0.915	0.938	mixed	0.004	0.414	0.872
ENSMUSG00000075706.10	ENSMUSG00000075706	Gpx4	625249	0.895	0.892	0.92	0.959	0.942	0.868	0.931	0.876	0.8	1	TUTR	-0.027	0.416	0.872
ENSMUSG00000006728.12	ENSMUSG00000006728	Cdk4	12567	0.101	0.109	0.095	0.123	0.097	0.114	0.099	0.108	0.119	0.108	TUTR	0.005	0.408	0.872
ENSMUSG00000020821.17	ENSMUSG00000020821	Kif1c	16562	0.392	0.44	0.502	0.477	0.489	0.493	0.453	0.489	0.449	0.499	mixed	0.017	0.418	0.872
ENSMUSG00000000804.14	ENSMUSG00000000804	Usp32	237898	0.681	0.661	0.718	0.735	0.731	0.682	0.673	0.765	0.739	0.756	TUTR	0.018	0.415	0.872
ENSMUSG00000059923.13	ENSMUSG00000059923	Grb2	14784	1	0.976	0.991	0.964	0.979	1	1	1	0.963	0.983	TUTR	0.007	0.41	0.872
ENSMUSG00000025130.11	ENSMUSG00000025130	P4hb	18453	0.799	0.884	0.821	0.875	0.871	0.774	0.903	0.906	0.877	0.901	TUTR	0.022	0.419	0.872
ENSMUSG00000021557.14	ENSMUSG00000021557	Agtpbp1	67269	0.658	0.621	0.717	0.696	0.73	0.636	0.645	0.753	0.741	0.779	ALE	0.027	0.414	0.872
ENSMUSG00000021458.16	ENSMUSG00000021458	Aopep	72061	0.273	0.225	0.235	0.279	0.267	0.255	0.249	0.246	0.234	0.253	ALE	-0.009	0.419	0.872
ENSMUSG00000034194.17	ENSMUSG00000034194	R3hcc1	71843	0.52	0.384	0.515	0.512	0.404	0.477	0.507	0.543	0.436	0.501	TUTR	0.026	0.415	0.872
ENSMUSG00000022186.14	ENSMUSG00000022186	Oxct1	67041	0.717	0.745	0.727	0.756	0.78	0.743	0.738	0.796	0.738	0.769	TUTR	0.012	0.414	0.872
ENSMUSG00000015002.17	ENSMUSG00000015002	Efr3a	76740	0.895	0.886	0.911	0.924	0.932	0.889	0.896	0.941	0.929	0.948	ALE	0.011	0.411	0.872
ENSMUSG00000089715.11	ENSMUSG00000089715	Cbx6	494448	0.988	0.985	0.986	0.994	0.991	0.991	0.989	0.993	0.988	0.99	TUTR	0.001	0.409	0.872
ENSMUSG00000004071.12	ENSMUSG00000004071	Cdip1	66626	0.224	0.24	0.229	0.217	0.196	0.226	0.229	0.206	0.204	0.207	mixed	-0.007	0.411	0.872
ENSMUSG00000022707.16	ENSMUSG00000022707	Gbe1	74185	0.795	0.779	0.776	0.841	0.869	0.813	0.825	0.843	0.827	0.822	ALE	0.014	0.418	0.872
ENSMUSG00000025728.15	ENSMUSG00000025728	Pigq	14755	0.737	0.727	0.765	0.757	0.835	0.722	0.764	0.831	0.777	0.831	mixed	0.021	0.417	0.872
ENSMUSG00000015461.15	ENSMUSG00000015461	Atf6b	12915	0.641	0.637	0.506	0.647	0.653	0.568	0.561	0.629	0.628	0.58	TUTR	-0.024	0.41	0.872
ENSMUSG00000061207.11	ENSMUSG00000061207	Stk19	54402	0.634	0.59	0.584	0.61	0.582	0.585	0.6	0.576	0.629	0.547	TUTR	-0.013	0.408	0.872
ENSMUSG00000023942.15	ENSMUSG00000023942	Slc29a1	63959	1	0.764	0.77	0.648	0.785	1	0.685	1	0.759	0.844	TUTR	0.065	0.408	0.872
ENSMUSG00000067148.15	ENSMUSG00000067148	Polr1c	20016	0.614	0.657	0.54	0.857	0.468	0.511	0.589	0.732	0.58	0.414	TUTR	-0.062	0.417	0.872
ENSMUSG00000033475.15	ENSMUSG00000033475	Tomm6	66119	0.94	0.927	0.933	0.935	0.927	0.941	0.938	0.926	0.93	0.942	TUTR	0.003	0.411	0.872
ENSMUSG00000024511.15	ENSMUSG00000024511	Rab27b	80718	0.388	0.309	0.304	0.261	0.249	0.346	0.311	0.253	0.214	0.263	TUTR	-0.025	0.417	0.872
ENSMUSG00000025885.18	ENSMUSG00000025885	Myo5b	17919	0.273	0.248	0.235	0.213	0.233	0.221	0.253	0.245	0.211	0.225	TUTR	-0.009	0.412	0.872
ENSMUSG00000041607.16	ENSMUSG00000041607	Mbp	17196	0.97	0.969	0.972	0.975	0.973	0.969	0.97	0.977	0.975	0.975	ALE	0.001	0.416	0.872
ENSMUSG00000031174.17	ENSMUSG00000031174	Rpgr	19893	0.614	0.623	0.673	0.65	0.566	0.651	0.667	0.638	0.592	0.662	mixed	0.017	0.412	0.872
ENSMUSG00000031428.11	ENSMUSG00000031428	Zcchc18	66995	0.513	0.511	0.511	0.509	0.509	0.513	0.511	0.509	0.511	0.513	TUTR	0	0.406	0.872
ENSMUSG00000037503.12	ENSMUSG00000037503	Fam168b	214469	0.462	0.412	0.49	0.471	0.476	0.451	0.424	0.484	0.52	0.514	TUTR	0.017	0.426	0.873
ENSMUSG00000026024.14	ENSMUSG00000026024	Als2	74018	0.402	0.349	0.362	0.402	0.317	0.377	0.389	0.361	0.339	0.459	TUTR	0.019	0.431	0.873
ENSMUSG00000026344.9	ENSMUSG00000026344	Lypd1	72585	0.682	0.7	0.663	0.672	0.652	0.707	0.703	0.635	0.69	0.69	TUTR	0.011	0.422	0.873
ENSMUSG00000026933.17	ENSMUSG00000026933	Camsap1	227634	0.669	0.709	0.547	0.898	0.692	0.712	0.606	0.873	0.656	1	TUTR	0.066	0.429	0.873
ENSMUSG00000068264.11	ENSMUSG00000068264	Ap5s1	69596	1	1	0.971	1	0.961	0.97	1	1	1	1	mixed	0.008	0.421	0.873
ENSMUSG00000037730.13	ENSMUSG00000037730	Mynn	80732	0.216	0.229	0.194	0.205	0.246	0.313	0.298	0.194	0.19	0.199	TUTR	0.021	0.427	0.873
ENSMUSG00000027763.13	ENSMUSG00000027763	Mbnl1	56758	0.996	1	1	1	1	0.999	1	1	1	1	TUTR	0.001	0.423	0.873
ENSMUSG00000028020.16	ENSMUSG00000028020	Glrb	14658	0.608	0.612	0.591	0.652	0.632	0.603	0.594	0.673	0.626	0.669	mixed	0.014	0.429	0.873
ENSMUSG00000060671.12	ENSMUSG00000060671	Atp8b2	54667	0.568	0.651	0.615	0.519	0.622	0.696	0.575	0.618	0.595	0.603	TUTR	0.022	0.429	0.873
ENSMUSG00000027890.17	ENSMUSG00000027890	Gstm4	14865	0.586	0.483	0.536	0.659	0.866	0.633	0.499	1	0.676	0.706	TUTR	0.077	0.425	0.873
ENSMUSG00000028189.12	ENSMUSG00000028189	Ctbs	74245	0.676	0.823	0.786	0.919	0.945	0.979	0.838	0.875	0.892	0.778	TUTR	0.042	0.424	0.873
ENSMUSG00000029162.15	ENSMUSG00000029162	Khk	16548	1	1	1	0.729	1	1	0.597	0.775	1	1	TUTR	-0.072	0.424	0.873
ENSMUSG00000029211.11	ENSMUSG00000029211	Gabra4	14397	0.638	0.617	0.653	0.696	0.702	0.584	0.584	0.695	0.659	0.68	TUTR	-0.021	0.428	0.873
ENSMUSG00000042605.15	ENSMUSG00000042605	Atxn2	20239	0.879	0.868	0.994	0.81	1	0.87	0.871	0.99	1	0.993	TUTR	0.035	0.429	0.873
ENSMUSG00000083012.8	ENSMUSG00000083012	Fam220a	NA	0.878	0.865	0.861	0.832	0.836	0.878	0.881	0.781	0.812	0.843	ALE	-0.015	0.423	0.873
ENSMUSG00000038784.13	ENSMUSG00000038784	Cnot4	53621	0.713	0.679	0.703	0.523	0.688	0.717	0.701	0.723	0.441	0.452	mixed	-0.054	0.421	0.873
ENSMUSG00000029833.17	ENSMUSG00000029833	Trim24	21848	0.673	0.724	0.847	1	0.728	1	0.607	1	1	0.733	TUTR	0.074	0.427	0.873
ENSMUSG00000052144.8	ENSMUSG00000052144	Ppp4r2	232314	0.838	0.815	0.825	0.867	1	0.834	0.893	1	0.816	0.986	TUTR	0.037	0.426	0.873
ENSMUSG00000000399.10	ENSMUSG00000000399	Ndufa9	66108	0.149	0.153	0.117	0.115	0.13	0.162	0.168	0.125	0.123	0.131	TUTR	0.009	0.426	0.873
ENSMUSG00000068566.12	ENSMUSG00000068566	Myadm	50918	0.663	0.67	0.667	0.671	0.669	0.667	0.666	0.671	0.65	0.671	TUTR	-0.003	0.425	0.873
ENSMUSG00000035674.13	ENSMUSG00000035674	Ndufa3	NA	0.977	0.984	0.992	0.973	0.973	0.979	0.991	0.992	0.967	0.992	TUTR	0.004	0.431	0.873
ENSMUSG00000046792.8	ENSMUSG00000046792	Zfp787	67109	0.785	0.908	0.923	0.648	0.82	0.903	0.746	0.778	0.505	0.845	mixed	-0.062	0.423	0.873
ENSMUSG00000030534.13	ENSMUSG00000030534	Vps33b	233405	0.358	0.269	0	0	0.262	0.295	0	0.165	0	0.097	ALE	-0.067	0.432	0.873
ENSMUSG00000061119.7	ENSMUSG00000061119	Prcp	72461	0.237	0.118	0.095	0.034	0.068	0.132	0.183	0.144	0.109	0.119	TUTR	0.027	0.421	0.873
ENSMUSG00000053111.13	ENSMUSG00000053111	Fank1	66930	0.58	0.627	0.431	0.807	0.686	0.788	0.767	0.546	0.528	0.827	TUTR	0.065	0.421	0.873
ENSMUSG00000059897.5	ENSMUSG00000059897	Zfp930	234358	0.726	0.533	0.744	0.613	0.576	0.61	0.577	0.785	0.686	0.741	TUTR	0.042	0.423	0.873
ENSMUSG00000031778.13	ENSMUSG00000031778	Cx3cl1	20312	0.793	0.782	0.785	0.784	0.826	0.77	0.785	0.813	0.813	0.843	mixed	0.011	0.43	0.873
ENSMUSG00000031917.12	ENSMUSG00000031917	Nip7	66164	0.443	0.411	0.399	0.35	0.387	0.411	0.381	0.359	0.394	0.382	TUTR	-0.013	0.426	0.873
ENSMUSG00000032059.13	ENSMUSG00000032059	Alg9	102580	0.718	0.667	0.728	0.614	0.739	0.729	0.659	0.681	0.726	0.786	TUTR	0.023	0.429	0.873
ENSMUSG00000034858.16	ENSMUSG00000034858	Fam214a	235493	0.56	0.619	0.698	0.596	0.716	0.632	0.71	0.681	0.562	0.769	TUTR	0.033	0.431	0.873
ENSMUSG00000032251.12	ENSMUSG00000032251	Irak1bp1	65099	0.269	0.265	0.291	0.238	0.21	0.27	0.308	0.263	0.22	0.285	TUTR	0.014	0.425	0.873
ENSMUSG00000037286.15	ENSMUSG00000037286	Stag1	20842	0.667	0.689	0.745	0.515	0.743	0.602	0.64	0.659	1	0.758	TUTR	0.06	0.428	0.873
ENSMUSG00000032492.14	ENSMUSG00000032492	Pth1r	19228	0.1	0	0	0.182	0	0.065	0.405	0.047	0	0.063	TUTR	0.06	0.424	0.873
ENSMUSG00000039697.16	ENSMUSG00000039697	Ncoa7	211329	0.524	0.483	0.516	0.553	0.588	0.493	0.496	0.633	0.557	0.607	mixed	0.024	0.422	0.873
ENSMUSG00000018474.17	ENSMUSG00000018474	Chd3	216848	0.443	0.379	0.451	0.477	0.502	0.45	0.394	0.45	0.386	0.475	TUTR	-0.019	0.429	0.873
ENSMUSG00000020817.16	ENSMUSG00000020817	Rabep1	54189	0.698	0.672	0.759	0.772	0.79	0.705	0.737	0.778	0.771	0.801	mixed	0.02	0.431	0.873
ENSMUSG00000019437.17	ENSMUSG00000019437	Tlcd1	68385	0.647	0.624	0.672	0.596	0.561	0.655	0.579	0.564	0.62	0.59	mixed	-0.018	0.423	0.873
ENSMUSG00000038453.16	ENSMUSG00000038453	Srcin1	56013	0.728	0.69	0.694	0.734	0.731	0.688	0.662	0.718	0.691	0.753	ALE	-0.013	0.432	0.873
ENSMUSG00000017417.14	ENSMUSG00000017417	Plxdc1	72324	0.757	0.81	0.817	0.893	0.826	0.831	0.675	0.835	0.794	0.834	mixed	-0.027	0.432	0.873
ENSMUSG00000003518.13	ENSMUSG00000003518	Dusp3	72349	0.908	0.865	0.885	0.868	0.878	0.857	0.881	0.88	0.927	0.913	mixed	0.011	0.42	0.873
ENSMUSG00000018411.17	ENSMUSG00000018411	Mapt	17762	0.957	1	1	1	1	0.973	0.917	1	1	1	TUTR	-0.013	0.42	0.873
ENSMUSG00000034341.17	ENSMUSG00000034341	Wbp2	22378	0.799	0.776	0.84	0.84	0.908	0.835	0.78	0.887	0.856	0.925	TUTR	0.024	0.427	0.873
ENSMUSG00000044067.6	ENSMUSG00000044067	Gpr22	73010	0.76	0.712	0.798	0.791	0.804	0.784	0.739	0.79	0.825	0.808	TUTR	0.016	0.425	0.873
ENSMUSG00000069171.13	ENSMUSG00000069171	Nr2f1	13865	1	0.9	0.885	0.92	1	1	1	0.974	0.923	0.918	TUTR	0.022	0.429	0.873
ENSMUSG00000022094.15	ENSMUSG00000022094	Slc39a14	213053	1	1	1	0.971	1	1	0.885	1	1	1	TUTR	-0.017	0.425	0.873
ENSMUSG00000064061.13	ENSMUSG00000064061	Dzip3	224170	0.7	0.65	0.713	0.733	0.696	0.636	0.665	0.766	0.779	0.763	mixed	0.024	0.43	0.873
ENSMUSG00000024122.16	ENSMUSG00000024122	Pdpk1	18607	0.831	0.789	0.82	0.835	0.884	0.798	0.805	0.854	0.895	0.905	mixed	0.019	0.423	0.873
ENSMUSG00000024909.14	ENSMUSG00000024909	Efemp2	58859	0.547	0.537	0.503	0.508	0.498	0.547	0.459	0.531	0.555	0.583	mixed	0.016	0.432	0.873
ENSMUSG00000024959.13	ENSMUSG00000024959	Bad	12015	0.993	1	0.994	0.998	1	0.997	0.986	0.996	1	0.996	ALE	-0.002	0.431	0.873
ENSMUSG00000025085.16	ENSMUSG00000025085	Ablim1	226251	0.469	0.499	0.668	0.633	0.818	0.418	0.445	0.542	0.569	0.783	mixed	-0.066	0.42	0.873
ENSMUSG00000046873.18	ENSMUSG00000046873	Mbtps2	270669	0.89	0.872	0.88	0.893	0.89	0.862	0.878	0.875	0.893	0.892	ALE	-0.005	0.43	0.873
ENSMUSG00000031367.15	ENSMUSG00000031367	Ap1s2	108012	0.491	0.476	0.505	0.523	0.513	0.509	0.534	0.538	0.459	0.528	mixed	0.012	0.429	0.873
ENSMUSG00000026839.16	ENSMUSG00000026839	Upp2	76654	0.811	0.827	0.762	0.784	0.744	0.798	0.793	0.723	0.775	0.767	mixed	-0.015	0.434	0.875
ENSMUSG00000028005.13	ENSMUSG00000028005	Gucy1b1	54195	1	0.987	1	1	1	0.996	1	1	0.965	1	TUTR	-0.005	0.434	0.875
ENSMUSG00000059810.18	ENSMUSG00000059810	Rgs3	50780	0.615	0.621	0.616	0.633	0.577	0.627	0.534	0.613	0.631	0.585	mixed	-0.014	0.433	0.875
ENSMUSG00000036634.15	ENSMUSG00000036634	Mag	17136	0.46	0.438	0.497	0.445	0.489	0.483	0.424	0.506	0.498	0.484	TUTR	0.013	0.434	0.875
ENSMUSG00000024947.16	ENSMUSG00000024947	Men1	17283	0.653	0.672	0.66	0.703	0.655	0.647	0.625	0.654	0.673	0.692	mixed	-0.011	0.435	0.876
ENSMUSG00000046432.12	ENSMUSG00000046432	Bex3	12070	0.895	0.939	0.917	0.898	0.92	0.887	0.869	0.911	0.912	0.939	TUTR	-0.01	0.435	0.876
ENSMUSG00000026173.15	ENSMUSG00000026173	Plcd4	18802	0.026	0.037	0.018	0.012	0.017	0.022	0.03	0.006	0.018	0.013	TUTR	-0.004	0.438	0.877
ENSMUSG00000002728.14	ENSMUSG00000002728	Naa20	67877	0.978	0.975	0.972	0.974	0.974	0.976	0.974	0.976	0.973	0.979	ALE	0.001	0.438	0.877
ENSMUSG00000027610.17	ENSMUSG00000027610	Gss	14854	0.767	1	0.851	1	1	0.859	0.625	1	0.837	1	TUTR	-0.06	0.438	0.877
ENSMUSG00000040302.17	ENSMUSG00000040302	Rbm48	269623	0.698	0.583	0.583	0.457	0.693	0.66	0.537	0.645	0.664	0.691	ALE	0.036	0.436	0.877
ENSMUSG00000029125.14	ENSMUSG00000029125	Stx18	71116	0.053	0.063	0.053	0.044	0.051	0.064	0.052	0.06	0.033	0.027	TUTR	-0.006	0.438	0.877
ENSMUSG00000002635.11	ENSMUSG00000002635	Pdcd2l	68079	0.39	0.548	0.508	0.428	0.428	0.437	0.468	0.491	0.517	0.503	TUTR	0.023	0.438	0.877
ENSMUSG00000057342.15	ENSMUSG00000057342	Sphk2	56632	0.053	0.022	0.055	0.037	0.035	0.038	0.021	0.031	0.049	0.036	TUTR	-0.005	0.437	0.877
ENSMUSG00000030519.14	ENSMUSG00000030519	Apba2	11784	0.6	0.57	0.616	0.629	0.642	0.624	0.594	0.622	0.65	0.621	TUTR	0.011	0.437	0.877
ENSMUSG00000031931.4	ENSMUSG00000031931	Ankrd49	56503	0.917	0.8	0.931	0.857	0.937	0.892	0.896	0.886	0.963	0.91	TUTR	0.021	0.437	0.877
ENSMUSG00000021470.17	ENSMUSG00000021470	Ercc6l2	76251	0.481	0.475	0.612	0.491	0.616	0.519	0.55	0.71	0.405	0.739	ALE	0.05	0.436	0.877
ENSMUSG00000022811.16	ENSMUSG00000022811	Zfp148	22661	0.82	0.702	0.697	0.587	0.661	0.746	0.721	0.688	0.668	0.8	TUTR	0.032	0.438	0.877
ENSMUSG00000041020.14	ENSMUSG00000041020	Map7d2	78283	0.478	0.519	0.541	0.673	0.574	0.46	0.46	0.565	0.513	0.625	mixed	-0.032	0.436	0.877
ENSMUSG00000026617.16	ENSMUSG00000026617	Bpnt1	23827	0.693	0.727	0.777	0.771	0.831	0.689	0.721	0.742	1	0.865	TUTR	0.043	0.439	0.878
ENSMUSG00000026890.19	ENSMUSG00000026890	Lhx6	16874	1	1	0.82	1	0.846	1	0.846	1	1	1	TUTR	0.036	0.44	0.879
ENSMUSG00000029512.11	ENSMUSG00000029512	Ulk1	22241	0.73	0.84	0.89	0.866	0.784	0.529	0.63	0.873	1	0.767	TUTR	-0.062	0.44	0.879
ENSMUSG00000024052.17	ENSMUSG00000024052	Lpin2	64898	0.694	0.738	0.706	0.68	0.752	0.691	0.672	0.784	0.764	0.748	mixed	0.018	0.44	0.879
ENSMUSG00000017144.8	ENSMUSG00000017144	Rnd3	NA	0.942	0.949	0.954	0.947	0.911	0.927	0.933	0.926	0.913	0.964	TUTR	-0.008	0.441	0.88
ENSMUSG00000023033.14	ENSMUSG00000023033	Scn8a	20273	0.899	0.934	0.951	0.947	0.916	0.884	0.932	0.91	0.899	0.963	mixed	-0.011	0.441	0.88
ENSMUSG00000045973.18	ENSMUSG00000045973	Slc25a51	230125	1	0.969	0.977	0.985	0.983	0.991	0.963	0.996	1	0.993	TUTR	0.006	0.443	0.882
ENSMUSG00000106864.3	ENSMUSG00000106864	Gtf3c2	71752	0.319	0.352	0.4	0.403	0.356	0.332	0.334	0.385	0.419	0.464	TUTR	0.021	0.443	0.882
ENSMUSG00000018820.13	ENSMUSG00000018820	Zfyve27	319740	0.349	0.309	0.303	0.254	0.269	0.339	0.359	0.202	0.242	0.215	TUTR	-0.026	0.443	0.882
ENSMUSG00000005886.14	ENSMUSG00000005886	Ncoa2	17978	0.5	0.558	0.55	0.5	1	0.614	0.538	0.5	0.5	0.615	TUTR	-0.069	0.447	0.884
ENSMUSG00000014852.16	ENSMUSG00000014852	Adamts13	279028	0.131	0.088	0.089	0.149	0.104	0.144	0.09	0.085	0.194	0.128	ALE	0.016	0.448	0.884
ENSMUSG00000027797.15	ENSMUSG00000027797	Dclk1	13175	0.585	0.584	0.598	0.564	0.582	0.596	0.611	0.573	0.569	0.597	mixed	0.006	0.449	0.884
ENSMUSG00000038172.14	ENSMUSG00000038172	Ttc39b	69863	0.725	0.62	0.592	0.629	0.579	0.843	0.676	0.638	0.539	0.642	mixed	0.039	0.445	0.884
ENSMUSG00000019124.10	ENSMUSG00000019124	Scrn1	69938	0.504	0.51	0.496	0.497	0.506	0.502	0.499	0.452	0.51	0.511	mixed	-0.008	0.446	0.884
ENSMUSG00000030126.17	ENSMUSG00000030126	Tmcc1	330401	0.637	0.602	0.623	0.609	0.65	0.608	0.626	0.628	0.637	0.667	mixed	0.009	0.449	0.884
ENSMUSG00000030337.16	ENSMUSG00000030337	Vamp1	22317	0.391	0.382	0.391	0.388	0.398	0.386	0.38	0.399	0.378	0.391	mixed	-0.003	0.444	0.884
ENSMUSG00000052040.10	ENSMUSG00000052040	Klf13	50794	0.943	0.962	0.98	0.939	0.975	0.945	0.958	0.983	0.973	0.977	TUTR	0.007	0.449	0.884
ENSMUSG00000055407.14	ENSMUSG00000055407	Map6	17760	0.854	0.837	0.857	0.89	0.879	0.851	0.848	0.895	0.888	0.882	ALE	0.01	0.445	0.884
ENSMUSG00000031681.16	ENSMUSG00000031681	Smad1	17125	0.89	0.896	0.889	0.897	0.881	0.894	0.888	0.882	0.933	0.889	ALE	0.006	0.448	0.884
ENSMUSG00000033931.9	ENSMUSG00000033931	Rbm34	52202	0.554	0.567	0.543	0.479	0.436	0.565	0.665	0.54	0.482	0.474	TUTR	0.029	0.447	0.884
ENSMUSG00000032180.11	ENSMUSG00000032180	Tmed1	17083	0.575	0.706	0.799	0.659	0.678	0.722	0.613	0.734	0.721	0.784	TUTR	0.032	0.449	0.884
ENSMUSG00000032026.7	ENSMUSG00000032026	Rexo2	104444	0.526	0.517	0.537	0.583	0.606	0.519	0.575	0.617	0.614	0.535	ALE	0.018	0.448	0.884
ENSMUSG00000040158.12	ENSMUSG00000040158	Tax1bp3	76281	0.42	0.543	0.511	0.483	0.483	0.45	0.436	0.564	0.57	0.542	TUTR	0.024	0.445	0.884
ENSMUSG00000021936.13	ENSMUSG00000021936	Mapk8	26419	0.555	0.504	0.528	0.479	0.543	0.475	0.488	0.566	0.525	0.707	TUTR	0.03	0.446	0.884
ENSMUSG00000004561.14	ENSMUSG00000004561	Mettl17	52535	0.561	0.553	0.55	0.558	0.692	0.558	0.572	0.605	0.656	0.637	TUTR	0.023	0.448	0.884
ENSMUSG00000068037.10	ENSMUSG00000068037	Mas1	17171	0.626	0.754	0.737	0.683	0.827	0.688	0.641	0.681	0.775	0.703	TUTR	-0.027	0.448	0.884
ENSMUSG00000024176.10	ENSMUSG00000024176	Sox8	20681	0.715	0.747	0.72	0.716	0.707	0.7	0.675	0.706	0.742	0.734	mixed	-0.01	0.447	0.884
ENSMUSG00000025735.13	ENSMUSG00000025735	Rhbdl1	214951	0.601	0.518	0.552	0.571	0.787	0.545	0.545	0.583	0.437	0.701	TUTR	-0.044	0.449	0.884
ENSMUSG00000077450.12	ENSMUSG00000077450	Rab11b	19326	0.52	0.518	0.521	0.519	0.517	0.52	0.521	0.52	0.519	0.518	TUTR	0.001	0.448	0.884
ENSMUSG00000032946.16	ENSMUSG00000032946	Rasgrp2	19395	0.225	0.2	0.253	0.116	0.096	0.209	0.2	0.187	0.219	0.183	ALE	0.022	0.449	0.884
ENSMUSG00000039231.18	ENSMUSG00000039231	Suv39h1	20937	0.425	0.42	0.435	0.422	0.431	0.413	0.417	0.438	0.445	0.446	mixed	0.005	0.449	0.884
ENSMUSG00000060475.12	ENSMUSG00000060475	Wtap	60532	0.544	0.538	0.557	0.524	0.544	0.532	0.578	0.548	0.528	0.557	mixed	0.008	0.45	0.885
ENSMUSG00000033569.17	ENSMUSG00000033569	Adgrb3	210933	0.115	0.259	0.144	0.194	0.175	0.249	0.067	0.146	0.282	0.321	TUTR	0.036	0.456	0.887
ENSMUSG00000026104.14	ENSMUSG00000026104	Stat1	20846	0.455	0.407	0.395	0.451	0.399	0.447	0.393	0.463	0.441	0.421	mixed	0.012	0.471	0.887
ENSMUSG00000026189.13	ENSMUSG00000026189	Pecr	111175	0.633	0.728	0.66	0.599	0.629	0.698	0.522	0.767	0.58	0.501	ALE	-0.036	0.474	0.887
ENSMUSG00000026333.14	ENSMUSG00000026333	Gin1	252876	0.278	0.259	0.245	0.189	0.232	0.222	0.219	0.227	0.224	0.257	mixed	-0.011	0.47	0.887
ENSMUSG00000026356.15	ENSMUSG00000026356	Dars	226414	0.835	0.881	0.852	0.862	0.881	0.858	0.854	0.875	0.882	0.877	ALE	0.007	0.458	0.887
ENSMUSG00000090553.8	ENSMUSG00000090553	Snrpe	20643	0.934	0.933	0.929	0.949	0.949	0.937	0.937	0.938	0.952	0.947	ALE	0.003	0.475	0.887
ENSMUSG00000026484.13	ENSMUSG00000026484	Rnf2	19821	0.444	0.326	0.344	0.447	0.5	0.413	0.344	0.408	0.342	0.428	mixed	-0.025	0.463	0.887
ENSMUSG00000026678.10	ENSMUSG00000026678	Rgs5	19737	0.926	0.906	0.87	0.906	0.933	0.886	0.905	0.928	0.948	0.925	ALE	0.01	0.46	0.887
ENSMUSG00000038473.14	ENSMUSG00000038473	Nos1ap	NA	0.712	0.672	0.682	0.83	0.737	0.749	0.728	0.746	0.732	0.774	mixed	0.019	0.471	0.887
ENSMUSG00000016481.15	ENSMUSG00000016481	Cr1l	12946	0.303	0.335	0.225	0.242	0.265	0.276	0.308	0.208	0.264	0.222	mixed	-0.018	0.454	0.887
ENSMUSG00000039648.14	ENSMUSG00000039648	Kyat1	70266	1	0.534	0.593	0.668	1	1	1	0.631	1	0.612	TUTR	0.09	0.47	0.887
ENSMUSG00000036890.13	ENSMUSG00000036890	Gtdc1	227835	0.976	0.972	0.974	0.978	0.98	0.967	0.973	0.991	0.984	0.98	ALE	0.003	0.454	0.887
ENSMUSG00000026761.12	ENSMUSG00000026761	Orc4	26428	0.586	0.642	0.566	0.501	0.519	0.495	0.63	0.478	0.565	0.522	ALE	-0.025	0.46	0.887
ENSMUSG00000009207.15	ENSMUSG00000009207	Lnpk	69605	0.551	0.558	0.598	0.461	0.537	0.56	0.542	0.584	0.556	0.542	TUTR	0.016	0.462	0.887
ENSMUSG00000027011.14	ENSMUSG00000027011	Ube2e3	22193	0.221	0.232	0.22	0.216	0.218	0.212	0.252	0.226	0.234	0.21	TUTR	0.006	0.467	0.887
ENSMUSG00000027309.18	ENSMUSG00000027309	Dnaaf9	228602	0.817	0.929	0.932	0.887	0.918	0.778	0.751	0.947	0.949	0.9	mixed	-0.032	0.461	0.887
ENSMUSG00000068205.14	ENSMUSG00000068205	Macrod2	72899	0.737	0.718	0.753	0.572	0.587	0.708	0.707	0.613	0.541	0.628	mixed	-0.034	0.453	0.887
ENSMUSG00000089951.8	ENSMUSG00000089951	Zfp968-ps	NA	0.373	0.293	0.353	0.098	0.27	0.316	0.329	0.198	0.091	0.242	ALE	-0.042	0.475	0.887
ENSMUSG00000000827.18	ENSMUSG00000000827	Tpd52l2	66314	0.098	0.092	0.083	0.073	0.079	0.092	0.08	0.078	0.086	0.07	TUTR	-0.004	0.472	0.887
ENSMUSG00000027584.16	ENSMUSG00000027584	Oprl1	18389	0.752	0.725	0.742	0.792	0.785	0.752	0.721	0.785	0.799	0.806	TUTR	0.014	0.468	0.887
ENSMUSG00000039717.16	ENSMUSG00000039717	Ralyl	76897	0.318	0.329	0.314	0.334	0.34	0.317	0.319	0.337	0.343	0.345	mixed	0.005	0.456	0.887
ENSMUSG00000063887.13	ENSMUSG00000063887	Nlgn1	192167	0.537	0.533	0.526	0.523	0.525	0.533	0.537	0.521	0.52	0.517	TUTR	-0.003	0.458	0.887
ENSMUSG00000027677.17	ENSMUSG00000027677	Ttc14	67120	0.339	0.388	0.439	0.307	0.364	0.479	0.468	0.375	0.295	0.359	mixed	0.028	0.458	0.887
ENSMUSG00000074457.10	ENSMUSG00000074457	S100a16	67860	0.946	0.999	0.998	0.996	1	1	0.977	1	1	1	TUTR	0.007	0.464	0.887
ENSMUSG00000028140.13	ENSMUSG00000028140	Mrpl9	78523	0.007	0.006	0.006	0.005	0.005	0.009	0.011	0.006	0.003	0.005	ALE	0.001	0.455	0.887
ENSMUSG00000028136.15	ENSMUSG00000028136	Snx27	76742	0.902	0.921	0.927	0.979	0.96	0.882	0.921	0.943	0.916	0.963	TUTR	-0.013	0.468	0.887
ENSMUSG00000015522.18	ENSMUSG00000015522	Arnt	11863	0.771	0.667	0.654	0.682	0.709	0.763	0.692	0.798	0.631	0.715	mixed	0.023	0.471	0.887
ENSMUSG00000027879.9	ENSMUSG00000027879	Sec22b	20333	0.628	0.647	0.633	0.642	0.673	0.673	0.627	0.681	0.621	0.669	ALE	0.009	0.473	0.887
ENSMUSG00000078713.8	ENSMUSG00000078713	Tomm5	68512	1	1	0.998	1	0.997	1	0.997	0.993	1	1	TUTR	-0.001	0.467	0.887
ENSMUSG00000050812.18	ENSMUSG00000050812	Ecpas	230249	0.667	0.593	0.686	0.848	0.779	0.697	0.71	0.779	0.712	0.859	ALE	0.036	0.453	0.887
ENSMUSG00000039137.18	ENSMUSG00000039137	Whrn	73750	0.76	0.733	0.78	0.747	0.806	0.695	0.751	0.733	0.798	0.777	ALE	-0.014	0.469	0.887
ENSMUSG00000028399.18	ENSMUSG00000028399	Ptprd	19266	0.881	0.506	1	1	1	0.908	0.871	0.944	1	1	TUTR	0.068	0.454	0.887
ENSMUSG00000028483.13	ENSMUSG00000028483	Snapc3	77634	0.531	0.535	0.608	0.529	0.564	0.578	0.512	0.601	0.569	0.577	ALE	0.014	0.465	0.887
ENSMUSG00000028649.17	ENSMUSG00000028649	Macf1	11426	0.277	0.28	0.174	0.1	0.286	0.225	0.11	0.343	0.44	0.219	TUTR	0.044	0.474	0.887
ENSMUSG00000028833.13	ENSMUSG00000028833	Ncdn	26562	0.852	0.838	0.886	0.915	0.936	0.831	0.827	0.972	0.929	1	TUTR	0.027	0.468	0.887
ENSMUSG00000056367.14	ENSMUSG00000056367	Actr3b	242894	1	1	0.963	0.995	1	1	0.984	1	1	1	TUTR	0.005	0.467	0.887
ENSMUSG00000036693.12	ENSMUSG00000036693	Nop14	75416	0.505	0.395	0.508	0.543	0.432	0.58	0.415	0.574	0.426	0.537	TUTR	0.029	0.466	0.887
ENSMUSG00000029119.9	ENSMUSG00000029119	Man2b2	17160	0.516	0.512	0.55	0.591	0.434	0.477	0.575	0.472	0.485	0.487	ALE	-0.022	0.464	0.887
ENSMUSG00000005103.12	ENSMUSG00000005103	Wdr1	22388	0.667	0.687	0.696	0.74	0.76	0.698	0.637	0.775	0.75	0.808	TUTR	0.024	0.454	0.887
ENSMUSG00000029403.14	ENSMUSG00000029403	Cdkl2	53886	0.464	0.483	0.533	0.579	0.642	0.523	0.457	0.54	0.547	0.516	mixed	-0.023	0.471	0.887
ENSMUSG00000029501.14	ENSMUSG00000029501	Ankle2	71782	0.774	1	0.876	1	0.803	0.841	0.822	1	1	1	TUTR	0.042	0.463	0.887
ENSMUSG00000029438.9	ENSMUSG00000029438	Bcl7a	77045	0.955	0.957	0.955	0.956	0.959	0.945	0.952	0.97	0.965	0.966	ALE	0.004	0.462	0.887
ENSMUSG00000037905.13	ENSMUSG00000037905	Bri3bp	76809	0.958	0.956	0.912	0.838	0.97	0.98	0.979	0.832	0.808	0.889	TUTR	-0.029	0.458	0.887
ENSMUSG00000019054.13	ENSMUSG00000019054	Fis1	66437	1	1	1	0.965	1	1	0.888	1	1	1	TUTR	-0.015	0.469	0.887
ENSMUSG00000032827.15	ENSMUSG00000032827	Ppp1r9a	243725	0.854	0.828	0.863	0.882	0.916	0.838	0.85	0.919	0.901	0.908	mixed	0.014	0.464	0.887
ENSMUSG00000037172.14	ENSMUSG00000037172	Dennd11	NA	0.903	0.836	0.891	0.916	0.875	0.874	0.867	0.817	0.882	0.913	ALE	-0.013	0.47	0.887
ENSMUSG00000030030.5	ENSMUSG00000030030	1700003E16Rik	71837	0.377	0.417	0.429	0.51	0.437	0.415	0.444	0.43	0.462	0.513	TUTR	0.019	0.451	0.887
ENSMUSG00000030103.11	ENSMUSG00000030103	Bhlhe40	20893	0.467	0.493	0.537	0.521	0.531	0.532	0.539	0.49	0.49	0.56	ALE	0.012	0.474	0.887
ENSMUSG00000072704.6	ENSMUSG00000072704	Smim10l1	381820	0.022	0.013	0.033	0.027	0.017	0.047	0.041	0.025	0.018	0.008	ALE	0.006	0.458	0.887
ENSMUSG00000030207.15	ENSMUSG00000030207	Fam234b	74525	0.011	0.011	0.009	0.018	0.011	0.009	0.008	0.013	0.011	0.013	ALE	-0.001	0.475	0.887
ENSMUSG00000110105.1	ENSMUSG00000110105	Gm45844	NA	0.444	0.353	0.494	0.553	0.52	0.438	0.55	0.548	0.451	0.515	mixed	0.027	0.47	0.887
ENSMUSG00000003420.8	ENSMUSG00000003420	Fcgrt	14132	0.068	0.176	0.07	0.104	0.035	0.052	0.102	0.14	0.14	0.113	TUTR	0.018	0.473	0.887
ENSMUSG00000030629.15	ENSMUSG00000030629	Zfand6	65098	0.002	0.004	0.001	0.003	0.002	0.002	0.002	0.003	0.002	0.001	TUTR	0	0.462	0.887
ENSMUSG00000035642.16	ENSMUSG00000035642	Aamdc	66273	0.621	0.599	0.573	0.623	0.505	0.575	0.544	0.598	0.465	0.623	TUTR	-0.023	0.464	0.887
ENSMUSG00000030659.14	ENSMUSG00000030659	Nucb2	53322	0.578	0.471	0.592	0.466	0.499	0.482	0.613	0.525	0.461	0.369	TUTR	-0.031	0.474	0.887
ENSMUSG00000030683.11	ENSMUSG00000030683	Sez6l2	233878	0.547	0.528	0.564	0.595	0.571	0.536	0.559	0.597	0.574	0.591	mixed	0.01	0.468	0.887
ENSMUSG00000030849.18	ENSMUSG00000030849	Fgfr2	14183	0.601	0.705	0.725	0.726	0.723	0.473	0.743	0.7	0.615	0.758	TUTR	-0.038	0.465	0.887
ENSMUSG00000030852.17	ENSMUSG00000030852	Tacc2	57752	0.983	0.992	0.989	0.992	1	0.987	1	0.986	0.991	0.976	mixed	-0.003	0.458	0.887
ENSMUSG00000030956.15	ENSMUSG00000030956	Fam53b	77938	0.798	0.726	0.804	0.831	0.789	0.799	0.681	0.76	0.819	0.792	mixed	-0.02	0.473	0.887
ENSMUSG00000031791.8	ENSMUSG00000031791	Tmem38a	74166	0.862	0.807	0.836	0.904	0.873	0.87	0.829	0.882	0.89	0.877	TUTR	0.014	0.458	0.887
ENSMUSG00000036510.17	ENSMUSG00000036510	Cdh8	12564	0.401	0.399	0.334	0.42	0.39	0.378	0.383	0.442	0.387	0.419	mixed	0.013	0.453	0.887
ENSMUSG00000031921.17	ENSMUSG00000031921	Terf2	21750	0.795	0.785	0.784	0.815	0.806	0.766	0.755	0.798	0.801	0.82	mixed	-0.009	0.459	0.887
ENSMUSG00000004637.15	ENSMUSG00000004637	Wwox	80707	0.898	0.894	0.903	0.923	0.947	0.9	0.882	0.93	0.915	0.894	ALE	-0.009	0.453	0.887
ENSMUSG00000061410.6	ENSMUSG00000061410	Zcchc14	142682	0.992	1	0.993	0.991	0.99	0.989	0.974	0.992	0.995	1	TUTR	-0.003	0.456	0.887
ENSMUSG00000032120.11	ENSMUSG00000032120	C2cd2l	71764	0.608	0.611	0.647	0.644	0.644	0.631	0.616	0.656	0.637	0.652	mixed	0.007	0.46	0.887
ENSMUSG00000032470.16	ENSMUSG00000032470	Mras	17532	0.788	0.742	0.75	0.63	0.665	0.714	0.74	0.684	0.649	0.68	TUTR	-0.022	0.471	0.887
ENSMUSG00000019796.12	ENSMUSG00000019796	Lrp11	237253	0.882	0.87	0.922	0.979	1	0.961	0.833	1	1	1	TUTR	0.028	0.452	0.887
ENSMUSG00000039166.15	ENSMUSG00000039166	Akap7	432442	0.933	0.954	0.914	0.938	0.923	0.926	0.944	0.946	0.936	0.936	mixed	0.006	0.455	0.887
ENSMUSG00000051736.8	ENSMUSG00000051736	Fam229b	66337	0.933	0.983	0.947	0.912	0.936	0.927	0.987	0.966	0.982	0.912	TUTR	0.013	0.465	0.887
ENSMUSG00000001120.15	ENSMUSG00000001120	Pcbp3	59093	0.543	0.705	0.538	0.637	0.658	0.663	0.566	0.692	0.654	0.634	TUTR	0.026	0.469	0.887
ENSMUSG00000040850.17	ENSMUSG00000040850	Psme4	103554	0.83	0.897	0.817	0.809	0.892	0.806	0.853	0.825	0.859	0.831	ALE	-0.014	0.46	0.887
ENSMUSG00000020333.17	ENSMUSG00000020333	Acsl6	216739	0.524	0.573	0.56	0.533	0.576	0.525	0.522	0.564	0.549	0.56	mixed	-0.009	0.458	0.887
ENSMUSG00000056598.16	ENSMUSG00000056598	Drc3	74665	0.854	0.899	0.907	0.914	0.909	0.873	0.845	0.901	0.921	0.888	ALE	-0.011	0.472	0.887
ENSMUSG00000020549.14	ENSMUSG00000020549	Elac2	68626	0.396	0.267	0.429	0.485	0.249	0.416	0.444	0.401	0.282	0.472	mixed	0.038	0.46	0.887
ENSMUSG00000018442.13	ENSMUSG00000018442	Derl2	116891	0.178	0.149	0.174	0.18	0.133	0.199	0.177	0.145	0.096	0.131	mixed	-0.013	0.471	0.887
ENSMUSG00000071454.13	ENSMUSG00000071454	Dtnb	13528	0.495	0.494	0.484	0.493	0.479	0.491	0.494	0.483	0.478	0.485	mixed	-0.003	0.469	0.887
ENSMUSG00000046314.15	ENSMUSG00000046314	Stxbp6	217517	0.872	0.739	0.844	0.881	0.944	0.944	0.91	1	0.658	1	TUTR	0.046	0.475	0.887
ENSMUSG00000021431.14	ENSMUSG00000021431	Snrnp48	67797	0.219	0.236	0.225	0.196	0.367	0.169	0.302	0.225	0.23	0.189	TUTR	-0.026	0.457	0.887
ENSMUSG00000032621.8	ENSMUSG00000032621	Srek1	218543	0.325	0.292	0.397	0.391	0.34	0.344	0.342	0.328	0.365	0.474	TUTR	0.022	0.473	0.887
ENSMUSG00000021840.16	ENSMUSG00000021840	Mapk1ip1l	NA	0.146	0.347	0.413	0.39	0.368	0.197	0.204	0.171	0.574	0.225	TUTR	-0.059	0.47	0.887
ENSMUSG00000089682.9	ENSMUSG00000089682	Bcl2l2	12050	0.95	0.939	0.94	0.943	0.941	0.947	0.933	0.946	0.948	0.951	TUTR	0.002	0.472	0.887
ENSMUSG00000040472.14	ENSMUSG00000040472	Rabggta	56187	0.398	0.427	0.37	0.32	0.313	0.439	0.375	0.391	0.333	0.381	TUTR	0.018	0.47	0.887
ENSMUSG00000025544.13	ENSMUSG00000025544	Tm9sf2	68059	0.5	0.552	0.507	0.502	0.533	0.447	0.525	0.553	0.621	0.545	TUTR	0.019	0.472	0.887
ENSMUSG00000022329.14	ENSMUSG00000022329	Stk3	56274	1	1	1	0.777	1	0.621	0.871	1	1	1	TUTR	-0.057	0.465	0.887
ENSMUSG00000023051.10	ENSMUSG00000023051	Tarbp2	21357	0.45	1	0.703	0.952	1	0.927	0.636	0.98	0.977	1	TUTR	0.083	0.473	0.887
ENSMUSG00000022500.14	ENSMUSG00000022500	Litaf	56722	0.414	0.337	0.287	0.403	0.356	0.383	0.343	0.395	0.341	0.431	TUTR	0.02	0.459	0.887
ENSMUSG00000002280.10	ENSMUSG00000002280	Ciao3	67563	0.068	0.05	0.049	0.054	0.062	0.051	0.046	0.057	0.058	0.057	TUTR	-0.003	0.475	0.887
ENSMUSG00000025736.14	ENSMUSG00000025736	Jmjd8	72106	0.506	0.481	0.515	0.583	0.505	0.462	0.424	0.611	0.471	0.5	TUTR	-0.024	0.456	0.887
ENSMUSG00000023952.13	ENSMUSG00000023952	Gtpbp2	56055	0.715	0.65	0.731	0.63	0.676	0.712	0.77	0.678	0.63	0.712	mixed	0.02	0.46	0.887
ENSMUSG00000024099.14	ENSMUSG00000024099	Ndufv2	72900	0.009	0.008	0.009	0.006	0.009	0.007	0.008	0.008	0.008	0.008	TUTR	0	0.474	0.887
ENSMUSG00000024146.9	ENSMUSG00000024146	Cript	56724	0.727	0.603	0.692	0.624	0.725	0.68	0.725	0.747	0.6	0.745	TUTR	0.025	0.462	0.887
ENSMUSG00000024456.16	ENSMUSG00000024456	Diaph1	13367	0.875	0.823	1	0.931	1	1	0.918	1	0.858	1	TUTR	0.029	0.474	0.887
ENSMUSG00000042439.12	ENSMUSG00000042439	Zfp532	328977	0.809	0.855	0.875	0.754	1	0.786	0.743	1	1	1	TUTR	0.047	0.464	0.887
ENSMUSG00000024969.15	ENSMUSG00000024969	Mark2	13728	0.709	0.725	0.733	0.686	0.726	0.732	0.67	0.745	0.742	0.744	mixed	0.011	0.473	0.887
ENSMUSG00000071652.6	ENSMUSG00000071652	Ints5	109077	1	1	1	0.926	1	1	1	0.969	0.843	1	TUTR	-0.023	0.458	0.887
ENSMUSG00000039652.16	ENSMUSG00000039652	Cpeb3	208922	0.622	0.654	0.672	0.68	0.731	0.729	0.62	0.708	0.767	0.642	mixed	0.021	0.469	0.887
ENSMUSG00000048047.3	ENSMUSG00000048047	Zbtb33	56805	0.984	0.953	0.962	1	0.984	1	0.988	1	0.941	1	TUTR	0.009	0.475	0.887
ENSMUSG00000015289.4	ENSMUSG00000015289	Lage3	66192	0.192	0.182	0.195	0.17	0.204	0.222	0.177	0.19	0.194	0.191	TUTR	0.006	0.468	0.887
ENSMUSG00000060216.15	ENSMUSG00000060216	Arrb2	216869	0.356	0.296	0.363	0.312	0.324	0.306	0.387	0.302	0.422	0.322	TUTR	0.018	0.476	0.888
ENSMUSG00000021877.11	ENSMUSG00000021877	Arf4	11843	0.054	0.06	0.07	0.051	0.048	0.071	0.083	0.064	0.034	0.06	TUTR	0.005	0.476	0.888
ENSMUSG00000017721.15	ENSMUSG00000017721	Pigt	78928	0.699	0.682	0.69	0.672	0.691	0.679	0.666	0.719	0.685	0.725	ALE	0.008	0.477	0.889
ENSMUSG00000029095.17	ENSMUSG00000029095	Ablim2	231148	0.513	0.511	0.547	0.598	0.576	0.493	0.461	0.51	0.617	0.56	mixed	-0.021	0.477	0.889
ENSMUSG00000057897.14	ENSMUSG00000057897	Camk2b	12323	0.413	0.414	0.44	0.462	0.441	0.406	0.414	0.467	0.469	0.469	TUTR	0.011	0.477	0.889
ENSMUSG00000042046.15	ENSMUSG00000042046	Dstyk	213452	0.807	0.935	0.832	0.978	0.889	0.856	0.844	0.862	0.851	0.918	TUTR	-0.022	0.479	0.89
ENSMUSG00000026926.14	ENSMUSG00000026926	Pmpca	66865	0.746	0.724	0.732	0.703	0.675	0.694	0.716	0.695	0.679	0.743	ALE	-0.011	0.482	0.89
ENSMUSG00000001999.15	ENSMUSG00000001999	Blvra	109778	0.495	0.487	0.516	0.542	0.608	0.582	0.556	0.503	0.539	0.549	ALE	0.016	0.48	0.89
ENSMUSG00000007659.18	ENSMUSG00000007659	Bcl2l1	12048	1	0.998	1	0.998	1	0.998	1	1	1	1	ALE	0.001	0.485	0.89
ENSMUSG00000042662.16	ENSMUSG00000042662	Dusp15	252864	0.219	0.232	0.426	0.57	0.597	0.582	0.597	0.578	0.095	0.6	mixed	0.081	0.48	0.89
ENSMUSG00000039536.16	ENSMUSG00000039536	Stau1	20853	0.399	0.504	0.298	0.393	0.295	0.28	0.354	0.48	0.266	0.335	TUTR	-0.035	0.478	0.89
ENSMUSG00000039463.14	ENSMUSG00000039463	Slc9a8	77031	0.831	0.806	0.732	0.882	0.674	1	0.643	0.845	0.83	0.824	TUTR	0.043	0.478	0.89
ENSMUSG00000027778.15	ENSMUSG00000027778	Ift80	68259	0	0	1	0	0	1	0	0	1	0	TUTR	0.2	0.485	0.89
ENSMUSG00000014599.10	ENSMUSG00000014599	Csf1	12977	0.909	0.909	0.817	0.78	0.916	0.945	0.926	0.757	0.769	0.775	ALE	-0.032	0.484	0.89
ENSMUSG00000039838.11	ENSMUSG00000039838	Slc45a1	242773	0.57	0.563	0.559	0.574	0.528	0.494	0.482	0.555	0.601	0.582	ALE	-0.016	0.479	0.89
ENSMUSG00000029405.16	ENSMUSG00000029405	G3bp2	23881	1	1	1	0.997	1	1	1	0.999	1	1	TUTR	0.001	0.485	0.89
ENSMUSG00000029449.11	ENSMUSG00000029449	Rhof	23912	0.009	0.003	0.008	0.004	0.006	0.007	0.008	0.004	0.002	0.004	TUTR	-0.001	0.485	0.89
ENSMUSG00000000149.10	ENSMUSG00000000149	Gna12	NA	0.798	0.758	0.821	0.837	0.836	0.809	0.798	0.847	0.816	0.835	TUTR	0.011	0.481	0.89
ENSMUSG00000029534.17	ENSMUSG00000029534	St7	64213	0.106	0.23	0.729	0.759	0.03	0.055	0.763	0.217	0.736	0.785	TUTR	0.14	0.481	0.89
ENSMUSG00000033216.9	ENSMUSG00000033216	Eefsec	65967	0.723	0.604	0.725	0.719	0.519	0.643	0.718	0.739	0.513	0.452	TUTR	-0.045	0.479	0.89
ENSMUSG00000036835.7	ENSMUSG00000036835	Psenen	NA	0.757	0.741	0.762	0.735	0.722	0.728	0.731	0.744	0.744	0.744	TUTR	-0.005	0.48	0.89
ENSMUSG00000030513.14	ENSMUSG00000030513	Pcsk6	18553	0	0.054	0.049	0.427	0.281	0	0	0	0.089	0.374	TUTR	-0.069	0.483	0.89
ENSMUSG00000058420.8	ENSMUSG00000058420	Syt17	110058	0.654	0.656	0.674	0.672	0.697	0.642	0.673	0.695	0.701	0.683	ALE	0.008	0.485	0.89
ENSMUSG00000030695.14	ENSMUSG00000030695	Aldoa	11674	0.998	0.999	0.999	0.999	0.999	0.999	0.998	0.999	0.998	0.999	ALE	0	0.485	0.89
ENSMUSG00000015980.14	ENSMUSG00000015980	Lrrc27	76612	0.108	0.117	0.143	0.153	0.114	0.077	0.191	0.134	0.028	0.113	ALE	-0.018	0.48	0.89
ENSMUSG00000045994.17	ENSMUSG00000045994	B3gat1	76898	0.308	0.302	0.32	0.34	0.32	0.317	0.3	0.343	0.321	0.342	ALE	0.007	0.484	0.89
ENSMUSG00000019809.16	ENSMUSG00000019809	Pex3	56535	1	1	0	1	1	1	1	1	0	0	TUTR	-0.2	0.485	0.89
ENSMUSG00000035781.13	ENSMUSG00000035781	R3hdm4	109284	1	1	1	0.999	1	1	1	1	0.999	0.999	TUTR	0	0.485	0.89
ENSMUSG00000038909.16	ENSMUSG00000038909	Kat7	217127	0.781	0.756	0.784	0.779	0.763	0.765	0.75	0.845	0.761	0.8	TUTR	0.011	0.482	0.89
ENSMUSG00000021270.13	ENSMUSG00000021270	Hsp90aa1	NA	0.005	0.004	0.006	0.005	0.006	0.006	0.006	0.005	0.007	0.004	TUTR	0.001	0.485	0.89
ENSMUSG00000036006.19	ENSMUSG00000036006	Ripor2	193385	0.748	0.752	0.732	0.77	0.715	0.752	0.742	0.74	0.786	0.738	ALE	0.009	0.483	0.89
ENSMUSG00000063445.14	ENSMUSG00000063445	Nmral1	67824	0.503	0.516	0.514	0.5	0.506	0.515	0.506	0.487	0.509	0.504	mixed	-0.004	0.479	0.89
ENSMUSG00000075704.16	ENSMUSG00000075704	Txnrd2	26462	0.399	0.486	0.457	0.39	0.419	0.45	0.479	0.418	0.315	0.382	ALE	-0.021	0.484	0.89
ENSMUSG00000052459.13	ENSMUSG00000052459	Atp6v1a	11964	1	0.997	1	1	1	1	1	1	1	0.999	TUTR	0.001	0.485	0.89
ENSMUSG00000024663.17	ENSMUSG00000024663	Rab3il1	74760	0.134	0.343	0.017	0.015	0.19	0.171	0.172	0.063	0.012	0.063	TUTR	-0.044	0.485	0.89
ENSMUSG00000009995.17	ENSMUSG00000009995	Tafazzin	66826	0.427	0.42	0.377	0.459	0.501	0.401	0.423	0.484	0.489	0.473	TUTR	0.017	0.485	0.89
ENSMUSG00000036792.12	ENSMUSG00000036792	Mbd5	109241	0.361	0.367	0.465	0.493	0.379	0.364	0.331	0.376	0.368	0.5	mixed	-0.025	0.486	0.891
ENSMUSG00000025880.11	ENSMUSG00000025880	Smad7	17131	1	1	0.853	0.962	0.993	0.861	0.776	1	1	1	TUTR	-0.035	0.486	0.891
ENSMUSG00000026172.12	ENSMUSG00000026172	Bcs1l	66821	0.448	0.419	0.392	0.537	0.317	0.557	0.267	0.369	0.462	0.24	TUTR	-0.044	0.488	0.892
ENSMUSG00000033910.13	ENSMUSG00000033910	Gucy1a1	60596	0.772	0.862	0.837	0.783	0.824	0.922	0.717	0.881	0.901	0.789	TUTR	0.026	0.489	0.892
ENSMUSG00000015804.14	ENSMUSG00000015804	Med28	66999	0.277	0.269	0.249	0.291	0.26	0.288	0.248	0.262	0.285	0.3	TUTR	0.008	0.49	0.892
ENSMUSG00000051504.18	ENSMUSG00000051504	Siglech	233274	0.474	0.674	0.534	0.523	0.607	0.546	0.519	0.691	0.51	0.726	mixed	0.036	0.49	0.892
ENSMUSG00000021884.17	ENSMUSG00000021884	Hacl1	56794	0.054	0.03	0.06	0.055	0.067	0.026	0.022	0.058	0.073	0.051	TUTR	-0.007	0.49	0.892
ENSMUSG00000022194.15	ENSMUSG00000022194	Pabpn1	12050	0.597	0.642	0.62	0.658	0.686	0.658	0.615	0.656	0.579	0.629	mixed	-0.014	0.49	0.892
ENSMUSG00000044117.12	ENSMUSG00000044117	Bmerb1	67254	0.8	0.801	0.868	0.895	0.944	0.816	0.779	0.931	0.937	1	TUTR	0.031	0.49	0.892
ENSMUSG00000022771.15	ENSMUSG00000022771	Ppil2	66053	0.442	0.445	0.472	0.479	0.466	0.434	0.406	0.491	0.439	0.48	ALE	-0.011	0.49	0.892
ENSMUSG00000038094.15	ENSMUSG00000038094	Atp13a4	224079	0.447	0.497	0.638	0.683	0.654	0.482	0.659	0.637	0.555	0.814	ALE	0.045	0.489	0.892
ENSMUSG00000024188.15	ENSMUSG00000024188	Luc7l	66978	0.831	0.813	0.827	0.834	0.771	0.865	0.809	0.752	0.742	0.827	mixed	-0.016	0.489	0.892
ENSMUSG00000057561.9	ENSMUSG00000057561	Eif1a	13664	0.634	0.569	0.627	0.67	0.598	0.63	0.579	0.608	0.619	0.602	TUTR	-0.012	0.488	0.892
ENSMUSG00000053644.13	ENSMUSG00000053644	Aldh7a1	110695	0.091	0.087	0.086	0.095	0.1	0.1	0.12	0.09	0.087	0.084	TUTR	0.004	0.489	0.892
[truncated: 4,907 more rows]

## Sheet: Ps_12_3
Gene	ensembl_gene_id	mgi_symbol	entrezgene_id	P_3_1	P_3_10	P_3_14	P_3_18	P_3_25	P_12_3	P_12_9	P_12_13	P_12_20	genetype	deltapsi	pval	FDR
ENSMUSG00000029228.15	ENSMUSG00000029228	Lnx1	16924	0.003	0	0	0.003	0	0.01	0.012	0.011	0.012	ALE	0.01	3.8e-07	0.00151
ENSMUSG00000041477.14	ENSMUSG00000041477	Dcp1b	319618	0.181	0.104	0.132	0.155	0.14	0.239	0.281	0.245	0.254	TUTR	0.113	1.97e-05	0.0391
ENSMUSG00000060771.14	ENSMUSG00000060771	Tsga10	211484	0.582	0.582	0.613	0.591	0.622	0.647	0.636	0.613	0.638	mixed	0.035	0.00493	0.518
ENSMUSG00000026309.14	ENSMUSG00000026309	Ilkap	67444	0.384	0.387	0.373	0.38	0.373	0.392	0.394	0.395	0.421	mixed	0.022	0.00541	0.518
ENSMUSG00000026566.15	ENSMUSG00000026566	Mpzl1	68481	0.703	0.754	0.74	0.747	0.75	0.56	0.697	0.653	0.682	TUTR	-0.091	0.00494	0.518
ENSMUSG00000040596.15	ENSMUSG00000040596	Pogk	71592	0.38	0.393	0.398	0.363	0.388	0.425	0.42	0.395	0.419	mixed	0.031	0.00345	0.518
ENSMUSG00000026670.15	ENSMUSG00000026670	Uap1	107652	0.096	0.019	0.015	0	0	0.126	0.077	0.083	0.169	TUTR	0.088	0.00465	0.518
ENSMUSG00000027950.7	ENSMUSG00000027950	Chrnb2	11444	0.003	0.002	0.001	0	0.005	0.007	0.006	0.011	0.01	ALE	0.007	0.000546	0.518
ENSMUSG00000027882.18	ENSMUSG00000027882	Stxbp3	20912	0.973	0.966	0.983	0.98	0.981	0.94	0.965	0.966	0.933	mixed	-0.026	0.00533	0.518
ENSMUSG00000028479.18	ENSMUSG00000028479	Gne	50798	0.518	0.633	0.45	0.578	0.586	0.485	0.428	0.424	0.373	TUTR	-0.126	0.00575	0.518
ENSMUSG00000039759.10	ENSMUSG00000039759	Thap3	69876	0.633	0.612	0.608	0.57	0.641	0.723	0.673	0.648	0.663	TUTR	0.064	0.00443	0.518
ENSMUSG00000029066.12	ENSMUSG00000029066	Mrpl20	66448	0.684	0.733	0.697	0.723	0.722	0.744	0.777	0.745	0.765	mixed	0.046	0.0019	0.518
ENSMUSG00000029178.14	ENSMUSG00000029178	Klf3	16599	1	1	0.843	1	1	0.812	0.693	0.897	0.831	TUTR	-0.161	0.00522	0.518
ENSMUSG00000035325.16	ENSMUSG00000035325	Sec31a	69162	0.691	0.549	0.706	0.648	0.739	0.8	0.767	0.766	0.896	TUTR	0.14	0.00568	0.518
ENSMUSG00000032850.16	ENSMUSG00000032850	Rnft2	269695	0.991	0.993	0.995	0.996	0.997	0.986	0.983	0.984	0.992	ALE	-0.008	0.00153	0.518
ENSMUSG00000023348.11	ENSMUSG00000023348	Trip6	22051	0.437	0.457	0.403	0.497	0.416	0.384	0.357	0.348	0.372	TUTR	-0.077	0.00142	0.518
ENSMUSG00000045438.12	ENSMUSG00000045438	Cox19	68033	0.273	0.247	0.261	0.223	0.233	0.277	0.309	0.302	0.279	TUTR	0.045	0.00233	0.518
ENSMUSG00000029763.17	ENSMUSG00000029763	Exoc4	20336	0.905	0.891	0.899	0.909	0.9	0.889	0.885	0.876	0.879	ALE	-0.019	0.000633	0.518
ENSMUSG00000029913.14	ENSMUSG00000029913	Prdm5	70779	0.687	0.763	0.721	1	0.59	1	1	1	1	TUTR	0.248	0.00437	0.518
ENSMUSG00000001518.12	ENSMUSG00000001518	Itfg2	101142	0.895	0.896	0.881	0.849	0.894	0.918	0.908	0.918	0.921	mixed	0.033	0.00449	0.518
ENSMUSG00000030256.11	ENSMUSG00000030256	Bhlhe41	79362	0.726	0.868	0.822	0.797	0.848	0.728	0.727	0.666	0.725	TUTR	-0.1	0.004	0.518
ENSMUSG00000066760.12	ENSMUSG00000066760	Psg16	26436	0.952	0.957	0.949	0.948	0.95	0.927	0.942	0.926	0.944	ALE	-0.016	0.00215	0.518
ENSMUSG00000038260.10	ENSMUSG00000038260	Trpm4	68667	0.201	0.186	0.171	0.187	0.154	0.23	0.204	0.275	0.248	TUTR	0.059	0.00172	0.518
ENSMUSG00000002948.19	ENSMUSG00000002948	Map2k7	26400	1	1	1	1	1	0.905	1	0.925	0.933	mixed	-0.059	0.00384	0.518
ENSMUSG00000003824.12	ENSMUSG00000003824	Syce2	71846	0.287	0.27	0.251	0.19	0.213	0.192	0.156	0.142	0.151	TUTR	-0.082	0.00198	0.518
ENSMUSG00000033192.5	ENSMUSG00000033192	Lpcat2	270084	0.028	0.084	0.061	0.013	0.024	0.091	0.098	0.109	0.073	TUTR	0.051	0.0053	0.518
ENSMUSG00000031760.9	ENSMUSG00000031760	Mt3	17751	0.864	0.862	0.871	0.865	0.863	0.858	0.852	0.861	0.858	mixed	-0.008	0.00461	0.518
ENSMUSG00000033543.17	ENSMUSG00000033543	Gtf2a2	235459	0.056	0.027	0.031	0.028	0.029	0.003	0.008	0.022	0.005	TUTR	-0.025	0.00308	0.518
ENSMUSG00000032536.11	ENSMUSG00000032536	Trak1	67095	0.694	0.67	0.689	0.657	0.685	0.64	0.659	0.654	0.656	mixed	-0.027	0.00504	0.518
ENSMUSG00000032532.7	ENSMUSG00000032532	Cck	12424	0.951	0.95	0.949	0.951	0.954	0.945	0.944	0.95	0.946	TUTR	-0.005	0.00458	0.518
ENSMUSG00000048240.14	ENSMUSG00000048240	Gng7	14708	1	1	1	1	1	0.888	0.897	0.939	1	TUTR	-0.069	0.00554	0.518
ENSMUSG00000008398.14	ENSMUSG00000008398	Elk3	13713	0.312	0.311	0.337	0.369	0.342	0.261	0.271	0.314	0.206	TUTR	-0.071	0.00533	0.518
ENSMUSG00000040767.10	ENSMUSG00000040767	Snrnp25	78372	0.865	0.927	0.879	0.896	0.876	1	0.954	0.946	0.926	TUTR	0.068	0.00183	0.518
ENSMUSG00000044950.7	ENSMUSG00000044950	Pwwp2a	70802	0.576	0.585	0.65	0.515	0.598	0.678	0.665	0.687	0.639	ALE	0.082	0.00486	0.518
ENSMUSG00000020893.17	ENSMUSG00000020893	Per1	18626	0.754	0.763	0.733	0.737	0.745	0.686	0.726	0.672	0.703	TUTR	-0.049	0.00083	0.518
ENSMUSG00000020932.14	ENSMUSG00000020932	Gfap	14580	0.912	0.902	0.904	0.903	0.905	0.911	0.91	0.919	0.916	ALE	0.009	0.00431	0.518
ENSMUSG00000058070.14	ENSMUSG00000058070	Eml1	68519	1	1	1	1	1	0.783	0.773	0.782	1	TUTR	-0.165	0.00298	0.518
ENSMUSG00000036046.14	ENSMUSG00000036046	5031439G07Rik	223739	1	0.864	0.909	0.809	0.809	0.705	0.697	0.682	0.782	TUTR	-0.161	0.00217	0.518
ENSMUSG00000022620.14	ENSMUSG00000022620	Arsa	11883	0.654	0.611	0.607	0.634	0.644	0.589	0.609	0.576	0.593	TUTR	-0.038	0.00446	0.518
ENSMUSG00000022843.16	ENSMUSG00000022843	Clcn2	12724	0.64	0.548	0.574	0.516	0.63	0.666	0.728	0.683	0.668	TUTR	0.104	0.00246	0.518
ENSMUSG00000022525.13	ENSMUSG00000022525	Plaat1	27281	1	1	0.893	1	1	0.662	0.78	0.865	0.835	TUTR	-0.193	0.000791	0.518
ENSMUSG00000024038.16	ENSMUSG00000024038	Ndufv3	78330	0.995	0.995	0.996	0.995	0.995	0.993	0.99	0.992	0.994	ALE	-0.003	0.0016	0.518
ENSMUSG00000023942.15	ENSMUSG00000023942	Slc29a1	63959	1	0.764	0.77	0.648	0.785	1	1	1	1	TUTR	0.207	0.00449	0.518
ENSMUSG00000046432.12	ENSMUSG00000046432	Bex3	12070	0.895	0.939	0.917	0.898	0.92	0.86	0.874	0.894	0.883	TUTR	-0.036	0.00397	0.518
ENSMUSG00000059149.17	ENSMUSG00000059149	Mfsd4a	213006	0.505	0.466	0.481	0.496	0.505	0.457	0.451	0.47	0.469	mixed	-0.029	0.00591	0.521
ENSMUSG00000066607.5	ENSMUSG00000066607	Insyn1	NA	0.01	0.031	0.018	0.006	0.022	0.034	0.045	0.025	0.041	TUTR	0.019	0.00661	0.57
ENSMUSG00000084845.9	ENSMUSG00000084845	Tmem240	381582	0.274	0.285	0.315	0.274	0.27	0.322	0.305	0.311	0.312	TUTR	0.028	0.00718	0.588
ENSMUSG00000063457.14	ENSMUSG00000063457	Rps15	20054	0.569	0.588	0.573	0.571	0.595	0.576	0.541	0.548	0.543	TUTR	-0.027	0.00713	0.588
ENSMUSG00000018398.18	ENSMUSG00000018398	Septin8	20362	0.779	0.802	0.817	0.769	0.766	0.739	0.717	0.776	0.699	mixed	-0.054	0.00726	0.588
ENSMUSG00000026116.11	ENSMUSG00000026116	Tmem131	56030	0.892	0.936	0.924	0.889	0.892	0.882	0.88	0.851	0.824	ALE	-0.048	0.00778	0.617
ENSMUSG00000026311.16	ENSMUSG00000026311	Asb1	65247	0.797	0.827	0.806	0.837	0.808	0.736	0.737	0.782	0.806	mixed	-0.05	0.00816	0.618
ENSMUSG00000059173.19	ENSMUSG00000059173	Pde1a	18573	0.67	0.675	0.662	0.719	0.692	0.604	0.657	0.588	0.663	mixed	-0.056	0.00996	0.618
ENSMUSG00000027962.14	ENSMUSG00000027962	Vcam1	22329	0.829	0.832	0.869	0.854	0.864	0.807	0.818	0.84	0.787	ALE	-0.037	0.0107	0.618
ENSMUSG00000028884.14	ENSMUSG00000028884	Rpa2	19891	0.71	0.697	0.698	0.722	0.683	0.738	0.737	0.749	0.706	ALE	0.031	0.00993	0.618
ENSMUSG00000042453.14	ENSMUSG00000042453	Reln	19699	0.675	0.589	0.614	0.635	0.719	0.589	0.597	0.535	0.494	TUTR	-0.092	0.0101	0.618
ENSMUSG00000062110.14	ENSMUSG00000062110	Scfd2	212986	0.574	0.583	0.61	0.559	0.613	0.629	0.619	0.609	0.655	mixed	0.04	0.0104	0.618
ENSMUSG00000073002.9	ENSMUSG00000073002	Vamp5	53620	0.006	0.016	0.003	0.002	0.004	0.017	0.018	0.019	0.009	TUTR	0.01	0.0108	0.618
ENSMUSG00000001157.13	ENSMUSG00000001157	Gmcl1	23885	0.815	0.822	0.799	0.839	0.841	0.701	0.765	0.81	0.772	ALE	-0.061	0.00905	0.618
ENSMUSG00000078786.9	ENSMUSG00000078786	BC024978	414069	0.449	0.503	0.444	0.514	0.505	0.572	0.493	0.563	0.575	mixed	0.068	0.00914	0.618
ENSMUSG00000039176.17	ENSMUSG00000039176	Polg	18975	0.268	0.263	0.222	0.247	0.208	0.206	0.212	0.205	0.191	TUTR	-0.038	0.00978	0.618
ENSMUSG00000034858.16	ENSMUSG00000034858	Fam214a	235493	0.56	0.619	0.698	0.596	0.716	0.705	0.805	0.716	0.796	TUTR	0.118	0.00809	0.618
ENSMUSG00000025395.14	ENSMUSG00000025395	Prim1	NA	0.097	0	0.506	0.129	0.105	0.092	1	1	1	TUTR	0.606	0.0109	0.618
ENSMUSG00000044502.16	ENSMUSG00000044502	Bod1	69556	0.67	0.683	0.661	0.668	0.673	0.631	0.637	0.648	0.671	ALE	-0.024	0.00982	0.618
ENSMUSG00000063450.14	ENSMUSG00000063450	Syne2	319565	0.879	0.939	1	0.87	1	0.845	0.619	0.787	0.85	mixed	-0.163	0.00861	0.618
ENSMUSG00000033373.16	ENSMUSG00000033373	Fntb	110606	0.604	0.517	0.681	0.747	0.556	0.551	0.446	0.468	0.446	TUTR	-0.143	0.0103	0.618
ENSMUSG00000021578.16	ENSMUSG00000021578	Ccdc127	67433	0.915	0.915	0.933	0.928	0.93	0.897	0.921	0.907	0.893	TUTR	-0.019	0.00905	0.618
ENSMUSG00000022788.16	ENSMUSG00000022788	Fgd4	224014	0.712	0.693	0.692	0.682	0.716	0.524	0.597	0.646	0.68	mixed	-0.087	0.00847	0.618
ENSMUSG00000022762.17	ENSMUSG00000022762	Ncam2	17968	0.847	0.835	0.842	0.837	0.846	0.833	0.768	0.786	0.826	ALE	-0.038	0.0108	0.618
ENSMUSG00000074733.14	ENSMUSG00000074733	Zfp950	414758	0.822	0.765	0.685	0.829	0.811	0.603	0.693	0.695	0.724	ALE	-0.103	0.0109	0.618
ENSMUSG00000025525.12	ENSMUSG00000025525	Apool	68117	0.259	0.286	0.295	0.205	0.246	0.119	0.197	0.188	0.225	TUTR	-0.076	0.00875	0.618
ENSMUSG00000021840.16	ENSMUSG00000021840	Mapk1ip1l	NA	0.146	0.347	0.413	0.39	0.368	0.115	0.28	0.121	0.104	TUTR	-0.178	0.0111	0.62
ENSMUSG00000057378.15	ENSMUSG00000057378	Ryr3	20192	0.543	0.663	0.658	0.628	0.658	0.521	0.606	0.518	0.547	TUTR	-0.082	0.0131	0.675
ENSMUSG00000028140.13	ENSMUSG00000028140	Mrpl9	78523	0.007	0.006	0.006	0.005	0.005	0.004	0.005	0.005	0.004	ALE	-0.001	0.0129	0.675
ENSMUSG00000004994.12	ENSMUSG00000004994	Ccdc130	67736	0.265	0.228	0.26	0.257	0.331	0.225	0.174	0.201	0.235	TUTR	-0.059	0.013	0.675
ENSMUSG00000040325.16	ENSMUSG00000040325	Dcaf1	321006	0.694	0.76	0.774	0.756	0.849	0.837	0.839	0.875	0.828	TUTR	0.078	0.0125	0.675
ENSMUSG00000046311.13	ENSMUSG00000046311	Zfp62	22720	0.541	0.31	0.521	0.493	0.361	0.713	0.583	0.626	0.521	TUTR	0.166	0.0131	0.675
ENSMUSG00000025876.15	ENSMUSG00000025876	Unc5a	107448	0.997	0.986	0.994	0.996	0.993	1	1	0.997	1	TUTR	0.006	0.0126	0.675
ENSMUSG00000025903.14	ENSMUSG00000025903	Lypla1	18777	0.48	0.434	0.462	0.464	0.471	0.538	0.546	0.475	0.482	mixed	0.048	0.0135	0.684
ENSMUSG00000063077.14	ENSMUSG00000063077	Kif1b	16561	0.968	0.962	0.972	0.96	0.964	0.973	0.969	0.974	0.972	mixed	0.007	0.0138	0.684
ENSMUSG00000038267.14	ENSMUSG00000038267	Slc22a23	73102	0.706	0.722	0.883	0.765	0.826	0.623	0.703	0.629	0.718	TUTR	-0.112	0.0138	0.684
ENSMUSG00000029199.11	ENSMUSG00000029199	Lias	79464	0.087	0.11	0.081	0.076	0.083	0.107	0.129	0.131	0.091	TUTR	0.027	0.0158	0.685
ENSMUSG00000029769.16	ENSMUSG00000029769	Ccdc136	232664	0.692	0.694	0.669	0.711	0.7	0.686	0.662	0.67	0.653	TUTR	-0.025	0.0148	0.685
ENSMUSG00000050855.16	ENSMUSG00000050855	Zfp940	233057	0.29	0.3	0.314	0.305	0.291	0.376	0.385	0.329	0.299	ALE	0.047	0.0149	0.685
ENSMUSG00000053877.12	ENSMUSG00000053877	Srcap	100043597	0.651	0.708	0.715	0.678	0.657	0.658	0.632	0.646	0.626	mixed	-0.042	0.0142	0.685
ENSMUSG00000032199.12	ENSMUSG00000032199	Polr2m	28015	0.127	0.104	0.146	0.182	0.161	0.151	0.236	0.198	0.212	TUTR	0.055	0.0159	0.685
ENSMUSG00000006732.14	ENSMUSG00000006732	Mettl1	17299	0.863	0.897	0.815	1	0.924	1	0.967	1	1	TUTR	0.092	0.0146	0.685
ENSMUSG00000020271.17	ENSMUSG00000020271	Fbxw11	103583	0.311	0.288	0.359	0.326	0.292	0.334	0.383	0.402	0.347	TUTR	0.052	0.0151	0.685
ENSMUSG00000020358.17	ENSMUSG00000020358	Hnrnpab	15384	0.498	0.514	0.514	0.54	0.542	0.556	0.544	0.55	0.54	TUTR	0.026	0.0143	0.685
ENSMUSG00000054302.15	ENSMUSG00000054302	Eapp	66266	0.487	0.443	0.448	0.43	0.437	0.483	0.49	0.472	0.472	mixed	0.03	0.0156	0.685
ENSMUSG00000023021.15	ENSMUSG00000023021	Cers5	71949	0.401	0.412	0.382	0.408	0.428	0.362	0.366	0.387	0.396	mixed	-0.028	0.0149	0.685
ENSMUSG00000025736.14	ENSMUSG00000025736	Jmjd8	72106	0.506	0.481	0.515	0.583	0.505	0.448	0.376	0.431	0.506	TUTR	-0.078	0.0152	0.685
ENSMUSG00000044024.15	ENSMUSG00000044024	Rell2	225392	0.573	0.587	0.59	0.569	0.618	0.626	0.609	0.602	0.625	mixed	0.028	0.0155	0.685
ENSMUSG00000071014.10	ENSMUSG00000071014	Ndufb6	230075	0.002	0.005	0.004	0.006	0.004	0.008	0.008	0.009	0.004	TUTR	0.003	0.0172	0.7
ENSMUSG00000039852.16	ENSMUSG00000039852	Rere	68703	0.977	0.978	0.981	0.989	0.969	0.893	0.915	0.943	0.986	TUTR	-0.045	0.0173	0.7
ENSMUSG00000029208.16	ENSMUSG00000029208	Guf1	231279	0.333	0.234	0.259	0.162	0.181	0.362	0.343	0.591	0.301	TUTR	0.165	0.0173	0.7
ENSMUSG00000003421.13	ENSMUSG00000003421	Nosip	66394	0.404	0.396	0.381	0.379	0.386	0.363	0.39	0.362	0.36	TUTR	-0.02	0.017	0.7
ENSMUSG00000060538.14	ENSMUSG00000060538	Tmem219	68742	0	0.014	0.011	0.004	0	0.024	0.025	0.005	0.04	TUTR	0.018	0.0167	0.7
ENSMUSG00000021196.13	ENSMUSG00000021196	Pfkp	56421	0.089	0.086	0.091	0.075	0.088	0.097	0.103	0.092	0.091	TUTR	0.01	0.0171	0.7
ENSMUSG00000026489.13	ENSMUSG00000026489	Coq8a	67426	0.245	0.257	0.25	0.252	0.264	0.258	0.261	0.278	0.27	TUTR	0.013	0.019	0.704
ENSMUSG00000033773.14	ENSMUSG00000033773	Rpap2	231571	0.898	0.86	0.849	0.903	0.868	0.831	0.819	0.864	0.846	ALE	-0.036	0.0197	0.704
ENSMUSG00000029440.15	ENSMUSG00000029440	Psmd9	67151	0.26	0.193	0.246	0.245	0.206	0.194	0.203	0.18	0.196	TUTR	-0.037	0.0196	0.704
ENSMUSG00000029422.14	ENSMUSG00000029422	Rsrc2	208606	0.718	0.758	0.755	0.757	0.668	0.661	0.704	0.638	0.691	mixed	-0.058	0.019	0.704
ENSMUSG00000023079.14	ENSMUSG00000023079	Gtf2ird1	57080	0.685	0.7	0.633	0.687	0.735	0.823	0.815	0.701	0.73	mixed	0.079	0.019	0.704
ENSMUSG00000019054.13	ENSMUSG00000019054	Fis1	66437	1	1	1	0.965	1	0.954	0.917	0.915	1	TUTR	-0.046	0.0195	0.704
ENSMUSG00000039958.17	ENSMUSG00000039958	Etfbkmt	320204	0.709	0.795	0.782	0.763	0.779	0.706	0.713	0.746	0.714	ALE	-0.046	0.0185	0.704
ENSMUSG00000061286.7	ENSMUSG00000061286	Exosc5	27998	0.006	0.005	0.007	0.002	0.002	0.002	0.001	0.002	0.001	ALE	-0.002	0.0191	0.704
ENSMUSG00000063439.7	ENSMUSG00000063439	B9d2	232987	0.659	0.637	0.66	0.686	0.678	0.611	0.648	0.643	0.636	ALE	-0.03	0.0183	0.704
ENSMUSG00000035401.9	ENSMUSG00000035401	Emsy	233545	0.34	0.34	0.343	0.35	0.356	0.324	0.338	0.327	0.343	TUTR	-0.013	0.0197	0.704
ENSMUSG00000015120.15	ENSMUSG00000015120	Ube2i	22196	0.549	0.575	0.552	0.569	0.568	0.527	0.536	0.559	0.546	mixed	-0.021	0.0177	0.704
ENSMUSG00000024187.14	ENSMUSG00000024187	Fam234a	106581	0.01	0.028	0.026	0.031	0.014	0.003	0.005	0	0.02	TUTR	-0.015	0.0191	0.704
ENSMUSG00000024064.13	ENSMUSG00000024064	Galnt14	71685	0.521	0.572	0.589	0.506	0.557	0.539	0.697	0.658	0.635	ALE	0.083	0.0193	0.704
ENSMUSG00000038280.12	ENSMUSG00000038280	Ostm1	14628	0.637	0.612	0.628	0.675	0.664	0.58	0.566	0.573	0.649	ALE	-0.051	0.0203	0.719
ENSMUSG00000025762.14	ENSMUSG00000025762	Larp1b	214048	0.37	0.23	0.4	0.311	0.339	0.368	0.41	0.457	0.439	mixed	0.089	0.0208	0.724
ENSMUSG00000030000.10	ENSMUSG00000030000	Add2	11519	0.732	0.749	0.773	0.773	0.766	0.717	0.729	0.669	0.751	mixed	-0.042	0.0209	0.724
ENSMUSG00000025870.10	ENSMUSG00000025870	Arl10	NA	0.986	0.977	0.99	0.993	0.996	0.979	0.984	0.976	0.963	ALE	-0.012	0.021	0.724
ENSMUSG00000027327.16	ENSMUSG00000027327	1700037H04Rik	67326	0.774	0.746	0.747	0.841	0.858	0.79	0.902	0.912	0.943	TUTR	0.094	0.0221	0.728
ENSMUSG00000039623.13	ENSMUSG00000039623	Ap5z1	231855	0.445	0.491	0.558	0.517	0.399	0.46	0.793	0.686	0.635	TUTR	0.161	0.022	0.728
ENSMUSG00000029994.17	ENSMUSG00000029994	Anxa4	11746	0.269	0.303	0.424	0.46	0.338	0.498	0.433	0.684	0.438	TUTR	0.154	0.0224	0.728
ENSMUSG00000001942.8	ENSMUSG00000001942	Siae	22619	0.409	0.416	0.434	0.376	0.429	0.427	0.447	0.444	0.45	mixed	0.029	0.0223	0.728
ENSMUSG00000041625.14	ENSMUSG00000041625	Ggact	223267	0.012	0.008	0.011	0.005	0.005	0	0.004	0.004	0.006	ALE	-0.004	0.0218	0.728
ENSMUSG00000022442.15	ENSMUSG00000022442	Ttll1	319953	0.636	0.591	0.553	0.605	0.602	0.73	0.625	0.706	0.611	mixed	0.071	0.0219	0.728
ENSMUSG00000025616.14	ENSMUSG00000025616	Usp16	74112	0.69	0.661	0.627	0.763	0.672	0.724	0.799	0.774	0.721	TUTR	0.072	0.0223	0.728
ENSMUSG00000033488.11	ENSMUSG00000033488	Cryzl2	226527	0.732	0.795	0.739	0.756	0.754	0.679	0.634	0.755	0.713	TUTR	-0.06	0.023	0.73
ENSMUSG00000027333.18	ENSMUSG00000027333	Smox	228608	0.005	0.004	0.008	0.007	0.006	0.008	0.01	0.007	0.008	TUTR	0.002	0.0239	0.73
ENSMUSG00000032869.15	ENSMUSG00000032869	Psmf1	228769	0.162	0.152	0.151	0.123	0.159	0.193	0.185	0.156	0.164	TUTR	0.026	0.0247	0.73
ENSMUSG00000036745.15	ENSMUSG00000036745	Ttll7	70892	0.91	0.856	0.937	0.885	0.903	0.854	0.831	0.753	0.887	mixed	-0.067	0.0252	0.73
ENSMUSG00000064293.14	ENSMUSG00000064293	Cntn4	269784	0.749	0.731	0.75	0.667	0.766	0.65	0.685	0.632	0.722	ALE	-0.061	0.0246	0.73
ENSMUSG00000056204.8	ENSMUSG00000056204	Pgpep1	66522	0.414	0.455	0.466	0.306	0.381	0.317	0.33	0.347	0.314	TUTR	-0.077	0.0236	0.73
ENSMUSG00000025316.16	ENSMUSG00000025316	Banp	53325	0.363	0.392	0.256	0.314	0.242	0.198	0.255	0.202	0.262	TUTR	-0.084	0.0235	0.73
ENSMUSG00000031982.5	ENSMUSG00000031982	Arv1	68865	0.701	0.649	0.634	0.672	0.647	0.617	0.637	0.611	0.64	ALE	-0.035	0.0235	0.73
ENSMUSG00000032050.17	ENSMUSG00000032050	Rdx	19684	0.468	0.414	0.463	0.449	0.466	0.512	0.467	0.486	0.598	ALE	0.064	0.0249	0.73
ENSMUSG00000042787.14	ENSMUSG00000042787	Exog	208194	0.212	0.153	0.168	0.21	0.185	0.224	0.218	0.2	0.273	TUTR	0.043	0.0255	0.73
ENSMUSG00000037876.16	ENSMUSG00000037876	Jmjd1c	108829	0.792	0.753	0.788	0.81	0.765	0.718	0.789	0.704	0.731	ALE	-0.046	0.0242	0.73
ENSMUSG00000091803.7	ENSMUSG00000091803	Cox16	66272	0.762	0.726	0.776	0.736	0.77	0.722	0.721	0.728	0.737	mixed	-0.027	0.0227	0.73
ENSMUSG00000021661.15	ENSMUSG00000021661	Ankra2	68558	0.002	0.004	0.002	0.001	0.001	0.006	0.008	0.004	0.002	ALE	0.003	0.0234	0.73
ENSMUSG00000022498.16	ENSMUSG00000022498	Txndc11	106200	0.694	0.702	0.704	0.715	0.678	0.669	0.675	0.68	0.694	ALE	-0.02	0.0256	0.73
ENSMUSG00000041774.14	ENSMUSG00000041774	Ydjc	69101	0.017	0.011	0.005	0.013	0.007	0.006	0.005	0.004	0.005	ALE	-0.006	0.025	0.73
ENSMUSG00000000325.15	NA	NA	NA	0.512	0.476	0.605	0.539	0.564	0.623	0.675	0.533	0.689	TUTR	0.091	0.0253	0.73
ENSMUSG00000022841.14	ENSMUSG00000022841	Ap2m1	11773	0.004	0.004	0.004	0.003	0.003	0.004	0.006	0.007	0.004	TUTR	0.001	0.024	0.73
ENSMUSG00000037747.9	ENSMUSG00000037747	Phyhipl	70911	0.244	0.246	0.242	0.26	0.253	0.217	0.242	0.231	0.245	TUTR	-0.015	0.0259	0.734
ENSMUSG00000014353.14	ENSMUSG00000014353	Tmem87b	72477	0.562	0.745	0.586	0.761	0.607	0.529	0.509	0.585	0.538	TUTR	-0.112	0.0263	0.74
ENSMUSG00000006019.15	ENSMUSG00000006019	Dhx34	71723	0.013	0.044	0.134	0.046	0.076	0.019	0.018	0	0	TUTR	-0.054	0.0266	0.743
ENSMUSG00000032278.11	ENSMUSG00000032278	Paqr5	74090	0.138	0.14	0.154	0.13	0.132	0.188	0.178	0.138	0.152	TUTR	0.025	0.0268	0.743
ENSMUSG00000026064.15	ENSMUSG00000026064	Ptp4a1	19243	0.175	0.168	0.15	0.165	0.168	0.151	0.155	0.14	0.161	TUTR	-0.013	0.0292	0.752
ENSMUSG00000068747.14	ENSMUSG00000068747	Sort1	20661	0.983	0.97	0.977	0.983	0.974	0.984	0.959	0.938	0.928	TUTR	-0.025	0.0278	0.752
ENSMUSG00000039838.11	ENSMUSG00000039838	Slc45a1	242773	0.57	0.563	0.559	0.574	0.528	0.504	0.478	0.462	0.577	ALE	-0.054	0.0287	0.752
ENSMUSG00000030603.16	ENSMUSG00000030603	Psmc4	23996	0.691	0.799	0.699	0.597	0.641	0.599	0.641	0.584	0.537	TUTR	-0.095	0.0282	0.752
ENSMUSG00000031875.7	ENSMUSG00000031875	Cmtm3	68119	0.599	0.874	0.544	0.588	0.702	0.795	0.748	0.834	1	TUTR	0.183	0.0288	0.752
ENSMUSG00000035370.7	ENSMUSG00000035370	Gm49322	NA	0.947	0.928	0.934	0.961	0.943	0.927	0.928	0.898	0.933	TUTR	-0.022	0.0284	0.752
ENSMUSG00000022329.14	ENSMUSG00000022329	Stk3	56274	1	1	1	0.777	1	0.672	1	0.448	0.703	TUTR	-0.249	0.0276	0.752
ENSMUSG00000062480.11	ENSMUSG00000062480	Acat3	224530	0.097	0.079	0.118	0.128	0.114	0.159	0.145	0.103	0.153	TUTR	0.033	0.0289	0.752
ENSMUSG00000025425.17	ENSMUSG00000025425	St8sia5	225742	0.72	0.691	0.589	0.758	0.602	0.812	0.791	0.732	0.728	TUTR	0.094	0.0273	0.752
ENSMUSG00000003680.15	ENSMUSG00000003680	Taf6l	225895	0.853	0.883	0.841	0.875	0.808	0.892	0.881	0.872	0.916	mixed	0.038	0.0287	0.752
ENSMUSG00000067242.11	ENSMUSG00000067242	Lgi1	56839	0.648	0.633	0.634	0.639	0.65	0.632	0.624	0.631	0.636	TUTR	-0.01	0.029	0.752
ENSMUSG00000008140.17	ENSMUSG00000008140	Emc10	69683	0.64	0.609	0.613	0.628	0.596	0.625	0.644	0.649	0.637	TUTR	0.022	0.0298	0.762
ENSMUSG00000042694.17	ENSMUSG00000042694	Stn1	108689	0.974	1	1	0.956	1	0.945	0.971	0.967	0.961	ALE	-0.025	0.0301	0.765
ENSMUSG00000059981.12	ENSMUSG00000059981	Taok2	381921	0.667	0.646	0.678	0.666	0.695	0.649	0.644	0.646	0.659	ALE	-0.021	0.0305	0.77
ENSMUSG00000068748.7	ENSMUSG00000068748	Ptprz1	19283	0.617	0.712	0.639	0.744	0.802	0.642	0.571	0.616	0.627	mixed	-0.089	0.0309	0.771
ENSMUSG00000019790.16	ENSMUSG00000019790	Stxbp5	78808	0.391	0.387	0.361	0.413	0.398	0.321	0.407	0.296	0.335	TUTR	-0.05	0.0307	0.771
ENSMUSG00000025940.6	ENSMUSG00000025940	Tmem70	70397	0.069	0.039	0.052	0.06	0.074	0.034	0.048	0.015	0.051	TUTR	-0.022	0.032	0.786
ENSMUSG00000038608.15	ENSMUSG00000038608	Dock10	210293	0.906	0.944	0.851	0.81	0.89	0.854	0.852	0.761	0.612	TUTR	-0.11	0.0473	0.786
ENSMUSG00000026240.12	ENSMUSG00000026240	Cops7b	26895	0.029	0.016	0.026	0.022	0.025	0.028	0.029	0.028	0.04	TUTR	0.007	0.0337	0.786
ENSMUSG00000026344.9	ENSMUSG00000026344	Lypd1	72585	0.682	0.7	0.663	0.672	0.652	0.7	0.705	0.702	0.678	TUTR	0.022	0.0371	0.786
ENSMUSG00000018189.12	ENSMUSG00000018189	Uchl5	56207	0.017	0	0.015	0.018	0	0.022	0	0.084	0.081	TUTR	0.037	0.051	0.786
ENSMUSG00000040612.13	ENSMUSG00000040612	Ildr2	100039795	0.73	0.753	0.781	0.807	0.786	0.696	0.696	0.66	0.79	TUTR	-0.06	0.0351	0.786
ENSMUSG00000026641.13	ENSMUSG00000026641	Usf1	22278	0	0.007	0.004	0.002	0.001	0.008	0.017	0.008	0.002	TUTR	0.006	0.0486	0.786
ENSMUSG00000007097.14	ENSMUSG00000007097	Atp1a2	98660	0.344	0.354	0.369	0.357	0.347	0.359	0.366	0.362	0.373	ALE	0.011	0.0511	0.786
ENSMUSG00000026821.15	ENSMUSG00000026821	Ralgds	19730	0.737	0.767	0.857	0.713	0.833	1	0.78	0.849	0.909	TUTR	0.104	0.0437	0.786
ENSMUSG00000057738.13	ENSMUSG00000057738	Sptan1	20740	0.764	0.751	0.8	0.939	0.815	0.698	0.745	0.688	0.773	TUTR	-0.088	0.0357	0.786
ENSMUSG00000026843.15	ENSMUSG00000026843	Fubp3	320267	0.801	0.806	0.791	0.869	0.843	0.832	0.901	0.845	0.891	mixed	0.045	0.0414	0.786
ENSMUSG00000026885.13	ENSMUSG00000026885	Ttll11	74410	0.747	0.832	0.768	0.803	0.843	0.903	0.81	0.825	0.89	TUTR	0.058	0.0429	0.786
ENSMUSG00000064289.15	ENSMUSG00000064289	Tank	21353	0.836	0.818	0.796	0.828	0.831	0.848	0.839	0.836	0.836	ALE	0.018	0.0338	0.786
ENSMUSG00000002105.15	ENSMUSG00000002105	Slc39a13	68427	0.278	0.227	0.349	0.412	0.482	0.282	0.245	0.207	0.253	TUTR	-0.103	0.0506	0.786
ENSMUSG00000009549.14	ENSMUSG00000009549	Srp14	20813	0.792	0.797	0.782	0.78	0.775	0.765	0.785	0.76	0.775	ALE	-0.014	0.037	0.786
ENSMUSG00000027620.16	ENSMUSG00000027620	Rbm39	170791	0.957	0.97	0.981	0.987	0.967	0.961	0.954	0.94	0.968	ALE	-0.016	0.0368	0.786
ENSMUSG00000047030.15	ENSMUSG00000047030	Spata2	263876	1	1	1	1	1	1	0.996	1	0.997	TUTR	-0.002	0.0498	0.786
ENSMUSG00000078919.10	ENSMUSG00000078919	Dpm1	13480	0.084	0.094	0.087	0.091	0.09	0.078	0.079	0.092	0.07	TUTR	-0.009	0.0343	0.786
ENSMUSG00000002458.13	ENSMUSG00000002458	Rgs19	56470	0.871	0.886	0.896	0.884	0.895	0.864	0.859	0.864	0.891	mixed	-0.017	0.0386	0.786
ENSMUSG00000003617.16	ENSMUSG00000003617	Cp	12870	0.353	0.392	0.369	0.417	0.395	0.363	0.296	0.327	0.385	mixed	-0.042	0.0446	0.786
ENSMUSG00000025764.14	ENSMUSG00000025764	Jade1	269424	0.35	0.376	0.351	0.318	0.357	0.401	0.433	0.374	0.348	mixed	0.039	0.0428	0.786
ENSMUSG00000074513.9	ENSMUSG00000074513	Arfip1	99889	1	1	1	1	1	1	0.84	0.882	1	TUTR	-0.07	0.0502	0.786
ENSMUSG00000028104.14	ENSMUSG00000028104	Polr3gl	69870	0.608	0.5	0.53	0.609	0.562	0.429	0.473	0.539	0.54	TUTR	-0.067	0.0475	0.786
ENSMUSG00000062006.12	ENSMUSG00000062006	Rpl34	68436	0.819	0.823	0.823	0.805	0.818	0.808	0.79	0.821	0.797	ALE	-0.014	0.0497	0.786
ENSMUSG00000078578.9	ENSMUSG00000078578	Ube2d3	66105	0.552	0.538	0.531	0.54	0.57	0.523	0.498	0.542	0.527	TUTR	-0.024	0.0344	0.786
ENSMUSG00000028156.12	ENSMUSG00000028156	Eif4e	13684	0.384	0.373	0.383	0.371	0.392	0.389	0.39	0.401	0.385	mixed	0.01	0.0431	0.786
ENSMUSG00000039058.11	ENSMUSG00000039058	Ak5	229949	0.907	0.897	0.914	0.915	0.916	0.909	0.936	0.923	0.92	TUTR	0.012	0.0505	0.786
ENSMUSG00000041058.15	ENSMUSG00000041058	Wwp1	107568	1	1	1	1	1	1	0.878	0.87	1	TUTR	-0.063	0.0463	0.786
ENSMUSG00000061455.13	ENSMUSG00000061455	Stx17	67727	1	0.929	0.861	0.906	0.894	0.864	0.845	0.866	0.869	mixed	-0.057	0.0341	0.786
ENSMUSG00000028519.16	ENSMUSG00000028519	Dab1	13131	0.597	0.646	0.595	0.531	0.609	0.618	0.635	0.644	0.664	ALE	0.044	0.0464	0.786
ENSMUSG00000028613.14	ENSMUSG00000028613	Lrp8	16975	0.645	0.589	0.736	0.799	0.627	0.952	0.679	0.795	0.828	TUTR	0.135	0.0405	0.786
ENSMUSG00000034610.14	ENSMUSG00000034610	Tut4	230594	0.491	0.46	0.461	0.463	0.48	0.476	0.479	0.496	0.518	mixed	0.021	0.0499	0.786
ENSMUSG00000028677.18	ENSMUSG00000028677	Rnf220	66743	0.793	0.82	0.864	0.89	0.854	0.768	0.792	0.835	0.804	TUTR	-0.044	0.0486	0.786
ENSMUSG00000000600.15	ENSMUSG00000000600	Krit1	79264	0.168	0.133	0.127	0.137	0.116	0.193	0.15	0.182	0.138	TUTR	0.03	0.0473	0.786
ENSMUSG00000038564.10	ENSMUSG00000038564	Ift172	67661	0.835	0.789	0.891	0.818	0.814	0.902	0.862	0.847	0.902	TUTR	0.049	0.0341	0.786
ENSMUSG00000001260.10	ENSMUSG00000001260	Gabrg1	14405	0.421	0.519	0.425	0.409	0.496	0.386	0.424	0.424	0.317	TUTR	-0.066	0.0463	0.786
ENSMUSG00000006262.15	ENSMUSG00000006262	Mob1b	68473	1	1	1	1	1	0.787	1	0.813	1	TUTR	-0.1	0.0469	0.786
ENSMUSG00000029501.14	ENSMUSG00000029501	Ankle2	71782	0.774	1	0.876	1	0.803	1	1	1	1	TUTR	0.109	0.0417	0.786
ENSMUSG00000042249.11	ENSMUSG00000042249	Grk3	320129	0.809	0.818	0.851	0.844	0.872	0.782	0.776	0.797	0.843	ALE	-0.04	0.0348	0.786
ENSMUSG00000029472.13	ENSMUSG00000029472	Anapc5	59008	0.068	0.067	0.075	0.073	0.077	0.05	0.068	0.058	0.073	TUTR	-0.01	0.0491	0.786
ENSMUSG00000060261.15	ENSMUSG00000060261	Gtf2i	14886	0.952	0.952	0.972	0.975	0.969	0.909	0.961	0.954	0.938	TUTR	-0.024	0.0418	0.786
ENSMUSG00000039130.18	ENSMUSG00000039130	Zc3hc1	232679	1	0.69	0.756	0.867	1	1	1	1	1	TUTR	0.137	0.0502	0.786
ENSMUSG00000046947.12	ENSMUSG00000046947	Adck2	57869	0.012	0.007	0.017	0.019	0.007	0.016	0.019	0.027	0.016	TUTR	0.007	0.0473	0.786
ENSMUSG00000058446.14	ENSMUSG00000058446	Znrf2	387524	0.499	0.459	0.586	0.534	0.552	0.453	0.483	0.478	0.481	ALE	-0.052	0.04	0.786
ENSMUSG00000031668.14	ENSMUSG00000031668	Eif2ak3	13666	0.93	0.875	0.864	0.853	0.841	0.855	0.864	0.769	0.799	ALE	-0.051	0.0513	0.786
ENSMUSG00000030310.10	ENSMUSG00000030310	Slc6a1	232333	1	1	1	1	1	0.936	1	0.945	1	TUTR	-0.03	0.0471	0.786
ENSMUSG00000011658.15	ENSMUSG00000011658	Fuz	70300	0.378	0.408	0.395	0.399	0.423	0.414	0.418	0.45	0.417	mixed	0.024	0.0326	0.786
ENSMUSG00000059824.12	ENSMUSG00000059824	Dbp	13170	1	0.794	1	0.816	0.833	0.544	0.818	0.684	0.845	TUTR	-0.166	0.038	0.786
ENSMUSG00000030638.13	ENSMUSG00000030638	Sh3gl3	20408	0.679	0.666	0.634	0.588	0.762	0.716	0.781	0.699	0.845	TUTR	0.094	0.0322	0.786
ENSMUSG00000038570.15	ENSMUSG00000038570	Saxo2	330577	0.091	0.097	0.1	0.081	0.052	0.06	0.077	0.041	0.06	mixed	-0.024	0.0361	0.786
ENSMUSG00000055116.8	ENSMUSG00000055116	Arntl	11865	0.578	0.454	0.596	0.607	0.532	0.581	0.579	0.699	0.726	TUTR	0.093	0.0438	0.786
ENSMUSG00000038156.16	ENSMUSG00000038156	Spon1	233744	0.894	0.899	0.905	0.89	0.903	0.894	0.883	0.895	0.89	ALE	-0.007	0.0486	0.786
ENSMUSG00000030652.11	ENSMUSG00000030652	Coq7	12850	0.497	0.5	0.5	0.5	0.493	0.497	0.492	0.493	0.495	mixed	-0.004	0.0407	0.786
ENSMUSG00000042502.10	ENSMUSG00000042502	Cd2bp2	70233	0.282	0.31	0.259	0.272	0.284	0.235	0.262	0.219	0.285	TUTR	-0.031	0.0482	0.786
ENSMUSG00000030811.14	ENSMUSG00000030811	Fbxl19	233902	0.884	0.81	0.874	0.857	0.866	0.829	0.806	0.851	0.778	TUTR	-0.042	0.0355	0.786
ENSMUSG00000043964.14	ENSMUSG00000043964	Orai3	269999	0.992	0.988	1	1	0.986	1	1	1	1	TUTR	0.007	0.0404	0.786
ENSMUSG00000042105.18	ENSMUSG00000042105	Inpp5f	101490	0.07	0.031	0.089	0.104	0.044	0.048	0.033	0.04	0	TUTR	-0.038	0.0375	0.786
ENSMUSG00000063179.13	ENSMUSG00000063179	Pstk	214580	0.213	0.276	0.216	0.279	0.245	0.16	0.22	0.214	0.217	ALE	-0.043	0.0348	0.786
ENSMUSG00000041836.10	ENSMUSG00000041836	Ptpre	19267	1	0.571	0.722	0.624	0.692	0.549	0.607	0.426	0.574	TUTR	-0.183	0.0433	0.786
ENSMUSG00000025478.15	ENSMUSG00000025478	Dpysl4	26757	0.007	0.009	0.007	0.011	0.011	0.004	0.006	0.01	0.001	TUTR	-0.004	0.0501	0.786
ENSMUSG00000047495.15	ENSMUSG00000047495	Dlgap2	244310	1	0.905	0.852	0.847	1	1	1	1	1	TUTR	0.079	0.0388	0.786
ENSMUSG00000031639.12	ENSMUSG00000031639	Tlr3	142980	0.305	0.5	0.546	0.519	0.613	0.235	0.546	0.105	0.306	TUTR	-0.199	0.0452	0.786
ENSMUSG00000004319.15	ENSMUSG00000004319	Clcn3	12725	0.995	0.995	0.994	0.999	0.993	0.989	0.982	0.996	0.992	TUTR	-0.005	0.0512	0.786
ENSMUSG00000034799.16	ENSMUSG00000034799	Unc13a	382018	0.472	0.509	0.494	0.497	0.452	0.442	0.413	0.383	0.501	TUTR	-0.05	0.0429	0.786
ENSMUSG00000000738.18	ENSMUSG00000000738	Spg7	234847	0.757	0.817	0.794	0.814	0.813	0.797	0.755	0.694	0.77	ALE	-0.045	0.0477	0.786
ENSMUSG00000033335.17	ENSMUSG00000033335	Dnm2	13430	0.535	0.436	0.453	0.492	0.613	0.398	0.448	0.411	0.462	mixed	-0.076	0.0454	0.786
ENSMUSG00000059974.10	ENSMUSG00000059974	Ntm	235106	0.54	0.533	0.581	0.554	0.567	0.501	0.513	0.522	0.564	mixed	-0.03	0.0506	0.786
ENSMUSG00000070306.3	ENSMUSG00000070306	Ccdc153	270150	0.307	0.387	0.431	0.271	0.36	0.34	0.29	0.217	0.242	TUTR	-0.079	0.0463	0.786
ENSMUSG00000009927.9	ENSMUSG00000009927	Rps25	75617	0.027	0.037	0.027	0.03	0.033	0.026	0.023	0.029	0.026	TUTR	-0.005	0.0448	0.786
ENSMUSG00000032295.15	ENSMUSG00000032295	Man2c1	73744	0.003	0.006	0.003	0	0.002	0.007	0.009	0.002	0.007	TUTR	0.003	0.0424	0.786
ENSMUSG00000032294.17	ENSMUSG00000032294	Pkm	18746	1	1	1	1	1	0.984	0.982	1	1	TUTR	-0.008	0.0467	0.786
ENSMUSG00000032786.15	ENSMUSG00000032786	Alas1	11655	0.021	0.025	0.022	0.004	0.034	0.033	0.029	0.031	0.043	TUTR	0.013	0.0376	0.786
ENSMUSG00000032525.15	ENSMUSG00000032525	Nktr	18087	1	1	1	1	1	0.857	1	0.858	1	TUTR	-0.071	0.0461	0.786
ENSMUSG00000066233.6	ENSMUSG00000066233	Tmem42	66079	0.007	0.027	0.023	0.011	0	0	0	0	0.008	TUTR	-0.012	0.0483	0.786
ENSMUSG00000019795.17	ENSMUSG00000019795	Pcmt1	18537	0.458	0.434	0.457	0.447	0.451	0.465	0.458	0.46	0.457	ALE	0.011	0.0395	0.786
ENSMUSG00000009291.12	ENSMUSG00000009291	Pttg1ip	108705	1	0.942	1	0.942	1	0.856	1	0.873	0.914	TUTR	-0.066	0.0411	0.786
ENSMUSG00000020312.11	ENSMUSG00000020312	Shc2	216148	1	1	1	1	1	1	0.792	1	0.761	TUTR	-0.112	0.047	0.786
ENSMUSG00000020263.14	ENSMUSG00000020263	Appl2	216190	0.712	0.739	0.743	0.71	0.714	0.754	0.717	0.808	0.862	TUTR	0.061	0.0342	0.786
ENSMUSG00000020427.11	ENSMUSG00000020427	Igfbp3	16009	0.77	0.78	0.814	0.795	0.814	0.747	0.758	0.732	0.805	ALE	-0.034	0.0443	0.786
ENSMUSG00000053519.15	ENSMUSG00000053519	Kcnip1	70357	0.045	0.046	0.043	0.084	0.079	0.043	0.033	0.037	0.043	TUTR	-0.02	0.0489	0.786
ENSMUSG00000018449.12	ENSMUSG00000018449	Rpain	69723	0.377	0.412	0.398	0.422	0.377	0.383	0.389	0.364	0.352	TUTR	-0.025	0.0456	0.786
ENSMUSG00000017376.15	ENSMUSG00000017376	Nlk	18099	1	1	1	1	1	0.989	0.987	1	1	TUTR	-0.006	0.0474	0.786
ENSMUSG00000020544.14	ENSMUSG00000020544	Cox11	69802	0.803	1	0.85	0.684	1	1	1	1	1	TUTR	0.133	0.0498	0.786
ENSMUSG00000018541.10	ENSMUSG00000018541	Cwc25	67480	0.775	0.782	0.791	0.768	0.845	0.751	0.767	0.775	0.742	ALE	-0.033	0.0456	0.786
ENSMUSG00000025572.17	ENSMUSG00000025572	Tmc6	217353	0.776	0.673	0.807	0.858	0.793	0.751	0.743	0.633	0.575	ALE	-0.106	0.0379	0.786
ENSMUSG00000021103.12	ENSMUSG00000021103	Mnat1	17420	0.806	0.83	0.853	0.856	0.828	0.896	0.824	0.865	0.9	ALE	0.036	0.0464	0.786
ENSMUSG00000048280.17	ENSMUSG00000048280	Zfp738	408068	0.798	0.741	0.551	0.704	0.54	0.564	0.406	0.448	0.65	mixed	-0.15	0.0469	0.786
ENSMUSG00000021745.13	NA	NA	NA	0.738	0.753	0.726	0.67	0.833	0.682	0.72	0.65	0.64	TUTR	-0.071	0.0359	0.786
ENSMUSG00000063480.7	ENSMUSG00000063480	Snu13	20826	0.954	0.952	0.952	0.955	0.958	0.948	0.952	0.953	0.951	ALE	-0.003	0.0415	0.786
ENSMUSG00000063445.14	ENSMUSG00000063445	Nmral1	67824	0.503	0.516	0.514	0.5	0.506	0.499	0.486	0.5	0.506	mixed	-0.01	0.0465	0.786
ENSMUSG00000004070.15	ENSMUSG00000004070	Hmox2	15369	0.102	0.077	0.097	0.105	0.091	0.116	0.125	0.11	0.093	TUTR	0.017	0.041	0.786
ENSMUSG00000024176.10	ENSMUSG00000024176	Sox8	20681	0.715	0.747	0.72	0.716	0.707	0.698	0.706	0.674	0.718	mixed	-0.022	0.0477	0.786
ENSMUSG00000024181.8	ENSMUSG00000024181	Mrpl28	68611	1	1	1	0.893	0.924	0.929	0.931	0.899	0.861	TUTR	-0.058	0.0468	0.786
ENSMUSG00000023966.8	ENSMUSG00000023966	Rsph9	75564	0.043	0.082	0.055	0.059	0.027	0.089	0.121	0.128	0.042	ALE	0.042	0.0372	0.786
ENSMUSG00000024378.9	ENSMUSG00000024378	Stard4	170459	0.704	0.74	0.676	0.752	0.941	0.67	0.707	0.618	0.607	TUTR	-0.112	0.0455	0.786
ENSMUSG00000035171.9	ENSMUSG00000035171	1110059E24Rik	66206	0.533	0.529	0.532	0.551	0.538	0.51	0.521	0.533	0.532	mixed	-0.013	0.0484	0.786
ENSMUSG00000025089.15	ENSMUSG00000025089	Gfra1	14585	1	1	1	1	1	1	0.995	0.996	1	TUTR	-0.002	0.0483	0.786
ENSMUSG00000031167.16	ENSMUSG00000031167	Rbm3	19652	0.004	0.003	0.002	0.001	0.002	0.001	0.002	0.001	0	mixed	-0.001	0.0391	0.786
ENSMUSG00000031012.17	ENSMUSG00000031012	Cask	12361	0.741	0.79	0.737	0.773	0.766	0.792	0.787	0.802	0.766	TUTR	0.026	0.0498	0.786
ENSMUSG00000025040.13	ENSMUSG00000025040	Fundc1	NA	0.504	0.477	0.547	0.537	0.554	0.543	0.542	0.59	0.64	TUTR	0.055	0.0364	0.786
ENSMUSG00000023150.14	ENSMUSG00000023150	Ivns1abp	117198	0.778	0.773	0.773	0.767	0.799	0.734	0.767	0.743	0.781	ALE	-0.022	0.0517	0.789
ENSMUSG00000026721.15	ENSMUSG00000026721	Rabgap1l	29809	0.754	0.752	0.766	0.714	0.727	0.778	0.769	0.759	0.754	ALE	0.022	0.0533	0.789
ENSMUSG00000002728.14	ENSMUSG00000002728	Naa20	67877	0.978	0.975	0.972	0.974	0.974	0.976	0.98	0.977	0.976	ALE	0.002	0.052	0.789
ENSMUSG00000003863.18	ENSMUSG00000003863	Ppfia3	76787	0.917	0.974	0.971	0.938	0.919	0.909	0.878	0.953	0.872	TUTR	-0.041	0.0526	0.789
ENSMUSG00000042659.15	ENSMUSG00000042659	Arrdc4	66412	0.382	0.281	0.307	0.206	0.3	0.197	0.255	0.27	0.167	ALE	-0.073	0.0529	0.789
ENSMUSG00000030852.17	ENSMUSG00000030852	Tacc2	57752	0.983	0.992	0.989	0.992	1	0.992	1	1	1	mixed	0.007	0.0528	0.789
ENSMUSG00000020231.15	ENSMUSG00000020231	Dip2a	64451	0.321	0.356	0.137	0.164	0.251	0.141	0.181	0.176	0.096	TUTR	-0.098	0.0535	0.789
ENSMUSG00000013858.14	ENSMUSG00000013858	Tmem259	216157	0.875	0.806	0.941	0.932	1	1	0.942	1	1	TUTR	0.075	0.0533	0.789
ENSMUSG00000017390.15	ENSMUSG00000017390	Aldoc	11676	0.028	0.026	0.03	0.022	0.02	0.031	0.03	0.032	0.026	TUTR	0.005	0.0534	0.789
ENSMUSG00000005262.12	ENSMUSG00000005262	Ufd1	22230	0.921	0.913	0.935	0.926	0.928	0.918	0.906	0.894	0.925	ALE	-0.014	0.0532	0.789
ENSMUSG00000002881.14	ENSMUSG00000002881	Nab1	17936	1	0.688	0.826	0.749	0.725	0.74	0.655	0.669	0.634	TUTR	-0.124	0.0567	0.792
ENSMUSG00000062590.13	ENSMUSG00000062590	Armc9	78795	0.071	0.077	0.084	0.092	0.051	0.058	0.067	0.057	0.057	mixed	-0.015	0.0564	0.792
ENSMUSG00000026347.13	ENSMUSG00000026347	Tmem163	72160	0.04	0.046	0.042	0.01	0.037	0.067	0.11	0.035	0.049	TUTR	0.03	0.0547	0.792
ENSMUSG00000055067.15	ENSMUSG00000055067	Smyd3	69726	0.618	0.591	0.601	0.551	0.591	0.718	0.657	0.624	0.578	ALE	0.054	0.0556	0.792
ENSMUSG00000015776.12	ENSMUSG00000015776	Med22	20933	0.326	0.296	0.292	0.297	0.292	0.312	0.335	0.343	0.299	TUTR	0.021	0.0553	0.792
ENSMUSG00000027601.13	ENSMUSG00000027601	Mtfr1	67472	0.617	0.65	0.718	0.813	0.485	0.832	1	1	0.587	TUTR	0.198	0.0556	0.792
ENSMUSG00000028044.6	ENSMUSG00000028044	Cks1b	54124	0.194	0.647	1	0.636	1	0.389	0.166	0.455	0.433	TUTR	-0.334	0.0557	0.792
ENSMUSG00000028180.18	ENSMUSG00000028180	Zranb2	53861	0.233	0.248	0.239	0.305	0.285	0.209	0.236	0.186	0.259	TUTR	-0.039	0.0567	0.792
ENSMUSG00000003644.17	ENSMUSG00000003644	Rps6ka1	20111	0.6	0.918	0.835	0.839	0.697	0.89	0.928	0.829	1	TUTR	0.134	0.0567	0.792
ENSMUSG00000030067.17	ENSMUSG00000030067	Foxp1	108655	0.935	1	0.633	1	1	0.598	0.615	0.506	1	TUTR	-0.234	0.057	0.792
ENSMUSG00000038623.9	ENSMUSG00000038623	Tm6sf1	107769	0.666	0.438	0.572	0.73	0.431	1	0.722	0.653	0.641	TUTR	0.187	0.0569	0.792
ENSMUSG00000032078.17	ENSMUSG00000032078	Zpr1	22687	0.178	0.192	0.16	0.144	0.123	0.128	0.141	0.13	0.134	TUTR	-0.026	0.0571	0.792
ENSMUSG00000090150.9	ENSMUSG00000090150	Acad11	102632	0.811	0.567	0.84	0.836	0.609	0.608	0.572	0.632	0.602	mixed	-0.13	0.0545	0.792
ENSMUSG00000040521.11	ENSMUSG00000040521	Tsfm	66399	0.607	0.589	0.582	0.58	0.566	0.57	0.571	0.569	0.572	ALE	-0.014	0.0551	0.792
ENSMUSG00000000538.18	ENSMUSG00000000538	Tom1l2	216810	0.908	0.899	0.917	0.909	0.905	0.89	0.891	0.889	0.914	mixed	-0.012	0.0573	0.792
ENSMUSG00000020821.17	ENSMUSG00000020821	Kif1c	16562	0.392	0.44	0.502	0.477	0.489	0.293	0.451	0.452	0.311	mixed	-0.083	0.0549	0.792
ENSMUSG00000043372.12	ENSMUSG00000043372	Hexim2	71059	1	1	1	1	1	0.819	0.886	1	1	TUTR	-0.074	0.0554	0.792
ENSMUSG00000019558.14	ENSMUSG00000019558	Slc6a8	102857	1	1	1	1	1	0.895	1	0.837	1	TUTR	-0.067	0.0545	0.792
ENSMUSG00000026889.12	ENSMUSG00000026889	Rbm18	67889	1	1	1	1	1	1	0.895	0.939	1	TUTR	-0.041	0.0588	0.795
ENSMUSG00000027455.16	ENSMUSG00000027455	Nsfl1c	386649	0.003	0.011	0.002	0.009	0.005	0.012	0.022	0.007	0.009	TUTR	0.007	0.0589	0.795
ENSMUSG00000037720.16	ENSMUSG00000037720	Tmem33	67878	0.268	0.233	0.268	0.245	0.248	0.261	0.287	0.278	0.257	ALE	0.019	0.0589	0.795
ENSMUSG00000034930.16	ENSMUSG00000034930	Rtkn	20166	0.655	0.701	0.633	0.639	0.692	0.615	0.628	0.644	0.644	TUTR	-0.031	0.0577	0.795
ENSMUSG00000031575.18	ENSMUSG00000031575	Ash2l	23808	0.454	0.386	0.383	0.561	0.425	0.569	0.485	0.58	0.465	TUTR	0.083	0.0587	0.795
ENSMUSG00000003531.14	ENSMUSG00000003531	Dgcr6	13353	0.067	0.061	0.065	0.058	0.04	0.057	0.046	0.044	0.038	TUTR	-0.012	0.0588	0.795
ENSMUSG00000024426.17	ENSMUSG00000024426	Atat1	73242	0.408	0.454	0.415	0.365	0.436	0.565	0.408	0.496	0.447	mixed	0.063	0.0583	0.795
ENSMUSG00000049281.16	ENSMUSG00000049281	Scn3b	235281	0.968	0.97	0.965	0.986	0.987	0.944	0.966	0.942	0.979	mixed	-0.017	0.0593	0.797
ENSMUSG00000040652.16	ENSMUSG00000040652	Oaz2	18247	0.772	0.767	0.781	0.792	0.796	0.762	0.776	0.773	0.764	mixed	-0.013	0.0597	0.8
ENSMUSG00000026502.13	ENSMUSG00000026502	Desi2	78825	0.355	0.367	0.363	0.456	0.407	0.34	0.34	0.336	0.375	TUTR	-0.042	0.0606	0.801
ENSMUSG00000055633.6	ENSMUSG00000055633	Zfp580	68992	0.988	0.997	1	0.989	1	0.972	0.98	0.997	0.989	TUTR	-0.011	0.0605	0.801
ENSMUSG00000025237.16	ENSMUSG00000025237	Parp6	67287	0.693	0.866	0.729	0.795	0.758	0.765	0.633	0.714	0.642	TUTR	-0.079	0.06	0.801
ENSMUSG00000036769.14	ENSMUSG00000036769	Wdr44	72404	1	0.384	0.196	0	1	0.286	0	0	0	TUTR	-0.445	0.0605	0.801
ENSMUSG00000051736.8	ENSMUSG00000051736	Fam229b	66337	0.933	0.983	0.947	0.912	0.936	0.982	0.959	0.952	0.987	TUTR	0.028	0.061	0.804
ENSMUSG00000031697.12	ENSMUSG00000031697	Orc6	56452	0.058	0.07	0.04	0.043	0.062	0.026	0.035	0.06	0.029	TUTR	-0.018	0.0615	0.808
ENSMUSG00000028410.13	ENSMUSG00000028410	Dnaja1	15502	0.01	0.011	0.012	0.01	0.009	0.008	0.01	0.01	0.008	TUTR	-0.001	0.0618	0.809
ENSMUSG00000029175.17	ENSMUSG00000029175	Slc35f6	74919	0.767	0.717	0.752	0.724	0.772	0.766	0.758	0.788	0.774	TUTR	0.026	0.0622	0.811
ENSMUSG00000025757.12	ENSMUSG00000025757	Hspa4l	18415	0.388	0.34	0.335	0.323	0.286	0.362	0.397	0.421	0.337	TUTR	0.045	0.0627	0.813
ENSMUSG00000031993.7	ENSMUSG00000031993	Snx19	102607	0.737	0.722	0.905	0.83	0.695	0.719	0.629	0.703	0.713	TUTR	-0.087	0.0631	0.813
ENSMUSG00000017119.19	ENSMUSG00000017119	Nbr1	17966	1	1	1	1	1	1	0.907	0.826	1	TUTR	-0.067	0.0628	0.813
ENSMUSG00000021147.16	ENSMUSG00000021147	Wdr37	207615	0.546	0.399	0.396	0.405	0.461	0.557	0.578	0.398	0.624	mixed	0.098	0.063	0.813
ENSMUSG00000025931.15	ENSMUSG00000025931	Paqr8	74229	1	0.968	0.976	0.983	0.985	0.959	0.932	0.941	0.997	TUTR	-0.025	0.0648	0.814
ENSMUSG00000016194.14	ENSMUSG00000016194	Hsd11b1	15483	0.339	0.325	0.344	0.336	0.347	0.337	0.34	0.434	0.392	mixed	0.038	0.0636	0.814
ENSMUSG00000027288.16	ENSMUSG00000027288	Zfp106	20402	0.829	0.883	1	1	1	0.784	0.768	0.743	1	TUTR	-0.118	0.066	0.814
ENSMUSG00000016933.17	ENSMUSG00000016933	Plcg1	18803	0.365	0.374	0.344	0.321	0.377	0.328	0.338	0.307	0.349	mixed	-0.025	0.0643	0.814
ENSMUSG00000045031.18	ENSMUSG00000045031	Cetn4	207175	0.301	0.244	0.263	0.255	0.276	0.337	0.316	0.284	0.264	TUTR	0.032	0.0652	0.814
ENSMUSG00000059810.18	ENSMUSG00000059810	Rgs3	50780	0.615	0.621	0.616	0.633	0.577	0.573	0.564	0.552	0.629	mixed	-0.032	0.0656	0.814
ENSMUSG00000028608.15	ENSMUSG00000028608	Czib	74098	0.492	0.454	0.49	0.459	0.5	0.471	0.457	0.459	0.447	mixed	-0.02	0.0659	0.814
ENSMUSG00000001632.16	ENSMUSG00000001632	Brpf1	78783	1	0.857	1	1	0.872	1	0.849	0.674	0.729	TUTR	-0.133	0.0644	0.814
ENSMUSG00000030844.11	ENSMUSG00000030844	Rgs10	67865	0.748	0.75	0.742	0.735	0.701	0.73	0.712	0.715	0.703	ALE	-0.02	0.0653	0.814
ENSMUSG00000032481.16	ENSMUSG00000032481	Smarcc1	20588	0.547	0.548	0.529	0.577	0.576	0.487	0.547	0.546	0.526	ALE	-0.029	0.0661	0.814
ENSMUSG00000020628.15	ENSMUSG00000020628	Trappc12	217449	0.895	0.872	0.87	0.874	0.886	0.88	0.892	0.892	0.901	ALE	0.012	0.0656	0.814
ENSMUSG00000005360.14	ENSMUSG00000005360	Slc1a3	20512	1	1	1	1	1	0.992	0.996	1	1	ALE	-0.003	0.0663	0.814
ENSMUSG00000023055.9	ENSMUSG00000023055	Calcoco1	67488	0.824	0.819	0.833	0.835	0.837	0.854	0.83	0.837	0.84	mixed	0.01	0.0642	0.814
ENSMUSG00000005871.14	ENSMUSG00000005871	Apc	11789	0.905	0.895	0.938	0.955	0.842	0.866	0.892	0.848	0.849	mixed	-0.043	0.0634	0.814
ENSMUSG00000025007.13	ENSMUSG00000025007	Aldh18a1	56454	0.583	0.514	0.53	0.558	0.615	0.462	0.472	0.544	0.553	ALE	-0.052	0.066	0.814
ENSMUSG00000020284.16	ENSMUSG00000020284	Cfap410	67884	0.02	0	0	0.026	0.027	0.043	0.072	0.158	0	ALE	0.053	0.0666	0.815
ENSMUSG00000027884.16	ENSMUSG00000027884	Clcc1	229725	0.726	0.707	0.702	0.729	0.732	0.736	0.743	0.727	0.726	ALE	0.014	0.068	0.816
ENSMUSG00000078747.9	ENSMUSG00000078747	Gm20878	100041579	1	0.33	0.657	0.276	0.179	0.21	0.174	0.254	0.079	TUTR	-0.309	0.0676	0.816
ENSMUSG00000029373.7	ENSMUSG00000029373	Pf4	56744	0.84	0.638	0.629	0.623	0.563	0.532	0.402	0.631	0.581	ALE	-0.123	0.0675	0.816
ENSMUSG00000029920.9	ENSMUSG00000029920	Smarcad1	13990	0.884	0.774	0.905	0.821	0.892	0.802	0.866	0.756	0.652	mixed	-0.086	0.0677	0.816
ENSMUSG00000055850.12	ENSMUSG00000055850	Rnf181	66510	0.983	0.971	0.972	0.984	0.965	0.952	0.975	0.964	0.967	TUTR	-0.01	0.0671	0.816
ENSMUSG00000059878.12	ENSMUSG00000059878	Zfp422	67255	0.076	0.072	0.07	0.049	0.04	0.134	0.062	0.121	0.061	TUTR	0.034	0.0683	0.816
ENSMUSG00000019876.15	ENSMUSG00000019876	Pkib	18768	0.136	0.166	0.15	0.148	0.2	0.204	0.163	0.231	0.173	TUTR	0.033	0.068	0.816
ENSMUSG00000073411.11	ENSMUSG00000073411	H2-D1	NA	0.753	0.733	0.708	0.742	0.682	0.807	0.746	0.714	0.799	TUTR	0.042	0.0681	0.816
ENSMUSG00000030417.15	ENSMUSG00000030417	Pdcd5	56330	0.011	0.02	0.001	0.018	0.016	0.006	0.01	0.006	0.002	TUTR	-0.007	0.0705	0.827
ENSMUSG00000059263.9	ENSMUSG00000059263	Usp47	74996	0.283	0.279	0.26	0.277	0.249	0.286	0.298	0.302	0.265	TUTR	0.018	0.0703	0.827
ENSMUSG00000001482.15	ENSMUSG00000001482	Def8	23854	0.766	0.789	0.808	0.773	0.838	0.759	0.765	0.745	0.791	ALE	-0.03	0.0702	0.827
ENSMUSG00000051355.18	ENSMUSG00000051355	Commd1	17846	0.496	0.497	0.503	0.5	0.488	0.504	0.503	0.501	0.5	mixed	0.005	0.0703	0.827
ENSMUSG00000068391.8	ENSMUSG00000068391	Chrac1	93696	0.008	0	0	0	0	0	0	0.037	0.034	ALE	0.016	0.0699	0.827
ENSMUSG00000025420.13	ENSMUSG00000025420	Katnal2	71206	0.775	0.763	0.767	0.792	0.803	0.744	0.722	0.711	0.803	mixed	-0.035	0.0704	0.827
ENSMUSG00000052726.15	ENSMUSG00000052726	Kcnt2	240776	0.547	0.697	0.58	0.541	0.647	1	0.581	0.812	0.642	TUTR	0.157	0.0711	0.83
ENSMUSG00000040263.16	ENSMUSG00000040263	Klhdc4	234825	0.374	0.23	0.314	0.383	0.357	0.463	0.524	0.345	0.346	TUTR	0.087	0.0714	0.83
ENSMUSG00000033157.16	ENSMUSG00000033157	Abhd10	213012	0.723	0.594	0.783	0.818	0.654	0.567	0.523	0.72	0.63	TUTR	-0.104	0.0712	0.83
ENSMUSG00000028524.21	ENSMUSG00000028524	Sgip1	73094	0.785	0.785	0.782	0.779	0.773	0.715	0.785	0.757	0.772	TUTR	-0.024	0.0731	0.838
ENSMUSG00000031921.17	ENSMUSG00000031921	Terf2	21750	0.795	0.785	0.784	0.815	0.806	0.765	0.772	0.786	0.799	mixed	-0.017	0.0728	0.838
ENSMUSG00000018395.19	ENSMUSG00000018395	Kif3a	16568	0.376	0.372	0.392	0.324	0.416	0.343	0.509	0.413	0.593	TUTR	0.089	0.0728	0.838
ENSMUSG00000035629.17	ENSMUSG00000035629	Rubcn	100502698	1	1	1	1	1	0.78	1	1	0.902	TUTR	-0.079	0.073	0.838
ENSMUSG00000004865.15	ENSMUSG00000004865	Srpk1	20815	0.691	0.758	0.8	0.686	0.781	0.761	0.863	0.765	0.82	ALE	0.059	0.0724	0.838
ENSMUSG00000078941.9	ENSMUSG00000078941	Ak6	108143	0.265	0.302	0.284	0.294	0.338	0.273	0.258	0.242	0.296	ALE	-0.03	0.0738	0.839
ENSMUSG00000094936.7	ENSMUSG00000094936	Rbm4	19653	0.594	0.473	0.594	0.604	0.581	0.609	0.626	0.613	0.621	TUTR	0.048	0.0736	0.839
ENSMUSG00000031399.15	ENSMUSG00000031399	Fam3a	66294	0.386	0.4	0.402	0.339	0.477	0.389	0.368	0.312	0.33	mixed	-0.051	0.0734	0.839
ENSMUSG00000030495.12	ENSMUSG00000030495	Slc7a10	53896	0.639	0.586	0.634	0.652	0.664	0.588	0.564	0.582	0.651	mixed	-0.039	0.0743	0.84
ENSMUSG00000004096.9	ENSMUSG00000004096	Cwc15	66070	0.194	0.238	0.189	0.207	0.199	0.238	0.213	0.23	0.217	TUTR	0.019	0.0741	0.84
ENSMUSG00000027935.14	ENSMUSG00000027935	Rab13	68328	0.038	0.053	0.052	0.061	0.067	0.092	0.029	0.199	0.112	TUTR	0.054	0.0753	0.843
ENSMUSG00000078713.8	ENSMUSG00000078713	Tomm5	68512	1	1	0.998	1	0.997	0.998	0.998	0.996	0.986	TUTR	-0.005	0.0755	0.843
ENSMUSG00000033326.15	ENSMUSG00000033326	Kdm4a	230674	0.345	0.554	0.583	0.412	0.466	0.345	0.405	0.353	0.425	mixed	-0.09	0.0772	0.843
ENSMUSG00000066613.14	ENSMUSG00000066613	Zfp932	69504	0.423	0.335	0.401	0.435	0.396	0.349	0.388	0.363	0.345	mixed	-0.037	0.075	0.843
ENSMUSG00000029464.10	ENSMUSG00000029464	Gpn3	NA	0.63	0.639	0.714	0.663	0.673	0.652	0.625	0.597	0.645	TUTR	-0.034	0.0767	0.843
ENSMUSG00000074358.9	ENSMUSG00000074358	Ccdc61	232933	0.417	0.235	0.386	0.257	0.386	0.339	0.347	0.556	0.644	TUTR	0.136	0.0771	0.843
ENSMUSG00000030689.15	ENSMUSG00000030689	Ino80e	233875	0.419	0.415	0.413	0.406	0.394	0.405	0.405	0.391	0.397	mixed	-0.009	0.077	0.843
ENSMUSG00000003812.13	ENSMUSG00000003812	Dnase2a	13423	0.182	0.223	0.177	0.207	0.178	0.148	0.151	0.2	0.173	TUTR	-0.025	0.0764	0.843
ENSMUSG00000039219.17	ENSMUSG00000039219	Arid4b	94246	0.526	0.538	0.561	0.568	0.568	0.506	0.546	0.495	0.553	mixed	-0.027	0.0768	0.843
ENSMUSG00000022960.12	ENSMUSG00000022960	Donson	60364	0.268	0.316	0.337	0.314	0.265	0.319	0.281	0.5	0.416	mixed	0.079	0.0766	0.843
ENSMUSG00000025020.11	ENSMUSG00000025020	Slit1	20562	1	1	1	1	1	0.985	1	0.964	1	TUTR	-0.013	0.0772	0.843
ENSMUSG00000031295.13	ENSMUSG00000031295	Phka2	110094	0.536	0.464	0.604	0.548	0.604	0.481	0.474	0.494	0.537	ALE	-0.055	0.0755	0.843
ENSMUSG00000053470.13	ENSMUSG00000053470	Kdm3a	104263	0	0	0	0	0	0	0.389	0	0.161	TUTR	0.138	0.0776	0.845
ENSMUSG00000028382.15	ENSMUSG00000028382	Ptbp3	230257	0.609	0.558	0.669	0.69	0.696	0.559	0.554	0.491	0.671	mixed	-0.075	0.0781	0.846
ENSMUSG00000019916.14	ENSMUSG00000019916	P4ha1	18451	0.144	0.129	0.134	0.121	0.143	0.129	0.115	0.134	0.114	TUTR	-0.011	0.0781	0.846
ENSMUSG00000030268.17	ENSMUSG00000030268	Bcat1	12035	0.334	0.323	0.342	0.341	0.369	0.33	0.323	0.318	0.334	mixed	-0.016	0.0784	0.847
ENSMUSG00000022661.14	ENSMUSG00000022661	Cd200	17470	1	0.998	1	1	1	0.993	1	0.993	1	TUTR	-0.004	0.0789	0.85
ENSMUSG00000028466.15	ENSMUSG00000028466	Creb3	12913	0.358	0.343	0.321	0.333	0.348	0.374	0.361	0.334	0.454	TUTR	0.04	0.0795	0.851
ENSMUSG00000032010.15	ENSMUSG00000032010	Usp2	53376	0.303	0.264	0.284	0.305	0.299	0.28	0.335	0.312	0.405	TUTR	0.042	0.0794	0.851
ENSMUSG00000032261.16	ENSMUSG00000032261	Sh3bgrl2	212531	0.02	0.015	0.023	0.021	0.017	0.019	0.025	0.028	0.021	mixed	0.004	0.0796	0.851
ENSMUSG00000054484.14	ENSMUSG00000054484	Tmem62	96957	1	1	1	1	1	0.876	0.684	1	1	TUTR	-0.11	0.0811	0.865
ENSMUSG00000029723.16	ENSMUSG00000029723	Tsc22d4	78829	0.203	0.198	0.208	0.228	0.2	0.21	0.236	0.208	0.239	mixed	0.016	0.0828	0.869
ENSMUSG00000050052.12	ENSMUSG00000050052	Tdrp	72148	0.841	0.917	0.736	0.736	0.873	0.75	0.779	0.683	0.766	TUTR	-0.077	0.0821	0.869
ENSMUSG00000036469.16	ENSMUSG00000036469	Marchf1	72925	1	1	1	1	1	1	0.961	1	0.985	TUTR	-0.014	0.0824	0.869
ENSMUSG00000031938.15	ENSMUSG00000031938	4931406C07Rik	70984	0.779	0.812	0.835	0.777	0.823	0.739	0.81	0.702	0.797	mixed	-0.043	0.0821	0.869
ENSMUSG00000059439.15	ENSMUSG00000059439	Bcas3	192197	0.594	0.666	0.665	0.792	0.736	0.609	0.656	0.563	0.649	mixed	-0.072	0.0825	0.869
ENSMUSG00000031347.12	ENSMUSG00000031347	Cetn2	26370	0.199	0.163	0.223	0.161	0.116	0.208	0.227	0.238	0.176	TUTR	0.04	0.0827	0.869
ENSMUSG00000026107.11	ENSMUSG00000026107	Nabp1	109019	0.538	0.654	0.514	0.552	0.625	0.58	0.788	0.568	1	TUTR	0.157	0.0834	0.87
ENSMUSG00000018666.13	ENSMUSG00000018666	Cbx1	12412	0.575	0.552	0.609	0.591	0.611	0.68	0.656	0.594	0.582	mixed	0.04	0.0838	0.87
ENSMUSG00000020743.15	ENSMUSG00000020743	Mif4gd	69674	1	0.968	0.972	0.886	0.986	1	1	1	1	TUTR	0.038	0.0831	0.87
ENSMUSG00000022124.14	ENSMUSG00000022124	Fbxl3	50789	0.524	0.524	0.525	0.514	0.532	0.518	0.52	0.519	0.516	TUTR	-0.006	0.0837	0.87
ENSMUSG00000026027.13	ENSMUSG00000026027	Stradb	227154	0.499	0.491	0.485	0.477	0.492	0.519	0.425	0.407	0.458	ALE	-0.037	0.0841	0.871
ENSMUSG00000051379.12	ENSMUSG00000051379	Flrt3	71436	0.94	0.965	0.977	0.987	0.988	0.96	0.947	0.904	0.969	TUTR	-0.026	0.0882	0.872
ENSMUSG00000001418.13	ENSMUSG00000001418	Glmp	56700	0.104	0.105	0.105	0.097	0.111	0.116	0.117	0.099	0.115	TUTR	0.008	0.0895	0.872
ENSMUSG00000041423.16	ENSMUSG00000041423	Paqr6	68957	1	0.787	0.851	1	1	0.672	0.816	0.646	1	TUTR	-0.145	0.0877	0.872
ENSMUSG00000001017.15	ENSMUSG00000001017	Chtop	66511	0.979	0.986	0.987	0.996	0.999	1	0.991	0.996	1	TUTR	0.008	0.0887	0.872
ENSMUSG00000028184.12	ENSMUSG00000028184	Adgrl2	99633	0.678	0.747	0.676	0.751	0.737	0.703	0.823	0.748	0.794	TUTR	0.049	0.0869	0.872
ENSMUSG00000055436.18	ENSMUSG00000055436	Srsf11	69207	0.57	0.554	0.547	0.563	0.576	0.521	0.556	0.488	0.57	TUTR	-0.028	0.0871	0.872
ENSMUSG00000028248.15	ENSMUSG00000028248	Pnisr	66625	0.879	0.88	0.887	0.901	0.924	0.874	0.865	0.826	0.902	ALE	-0.027	0.0878	0.872
ENSMUSG00000039936.18	ENSMUSG00000039936	Pik3cd	18707	0.513	0.407	0.337	0.404	0.422	0.495	0.496	0.449	1	TUTR	0.193	0.0895	0.872
ENSMUSG00000029056.13	ENSMUSG00000029056	Pank4	269614	0.137	0.052	0.119	0.178	0.075	0.049	0.081	0.049	0.091	TUTR	-0.044	0.0855	0.872
ENSMUSG00000061576.15	ENSMUSG00000061576	Dpp6	13483	0.685	0.707	0.727	0.712	0.748	0.728	0.768	0.724	0.741	TUTR	0.024	0.0844	0.872
ENSMUSG00000029238.11	ENSMUSG00000029238	Clock	12753	1	0.925	1	1	1	0.945	0.92	0.933	0.996	TUTR	-0.036	0.0892	0.872
ENSMUSG00000000605.9	ENSMUSG00000000605	Clcn4	12727	0.893	0.899	0.892	1	1	0.796	0.813	0.794	1	TUTR	-0.086	0.0885	0.872
ENSMUSG00000040857.15	ENSMUSG00000040857	Erf	13875	0.457	0.461	0.462	0.488	0.476	0.495	0.464	0.484	0.566	TUTR	0.033	0.0894	0.872
ENSMUSG00000033249.10	ENSMUSG00000033249	Hsf4	26386	0.362	0.297	0.444	0.367	0.471	0.505	0.573	0.378	0.435	TUTR	0.085	0.0857	0.872
ENSMUSG00000079084.10	ENSMUSG00000079084	Ccdc82	66396	0.032	0.012	0.03	0.013	0.011	0.032	0.083	0.099	0	TUTR	0.034	0.0883	0.872
ENSMUSG00000034593.16	ENSMUSG00000034593	Myo5a	17918	0.607	0.569	0.629	0.652	0.66	0.669	0.576	0.489	0.462	TUTR	-0.074	0.0859	0.872
ENSMUSG00000047036.8	ENSMUSG00000047036	Zfp445	235682	0.5	0.521	0.5	0.5	0.5	0.599	0.5	0.5	0.561	mixed	0.036	0.0883	0.872
ENSMUSG00000069844.12	ENSMUSG00000069844	Sco1	52892	0.397	0.261	0.337	0.068	0.367	0.479	0.355	0.653	0.294	TUTR	0.159	0.0856	0.872
ENSMUSG00000020883.18	ENSMUSG00000020883	Fbxl20	72194	0.507	0.382	0.415	0.375	0.493	0.474	0.565	0.445	0.509	ALE	0.064	0.0858	0.872
ENSMUSG00000020687.13	ENSMUSG00000020687	Cdc27	217232	0.663	0.679	0.726	0.716	0.78	0.694	0.693	0.615	0.664	mixed	-0.047	0.0876	0.872
ENSMUSG00000047446.18	ENSMUSG00000047446	Arl4a	11861	0.544	0.444	0.469	0.414	0.408	0.551	0.489	0.55	0.458	TUTR	0.056	0.0891	0.872
ENSMUSG00000021470.17	ENSMUSG00000021470	Ercc6l2	76251	0.481	0.475	0.612	0.491	0.616	0.386	0.459	0.505	0.501	ALE	-0.072	0.0867	0.872
ENSMUSG00000053754.13	ENSMUSG00000053754	Chd8	67772	0.7	0.614	0.879	0.845	1	0.691	0.71	0.565	0.719	TUTR	-0.137	0.0878	0.872
ENSMUSG00000050505.7	ENSMUSG00000050505	Pcdh20	219257	0.995	0.996	0.997	0.997	0.998	0.989	0.993	0.993	0.999	TUTR	-0.003	0.0887	0.872
ENSMUSG00000001999.15	ENSMUSG00000001999	Blvra	109778	0.495	0.487	0.516	0.542	0.608	0.591	0.583	0.534	0.588	ALE	0.044	0.0902	0.875
ENSMUSG00000029642.11	ENSMUSG00000029642	Polr1d	20018	0.309	0.322	0.29	0.295	0.294	0.308	0.316	0.316	0.313	mixed	0.011	0.0902	0.875
ENSMUSG00000026031.15	ENSMUSG00000026031	Cflar	12633	0.689	0.704	0.55	0.607	0.574	0.564	0.587	0.549	0.574	mixed	-0.057	0.0969	0.877
ENSMUSG00000026442.14	ENSMUSG00000026442	Nfasc	269116	0.501	0.539	0.606	0.626	0.646	0.523	0.522	0.487	0.579	mixed	-0.056	0.0969	0.877
ENSMUSG00000026754.16	ENSMUSG00000026754	Golga1	76899	0	0	0.296	0.04	0.228	0	0	0	0	TUTR	-0.113	0.0945	0.877
ENSMUSG00000078875.10	ENSMUSG00000078875	Gm14419	NA	0.051	0.032	0.086	0.074	0.07	0.046	0.034	0.047	0.052	ALE	-0.018	0.097	0.877
ENSMUSG00000027630.13	ENSMUSG00000027630	Tbl1xr1	81004	0.997	0.828	0.999	0.997	0.998	0.837	0.888	0.665	1	TUTR	-0.116	0.0926	0.877
ENSMUSG00000028136.15	ENSMUSG00000028136	Snx27	76742	0.902	0.921	0.927	0.979	0.96	0.874	0.894	0.888	0.954	TUTR	-0.035	0.0948	0.877
ENSMUSG00000050947.9	ENSMUSG00000050947	Amigo1	229715	0.141	0.156	0.183	0.168	0.164	0.153	0.168	0.224	0.215	TUTR	0.028	0.0928	0.877
ENSMUSG00000028249.15	ENSMUSG00000028249	Sdcbp	53378	0.128	0.134	0.126	0.117	0.121	0.119	0.122	0.123	0.107	mixed	-0.007	0.0924	0.877
ENSMUSG00000035696.15	ENSMUSG00000035696	Rnf38	73469	1	0.605	1	0.845	1	0.54	0.578	0.62	1	TUTR	-0.206	0.0933	0.877
ENSMUSG00000032998.16	ENSMUSG00000032998	Foxj3	230700	0.919	0.918	0.939	0.95	0.953	0.9	0.915	0.904	0.945	ALE	-0.02	0.092	0.877
ENSMUSG00000028909.17	ENSMUSG00000028909	Ptpru	19273	0.989	0.996	0.993	0.99	0.996	1	0.996	1	0.991	ALE	0.004	0.098	0.877
ENSMUSG00000061601.15	ENSMUSG00000061601	Pclo	26875	0.234	0.222	0.238	0.208	0.161	0.195	0.21	0.172	0.143	ALE	-0.033	0.0934	0.877
ENSMUSG00000107283.3	ENSMUSG00000107283	Mpv17	17527	0.781	0.772	0.769	0.786	0.808	0.752	0.76	0.763	0.79	mixed	-0.017	0.096	0.877
ENSMUSG00000029528.18	ENSMUSG00000029528	Pxn	19303	0.83	0.78	0.846	0.897	0.874	0.846	0.895	0.878	0.954	mixed	0.048	0.0964	0.877
ENSMUSG00000049550.17	ENSMUSG00000049550	Clip1	56430	0.802	0.835	0.805	0.721	0.851	1	0.834	0.754	1	TUTR	0.094	0.0986	0.877
ENSMUSG00000039629.14	ENSMUSG00000039629	Strip2	320609	0.942	0.949	0.929	0.975	0.964	0.91	0.96	0.921	0.932	ALE	-0.021	0.094	0.877
ENSMUSG00000029821.15	ENSMUSG00000029821	Gsdme	54722	0.037	0.039	0.025	0.035	0.045	0.033	0.023	0.033	0.029	ALE	-0.007	0.0976	0.877
ENSMUSG00000030849.18	ENSMUSG00000030849	Fgfr2	14183	0.601	0.705	0.725	0.726	0.723	0.772	0.733	0.689	0.84	TUTR	0.062	0.0948	0.877
ENSMUSG00000031565.18	ENSMUSG00000031565	Fgfr1	14182	0.408	0.434	0.5	0.477	0.47	0.491	0.393	0.324	0.399	TUTR	-0.056	0.0966	0.877
ENSMUSG00000031661.12	ENSMUSG00000031661	Nkd1	93960	0.127	0.112	0.104	0.115	0.134	0.111	0.122	0.095	0.084	TUTR	-0.015	0.0926	0.877
ENSMUSG00000031775.5	ENSMUSG00000031775	Pllp	67801	0.44	0.446	0.434	0.427	0.402	0.428	0.468	0.437	0.463	TUTR	0.019	0.0982	0.877
ENSMUSG00000054836.12	ENSMUSG00000054836	Elp6	72341	0.38	0.389	0.382	0.276	0.336	0.309	0.313	0.33	0.299	TUTR	-0.04	0.093	0.877
ENSMUSG00000020225.10	ENSMUSG00000020225	Tmbim4	68212	0.543	0.494	0.519	0.543	0.565	0.519	0.464	0.507	0.525	ALE	-0.029	0.0964	0.877
ENSMUSG00000048497.11	ENSMUSG00000048497	Mmgt2	216829	0.522	0.503	0.568	0.6	0.666	0.493	0.482	0.464	0.586	TUTR	-0.066	0.0923	0.877
ENSMUSG00000043419.10	ENSMUSG00000043419	Rnf227	NA	1	0.995	1	1	1	0.993	0.984	1	0.998	TUTR	-0.005	0.0984	0.877
ENSMUSG00000017493.12	ENSMUSG00000017493	Igfbp4	16010	0.544	0.527	0.537	0.556	0.555	0.511	0.52	0.538	0.546	TUTR	-0.015	0.0941	0.877
ENSMUSG00000006920.14	ENSMUSG00000006920	Ezh1	14055	0.791	0.734	0.768	0.739	0.764	0.77	0.795	0.778	0.774	ALE	0.02	0.0983	0.877
ENSMUSG00000078656.11	ENSMUSG00000078656	Vps25	28084	0.57	0.553	0.572	0.556	0.572	0.581	0.581	0.556	0.621	mixed	0.02	0.0968	0.877
ENSMUSG00000021189.11	ENSMUSG00000021189	Atxn3	110616	0.46	0.376	0.517	0.546	0.632	0.355	0.42	0.516	0.365	ALE	-0.092	0.0975	0.877
ENSMUSG00000037957.14	ENSMUSG00000037957	Wdr20	69641	0.684	0.691	0.689	0.682	0.7	0.728	0.684	0.719	0.69	mixed	0.016	0.0962	0.877
ENSMUSG00000021288.18	ENSMUSG00000021288	Klc1	16593	0.031	0.031	0.03	0.031	0.031	0.031	0.03	0.034	0.035	mixed	0.002	0.0959	0.877
ENSMUSG00000055762.15	ENSMUSG00000055762	Eef1d	66656	0.02	0.03	0.025	0.016	0.017	0.019	0.017	0.017	0.013	TUTR	-0.005	0.0923	0.877
ENSMUSG00000033728.14	ENSMUSG00000033728	Lrrc14	223664	0.525	0.521	0.524	0.518	0.517	0.528	0.522	0.529	0.521	TUTR	0.004	0.098	0.877
ENSMUSG00000055041.7	ENSMUSG00000055041	Commd5	66398	0.981	0.995	1	0.969	1	1	1	1	1	TUTR	0.011	0.0953	0.877
ENSMUSG00000089715.11	ENSMUSG00000089715	Cbx6	494448	0.988	0.985	0.986	0.994	0.991	0.983	0.989	0.976	0.987	TUTR	-0.005	0.0927	0.877
ENSMUSG00000023990.18	ENSMUSG00000023990	Tfeb	21425	0.522	0.746	0.476	0.434	0.482	0.315	0.513	0.349	0.467	ALE	-0.121	0.092	0.877
ENSMUSG00000031314.18	ENSMUSG00000031314	Taf1	270627	0.505	0.518	0.525	0.506	0.524	0.518	0.523	0.527	0.528	TUTR	0.008	0.0948	0.877
ENSMUSG00000040928.15	ENSMUSG00000040928	S100pbp	74648	0.887	0.914	0.901	0.927	0.94	0.879	0.901	0.903	0.899	mixed	-0.019	0.0994	0.879
ENSMUSG00000042216.13	ENSMUSG00000042216	Sgsm1	52850	0.746	0.722	0.74	0.79	0.755	0.707	0.673	0.679	0.783	ALE	-0.04	0.1	0.879
ENSMUSG00000036111.8	ENSMUSG00000036111	Lmo1	109594	0.848	0.828	0.782	0.818	0.734	0.811	0.836	0.883	0.843	TUTR	0.041	0.0995	0.879
ENSMUSG00000055053.17	ENSMUSG00000055053	Nfic	18029	0.918	0.917	0.914	0.91	0.938	0.883	0.794	0.908	0.927	TUTR	-0.041	0.0999	0.879
ENSMUSG00000036099.16	ENSMUSG00000036099	Vezt	215008	0.755	0.63	0.697	0.567	0.699	0.612	0.627	0.619	0.585	mixed	-0.059	0.1	0.879
ENSMUSG00000028710.16	ENSMUSG00000028710	Atpaf1	230649	0.607	0.576	0.614	0.468	0.522	0.646	0.615	0.624	0.563	TUTR	0.055	0.101	0.88
ENSMUSG00000030726.16	ENSMUSG00000030726	Pold3	67967	0.808	0.681	0.789	0.809	0.665	0.828	0.907	0.691	1	TUTR	0.106	0.101	0.88
ENSMUSG00000020288.13	ENSMUSG00000020288	Ahsa2	268390	0.03	0.058	0.066	0.059	0.013	0.03	0.037	0.029	0	TUTR	-0.021	0.101	0.88
ENSMUSG00000041014.17	ENSMUSG00000041014	Nrg3	18183	0.758	0.708	0.726	0.705	0.778	0.708	0.662	0.631	0.757	TUTR	-0.045	0.101	0.88
ENSMUSG00000000826.16	ENSMUSG00000000826	Dnajc5	13002	0.828	0.807	0.826	0.788	0.84	0.733	0.711	0.711	0.882	TUTR	-0.059	0.102	0.883
ENSMUSG00000007812.16	ENSMUSG00000007812	Zfp655	72611	0.627	0.65	0.688	0.621	0.681	0.585	0.657	0.626	0.62	mixed	-0.031	0.102	0.883
ENSMUSG00000032396.17	ENSMUSG00000032396	Dis3l	213550	0.271	0.263	0.226	0.292	0.336	0.264	0.326	0.32	0.394	TUTR	0.048	0.102	0.883
ENSMUSG00000043909.16	ENSMUSG00000043909	Trp53bp1	27223	0.535	0.444	0.668	0.532	0.536	0.734	0.671	0.534	0.583	ALE	0.088	0.103	0.888
ENSMUSG00000096914.3	ENSMUSG00000096914	Galntl6	270049	0.36	0.377	0.316	0.424	0.42	0.271	0.257	0.281	0.438	mixed	-0.067	0.103	0.888
ENSMUSG00000039318.12	ENSMUSG00000039318	Rab3gap2	98732	0.333	0.361	0.336	0.35	0.331	0.332	0.345	0.324	0.316	TUTR	-0.013	0.108	0.892
ENSMUSG00000039239.14	ENSMUSG00000039239	Tgfb2	21808	0.783	0.633	0.813	0.763	0.799	0.696	0.709	0.679	0.72	TUTR	-0.057	0.108	0.892
ENSMUSG00000034101.14	ENSMUSG00000034101	Ctnnd1	12388	0.002	0.013	0.005	0.003	0	0.018	0.011	0.016	0	TUTR	0.006	0.108	0.892
ENSMUSG00000038170.15	ENSMUSG00000038170	Pde4dip	83679	0.556	0.537	0.505	0.486	0.487	0.46	0.493	0.498	0.497	mixed	-0.027	0.106	0.892
ENSMUSG00000027890.17	ENSMUSG00000027890	Gstm4	14865	0.586	0.483	0.536	0.659	0.866	0.451	0.494	0.596	0.465	TUTR	-0.125	0.105	0.892
ENSMUSG00000029233.15	ENSMUSG00000029233	Srd5a3	57357	0.393	0.38	0.427	0.41	0.299	0.579	0.349	0.446	0.451	TUTR	0.074	0.106	0.892
ENSMUSG00000001376.17	ENSMUSG00000001376	Vps50	73288	0.765	0.765	0.788	0.779	0.784	0.774	0.838	0.775	0.806	mixed	0.022	0.107	0.892
ENSMUSG00000038388.14	ENSMUSG00000038388	Pals2	56524	0.291	0.349	0.342	0.235	0.324	0.399	0.342	0.338	0.324	TUTR	0.043	0.107	0.892
ENSMUSG00000063063.12	ENSMUSG00000063063	Ctnna2	12386	0.823	0.767	0.838	0.805	0.878	0.827	0.876	0.85	0.88	mixed	0.036	0.105	0.892
ENSMUSG00000001630.13	ENSMUSG00000001630	Stk38l	232533	1	1	1	1	1	0.967	1	1	0.877	TUTR	-0.039	0.108	0.892
ENSMUSG00000005575.16	ENSMUSG00000005575	Ube2m	22192	0.314	0.309	0.328	0.317	0.321	0.312	0.315	0.309	0.312	TUTR	-0.006	0.108	0.892
ENSMUSG00000036634.15	ENSMUSG00000036634	Mag	17136	0.46	0.438	0.497	0.445	0.489	0.476	0.492	0.484	0.497	TUTR	0.021	0.105	0.892
ENSMUSG00000032537.15	ENSMUSG00000032537	Ephb1	270190	0.854	0.782	0.843	0.886	0.856	0.83	0.808	0.741	0.832	mixed	-0.041	0.105	0.892
ENSMUSG00000019977.15	ENSMUSG00000019977	Hbs1l	56422	0.917	0.907	0.92	0.915	0.916	0.886	0.898	0.885	0.931	ALE	-0.015	0.106	0.892
ENSMUSG00000056459.14	ENSMUSG00000056459	Zbtb25	109929	0.304	0.189	0.178	0.125	0.163	0.54	0.199	0.568	0.117	TUTR	0.164	0.107	0.892
ENSMUSG00000021124.13	ENSMUSG00000021124	Vti1b	53612	0.398	0.425	0.404	0.419	0.427	0.413	0.401	0.388	0.407	TUTR	-0.013	0.107	0.892
ENSMUSG00000058690.14	ENSMUSG00000058690	Ccser2	72972	0.703	0.703	0.716	0.789	0.762	0.642	0.618	0.703	0.762	TUTR	-0.054	0.104	0.892
ENSMUSG00000061244.13	ENSMUSG00000061244	Exoc5	105504	1	0.826	0.941	1	1	0.865	0.835	0.734	1	TUTR	-0.094	0.105	0.892
ENSMUSG00000024037.12	ENSMUSG00000024037	Wdr4	57773	0.381	0.403	0.386	0.414	0.485	0.383	0.404	0.384	0.318	TUTR	-0.042	0.104	0.892
ENSMUSG00000024773.14	ENSMUSG00000024773	Atg2a	329015	0.042	0	0	0	0.053	0.051	0.099	0.342	0	TUTR	0.104	0.107	0.892
ENSMUSG00000032512.7	ENSMUSG00000032512	Wdr48	67561	0.858	0.868	0.884	0.886	0.894	0.87	0.865	0.856	0.872	ALE	-0.012	0.109	0.895
ENSMUSG00000025551.13	ENSMUSG00000025551	Fgf14	14169	0.502	0.643	0.441	0.276	0.266	0.622	0.712	0.537	0.423	TUTR	0.148	0.109	0.895
ENSMUSG00000033088.18	ENSMUSG00000033088	Triobp	110253	0.706	0.562	0.597	0.667	0.569	0.622	0.675	0.733	0.681	mixed	0.058	0.109	0.895
ENSMUSG00000025909.16	ENSMUSG00000025909	Sntg1	71096	0.7	0.585	1	0.752	1	1	0.459	0.374	0.655	TUTR	-0.185	0.194	0.9
ENSMUSG00000005886.14	ENSMUSG00000005886	Ncoa2	17978	0.5	0.558	0.55	0.5	1	0.5	0.505	0.403	0.5	TUTR	-0.145	0.16	0.9
ENSMUSG00000041684.11	ENSMUSG00000041684	Bivm	246229	0.052	0.186	0.318	0.167	0.293	0.31	0.231	0.351	0.256	TUTR	0.084	0.132	0.9
ENSMUSG00000026096.14	ENSMUSG00000026096	Osgepl1	72085	0.759	0.789	0.726	0.812	0.806	0.816	0.826	0.779	0.812	ALE	0.03	0.119	0.9
ENSMUSG00000038174.14	ENSMUSG00000038174	Fam126b	213056	0.98	0.983	0.983	0.987	0.992	0.972	0.981	0.967	0.993	TUTR	-0.007	0.188	0.9
ENSMUSG00000038079.14	ENSMUSG00000038079	Tmem237	381259	1	1	1	1	1	1	0.781	1	1	TUTR	-0.055	0.216	0.9
ENSMUSG00000015222.17	ENSMUSG00000015222	Map2	17756	1	1	1	1	1	0.997	1	1	1	TUTR	-0.001	0.216	0.9
ENSMUSG00000026209.15	ENSMUSG00000026209	Dnpep	13437	0.048	0.06	0.06	0.075	0.066	0.047	0.063	0.054	0.056	TUTR	-0.007	0.202	0.9
ENSMUSG00000045658.16	ENSMUSG00000045658	Pid1	98496	0.932	0.931	0.939	0.928	0.948	0.931	0.919	0.921	0.942	mixed	-0.008	0.197	0.9
ENSMUSG00000026227.11	ENSMUSG00000026227	2810459M11Rik	72792	0.932	0.799	1	1	1	1	1	1	1	TUTR	0.054	0.19	0.9
ENSMUSG00000026259.14	ENSMUSG00000026259	Ngef	53972	0.822	0.824	0.827	0.815	0.837	0.831	0.827	0.827	0.838	ALE	0.006	0.184	0.9
ENSMUSG00000004451.14	ENSMUSG00000004451	Ralb	64143	0.985	1	0.989	1	1	1	1	1	1	ALE	0.005	0.133	0.9
ENSMUSG00000036815.16	ENSMUSG00000036815	Dpp10	269109	0.047	0.049	0.041	0.042	0.037	0.051	0.045	0.053	0.04	TUTR	0.004	0.217	0.9
ENSMUSG00000026433.13	ENSMUSG00000026433	Rab29	226422	0.731	0.639	1	1	1	1	1	1	1	TUTR	0.126	0.132	0.9
ENSMUSG00000026437.11	ENSMUSG00000026437	Cdk18	18557	0.274	0.299	0.287	0.346	0.317	0.295	0.306	0.213	0.267	TUTR	-0.035	0.116	0.9
ENSMUSG00000042046.15	ENSMUSG00000042046	Dstyk	213452	0.807	0.935	0.832	0.978	0.889	0.781	0.765	0.78	0.934	TUTR	-0.073	0.122	0.9
ENSMUSG00000026463.17	ENSMUSG00000026463	Atp2b4	381290	0.457	0.434	0.452	0.44	0.495	0.432	0.452	0.392	0.456	TUTR	-0.023	0.169	0.9
ENSMUSG00000026455.14	ENSMUSG00000026455	Klhl12	240756	0.036	0.006	0.031	0.066	0.073	0.019	0.032	0.025	0.019	TUTR	-0.018	0.157	0.9
ENSMUSG00000026418.16	ENSMUSG00000026418	Tnni1	21952	0.33	0.317	0.455	0.442	0.463	0.337	0.339	0.398	0.357	mixed	-0.043	0.217	0.9
ENSMUSG00000042671.12	ENSMUSG00000042671	Rgs8	67792	0.756	0.755	0.755	0.754	0.753	0.752	0.754	0.627	0.754	TUTR	-0.033	0.2	0.9
ENSMUSG00000026469.14	ENSMUSG00000026469	Xpr1	19775	0.784	0.775	0.8	0.79	0.82	0.741	0.731	0.742	0.84	mixed	-0.031	0.177	0.9
ENSMUSG00000026594.14	ENSMUSG00000026594	Ralgps2	78255	0.873	0.861	0.855	0.914	0.856	0.873	0.85	0.782	0.863	mixed	-0.03	0.147	0.9
ENSMUSG00000026698.8	ENSMUSG00000026698	Pigc	67292	0.252	0.226	0.234	0.284	0.116	0.157	0.18	0.203	0.185	TUTR	-0.041	0.182	0.9
ENSMUSG00000026696.15	ENSMUSG00000026696	Vamp4	53330	0.543	0.525	0.493	0.545	0.608	0.502	0.477	0.553	0.508	mixed	-0.033	0.166	0.9
ENSMUSG00000070532.5	ENSMUSG00000070532	Ccdc190	78465	0.615	0.556	0.754	0.804	0.57	0.734	0.781	0.682	0.738	TUTR	0.074	0.182	0.9
ENSMUSG00000026526.14	ENSMUSG00000026526	Fh1	14194	0.08	0.069	0.075	0.054	0.065	0.058	0.063	0.063	0.065	TUTR	-0.007	0.189	0.9
ENSMUSG00000026504.17	ENSMUSG00000026504	Sdccag8	76816	0.594	0.563	0.647	0.503	0.715	0.669	0.642	0.639	0.671	ALE	0.051	0.188	0.9
ENSMUSG00000038733.13	ENSMUSG00000038733	Wdr26	226757	0.956	0.923	0.89	0.839	0.89	0.905	0.865	0.81	0.881	ALE	-0.035	0.19	0.9
ENSMUSG00000026511.7	ENSMUSG00000026511	Srp9	27058	0.728	0.693	0.696	0.659	0.698	0.684	0.672	0.687	0.67	TUTR	-0.017	0.17	0.9
ENSMUSG00000010175.13	ENSMUSG00000010175	Prox1	19130	1	1	1	1	1	1	0.993	1	1	TUTR	-0.002	0.216	0.9
ENSMUSG00000037434.7	ENSMUSG00000037434	Slc30a1	22782	1	1	1	1	1	1	1	1	0.938	TUTR	-0.016	0.216	0.9
ENSMUSG00000039449.14	ENSMUSG00000039449	Prpf18	67229	1	1	1	1	1	1	0.872	1	1	TUTR	-0.032	0.216	0.9
ENSMUSG00000025816.15	ENSMUSG00000025816	Sec61a2	57743	0.317	0.308	0.341	0.308	0.392	0.356	0.376	0.315	0.45	mixed	0.041	0.152	0.9
ENSMUSG00000026784.14	ENSMUSG00000026784	Pdss1	56075	0.685	0.723	0.725	0.797	0.655	0.786	0.745	0.724	0.759	ALE	0.036	0.18	0.9
ENSMUSG00000006471.18	ENSMUSG00000006471	Ndor1	78797	0.438	0.357	0.364	0.288	0.337	0.34	0.316	0.332	0.31	TUTR	-0.032	0.213	0.9
ENSMUSG00000026942.13	ENSMUSG00000026942	Traf2	22030	0.148	0.165	0.162	0.052	0.179	0.141	0.258	0.28	0.099	TUTR	0.054	0.214	0.9
ENSMUSG00000058740.14	ENSMUSG00000058740	Kcnt1	227632	0.19	0.11	0.108	0.128	0.118	0.153	0.146	0.133	0.197	TUTR	0.026	0.177	0.9
ENSMUSG00000026917.15	ENSMUSG00000026917	Wdr5	140858	0.57	0.655	0.756	0.716	0.631	0.601	0.826	0.744	0.812	TUTR	0.08	0.143	0.9
ENSMUSG00000039844.19	ENSMUSG00000039844	Rapgef1	107746	0.026	0.016	0.01	0.055	0.016	0.038	0.016	0.043	0.083	TUTR	0.02	0.153	0.9
ENSMUSG00000039826.13	ENSMUSG00000039826	Trub2	227682	0.499	0.442	0.452	0.493	0.491	0.512	0.458	0.4	0.395	mixed	-0.034	0.183	0.9
ENSMUSG00000026864.13	ENSMUSG00000026864	Hspa5	14828	0.006	0.006	0.006	0.003	0.005	0.007	0.008	0.006	0.005	TUTR	0.001	0.115	0.9
ENSMUSG00000026869.12	ENSMUSG00000026869	Psmd5	66998	0.34	0.317	0.35	0.316	0.312	0.323	0.312	0.322	0.291	TUTR	-0.015	0.138	0.9
ENSMUSG00000026890.19	ENSMUSG00000026890	Lhx6	16874	1	1	0.82	1	0.846	1	1	1	1	TUTR	0.067	0.128	0.9
ENSMUSG00000017144.8	ENSMUSG00000017144	Rnd3	NA	0.942	0.949	0.954	0.947	0.911	0.953	0.899	0.927	0.921	TUTR	-0.016	0.196	0.9
ENSMUSG00000061136.14	ENSMUSG00000061136	Prpf40a	56194	0.29	0.305	0.368	0.305	0.322	0.214	0.314	0.229	0.333	TUTR	-0.045	0.113	0.9
ENSMUSG00000035168.16	ENSMUSG00000035168	Tanc1	66860	0.051	0.04	0.036	0.061	0.128	0.084	0.075	0.088	0.16	TUTR	0.039	0.113	0.9
ENSMUSG00000064329.13	ENSMUSG00000064329	Scn1a	20265	0.892	0.89	0.919	0.925	0.931	0.829	0.869	0.877	0.951	TUTR	-0.029	0.185	0.9
ENSMUSG00000027012.15	ENSMUSG00000027012	Dync1i2	13427	1	1	1	1	1	1	1	0.867	1	TUTR	-0.033	0.216	0.9
ENSMUSG00000042410.15	ENSMUSG00000042410	Agps	228061	0.62	0.615	0.611	0.599	0.695	0.612	0.592	0.601	0.593	mixed	-0.029	0.127	0.9
ENSMUSG00000076437.10	ENSMUSG00000076437	Selenoh	72657	0.488	0.436	0.524	0.474	0.475	0.556	0.454	0.5	0.553	mixed	0.037	0.146	0.9
ENSMUSG00000023224.12	ENSMUSG00000023224	Serping1	12258	0.833	0.85	0.876	0.844	0.815	0.849	0.844	0.86	0.913	TUTR	0.023	0.171	0.9
ENSMUSG00000027257.13	ENSMUSG00000027257	Pacsin3	80708	0.735	0.748	0.787	0.744	0.712	0.722	0.755	0.729	0.693	TUTR	-0.02	0.212	0.9
ENSMUSG00000050587.14	ENSMUSG00000050587	Lrrc4c	241568	1	1	1	1	1	1	0.996	1	1	TUTR	-0.001	0.216	0.9
ENSMUSG00000027184.14	ENSMUSG00000027184	Caprin1	53872	0.48	0.463	0.473	0.469	0.502	0.457	0.471	0.435	0.488	mixed	-0.014	0.203	0.9
ENSMUSG00000027168.21	ENSMUSG00000027168	Pax6	18508	0.819	0.316	0.231	0.377	0.271	0.201	0.363	0.188	0.24	TUTR	-0.155	0.185	0.9
ENSMUSG00000033808.16	ENSMUSG00000033808	Tmem87a	211499	0.341	0.364	0.327	0.343	0.324	0.281	0.279	0.348	0.349	ALE	-0.026	0.153	0.9
ENSMUSG00000027286.16	ENSMUSG00000027286	Lrrc57	66606	1	1	1	0.967	0.955	1	1	1	1	TUTR	0.016	0.133	0.9
ENSMUSG00000027263.12	ENSMUSG00000027263	Tubgcp4	51885	0.442	0.554	0.514	0.428	0.439	0.482	0.536	0.485	0.624	ALE	0.057	0.138	0.9
ENSMUSG00000027245.11	ENSMUSG00000027245	Hypk	67693	0.026	0.025	0.016	0.002	0.013	0.039	0.02	0.041	0.012	TUTR	0.012	0.124	0.9
ENSMUSG00000027238.17	ENSMUSG00000027238	Frmd5	228564	0.621	0.572	0.61	0.576	0.6	0.538	0.628	0.533	0.565	mixed	-0.03	0.148	0.9
ENSMUSG00000060227.15	ENSMUSG00000060227	Golm2	319996	0.676	0.666	0.648	0.803	1	0.571	0.626	0.57	0.779	TUTR	-0.123	0.134	0.9
ENSMUSG00000027201.16	ENSMUSG00000027201	Myef2	17876	1	1	1	1	1	1	0.875	1	1	TUTR	-0.031	0.216	0.9
ENSMUSG00000027367.16	ENSMUSG00000027367	Stard7	99138	0.877	0.868	0.874	0.871	0.876	0.864	0.878	0.835	0.874	ALE	-0.01	0.195	0.9
ENSMUSG00000027394.13	ENSMUSG00000027394	Ttl	69737	0.681	0.679	0.674	0.669	0.637	0.672	0.627	0.641	0.667	ALE	-0.016	0.18	0.9
ENSMUSG00000027273.13	ENSMUSG00000027273	Snap25	20614	1	0.999	0.999	1	1	0.997	1	0.995	1	TUTR	-0.002	0.126	0.9
ENSMUSG00000067786.16	ENSMUSG00000067786	Nnat	18111	0.984	0.984	0.985	0.984	0.993	0.976	0.974	0.981	0.992	mixed	-0.005	0.165	0.9
ENSMUSG00000035399.12	ENSMUSG00000035399	Oser1	66680	1	0.617	0.72	1	1	1	1	1	1	TUTR	0.133	0.133	0.9
ENSMUSG00000017670.16	ENSMUSG00000017670	Elmo2	140579	0.477	0.469	0.479	0.471	0.481	0.479	0.481	0.476	0.479	mixed	0.004	0.192	0.9
ENSMUSG00000006800.13	ENSMUSG00000006800	Sulf2	72043	0.021	0.006	0.009	0.012	0.01	0.019	0.014	0.013	0.019	TUTR	0.004	0.124	0.9
ENSMUSG00000002718.14	ENSMUSG00000002718	Cse1l	110750	0.637	0.629	0.776	0.805	0.682	0.658	0.799	0.822	0.881	TUTR	0.084	0.125	0.9
ENSMUSG00000078886.12	ENSMUSG00000078886	Gm2026	627914	0	0	0.013	0.043	0	0	0	0	0	mixed	-0.011	0.2	0.9
ENSMUSG00000078866.10	ENSMUSG00000078866	Zfp970	628308	0.879	0.854	0.881	0.856	0.897	0.865	0.82	0.852	0.882	ALE	-0.018	0.174	0.9
ENSMUSG00000040374.13	ENSMUSG00000040374	Pex2	19302	0.205	0.209	0.204	0.193	0.158	0.289	0.173	0.208	0.237	TUTR	0.033	0.143	0.9
ENSMUSG00000027531.16	ENSMUSG00000027531	Impa1	55980	0.209	0.211	0.205	0.224	0.204	0.18	0.208	0.179	0.221	TUTR	-0.014	0.148	0.9
ENSMUSG00000047213.14	ENSMUSG00000047213	Ythdf3	229096	0.749	0.842	0.734	1	0.675	0.816	0.871	0.874	1	TUTR	0.09	0.182	0.9
ENSMUSG00000027665.13	ENSMUSG00000027665	Pik3ca	18706	0.096	0.06	0.082	0.063	0.084	0.073	0.073	0.059	0.054	TUTR	-0.012	0.138	0.9
ENSMUSG00000027667.13	ENSMUSG00000027667	Zfp639	67778	0.478	0.517	0.727	0.463	0.53	0.75	0.553	0.532	0.738	TUTR	0.1	0.15	0.9
ENSMUSG00000027673.12	ENSMUSG00000027673	Ndufb5	66046	0.656	0.659	0.653	0.655	0.66	0.663	0.66	0.657	0.656	mixed	0.002	0.198	0.9
ENSMUSG00000027680.15	ENSMUSG00000027680	Fxr1	14359	0.474	0.481	0.477	0.505	0.491	0.461	0.483	0.455	0.494	TUTR	-0.013	0.194	0.9
ENSMUSG00000050174.15	ENSMUSG00000050174	Nudt6	229228	0.609	0.808	0.45	0.66	0.567	0.761	0.428	0.193	0.461	TUTR	-0.158	0.164	0.9
ENSMUSG00000037818.16	ENSMUSG00000037818	Abhd18	269423	0.256	0.254	0.388	0.472	0.339	0.293	0.315	0.271	0.246	mixed	-0.061	0.18	0.9
ENSMUSG00000037174.18	ENSMUSG00000037174	Elf2	69257	0.608	0.584	0.589	0.601	0.601	0.603	0.595	0.609	0.61	TUTR	0.007	0.159	0.9
ENSMUSG00000027751.13	ENSMUSG00000027751	Supt20	56790	0.452	0.466	0.385	0.461	0.524	0.451	0.419	0.377	0.435	mixed	-0.038	0.165	0.9
ENSMUSG00000036580.15	ENSMUSG00000036580	Spg20	229285	0.902	0.891	0.915	0.891	0.908	0.881	0.868	0.89	0.915	ALE	-0.012	0.174	0.9
ENSMUSG00000027806.9	ENSMUSG00000027806	Tsc22d2	72033	0.368	0.412	0.375	0.313	0.315	0.363	0.303	0.333	0.279	TUTR	-0.037	0.14	0.9
ENSMUSG00000036353.13	ENSMUSG00000036353	P2ry12	70839	0	0.039	0.118	0	0.032	0.071	0.027	0.04	0.257	TUTR	0.061	0.212	0.9
ENSMUSG00000027782.10	ENSMUSG00000027782	Kpna4	NA	0.062	0.06	0.073	0.051	0.049	0.072	0.078	0.072	0.052	TUTR	0.009	0.146	0.9
ENSMUSG00000027956.11	ENSMUSG00000027956	Tmem144	70652	1	1	1	1	1	0.922	1	1	1	TUTR	-0.019	0.216	0.9
ENSMUSG00000027998.11	ENSMUSG00000027998	Plrg1	53317	0.341	0.519	0.547	0.457	0.49	0.466	0.611	0.533	0.497	TUTR	0.056	0.214	0.9
ENSMUSG00000028086.15	ENSMUSG00000028086	Fbxw7	50754	1	1	1	1	1	1	0.922	1	1	TUTR	-0.019	0.216	0.9
ENSMUSG00000004896.16	ENSMUSG00000004896	Rrnad1	229503	0.757	0.712	0.738	0.737	0.754	0.535	0.693	0.631	0.811	TUTR	-0.073	0.137	0.9
ENSMUSG00000028063.15	ENSMUSG00000028063	Lmna	16905	0.094	0.085	0.07	0.066	0.068	0.073	0.074	0.046	0.069	ALE	-0.011	0.161	0.9
ENSMUSG00000028059.15	ENSMUSG00000028059	Arhgef2	16800	0.485	0.466	0.487	0.511	0.51	0.502	0.468	0.45	0.477	mixed	-0.018	0.163	0.9
ENSMUSG00000028057.14	ENSMUSG00000028057	Rit1	19769	1	1	1	0.907	1	0.875	1	1	0.878	TUTR	-0.043	0.215	0.9
ENSMUSG00000068923.14	ENSMUSG00000068923	Syt11	229521	0.948	0.93	0.941	0.961	0.948	0.925	0.926	0.895	0.96	TUTR	-0.02	0.12	0.9
ENSMUSG00000068921.14	ENSMUSG00000068921	Dap3	65111	0.246	0.273	0.323	0.299	0.285	0.281	0.259	0.25	0.256	TUTR	-0.023	0.112	0.9
ENSMUSG00000042642.13	ENSMUSG00000042642	Flad1	319945	0.344	0.276	0.263	0.307	0.303	0.308	0.359	0.365	0.284	mixed	0.03	0.165	0.9
ENSMUSG00000027940.18	ENSMUSG00000027940	Tpm3	59069	0.918	0.933	0.929	0.931	0.919	0.926	0.944	0.935	0.929	ALE	0.007	0.112	0.9
ENSMUSG00000027933.11	ENSMUSG00000027933	Ints3	229543	0.621	0.428	0.836	0.723	1	0.562	0.702	0.513	0.489	TUTR	-0.155	0.157	0.9
ENSMUSG00000046722.14	ENSMUSG00000046722	Cdc42se1	57912	0.569	0.547	0.582	0.581	0.515	0.541	0.557	0.542	0.508	TUTR	-0.022	0.167	0.9
ENSMUSG00000038543.13	ENSMUSG00000038543	BC028528	229600	0.37	0.387	0.395	0.388	0.251	0.216	0.208	0.305	0.401	TUTR	-0.076	0.112	0.9
ENSMUSG00000038393.14	ENSMUSG00000038393	Txnip	56338	0	0	1	0	1	0	0	0	0.294	TUTR	-0.327	0.214	0.9
ENSMUSG00000002233.13	ENSMUSG00000002233	Rhoc	11853	0.949	1	1	0.824	1	1	1	1	1	TUTR	0.045	0.204	0.9
ENSMUSG00000040774.15	ENSMUSG00000040774	Cept1	99712	0.003	0.008	0.01	0.009	0.009	0.006	0.007	0.007	0.001	TUTR	-0.003	0.149	0.9
ENSMUSG00000014599.10	ENSMUSG00000014599	Csf1	12977	0.909	0.909	0.817	0.78	0.916	0.886	0.763	0.814	0.77	ALE	-0.058	0.129	0.9
ENSMUSG00000048796.7	ENSMUSG00000048796	Cyb561d1	72023	0.426	0.421	0.452	0.33	0.357	0.445	0.45	0.391	0.433	TUTR	0.033	0.216	0.9
ENSMUSG00000027957.13	ENSMUSG00000027957	Slc35a3	229782	0.867	0.833	0.943	0.841	0.739	0.893	0.873	1	0.835	TUTR	0.055	0.212	0.9
ENSMUSG00000028007.13	ENSMUSG00000028007	Snx7	76561	0.803	0.48	0.702	0.591	0.625	0.531	0.44	0.632	0.595	TUTR	-0.09	0.173	0.9
ENSMUSG00000041220.10	ENSMUSG00000041220	Elovl6	170439	0.939	0.96	0.937	0.976	0.988	0.963	0.922	0.931	0.945	TUTR	-0.02	0.129	0.9
ENSMUSG00000027983.13	ENSMUSG00000027983	Cyp2u1	71519	0.354	0.338	0.336	0.279	0.336	0.334	0.344	0.372	0.355	ALE	0.022	0.137	0.9
ENSMUSG00000040998.18	ENSMUSG00000040998	Npnt	114249	1	1	1	1	1	1	1	1	0.796	TUTR	-0.051	0.216	0.9
ENSMUSG00000028266.17	ENSMUSG00000028266	Lmo4	16911	0.776	0.752	0.774	0.759	0.784	0.767	0.754	0.751	0.767	TUTR	-0.009	0.19	0.9
ENSMUSG00000028176.11	ENSMUSG00000028176	Lrrc7	242274	1	1	1	1	1	0.978	1	1	1	TUTR	-0.006	0.216	0.9
ENSMUSG00000028261.13	ENSMUSG00000028261	Ndufaf4	68493	0.677	0.67	0.596	0.631	0.614	0.733	0.758	0.828	0.549	TUTR	0.079	0.127	0.9
ENSMUSG00000028437.14	ENSMUSG00000028437	Ubap1	67123	0	0	0	0	0	0.001	0	0	0	TUTR	0	0.216	0.9
ENSMUSG00000028329.13	ENSMUSG00000028329	Xpa	22590	0.004	0.009	0.009	0	0.011	0.014	0.025	0	0.014	ALE	0.006	0.158	0.9
ENSMUSG00000028345.15	ENSMUSG00000028345	Tex10	269536	1	0.863	0.781	1	1	1	1	1	1	TUTR	0.071	0.141	0.9
ENSMUSG00000039693.11	ENSMUSG00000039693	Msantd3	66665	1	1	1	1	1	0.813	1	1	1	TUTR	-0.047	0.216	0.9
ENSMUSG00000050812.18	ENSMUSG00000050812	Ecpas	230249	0.667	0.593	0.686	0.848	0.779	0.618	0.579	0.545	0.79	ALE	-0.082	0.204	0.9
ENSMUSG00000039137.18	ENSMUSG00000039137	Whrn	73750	0.76	0.733	0.78	0.747	0.806	0.71	0.714	0.785	0.727	ALE	-0.031	0.117	0.9
ENSMUSG00000028399.18	ENSMUSG00000028399	Ptprd	19266	0.881	0.506	1	1	1	0.862	0.497	0.485	0.928	TUTR	-0.184	0.184	0.9
ENSMUSG00000028484.16	ENSMUSG00000028484	Psip1	101739	0.171	0.189	0.171	0.15	0.148	0.196	0.207	0.194	0.149	ALE	0.02	0.122	0.9
ENSMUSG00000061859.16	ENSMUSG00000061859	Patj	12695	0.306	0.285	0.223	0.297	0.3	0.268	0.226	0.296	0.187	mixed	-0.038	0.137	0.9
ENSMUSG00000028525.16	ENSMUSG00000028525	Pde4b	18578	0.876	0.859	0.851	0.833	0.862	0.833	0.845	0.841	0.854	mixed	-0.013	0.122	0.9
ENSMUSG00000061887.14	ENSMUSG00000061887	Ssbp3	72475	0.847	0.88	0.786	0.875	0.906	0.789	0.739	0.847	0.864	TUTR	-0.049	0.127	0.9
ENSMUSG00000034557.14	ENSMUSG00000034557	Zfyve9	230597	0.253	0.239	0.231	0.237	0.21	0.227	0.284	0.243	0.247	TUTR	0.016	0.185	0.9
ENSMUSG00000060288.13	ENSMUSG00000060288	Ppih	66101	0.96	0.955	0.954	0.97	0.965	0.961	0.968	0.96	0.979	ALE	0.006	0.193	0.9
ENSMUSG00000078570.10	ENSMUSG00000078570	1110065P20Rik	68920	0.738	0.559	0.734	0.749	0.621	0.779	0.662	0.73	0.784	TUTR	0.059	0.204	0.9
ENSMUSG00000028863.13	ENSMUSG00000028863	Meaf6	70088	0.341	0.315	0.321	0.274	0.287	0.361	0.358	0.359	0.283	TUTR	0.032	0.111	0.9
ENSMUSG00000028793.15	ENSMUSG00000028793	Rnf19b	75234	0.024	0.021	0.011	0.01	0.016	0.007	0.038	0.036	0.022	mixed	0.01	0.155	0.9
ENSMUSG00000012126.16	ENSMUSG00000012126	Ubxn11	67586	0.012	0.008	0	0.007	0.003	0.003	0	0.006	0	TUTR	-0.004	0.135	0.9
ENSMUSG00000066037.14	ENSMUSG00000066037	Hnrnpr	74326	0.016	0.035	0.016	0.013	0.016	0.06	0.038	0.021	0.011	TUTR	0.014	0.171	0.9
ENSMUSG00000019055.15	ENSMUSG00000019055	Plod1	18822	0.726	0.719	0.833	0.71	0.722	0.723	0.682	0.683	0.719	ALE	-0.04	0.124	0.9
ENSMUSG00000039911.13	ENSMUSG00000039911	Spsb1	74646	1	0.993	1	1	1	1	1	0.991	0.981	TUTR	-0.006	0.161	0.9
ENSMUSG00000040302.17	ENSMUSG00000040302	Rbm48	269623	0.698	0.583	0.583	0.457	0.693	0.555	0.518	0.442	0.571	ALE	-0.082	0.125	0.9
ENSMUSG00000003161.15	ENSMUSG00000003161	Sri	109552	0.444	0.587	0.726	0.562	0.693	0.604	0.636	0.734	0.848	TUTR	0.104	0.141	0.9
ENSMUSG00000054099.11	ENSMUSG00000054099	Slc25a40	319653	0.613	0.084	0.069	1	0.239	0.848	0.236	1	1	TUTR	0.37	0.128	0.9
ENSMUSG00000038056.15	ENSMUSG00000038056	Kmt2c	231051	0.537	0.336	0.516	0.486	0.614	0.483	0.567	0.567	1	TUTR	0.156	0.146	0.9
ENSMUSG00000106864.3	ENSMUSG00000106864	Gtf3c2	71752	0.319	0.352	0.4	0.403	0.356	0.338	0.359	0.293	0.368	TUTR	-0.026	0.215	0.9
ENSMUSG00000029145.12	ENSMUSG00000029145	Eif2b4	13667	0.354	0.322	0.357	0.321	0.366	0.338	0.41	0.333	0.387	TUTR	0.023	0.205	0.9
ENSMUSG00000029141.16	ENSMUSG00000029141	Slc4a1ap	20534	0.607	0.607	0.413	0.504	0.599	0.613	0.391	0.452	0.453	mixed	-0.069	0.217	0.9
ENSMUSG00000014932.15	ENSMUSG00000014932	Yes1	22612	1	1	1	1	1	0.97	1	1	1	mixed	-0.008	0.216	0.9
ENSMUSG00000067365.10	ENSMUSG00000067365	Tmem128	66309	0.91	0.939	0.954	0.965	0.934	0.939	0.933	0.929	0.896	ALE	-0.016	0.198	0.9
ENSMUSG00000029179.14	ENSMUSG00000029179	Zcchc4	78796	0.92	0.946	0.935	0.936	0.959	0.949	0.94	0.952	0.955	ALE	0.01	0.179	0.9
ENSMUSG00000054920.12	ENSMUSG00000054920	Klhl5	71778	0.167	0.535	0.373	0.321	0.5	0.158	0.181	0.168	0.5	TUTR	-0.127	0.188	0.9
ENSMUSG00000047215.14	ENSMUSG00000047215	Rpl9	20005	0.346	0.333	0.313	0.35	0.342	0.313	0.329	0.316	0.339	mixed	-0.013	0.143	0.9
ENSMUSG00000060961.14	ENSMUSG00000060961	Slc4a4	54403	0.961	0.971	0.981	0.982	0.991	0.96	0.973	0.956	0.978	mixed	-0.01	0.134	0.9
ENSMUSG00000029403.14	ENSMUSG00000029403	Cdkl2	53886	0.464	0.483	0.533	0.579	0.642	0.479	0.458	0.466	0.557	mixed	-0.05	0.194	0.9
ENSMUSG00000029413.14	ENSMUSG00000029413	Naaa	67111	0.182	0.19	0.21	0.182	0.202	0.209	0.206	0.204	0.195	TUTR	0.011	0.112	0.9
ENSMUSG00000035456.9	ENSMUSG00000035456	Prdm8	77630	0.009	0.005	0.007	0.009	0.003	0.01	0.004	0.015	0.011	TUTR	0.003	0.131	0.9
ENSMUSG00000029328.15	ENSMUSG00000029328	Hnrnpdl	50926	0.633	0.617	0.653	0.658	0.637	0.634	0.634	0.613	0.632	TUTR	-0.012	0.194	0.9
ENSMUSG00000029276.13	ENSMUSG00000029276	Glmn	170823	0.14	0	0.049	0	0.259	0	0.048	0	0	TUTR	-0.078	0.146	0.9
ENSMUSG00000033623.13	ENSMUSG00000033623	Pcgf3	69587	0.86	0.851	0.872	0.895	0.845	0.811	0.833	0.836	0.889	ALE	-0.023	0.173	0.9
ENSMUSG00000072762.9	ENSMUSG00000072762	4930522L14Rik	100041734	0.157	0.125	0.121	0.13	0.18	0.142	0.133	0.102	0.106	ALE	-0.022	0.133	0.9
ENSMUSG00000041939.14	ENSMUSG00000041939	Mvk	17855	0.7	0.601	0.68	0.702	0.716	0.703	0.729	0.755	0.682	mixed	0.037	0.141	0.9
ENSMUSG00000011884.13	ENSMUSG00000011884	Gltp	56356	0.826	0.819	0.77	0.773	0.859	0.762	0.705	0.776	0.842	TUTR	-0.038	0.188	0.9
ENSMUSG00000032898.9	ENSMUSG00000032898	Fbxo21	231670	1	1	1	1	1	1	1	1	0.997	TUTR	-0.001	0.216	0.9
ENSMUSG00000029471.13	ENSMUSG00000029471	Camkk2	207565	0.723	0.695	0.685	0.637	0.704	0.641	0.649	0.685	0.675	mixed	-0.026	0.135	0.9
ENSMUSG00000029427.11	ENSMUSG00000029427	Zcchc8	70650	0.576	0.596	0.55	0.548	0.38	0.415	0.434	0.424	0.543	ALE	-0.076	0.115	0.9
ENSMUSG00000066735.8	ENSMUSG00000066735	Vkorc1l1	69568	0.558	0.505	0.499	0.44	0.436	0.548	0.558	0.503	0.482	TUTR	0.035	0.208	0.9
ENSMUSG00000040532.14	ENSMUSG00000040532	Abhd11	68758	0.837	1	1	1	0.723	1	0.66	0.732	0.744	TUTR	-0.128	0.137	0.9
ENSMUSG00000029681.12	ENSMUSG00000029681	Bcl7b	12054	0.752	0.756	0.803	0.805	0.768	0.779	0.786	0.792	0.822	ALE	0.018	0.206	0.9
ENSMUSG00000039754.10	ENSMUSG00000039754	Alkbh4	72041	1	1	0.97	0.933	1	1	1	1	1	TUTR	0.019	0.165	0.9
ENSMUSG00000037017.15	ENSMUSG00000037017	Zscan21	22697	0.051	0.189	0.303	0.267	0.084	0.206	0	0	0.1	TUTR	-0.103	0.125	0.9
ENSMUSG00000019494.14	ENSMUSG00000019494	Cops6	26893	0.417	0.403	0.411	0.404	0.407	0.398	0.411	0.402	0.405	TUTR	-0.004	0.206	0.9
ENSMUSG00000058291.14	ENSMUSG00000058291	Zfp68	24135	0.394	0.431	0.42	0.389	0.397	0.402	0.413	0.42	0.451	TUTR	0.015	0.205	0.9
ENSMUSG00000029581.14	ENSMUSG00000029581	Fscn1	14086	0.644	0.644	0.693	0.653	0.689	0.7	0.738	0.625	0.817	TUTR	0.055	0.116	0.9
ENSMUSG00000045078.12	ENSMUSG00000045078	Rnf216	108086	1	1	1	1	1	1	0.858	1	1	TUTR	-0.035	0.216	0.9
ENSMUSG00000018001.18	ENSMUSG00000018001	Cyth3	19159	1	1	1	1	1	1	0.912	1	1	TUTR	-0.022	0.216	0.9
ENSMUSG00000029625.16	ENSMUSG00000029625	Cpsf4	54188	0.905	0.887	0.896	1	0.749	1	0.917	0.991	0.921	TUTR	0.07	0.133	0.9
ENSMUSG00000041468.7	ENSMUSG00000041468	Gpr12	14738	0.421	0.399	0.483	0.435	0.494	0.397	0.484	0.396	0.356	TUTR	-0.038	0.19	0.9
ENSMUSG00000048216.13	ENSMUSG00000048216	Gpr85	64450	0.729	0.681	0.66	0.731	0.752	0.708	0.667	0.67	0.686	TUTR	-0.028	0.158	0.9
ENSMUSG00000039904.9	ENSMUSG00000039904	Gpr37	14763	0.228	0.215	0.229	0.196	0.191	0.211	0.203	0.187	0.191	ALE	-0.014	0.148	0.9
ENSMUSG00000053768.13	ENSMUSG00000053768	Chchd3	66075	0.394	0.385	0.397	0.395	0.396	0.393	0.396	0.395	0.407	ALE	0.005	0.202	0.9
ENSMUSG00000029761.16	ENSMUSG00000029761	Cald1	109624	1	0.807	1	1	1	0.882	0.864	0.751	1	TUTR	-0.087	0.138	0.9
ENSMUSG00000029860.16	ENSMUSG00000029860	Zyx	22793	0.041	0.06	0.063	0.079	0.058	0.057	0.039	0.061	0.038	mixed	-0.011	0.156	0.9
ENSMUSG00000039419.17	ENSMUSG00000039419	Cntnap2	66797	0.224	0.205	0.217	0.143	0.144	0.263	0.222	0.279	0.149	TUTR	0.041	0.169	0.9
ENSMUSG00000004980.16	ENSMUSG00000004980	Hnrnpa2b1	53379	0.031	0.033	0.027	0.042	0.028	0.038	0.041	0.031	0.035	mixed	0.004	0.217	0.9
ENSMUSG00000029836.15	ENSMUSG00000029836	Cbx3	12417	1	1	1	1	1	1	1	0.951	1	TUTR	-0.012	0.216	0.9
ENSMUSG00000019124.10	ENSMUSG00000019124	Scrn1	69938	0.504	0.51	0.496	0.497	0.506	0.503	0.502	0.492	0.494	mixed	-0.005	0.18	0.9
ENSMUSG00000036402.13	ENSMUSG00000036402	Gng12	14701	0.879	0.919	0.759	0.769	0.998	0.771	0.859	0.774	0.803	TUTR	-0.063	0.21	0.9
ENSMUSG00000054474.15	ENSMUSG00000054474	Thnsl2	232078	0	0	0	0	0	0.022	0	0	0	TUTR	0.005	0.216	0.9
ENSMUSG00000052852.8	ENSMUSG00000052852	Reep1	52250	1	0.999	1	1	1	0.998	1	0.999	1	TUTR	-0.001	0.212	0.9
ENSMUSG00000053907.10	ENSMUSG00000053907	Mat2a	232087	1	1	1	1	1	1	1	1	0.995	mixed	-0.001	0.216	0.9
ENSMUSG00000030030.5	ENSMUSG00000030030	1700003E16Rik	71837	0.377	0.417	0.429	0.51	0.437	0.366	0.391	0.421	0.404	TUTR	-0.039	0.124	0.9
ENSMUSG00000030016.14	ENSMUSG00000030016	Zfp638	18139	0.094	0.1	0.125	0.117	0.088	0.143	0.125	0.087	0.147	TUTR	0.021	0.127	0.9
ENSMUSG00000071337.11	ENSMUSG00000071337	Tia1	21841	0.515	0.555	0.562	0.599	0.55	0.575	0.582	0.546	0.638	mixed	0.029	0.17	0.9
ENSMUSG00000035245.12	ENSMUSG00000035245	Eogt	101351	1	1	1	1	1	0.684	1	1	1	TUTR	-0.079	0.216	0.9
ENSMUSG00000030127.15	ENSMUSG00000030127	Cops7a	26894	0.074	0.065	0.077	0.074	0.1	0.077	0.09	0.083	0.114	ALE	0.013	0.153	0.9
ENSMUSG00000030340.16	ENSMUSG00000030340	Scnn1a	20276	0.81	0.801	0.765	0.55	1	1	0.819	1	0.778	TUTR	0.114	0.2	0.9
ENSMUSG00000000399.10	ENSMUSG00000000399	Ndufa9	66108	0.149	0.153	0.117	0.115	0.13	0.147	0.143	0.168	0.133	TUTR	0.015	0.148	0.9
ENSMUSG00000030188.12	ENSMUSG00000030188	Magohb	66441	0.19	0.149	0.105	0.137	0.095	0.049	0.11	0.077	0.159	TUTR	-0.036	0.166	0.9
ENSMUSG00000030222.13	ENSMUSG00000030222	Rerg	232441	0.621	0.639	0.65	0.62	0.618	0.597	0.582	0.589	0.661	mixed	-0.023	0.17	0.9
ENSMUSG00000003452.15	ENSMUSG00000003452	Bicd1	12121	0.781	0.756	0.857	0.755	0.757	0.742	0.683	0.69	0.823	TUTR	-0.046	0.164	0.9
ENSMUSG00000110105.1	ENSMUSG00000110105	Gm45844	NA	0.444	0.353	0.494	0.553	0.52	0.491	0.575	0.494	0.579	mixed	0.062	0.142	0.9
ENSMUSG00000045252.11	ENSMUSG00000045252	Zfp574	232976	0.079	0.061	0.1	0.081	0.046	0.069	0.1	0.09	0.102	TUTR	0.017	0.146	0.9
ENSMUSG00000002602.16	ENSMUSG00000002602	Axl	26362	1	1	1	1	1	1	0.933	1	1	TUTR	-0.017	0.216	0.9
ENSMUSG00000037463.14	ENSMUSG00000037463	Fbxo27	233040	0.906	0.985	0.965	0.931	0.932	0.924	0.928	0.935	0.903	ALE	-0.022	0.175	0.9
ENSMUSG00000030590.15	ENSMUSG00000030590	Fam98c	73833	1	1	1	1	1	1	0.789	1	1	TUTR	-0.053	0.216	0.9
ENSMUSG00000030583.16	ENSMUSG00000030583	Sipa1l3	74206	0.842	0.85	0.855	0.866	0.859	0.863	0.858	0.846	0.924	TUTR	0.019	0.213	0.9
ENSMUSG00000074218.3	ENSMUSG00000074218	Cox7a1	12865	0	0	0.015	0	0.008	0	0	0	0	TUTR	-0.005	0.152	0.9
ENSMUSG00000002963.17	ENSMUSG00000002963	Pnkp	59047	0.129	0.123	0.126	0.055	0.151	0.127	0.075	0.062	0.069	TUTR	-0.034	0.116	0.9
ENSMUSG00000002968.8	ENSMUSG00000002968	Med25	75613	0.093	0.098	0.071	0.083	0.068	0.073	0.084	0.07	0.065	ALE	-0.01	0.172	0.9
ENSMUSG00000033790.11	ENSMUSG00000033790	Tubgcp5	233276	0	0.013	0	0.04	0.014	0.053	0.028	0.017	0.015	TUTR	0.015	0.158	0.9
ENSMUSG00000048897.15	ENSMUSG00000048897	Zfp710	209225	0.455	0.408	0.424	0.396	0.362	0.38	0.378	0.372	0.404	mixed	-0.026	0.141	0.9
ENSMUSG00000025586.17	ENSMUSG00000025586	Cpeb1	12877	0.547	0.543	0.612	0.698	0.566	0.433	0.464	0.505	0.688	TUTR	-0.071	0.201	0.9
ENSMUSG00000025813.14	ENSMUSG00000025813	Homer2	26557	0.814	0.819	1	0.606	0.453	1	1	1	0.681	TUTR	0.182	0.132	0.9
ENSMUSG00000049583.15	ENSMUSG00000049583	Grm5	108071	0.971	0.961	0.969	0.98	0.977	0.953	0.955	0.95	0.986	TUTR	-0.011	0.169	0.9
ENSMUSG00000030560.17	ENSMUSG00000030560	Ctsc	13032	0.727	0.749	0.69	0.795	0.698	0.701	0.706	0.634	0.744	ALE	-0.036	0.192	0.9
ENSMUSG00000039405.7	ENSMUSG00000039405	Prss23	76453	0.118	0.14	0.129	0.126	0.149	0.137	0.126	0.151	0.154	TUTR	0.01	0.215	0.9
ENSMUSG00000052572.16	ENSMUSG00000052572	Dlg2	23859	1	1	1	1	1	1	0.993	1	1	TUTR	-0.002	0.216	0.9
ENSMUSG00000041343.19	ENSMUSG00000041343	Ankrd42	73845	0.335	0.268	0.375	0.287	0.388	0.384	0.329	0.38	0.391	ALE	0.04	0.144	0.9
ENSMUSG00000035314.10	ENSMUSG00000035314	Gdpd5	233552	0.101	0.082	0.095	0.109	0.057	0.157	0.107	0.068	0.136	TUTR	0.028	0.131	0.9
ENSMUSG00000030737.17	ENSMUSG00000030737	Slco2b1	101488	0.486	0.453	0.495	0.55	0.505	0.46	0.469	0.437	0.518	mixed	-0.027	0.211	0.9
ENSMUSG00000030842.12	ENSMUSG00000030842	Lamtor1	66508	0.002	0	0	0	0.001	0	0	0	0	ALE	-0.001	0.156	0.9
ENSMUSG00000030888.14	ENSMUSG00000030888	Rrp8	101867	0.333	0.295	0.241	0.217	0.233	0.2	0.308	0.168	0.207	TUTR	-0.043	0.199	0.9
ENSMUSG00000031028.14	ENSMUSG00000031028	Tub	22141	1	1	1	1	1	1	1	0.995	1	TUTR	-0.001	0.216	0.9
ENSMUSG00000030889.14	ENSMUSG00000030889	Vwa3a	233813	0.197	0.197	0.254	0.128	0.182	0.226	0.208	0.187	0.294	mixed	0.037	0.189	0.9
ENSMUSG00000030697.7	ENSMUSG00000030697	Ppp4c	56420	0.497	0.474	0.477	0.479	0.454	0.506	0.473	0.481	0.504	TUTR	0.015	0.138	0.9
ENSMUSG00000030680.6	ENSMUSG00000030680	Pagr1a	NA	0.062	0	0	0	0.044	0.222	0	0.071	0.055	TUTR	0.066	0.117	0.9
ENSMUSG00000045598.10	ENSMUSG00000045598	Zfp553	NA	0.723	0.651	0.612	0.575	0.608	0.746	0.548	0.389	0.456	TUTR	-0.099	0.152	0.9
ENSMUSG00000030814.17	ENSMUSG00000030814	Bcl7c	12055	0.026	0.039	0.022	0.005	0.016	0.029	0.06	0.044	0.012	ALE	0.014	0.155	0.9
ENSMUSG00000030782.16	ENSMUSG00000030782	Tgfb1i1	21804	0.506	0.512	0.508	0.507	0.501	0.509	0.502	0.509	0.291	TUTR	-0.054	0.216	0.9
ENSMUSG00000030846.15	ENSMUSG00000030846	Tial1	21843	0.491	0.442	0.544	0.422	0.481	0.407	0.433	0.458	0.449	TUTR	-0.039	0.11	0.9
ENSMUSG00000066979.6	ENSMUSG00000066979	Bub3	12237	0.434	0.429	0.469	0.424	0.417	0.411	0.393	0.404	0.45	TUTR	-0.02	0.151	0.9
ENSMUSG00000030946.13	ENSMUSG00000030946	Lhpp	76429	1	1	1	1	1	1	0.981	1	1	ALE	-0.005	0.216	0.9
ENSMUSG00000060260.13	ENSMUSG00000060260	Pwwp2b	101631	0.21	0.227	0.198	0.134	0.171	0.23	0.216	0.274	0.18	TUTR	0.037	0.119	0.9
ENSMUSG00000025477.14	ENSMUSG00000025477	Inpp5a	212111	1	0.804	1	0.935	1	1	1	1	1	TUTR	0.052	0.192	0.9
ENSMUSG00000025499.18	ENSMUSG00000025499	Hras	15461	0.04	0.035	0.039	0.037	0.04	0.033	0.036	0.035	0.04	TUTR	-0.002	0.164	0.9
ENSMUSG00000025508.13	ENSMUSG00000025508	Rplp2	67186	0.001	0	0	0.001	0	0.003	0.001	0.001	0	TUTR	0.001	0.143	0.9
ENSMUSG00000025139.14	ENSMUSG00000025139	Tollip	54473	0.667	0.667	0.667	0.667	0.667	0.667	0.667	0.666	0.667	mixed	0	0.216	0.9
ENSMUSG00000045777.14	ENSMUSG00000045777	Ifitm10	320802	0.51	0.51	0.506	0.504	0.505	0.51	0.507	0.513	0.507	mixed	0.002	0.202	0.9
ENSMUSG00000079157.4	ENSMUSG00000079157	Nalf1	270028	0.897	0.906	0.956	0.914	0.967	0.887	0.91	0.846	0.944	TUTR	-0.031	0.164	0.9
ENSMUSG00000056228.10	ENSMUSG00000056228	Cars2	71941	1	1	1	1	1	1	1	1	0.955	TUTR	-0.011	0.216	0.9
ENSMUSG00000038506.13	ENSMUSG00000038506	Dcun1d2	102323	0.968	0.96	0.96	0.979	0.966	0.96	0.954	0.961	0.966	ALE	-0.007	0.134	0.9
ENSMUSG00000037296.7	ENSMUSG00000037296	Lsm1	67207	0.376	0.391	0.395	0.355	0.419	0.389	0.292	0.37	0.39	TUTR	-0.027	0.216	0.9
ENSMUSG00000031529.5	ENSMUSG00000031529	Tnks	21951	0.807	0.802	0.803	0.856	0.848	0.808	0.806	0.754	0.834	mixed	-0.022	0.216	0.9
ENSMUSG00000031523.16	ENSMUSG00000031523	Dlc1	50768	0.724	0.717	0.796	0.708	0.691	1	1	0.532	1	TUTR	0.156	0.116	0.9
ENSMUSG00000031592.10	ENSMUSG00000031592	Pcm1	18536	0.419	0.381	0.337	0.411	0.256	0.377	0.36	0.448	0.7	TUTR	0.11	0.127	0.9
ENSMUSG00000031562.15	ENSMUSG00000031562	Dctd	320685	0.853	0.825	0.842	0.783	0.736	0.698	0.749	0.818	0.803	mixed	-0.041	0.198	0.9
ENSMUSG00000038206.13	ENSMUSG00000038206	Fbxo8	50753	0.301	0.253	0.255	0.224	0.244	0.237	0.246	0.229	0.232	TUTR	-0.019	0.158	0.9
ENSMUSG00000031647.10	ENSMUSG00000031647	Mfap3l	71306	0.993	0.988	0.994	0.997	0.997	0.99	0.99	0.985	0.996	TUTR	-0.004	0.162	0.9
ENSMUSG00000031642.9	ENSMUSG00000031642	Sh3rf1	59009	0.842	0.835	0.849	0.828	0.849	0.817	0.837	0.808	0.848	ALE	-0.014	0.133	0.9
ENSMUSG00000025521.15	ENSMUSG00000025521	Tmem192	73067	1	1	1	1	0.997	0.996	1	0.992	1	ALE	-0.002	0.156	0.9
ENSMUSG00000036054.15	ENSMUSG00000036054	Sugp2	234373	0.49	0.499	0.486	0.443	0.466	0.477	0.477	0.44	0.421	mixed	-0.023	0.142	0.9
ENSMUSG00000090137.8	ENSMUSG00000090137	Uba52	22186	0.255	0.231	0.235	0.228	0.264	0.255	0.264	0.247	0.256	TUTR	0.013	0.115	0.9
ENSMUSG00000045128.9	ENSMUSG00000045128	Rpl18a	76808	0.007	0.008	0.007	0.006	0.006	0.006	0.006	0.007	0.005	TUTR	-0.001	0.126	0.9
ENSMUSG00000005161.15	ENSMUSG00000005161	Prdx2	21672	0.176	0.176	0.185	0.138	0.144	0.122	0.159	0.166	0.137	TUTR	-0.018	0.17	0.9
ENSMUSG00000036902.11	ENSMUSG00000036902	Neto2	74513	1	1	1	1	1	1	0.892	1	1	TUTR	-0.027	0.216	0.9
ENSMUSG00000031666.15	ENSMUSG00000031666	Rbl2	19651	1	1	1	1	1	1	0.828	1	1	TUTR	-0.043	0.216	0.9
ENSMUSG00000060098.11	ENSMUSG00000060098	Prmt7	214572	0.58	0.532	0.584	0.576	0.543	0.56	0.623	0.567	0.582	ALE	0.02	0.209	0.9
ENSMUSG00000046691.13	ENSMUSG00000046691	Chtf8	214987	0.645	0.684	0.642	0.683	0.631	0.66	0.645	0.599	0.633	TUTR	-0.023	0.151	0.9
ENSMUSG00000031723.8	ENSMUSG00000031723	Txnl4b	234723	1	1	1	1	1	1	1	0.991	1	TUTR	-0.002	0.216	0.9
ENSMUSG00000003657.9	ENSMUSG00000003657	Calb2	12308	0	0	0.002	0	0.004	0	0	0	0	ALE	-0.001	0.156	0.9
ENSMUSG00000001472.17	ENSMUSG00000001472	Tcf25	66855	0.986	0.979	0.987	0.985	0.981	0.974	0.955	0.966	0.997	mixed	-0.011	0.156	0.9
ENSMUSG00000062380.4	ENSMUSG00000062380	Tubb3	22152	1	1	1	1	1	1	1	1	0.999	TUTR	0	0.216	0.9
ENSMUSG00000025809.15	ENSMUSG00000025809	Itgb1	16412	1	1	1	1	1	0.981	1	1	1	TUTR	-0.005	0.216	0.9
ENSMUSG00000053070.5	ENSMUSG00000053070	Cfap300	234912	0.703	0.623	0.741	0.638	0.79	0.635	0.638	0.67	0.66	TUTR	-0.048	0.154	0.9
ENSMUSG00000037419.9	ENSMUSG00000037419	Endod1	71946	1	1	1	1	1	1	1	0.981	1	ALE	-0.005	0.216	0.9
ENSMUSG00000031939.16	ENSMUSG00000031939	Taf1d	75316	0.147	0.096	0.138	0.211	0.118	0.034	0.045	0.157	0.133	ALE	-0.05	0.13	0.9
ENSMUSG00000032177.17	ENSMUSG00000032177	Pde4a	18577	1	1	1	1	1	1	1	0.99	1	TUTR	-0.002	0.216	0.9
ENSMUSG00000035047.9	ENSMUSG00000035047	Kri1	215194	0.445	0.343	0.491	0.481	0.535	0.473	0.5	0.579	0.496	TUTR	0.053	0.174	0.9
ENSMUSG00000032185.15	ENSMUSG00000032185	Carm1	59035	0.051	0.047	0.022	0.012	0.036	0.031	0.023	0.022	0.008	ALE	-0.013	0.15	0.9
ENSMUSG00000013822.7	ENSMUSG00000013822	Elof1	66126	0.81	0.844	0.931	0.887	0.874	0.901	0.846	0.93	1	TUTR	0.05	0.143	0.9
ENSMUSG00000057982.8	ENSMUSG00000057982	Zfp809	235047	0.715	0.618	0.629	0.72	0.793	0.611	0.569	0.561	0.741	mixed	-0.074	0.127	0.9
ENSMUSG00000032036.15	ENSMUSG00000032036	Kirrel3	67703	0.595	0.597	0.592	0.567	0.564	0.566	0.541	0.572	0.587	mixed	-0.016	0.134	0.9
ENSMUSG00000040111.16	ENSMUSG00000040111	Gramd1b	235283	0.62	0.572	0.608	0.67	0.59	0.601	0.578	0.561	0.587	mixed	-0.03	0.114	0.9
ENSMUSG00000032014.6	ENSMUSG00000032014	Oaf	NA	0.908	0.889	0.932	1	1	1	0.937	1	1	TUTR	0.038	0.164	0.9
ENSMUSG00000041268.17	ENSMUSG00000041268	Dmxl2	235380	1	0.842	0.888	1	1	1	1	1	1	TUTR	0.054	0.134	0.9
ENSMUSG00000032245.12	ENSMUSG00000032245	Cln6	76524	1	1	1	1	1	0.99	1	1	1	TUTR	-0.002	0.216	0.9
ENSMUSG00000053040.13	ENSMUSG00000053040	Aph1c	68318	0.202	0.177	0.215	0.19	0.146	0.298	0.204	0.188	0.185	TUTR	0.033	0.191	0.9
ENSMUSG00000036781.13	ENSMUSG00000036781	Rps27l	67941	1	1	1	1	1	0.995	1	1	1	TUTR	-0.001	0.216	0.9
ENSMUSG00000011958.17	ENSMUSG00000011958	Bnip2	12175	0.59	0.583	0.588	0.584	0.528	0.581	0.58	0.587	0.654	mixed	0.026	0.176	0.9
ENSMUSG00000042444.10	ENSMUSG00000042444	Mindy2	235461	0.995	0.981	0.991	0.986	1	1	0.978	0.965	0.978	TUTR	-0.011	0.137	0.9
ENSMUSG00000032352.16	ENSMUSG00000032352	Lrrc1	214345	0.675	0.591	0.597	0.555	0.588	0.668	0.558	0.759	0.627	mixed	0.052	0.195	0.9
ENSMUSG00000056131.13	ENSMUSG00000056131	Pgm3	109785	0.161	0.148	0.218	0.079	0.127	0.112	0.142	0.073	0.097	TUTR	-0.041	0.132	0.9
ENSMUSG00000032418.15	ENSMUSG00000032418	Me1	17436	0.32	0.564	0.363	0.455	0.501	0.594	0.458	0.443	1	TUTR	0.183	0.12	0.9
ENSMUSG00000032356.12	ENSMUSG00000032356	Rasgrf1	19417	0.906	0.92	0.91	0.891	0.901	0.91	0.924	0.923	0.906	ALE	0.01	0.113	0.9
ENSMUSG00000032839.13	ENSMUSG00000032839	Trpc1	22063	1	1	1	1	1	1	0.884	1	1	TUTR	-0.029	0.216	0.9
ENSMUSG00000043587.15	ENSMUSG00000043587	Pxylp1	235534	1	1	1	1	1	0.858	1	1	1	TUTR	-0.035	0.216	0.9
ENSMUSG00000032452.12	ENSMUSG00000032452	Clstn2	64085	0.858	0.847	0.876	0.899	0.878	0.834	0.861	0.824	0.885	ALE	-0.021	0.161	0.9
ENSMUSG00000032470.16	ENSMUSG00000032470	Mras	17532	0.788	0.742	0.75	0.63	0.665	0.708	0.68	0.672	0.639	TUTR	-0.04	0.216	0.9
ENSMUSG00000042757.16	ENSMUSG00000042757	Tmem108	81907	0.423	0.4	0.425	0.405	0.393	0.435	0.419	0.409	0.425	mixed	0.013	0.117	0.9
ENSMUSG00000042210.17	ENSMUSG00000042210	Abhd14a	68644	1	1	1	1	1	1	1	0.918	1	TUTR	-0.02	0.216	0.9
ENSMUSG00000010048.10	ENSMUSG00000010048	Ifrd2	15983	0.249	0.203	0.304	0.28	0.392	0.22	0.221	0.218	0.296	TUTR	-0.047	0.199	0.9
ENSMUSG00000041528.15	ENSMUSG00000041528	Rnf123	84585	0	0	0	0	0	0.009	0	0	0	TUTR	0.002	0.216	0.9
ENSMUSG00000039461.12	ENSMUSG00000039461	Tcta	102791	0.946	0.921	0.929	0.939	0.977	0.967	0.953	0.968	0.942	TUTR	0.016	0.182	0.9
ENSMUSG00000063856.7	ENSMUSG00000063856	Gpx1	14775	0.303	0.304	0.3	0.36	0.323	0.304	0.273	0.332	0.256	TUTR	-0.027	0.144	0.9
ENSMUSG00000025646.8	ENSMUSG00000025646	Atrip	235610	1	1	1	1	1	1	1	1	0.69	TUTR	-0.078	0.216	0.9
ENSMUSG00000032489.17	ENSMUSG00000032489	Kif9	16578	0.577	0.514	0.562	0.587	0.668	0.51	0.524	0.532	0.58	mixed	-0.046	0.126	0.9
ENSMUSG00000032492.14	ENSMUSG00000032492	Pth1r	19228	0.1	0	0	0.182	0	0	0	0	0	TUTR	-0.056	0.149	0.9
ENSMUSG00000032504.15	ENSMUSG00000032504	Pdcd6ip	18571	0.519	0.467	0.512	0.48	0.497	0.504	0.476	0.493	0.4	TUTR	-0.027	0.214	0.9
ENSMUSG00000052336.7	ENSMUSG00000052336	Cx3cr1	13051	0.364	0.351	0.29	0.146	0.129	0.375	0.366	0.373	0.266	ALE	0.089	0.124	0.9
ENSMUSG00000037949.8	ENSMUSG00000037949	Ano10	102566	0.82	0.848	0.681	0.826	0.884	0.884	0.834	0.876	0.877	ALE	0.056	0.14	0.9
ENSMUSG00000096054.3	ENSMUSG00000096054	Syne1	64009	0.32	0.27	0.275	0.248	0.2	0.286	0.324	0.312	0.254	mixed	0.031	0.192	0.9
ENSMUSG00000019796.12	ENSMUSG00000019796	Lrp11	237253	0.882	0.87	0.922	0.979	1	0.796	0.835	0.825	1	TUTR	-0.067	0.153	0.9
ENSMUSG00000019794.13	ENSMUSG00000019794	Katna1	23924	0.728	0.615	0.539	0.658	0.725	0.623	0.593	0.605	0.598	TUTR	-0.048	0.2	0.9
ENSMUSG00000019996.17	ENSMUSG00000019996	Map7	17761	0.471	0.462	0.575	0.541	0.493	0.529	0.449	0.416	0.451	mixed	-0.047	0.121	0.9
ENSMUSG00000019826.11	ENSMUSG00000019826	Zbtb24	268294	0.72	0.666	0.718	0.646	0.669	0.678	0.731	0.696	0.731	ALE	0.025	0.185	0.9
ENSMUSG00000048756.11	ENSMUSG00000048756	Foxo3	56484	0.809	0.82	0.832	0.801	0.776	0.769	0.79	0.707	0.834	mixed	-0.033	0.17	0.9
ENSMUSG00000056073.15	ENSMUSG00000056073	Grik2	14806	0.645	0.477	0.54	0.561	0.625	0.523	0.449	0.546	0.557	ALE	-0.051	0.175	0.9
ENSMUSG00000019874.11	ENSMUSG00000019874	Fabp7	12140	0.655	0.703	0.698	0.699	0.686	0.678	0.709	0.719	0.731	ALE	0.021	0.114	0.9
ENSMUSG00000009647.13	ENSMUSG00000009647	Mcu	215999	0.791	0.854	0.71	0.834	0.847	0.775	1	0.806	1	TUTR	0.088	0.128	0.9
ENSMUSG00000036955.16	ENSMUSG00000036955	Kifbp	72320	0.002	0.004	0.003	0.006	0.001	0.007	0.005	0.005	0.003	mixed	0.002	0.116	0.9
ENSMUSG00000020069.16	ENSMUSG00000020069	Hnrnph3	432467	0.307	0.289	0.294	0.28	0.331	0.348	0.336	0.277	0.318	ALE	0.02	0.21	0.9
ENSMUSG00000020175.13	ENSMUSG00000020175	Rab36	76877	1	1	1	1	1	1	1	0.868	1	TUTR	-0.033	0.216	0.9
ENSMUSG00000020056.16	ENSMUSG00000020056	Washc3	67282	0.471	0.48	0.494	0.4	0.418	0.534	0.414	0.547	0.503	mixed	0.047	0.137	0.9
ENSMUSG00000019975.12	ENSMUSG00000019975	Ikbip	67454	0.835	0.789	0.852	0.88	0.85	0.8	0.802	0.818	0.846	ALE	-0.024	0.17	0.9
ENSMUSG00000053825.14	ENSMUSG00000053825	Ppfia2	327814	0.97	0.954	0.966	0.968	0.967	0.952	0.962	0.955	0.969	ALE	-0.006	0.198	0.9
ENSMUSG00000020173.17	ENSMUSG00000020173	Cobl	12808	0.462	0.5	0.425	0.503	0.499	0.443	0.441	0.486	0.419	mixed	-0.031	0.126	0.9
ENSMUSG00000020459.14	ENSMUSG00000020459	Mtif2	76784	1	1	1	1	1	1	1	0.663	1	TUTR	-0.084	0.216	0.9
ENSMUSG00000020458.16	ENSMUSG00000020458	Rtn4	68585	0.001	0.001	0.001	0.001	0.001	0.001	0.001	0.001	0	TUTR	0	0.216	0.9
ENSMUSG00000020289.15	ENSMUSG00000020289	Nprl3	17168	0.265	0.327	0.284	0.311	0.305	0.31	0.347	0.307	0.309	TUTR	0.02	0.154	0.9
ENSMUSG00000044894.14	ENSMUSG00000044894	Uqcrq	22272	0.159	0.16	0.146	0.161	0.146	0.151	0.149	0.15	0.146	TUTR	-0.005	0.151	0.9
ENSMUSG00000049755.14	ENSMUSG00000049755	Zfp672	319475	1	1	1	1	1	1	0.883	1	1	TUTR	-0.029	0.216	0.9
ENSMUSG00000042569.13	ENSMUSG00000042569	Dhrs7b	216820	0.064	0.067	0.05	0.034	0.041	0.069	0.073	0.084	0.041	TUTR	0.016	0.127	0.9
ENSMUSG00000005267.13	ENSMUSG00000005267	Zfp287	170740	0.835	0.803	0.797	0.856	0.837	0.807	0.752	0.833	0.809	ALE	-0.026	0.165	0.9
ENSMUSG00000018217.12	ENSMUSG00000018217	Pmp22	18858	0.828	1	0.961	0.898	1	0.726	0.714	0.887	1	TUTR	-0.105	0.116	0.9
ENSMUSG00000033352.11	ENSMUSG00000033352	Map2k4	26398	0.87	0.904	0.887	1	1	0.84	0.823	0.8	1	TUTR	-0.066	0.163	0.9
ENSMUSG00000032782.19	ENSMUSG00000032782	Cntrob	216846	0.699	0.711	0.734	0.442	0.504	0.846	0.601	0.659	0.789	mixed	0.106	0.178	0.9
ENSMUSG00000018761.14	ENSMUSG00000018761	Mpdu1	24070	0.398	0.336	0.307	0.384	0.303	0.366	0.376	0.348	0.461	TUTR	0.042	0.149	0.9
ENSMUSG00000020831.18	ENSMUSG00000020831	0610010K14Rik	104457	0.697	0.719	0.785	0.701	0.716	0.697	0.566	0.685	0.74	TUTR	-0.052	0.141	0.9
ENSMUSG00000060216.15	ENSMUSG00000060216	Arrb2	216869	0.356	0.296	0.363	0.312	0.324	0.314	0.278	0.31	0.326	TUTR	-0.023	0.147	0.9
ENSMUSG00000020828.13	ENSMUSG00000020828	Pld2	18806	0.784	0.756	0.723	0.716	0.712	0.725	0.771	0.801	0.781	ALE	0.032	0.117	0.9
ENSMUSG00000040620.15	ENSMUSG00000040620	Dhx33	216877	1	1	1	1	1	1	1	0.951	1	TUTR	-0.012	0.216	0.9
ENSMUSG00000040483.15	ENSMUSG00000040483	Xaf1	327959	0.044	0.057	0.05	0.067	0.043	0.061	0.067	0.075	0.048	TUTR	0.011	0.117	0.9
ENSMUSG00000040447.15	ENSMUSG00000040447	Spns2	216892	1	1	1	1	1	1	1	1	0.967	TUTR	-0.008	0.216	0.9
ENSMUSG00000017776.15	ENSMUSG00000017776	Crk	12928	0.733	0.725	0.735	0.735	0.718	0.724	0.718	0.724	0.73	mixed	-0.005	0.198	0.9
ENSMUSG00000069808.13	ENSMUSG00000069808	Tlcd3a	116972	0.593	0.639	0.512	0.656	0.64	0.676	0.609	0.673	0.665	TUTR	0.048	0.123	0.9
ENSMUSG00000002058.13	ENSMUSG00000002058	Unc119	22248	1	1	1	1	1	1	1	0.914	1	TUTR	-0.021	0.216	0.9
ENSMUSG00000035575.11	ENSMUSG00000035575	Utp6	216987	0.005	0.009	0.004	0.009	0	0.009	0.013	0.026	0	ALE	0.007	0.166	0.9
ENSMUSG00000018733.10	ENSMUSG00000018733	Pex12	103737	0.017	0.079	0.115	0.014	0.077	0.016	0.06	0.015	0	TUTR	-0.037	0.111	0.9
ENSMUSG00000020684.14	ENSMUSG00000020684	Rasl10b	276952	1	1	1	1	1	0.83	1	1	1	TUTR	-0.042	0.216	0.9
ENSMUSG00000020530.14	ENSMUSG00000020530	Ggnbp2	217039	0.566	0.575	0.57	0.581	0.648	0.615	0.605	0.595	0.641	mixed	0.026	0.15	0.9
ENSMUSG00000047126.17	ENSMUSG00000047126	Cltc	67300	0.384	0.37	0.397	0.48	0.442	0.341	0.376	0.376	0.416	TUTR	-0.038	0.136	0.9
ENSMUSG00000056158.14	ENSMUSG00000056158	Car10	72605	0.816	0.712	0.777	0.82	0.795	0.746	0.76	0.728	0.788	mixed	-0.028	0.213	0.9
ENSMUSG00000050860.6	ENSMUSG00000050860	Phospho1	237928	1	1	1	1	1	1	1	0.857	1	TUTR	-0.036	0.216	0.9
ENSMUSG00000035849.14	ENSMUSG00000035849	Krt222	268481	0.933	0.922	1	1	1	0.899	0.922	0.879	1	TUTR	-0.046	0.115	0.9
ENSMUSG00000001552.14	ENSMUSG00000001552	Jup	16480	0.401	0.28	0.335	0.34	0.325	0.309	0.312	0.316	0.276	TUTR	-0.033	0.134	0.9
ENSMUSG00000019302.16	ENSMUSG00000019302	Atp6v0a1	11975	0.719	0.576	0.684	0.658	0.68	0.592	0.656	0.56	0.679	TUTR	-0.041	0.214	0.9
ENSMUSG00000035086.13	ENSMUSG00000035086	Becn1	56208	0.41	0.406	0.431	0.441	0.424	0.417	0.401	0.404	0.418	mixed	-0.012	0.115	0.9
ENSMUSG00000078640.9	ENSMUSG00000078640	Gm11627	NA	1	1	1	1	1	1	1	1	0.642	TUTR	-0.09	0.216	0.9
ENSMUSG00000078622.8	ENSMUSG00000078622	Ccdc47	67163	0.432	0.439	0.446	0.453	0.454	0.452	0.442	0.454	0.471	mixed	0.01	0.136	0.9
ENSMUSG00000020623.11	ENSMUSG00000020623	Map2k6	26399	0.128	0.078	0.14	0.135	0.079	0.113	0.091	0.082	0.074	ALE	-0.022	0.172	0.9
ENSMUSG00000059923.13	ENSMUSG00000059923	Grb2	14784	1	0.976	0.991	0.964	0.979	1	1	0.976	1	TUTR	0.012	0.146	0.9
ENSMUSG00000020747.17	ENSMUSG00000020747	Tmem94	71947	0.018	0.008	0.017	0.017	0.05	0.043	0.052	0.013	0.037	TUTR	0.014	0.164	0.9
ENSMUSG00000016559.14	ENSMUSG00000016559	H3f3b	15081	0	0.001	0	0	0	0.003	0	0.001	0	TUTR	0.001	0.191	0.9
ENSMUSG00000025571.13	ENSMUSG00000025571	Tnrc6c	217351	0.816	1	0.904	1	1	1	1	1	1	TUTR	0.056	0.153	0.9
ENSMUSG00000048277.15	ENSMUSG00000048277	Syngr2	20973	0.621	0.644	0.679	0.662	0.694	0.663	0.664	0.723	0.68	TUTR	0.022	0.202	0.9
ENSMUSG00000017132.17	ENSMUSG00000017132	Cyth1	19157	0.048	0.04	0.024	0.079	0.02	0.044	0.084	0.06	0.061	ALE	0.02	0.127	0.9
ENSMUSG00000025575.14	ENSMUSG00000025575	Cant1	76025	1	1	1	1	1	1	1	1	0.985	TUTR	-0.004	0.216	0.9
ENSMUSG00000025372.16	ENSMUSG00000025372	Baiap2	108100	0.045	0.051	0.049	0.048	0.062	0.051	0.053	0.056	0.077	ALE	0.008	0.156	0.9
ENSMUSG00000020657.15	ENSMUSG00000020657	Dnajc27	217378	0.998	0.981	0.987	0.994	0.992	0.99	0.995	0.994	1	TUTR	0.005	0.213	0.9
ENSMUSG00000076432.12	ENSMUSG00000076432	Ywhaq	22630	0.341	0.332	0.35	0.36	0.369	0.317	0.339	0.316	0.362	TUTR	-0.016	0.138	0.9
ENSMUSG00000036257.14	ENSMUSG00000036257	Pnpla8	67452	0.669	0.857	0.656	0.672	0.665	0.761	0.783	0.785	0.7	TUTR	0.053	0.216	0.9
ENSMUSG00000020986.13	ENSMUSG00000020986	Sec23a	20334	0.753	0.65	0.731	0.912	0.942	0.638	0.578	0.696	0.875	TUTR	-0.101	0.197	0.9
ENSMUSG00000035653.16	ENSMUSG00000035653	Lrfn5	238205	0.7	0.688	0.705	0.727	0.747	0.671	0.702	0.681	0.715	ALE	-0.021	0.129	0.9
ENSMUSG00000021209.12	ENSMUSG00000021209	Ppp4r4	74521	0.775	0.862	0.726	0.632	0.813	0.563	0.613	0.683	0.848	TUTR	-0.085	0.193	0.9
ENSMUSG00000021144.14	ENSMUSG00000021144	Mta1	116870	1	1	1	1	1	0.717	1	1	1	TUTR	-0.071	0.216	0.9
ENSMUSG00000036006.19	ENSMUSG00000036006	Ripor2	193385	0.748	0.752	0.732	0.77	0.715	0.758	0.752	0.75	0.797	ALE	0.021	0.124	0.9
ENSMUSG00000021418.15	ENSMUSG00000021418	Rpp40	208366	0.099	0.067	0.086	0.048	0.048	0.085	0.129	0.111	0.051	TUTR	0.024	0.164	0.9
ENSMUSG00000034675.17	ENSMUSG00000034675	Dbn1	56320	0.23	0.219	0.232	0.236	0.244	0.231	0.251	0.23	0.255	TUTR	0.01	0.165	0.9
ENSMUSG00000044934.12	ENSMUSG00000044934	Zfp367	NA	0.914	0.885	0.899	0.875	0.905	0.869	0.877	0.876	0.908	ALE	-0.014	0.197	0.9
ENSMUSG00000021519.10	ENSMUSG00000021519	Mterf3	66410	0.044	0.023	0.06	0.022	0.124	0.022	0.025	0.047	0	ALE	-0.031	0.146	0.9
ENSMUSG00000069208.8	ENSMUSG00000069208	Zfp825	235956	1	1	1	1	1	0.913	1	1	1	TUTR	-0.022	0.216	0.9
ENSMUSG00000021548.10	ENSMUSG00000021548	Ccnh	66671	0.589	0.54	0.529	0.565	0.542	0.512	0.504	0.578	0.528	mixed	-0.023	0.2	0.9
ENSMUSG00000034488.14	ENSMUSG00000034488	Edil3	13612	0.856	0.862	0.816	0.891	0.853	0.811	0.843	0.783	0.864	ALE	-0.031	0.121	0.9
ENSMUSG00000007617.17	ENSMUSG00000007617	Homer1	26556	0.638	0.622	0.666	0.669	0.631	0.679	0.629	0.675	0.695	mixed	0.024	0.118	0.9
ENSMUSG00000021666.16	ENSMUSG00000021666	Gfm2	320806	0.262	0.286	0.268	0.318	0.286	0.239	0.284	0.239	0.284	ALE	-0.023	0.132	0.9
ENSMUSG00000021709.14	ENSMUSG00000021709	Erbin	59079	1	1	1	1	1	1	1	0.752	1	TUTR	-0.062	0.216	0.9
ENSMUSG00000095195.7	ENSMUSG00000095195	Gm3005	100040870	0.061	0	0.075	0.096	0.029	0.115	0.076	0.031	0.174	ALE	0.047	0.13	0.9
ENSMUSG00000021750.15	ENSMUSG00000021750	Fam107a	268709	1	1	1	1	1	1	1	1	0.999	TUTR	0	0.216	0.9
ENSMUSG00000021936.13	ENSMUSG00000021936	Mapk8	26419	0.555	0.504	0.528	0.479	0.543	0.398	0.473	0.462	0.572	TUTR	-0.046	0.164	0.9
ENSMUSG00000021830.13	ENSMUSG00000021830	Txndc16	70561	0.168	0.197	0.203	0.177	0.159	0.197	0.198	0.198	0.188	TUTR	0.014	0.117	0.9
ENSMUSG00000021843.16	ENSMUSG00000021843	Ktn1	16709	0.342	0.236	0.335	0.24	0.307	0.232	0.28	0.227	0.279	TUTR	-0.037	0.163	0.9
ENSMUSG00000036339.17	ENSMUSG00000036339	Tmem260	218989	1	1	1	1	1	1	0.914	1	1	TUTR	-0.021	0.216	0.9
ENSMUSG00000004561.14	ENSMUSG00000004561	Mettl17	52535	0.561	0.553	0.55	0.558	0.692	0.642	0.66	0.568	0.646	TUTR	0.046	0.168	0.9
ENSMUSG00000040997.13	ENSMUSG00000040997	Abhd4	105501	0.668	0.667	0.667	0.667	0.667	0.667	0.632	0.667	0.667	mixed	-0.009	0.207	0.9
ENSMUSG00000021938.11	ENSMUSG00000021938	Pspc1	66645	0.846	0.866	0.863	0.863	0.855	0.852	0.873	0.883	0.868	ALE	0.01	0.117	0.9
ENSMUSG00000022090.10	ENSMUSG00000022090	Pdlim2	213019	0.543	0.522	0.537	0.443	0.468	0.533	0.57	0.502	0.533	TUTR	0.031	0.181	0.9
ENSMUSG00000060126.14	ENSMUSG00000060126	Tpt1	22070	0	0	0	0	0	0	0	0.001	0	TUTR	0	0.216	0.9
ENSMUSG00000022132.15	ENSMUSG00000022132	Cldn10	58187	0.004	0.006	0.003	0.004	0.004	0.004	0.004	0.002	0.003	TUTR	-0.001	0.145	0.9
ENSMUSG00000042156.15	ENSMUSG00000042156	Dzip1	66573	0.065	0.071	0.083	0.082	0.055	0.042	0.083	0.05	0.062	TUTR	-0.012	0.19	0.9
ENSMUSG00000025558.16	ENSMUSG00000025558	Dock9	105445	0.543	0.589	0.645	0.74	0.641	0.552	0.557	0.498	0.686	TUTR	-0.059	0.216	0.9
ENSMUSG00000022292.15	ENSMUSG00000022292	Rrm2b	382985	1	1	1	1	1	0.735	1	1	1	TUTR	-0.066	0.216	0.9
ENSMUSG00000022362.13	ENSMUSG00000022362	Gm29394	NA	0.794	0.694	0.693	0.755	0.793	0.662	0.647	0.579	0.835	ALE	-0.065	0.195	0.9
ENSMUSG00000079020.9	ENSMUSG00000079020	Slc45a4	106068	0.614	0.676	0.686	0.648	0.672	0.566	0.662	0.657	0.626	TUTR	-0.031	0.165	0.9
ENSMUSG00000075602.10	ENSMUSG00000075602	Ly6a	110454	1	1	1	1	1	1	0.931	1	1	TUTR	-0.017	0.216	0.9
ENSMUSG00000022577.16	ENSMUSG00000022577	Ly6h	23934	0.283	0.276	0.308	0.289	0.29	0.308	0.307	0.281	0.301	mixed	0.01	0.185	0.9
ENSMUSG00000022558.15	ENSMUSG00000022558	Mroh1	223658	0.758	0.843	0.677	0.811	0.828	0.692	0.716	0.68	0.828	mixed	-0.054	0.195	0.9
ENSMUSG00000033707.8	ENSMUSG00000033707	Lrrc24	378937	0.673	0.737	0.705	0.629	0.695	0.573	0.679	0.641	0.698	ALE	-0.04	0.173	0.9
ENSMUSG00000022433.18	ENSMUSG00000022433	Csnk1e	27373	0.943	0.936	0.94	0.936	0.934	0.95	0.938	0.947	0.936	ALE	0.005	0.133	0.9
ENSMUSG00000006369.14	ENSMUSG00000006369	Fbln1	14114	0.289	0.244	0.265	0.259	0.302	0.27	0.224	0.257	0.252	ALE	-0.021	0.126	0.9
ENSMUSG00000062906.12	ENSMUSG00000062906	Hdac10	170787	0.659	0.467	0.611	0.459	0.539	0.55	0.38	0.459	0.516	TUTR	-0.071	0.169	0.9
ENSMUSG00000055022.14	ENSMUSG00000055022	Cntn1	12805	1	0.978	1	1	1	1	0.967	0.958	1	TUTR	-0.015	0.157	0.9
ENSMUSG00000022992.16	ENSMUSG00000022992	Kansl2	69612	0.776	0.841	1	1	1	0.895	0.877	0.843	0.717	TUTR	-0.09	0.138	0.9
ENSMUSG00000009569.14	ENSMUSG00000009569	Mrtfb	239719	1	0.973	0.982	0.982	0.934	0.95	1	0.946	0.894	mixed	-0.026	0.203	0.9
ENSMUSG00000005899.12	ENSMUSG00000005899	Smpd4	77626	0.392	0.413	0.433	0.454	0.376	0.399	0.412	0.522	0.484	TUTR	0.04	0.15	0.9
ENSMUSG00000003166.19	ENSMUSG00000003166	Dgcr2	13356	1	1	1	1	1	1	1	0.981	1	TUTR	-0.005	0.216	0.9
ENSMUSG00000000326.12	ENSMUSG00000000326	Comt	12846	0.401	0.412	0.432	0.453	0.452	0.455	0.452	0.442	0.439	TUTR	0.017	0.141	0.9
ENSMUSG00000022822.15	ENSMUSG00000022822	Abcc5	27416	0.361	0.383	0.362	0.244	0.286	0.389	0.406	0.414	0.301	ALE	0.051	0.154	0.9
ENSMUSG00000047714.14	ENSMUSG00000047714	Ppp1r2	66849	0.456	0.505	0.47	0.48	0.476	0.461	0.474	0.444	0.468	ALE	-0.015	0.122	0.9
ENSMUSG00000002845.14	ENSMUSG00000002845	Tmem39a	67846	0.477	0.456	0.467	0.525	0.414	0.439	0.429	0.471	0.403	mixed	-0.033	0.146	0.9
ENSMUSG00000022790.14	ENSMUSG00000022790	Igsf11	207683	1	1	1	1	0.932	1	0.74	0.875	1	TUTR	-0.082	0.122	0.9
ENSMUSG00000022656.15	ENSMUSG00000022656	Nectin3	58998	0.099	0.074	0.079	0.073	0.065	0.077	0.089	0.103	0.085	mixed	0.01	0.162	0.9
ENSMUSG00000055447.18	ENSMUSG00000055447	Cd47	16423	0.621	0.534	0.595	0.463	0.449	0.467	0.525	0.473	0.425	TUTR	-0.06	0.137	0.9
ENSMUSG00000022636.13	ENSMUSG00000022636	Alcam	11658	0.661	0.63	0.687	0.703	0.767	0.615	0.594	0.591	0.744	mixed	-0.054	0.163	0.9
ENSMUSG00000052917.14	ENSMUSG00000052917	Senp7	66315	0.842	0.79	0.788	0.791	0.803	0.782	0.733	0.817	0.768	ALE	-0.028	0.123	0.9
ENSMUSG00000055540.15	ENSMUSG00000055540	Epha6	13840	0.681	0.663	0.671	0.613	0.685	0.627	0.621	0.662	0.655	ALE	-0.022	0.181	0.9
ENSMUSG00000008976.16	ENSMUSG00000008976	Gabpa	14390	1	1	1	1	1	1	1	0.791	1	TUTR	-0.052	0.216	0.9
ENSMUSG00000022935.15	ENSMUSG00000022935	Grik1	14805	1	1	0.975	1	1	0.986	0.96	1	0.986	ALE	-0.012	0.164	0.9
ENSMUSG00000022972.9	ENSMUSG00000022972	Cfap298	68001	0.5	0.478	0.427	0.431	0.47	0.467	0.488	0.475	0.5	TUTR	0.022	0.181	0.9
ENSMUSG00000039456.9	ENSMUSG00000039456	Morc3	338467	1	0.887	1	1	0.852	1	1	1	1	TUTR	0.052	0.131	0.9
ENSMUSG00000022897.14	ENSMUSG00000022897	Dyrk1a	13548	0.458	0.47	0.524	0.507	0.51	0.504	0.422	0.436	0.5	TUTR	-0.029	0.194	0.9
ENSMUSG00000034345.14	ENSMUSG00000034345	Gtf2h5	66467	0.185	0.179	0.173	0.144	0.13	0.196	0.184	0.201	0.15	TUTR	0.021	0.162	0.9
ENSMUSG00000069135.11	ENSMUSG00000069135	Cep43	75296	0.499	0.506	0.485	0.513	0.5	0.5	0.485	0.5	0.453	TUTR	-0.017	0.123	0.9
ENSMUSG00000060475.12	ENSMUSG00000060475	Wtap	60532	0.544	0.538	0.557	0.524	0.544	0.521	0.556	0.52	0.523	mixed	-0.011	0.205	0.9
ENSMUSG00000050088.9	ENSMUSG00000050088	1600012H06Rik	67912	1	0.91	0.962	0.952	1	1	0.861	0.752	0.975	TUTR	-0.068	0.173	0.9
ENSMUSG00000002280.10	ENSMUSG00000002280	Ciao3	67563	0.068	0.05	0.049	0.054	0.062	0.059	0.038	0.051	0.045	TUTR	-0.009	0.121	0.9
ENSMUSG00000002274.12	ENSMUSG00000002274	Metrn	70083	0.159	0.163	0.19	0.189	0.198	0.159	0.186	0.137	0.173	TUTR	-0.016	0.177	0.9
ENSMUSG00000067629.11	ENSMUSG00000067629	Syngap1	240057	0.982	0.99	1	1	1	1	1	1	1	TUTR	0.006	0.149	0.9
ENSMUSG00000007570.15	ENSMUSG00000007570	Fance	72775	0.802	0.894	0.719	0.636	0.803	0.689	0.583	0.77	0.693	TUTR	-0.087	0.123	0.9
ENSMUSG00000053436.14	ENSMUSG00000053436	Mapk14	26416	0.897	0.907	0.958	0.927	0.949	0.883	0.918	0.88	0.943	ALE	-0.022	0.211	0.9
ENSMUSG00000034673.14	ENSMUSG00000034673	Pbx2	NA	0.554	0.423	0.44	0.482	0.511	0.437	0.372	0.466	0.478	TUTR	-0.044	0.167	0.9
ENSMUSG00000034254.17	ENSMUSG00000034254	Agpat1	55979	0.249	0.083	0.185	0.118	0.083	0.131	0.081	0.072	0.114	TUTR	-0.044	0.214	0.9
ENSMUSG00000015461.15	ENSMUSG00000015461	Atf6b	12915	0.641	0.637	0.506	0.647	0.653	0.51	0.615	0.518	0.611	TUTR	-0.053	0.157	0.9
ENSMUSG00000059714.13	ENSMUSG00000059714	Flot1	14251	0.735	0.756	0.708	0.813	0.779	0.755	0.709	0.667	0.766	TUTR	-0.034	0.198	0.9
ENSMUSG00000050705.15	ENSMUSG00000050705	2310061I04Rik	69662	0.984	1	1	0.982	0.976	0.953	1	0.93	0.995	TUTR	-0.018	0.196	0.9
ENSMUSG00000092243.8	ENSMUSG00000092243	Gm7030	630294	1	0.748	1	0.5	1	1	1	1	1	mixed	0.15	0.156	0.9
ENSMUSG00000036398.13	ENSMUSG00000036398	Ppp1r11	76497	0.137	0.116	0.148	0.118	0.128	0.111	0.133	0.116	0.119	TUTR	-0.009	0.19	0.9
ENSMUSG00000033475.15	ENSMUSG00000033475	Tomm6	66119	0.94	0.927	0.933	0.935	0.927	0.929	0.918	0.927	0.933	TUTR	-0.005	0.13	0.9
ENSMUSG00000061950.17	ENSMUSG00000061950	Ppp4r1	70351	0.368	0.397	0.418	0.46	0.398	0.445	0.387	0.454	0.451	ALE	0.026	0.203	0.9
ENSMUSG00000024073.14	ENSMUSG00000024073	Birc6	12211	0.705	0.731	0.659	0.833	0.745	0.638	0.675	0.592	0.77	mixed	-0.066	0.132	0.9
ENSMUSG00000024150.11	ENSMUSG00000024150	Mcfd2	193813	0.836	0.822	0.834	0.826	0.834	0.815	0.821	0.823	0.836	mixed	-0.006	0.151	0.9
ENSMUSG00000024109.18	ENSMUSG00000024109	Nrxn1	18189	0.736	0.769	0.782	0.855	0.86	0.669	0.727	0.688	0.856	mixed	-0.065	0.133	0.9
ENSMUSG00000063889.16	ENSMUSG00000063889	Crem	12916	0.481	0.584	0.565	0.636	0.5	0.45	0.492	0.464	0.595	mixed	-0.053	0.185	0.9
ENSMUSG00000057766.13	ENSMUSG00000057766	Ankrd29	225187	0.719	0.498	0.688	0.515	0.49	0.526	0.439	0.524	0.512	TUTR	-0.082	0.143	0.9
ENSMUSG00000051469.14	ENSMUSG00000051469	Zfp24	59057	0.6	0.576	0.669	0.86	0.786	0.586	0.601	0.584	0.676	TUTR	-0.086	0.152	0.9
ENSMUSG00000102543.5	ENSMUSG00000102543	Pcdhgc5	93708	1	1	1	1	1	1	1	0.332	1	TUTR	-0.167	0.216	0.9
ENSMUSG00000024431.14	ENSMUSG00000024431	Nr3c1	14815	1	1	1	1	1	0.875	1	1	1	TUTR	-0.031	0.216	0.9
ENSMUSG00000053644.13	ENSMUSG00000053644	Aldh7a1	110695	0.091	0.087	0.086	0.095	0.1	0.109	0.108	0.102	0.083	TUTR	0.009	0.128	0.9
ENSMUSG00000008301.11	ENSMUSG00000008301	Phax	56698	0.465	0.427	0.382	0.435	0.415	0.418	0.351	0.393	0.436	TUTR	-0.026	0.217	0.9
ENSMUSG00000050875.11	ENSMUSG00000050875	Minar2	225583	1	1	1	1	1	1	0.979	1	1	TUTR	-0.005	0.216	0.9
ENSMUSG00000024646.13	ENSMUSG00000024646	Cyb5a	109672	0.003	0.002	0.002	0.001	0.002	0.004	0.003	0.002	0.002	TUTR	0.001	0.147	0.9
ENSMUSG00000037916.13	ENSMUSG00000037916	Ndufv1	17995	0.588	0.736	0.774	0.755	0.641	0.757	0.806	0.748	0.738	TUTR	0.063	0.117	0.9
ENSMUSG00000096370.8	ENSMUSG00000096370	Gm21992	102902673	0.376	0.163	0.355	0.411	0.285	0.118	0.511	0	0	mixed	-0.161	0.144	0.9
ENSMUSG00000024901.14	ENSMUSG00000024901	Peli3	240518	1	0.951	0.882	0.885	0.751	0.859	1	1	1	TUTR	0.071	0.178	0.9
ENSMUSG00000033768.16	ENSMUSG00000033768	Nrxn2	18190	0.389	0.376	0.396	0.407	0.412	0.376	0.365	0.35	0.419	mixed	-0.018	0.181	0.9
ENSMUSG00000024969.15	ENSMUSG00000024969	Mark2	13728	0.709	0.725	0.733	0.686	0.726	0.69	0.714	0.701	0.706	mixed	-0.013	0.181	0.9
ENSMUSG00000024667.11	ENSMUSG00000024667	Tmem216	68642	0.25	0.285	0.386	0.254	0.249	0.292	0.5	0.299	0.33	mixed	0.07	0.149	0.9
ENSMUSG00000058624.12	ENSMUSG00000058624	Gda	14544	1	1	1	1	1	1	0.997	1	1	TUTR	-0.001	0.216	0.9
ENSMUSG00000024921.17	ENSMUSG00000024921	Smarca2	67155	0.511	0.429	0.498	0.514	0.494	0.453	0.393	0.424	0.522	TUTR	-0.041	0.142	0.9
ENSMUSG00000064202.15	ENSMUSG00000064202	Spata6l	381218	0.361	0.15	0.327	0.161	0.145	0.08	0.07	0.169	0.252	mixed	-0.086	0.159	0.9
ENSMUSG00000016495.12	ENSMUSG00000016495	Plgrkt	67759	0.862	0.881	0.885	0.811	0.881	0.833	0.864	0.733	0.852	TUTR	-0.043	0.13	0.9
ENSMUSG00000024817.13	ENSMUSG00000024817	Uhrf2	109113	0.805	0.782	0.808	0.791	0.809	0.769	0.798	0.778	0.802	ALE	-0.012	0.155	0.9
ENSMUSG00000040451.17	ENSMUSG00000040451	Sgms1	208449	1	1	1	1	1	0.85	1	1	1	TUTR	-0.037	0.216	0.9
ENSMUSG00000048120.16	ENSMUSG00000048120	Entpd1	12495	0.642	0.669	0.645	0.529	0.532	0.5	0.523	0.629	0.526	TUTR	-0.059	0.14	0.9
ENSMUSG00000025085.16	ENSMUSG00000025085	Ablim1	226251	0.469	0.499	0.668	0.633	0.818	0.551	0.499	0.493	0.523	mixed	-0.1	0.137	0.9
ENSMUSG00000025086.12	ENSMUSG00000025086	Trub1	72133	0.764	0.767	0.836	0.784	0.803	0.733	0.764	0.787	0.788	TUTR	-0.023	0.191	0.9
ENSMUSG00000031157.10	ENSMUSG00000031157	Pqbp1	54633	0.569	0.678	0.598	0.672	0.642	0.718	0.715	0.609	0.648	TUTR	0.04	0.189	0.9
ENSMUSG00000036502.14	ENSMUSG00000036502	Tmem255a	245386	0	0.005	0	0	0.011	0	0	0	0	ALE	-0.003	0.164	0.9
ENSMUSG00000031109.16	ENSMUSG00000031109	Enox2	209224	0.401	0.353	0.382	0.229	0.369	0.335	0.411	0.404	0.535	TUTR	0.074	0.118	0.9
ENSMUSG00000025626.16	ENSMUSG00000025626	Phf6	70998	0.944	0.96	0.95	0.962	0.97	0.958	0.949	0.933	0.953	mixed	-0.009	0.172	0.9
ENSMUSG00000031133.12	ENSMUSG00000031133	Arhgef6	73341	1	0.74	1	1	0.91	1	1	1	1	TUTR	0.07	0.188	0.9
ENSMUSG00000031343.13	ENSMUSG00000031343	Gabra3	14396	1	1	1	1	1	1	0.981	1	1	TUTR	-0.005	0.216	0.9
ENSMUSG00000031378.14	ENSMUSG00000031378	Abcd1	11666	0.759	0.752	0.758	0.818	0.8	0.705	0.764	0.768	0.76	ALE	-0.028	0.133	0.9
ENSMUSG00000025666.16	ENSMUSG00000025666	Tmem47	192216	1	1	1	1	1	0.999	1	1	1	TUTR	0	0.216	0.9
ENSMUSG00000025656.17	ENSMUSG00000025656	Arhgef9	236915	0.963	0.971	0.962	0.949	0.966	0.966	0.969	0.967	0.97	mixed	0.006	0.142	0.9
ENSMUSG00000050071.8	ENSMUSG00000050071	Bex1	19716	0.955	0.92	0.938	0.994	0.947	0.977	0.975	0.966	0.955	TUTR	0.017	0.196	0.9
ENSMUSG00000025268.15	ENSMUSG00000025268	Maged2	80884	0.231	0.215	0.206	0.235	0.211	0.242	0.234	0.225	0.217	TUTR	0.009	0.183	0.9
ENSMUSG00000031360.14	ENSMUSG00000031360	Ctps2	55936	0.109	0.091	0.065	0.042	0.062	0.07	0.104	0.108	0.085	TUTR	0.018	0.207	0.9
ENSMUSG00000040621.14	ENSMUSG00000040621	Gemin8	237221	0.724	0.875	0.734	1	0.89	0.682	0.806	0.751	0.794	TUTR	-0.087	0.148	0.9
ENSMUSG00000049775.16	ENSMUSG00000049775	Tmsb4x	19241	1	1	0.998	0.999	1	1	1	1	1	TUTR	0.001	0.156	0.9
ENSMUSG00000028165.9	ENSMUSG00000028165	Cisd2	NA	0.843	0.827	0.838	0.856	0.828	0.828	0.842	0.824	0.828	ALE	-0.008	0.218	0.902
ENSMUSG00000042389.13	ENSMUSG00000042389	Tsen2	381802	0.537	0.597	0.65	0.537	0.672	0.619	0.584	0.686	0.679	ALE	0.043	0.218	0.902
ENSMUSG00000026790.19	ENSMUSG00000026790	Odf2	18286	0.346	0.401	0.329	0.404	0.4	0.315	0.399	0.343	0.339	mixed	-0.027	0.22	0.903
ENSMUSG00000066036.14	ENSMUSG00000066036	Ubr4	69116	0.013	0	0	0.013	0	0.033	0.01	0.01	0	TUTR	0.008	0.219	0.903
ENSMUSG00000051435.11	ENSMUSG00000051435	Fhad1	329977	0.161	0.139	0.158	0.226	0.057	0.119	0.13	0.103	0.099	ALE	-0.035	0.22	0.903
ENSMUSG00000028974.13	ENSMUSG00000028974	Dffa	13347	0.609	0.622	0.662	0.604	0.653	0.587	0.589	0.594	0.659	ALE	-0.023	0.22	0.903
ENSMUSG00000053046.15	ENSMUSG00000053046	Brsk2	75770	0.653	0.598	0.666	0.668	0.7	0.576	0.615	0.649	0.67	mixed	-0.03	0.22	0.903
ENSMUSG00000044712.15	ENSMUSG00000044712	Slc38a6	625098	0.139	0.157	0.135	0.114	0.152	0.167	0.183	0.155	0.119	mixed	0.017	0.219	0.903
ENSMUSG00000036242.14	ENSMUSG00000036242	Armh4	NA	0.937	0.922	0.961	0.944	0.965	0.956	0.929	0.946	0.833	TUTR	-0.03	0.219	0.903
ENSMUSG00000033382.13	ENSMUSG00000033382	Trappc8	75964	0.733	0.745	0.767	0.768	0.784	0.679	0.738	0.71	0.799	ALE	-0.028	0.219	0.903
ENSMUSG00000033740.17	ENSMUSG00000033740	St18	240690	1	0.983	0.996	1	1	1	1	1	1	mixed	0.004	0.221	0.904
ENSMUSG00000061119.7	ENSMUSG00000061119	Prcp	72461	0.237	0.118	0.095	0.034	0.068	0.125	0.17	0.128	0.214	TUTR	0.049	0.221	0.904
ENSMUSG00000023186.14	ENSMUSG00000023186	Vwa5a	67776	0.326	0.462	0.394	0.295	1	0.408	0.283	0.395	0.209	TUTR	-0.171	0.221	0.904
ENSMUSG00000019854.17	ENSMUSG00000019854	Reps1	19707	0.854	0.847	0.839	0.851	0.905	0.839	0.867	0.793	0.851	ALE	-0.021	0.221	0.904
ENSMUSG00000029670.12	ENSMUSG00000029670	Ing3	71777	0.163	0.162	0.15	0.126	0.145	0.15	0.133	0.207	0.18	TUTR	0.018	0.222	0.905
ENSMUSG00000031068.8	ENSMUSG00000031068	Glrx3	30926	0.907	0.915	0.908	0.915	0.908	0.907	0.914	0.914	0.924	ALE	0.004	0.222	0.905
ENSMUSG00000022864.13	ENSMUSG00000022864	D16Ertd472e	67102	0.412	0.418	0.532	0.269	0.321	0.427	0.441	0.773	0.355	TUTR	0.109	0.222	0.905
ENSMUSG00000027361.15	ENSMUSG00000027361	Gabpb1	14391	0.52	0.527	0.52	0.568	0.516	0.522	0.516	0.477	0.536	mixed	-0.017	0.223	0.907
ENSMUSG00000056222.14	ENSMUSG00000056222	Spock1	20745	0.669	0.671	0.67	0.672	0.671	0.672	0.67	0.567	0.671	mixed	-0.026	0.223	0.907
ENSMUSG00000017631.18	ENSMUSG00000017631	Abr	109934	0.529	0.548	0.548	0.664	0.629	0.516	0.502	0.52	0.623	TUTR	-0.044	0.224	0.91
ENSMUSG00000043079.17	ENSMUSG00000043079	Synpo	104027	0.033	0.032	0.026	0.033	0.035	0.052	0.037	0.031	0.029	ALE	0.005	0.225	0.912
ENSMUSG00000024830.16	ENSMUSG00000024830	Rps6kb2	58988	0.688	0.605	0.64	0.568	0.755	0.64	0.731	0.709	0.707	TUTR	0.046	0.225	0.912
ENSMUSG00000026123.11	ENSMUSG00000026123	Plekhb2	226971	0.973	0.972	0.972	0.977	0.976	0.969	0.969	0.97	0.978	ALE	-0.002	0.227	0.913
ENSMUSG00000038034.15	ENSMUSG00000038034	Igsf8	NA	0.998	0.981	0.962	0.993	0.985	0.991	0.991	0.989	0.996	TUTR	0.008	0.227	0.913
ENSMUSG00000028597.11	ENSMUSG00000028597	Gpx7	67305	0.87	0.595	0.726	0.871	0.899	0.75	0.652	0.828	0.576	TUTR	-0.09	0.226	0.913
ENSMUSG00000023232.17	ENSMUSG00000023232	Serinc2	230779	0.681	1	0.759	1	0.89	0.574	1	0.669	0.74	TUTR	-0.12	0.227	0.913
ENSMUSG00000029311.16	ENSMUSG00000029311	Hsd17b11	114664	0.834	0.842	0.823	0.836	0.826	0.842	0.826	0.787	0.825	ALE	-0.012	0.226	0.913
ENSMUSG00000090258.7	ENSMUSG00000090258	Churc1	211151	0.266	0.222	0.275	0.202	0.273	0.257	0.282	0.271	0.259	TUTR	0.019	0.227	0.913
ENSMUSG00000022403.14	ENSMUSG00000022403	St13	70356	0.487	0.494	0.515	0.483	0.551	0.473	0.501	0.414	0.524	TUTR	-0.028	0.227	0.913
ENSMUSG00000022792.16	ENSMUSG00000022792	Yars2	70120	0.879	0.841	0.878	0.908	0.856	0.849	0.857	0.828	0.883	ALE	-0.018	0.226	0.913
ENSMUSG00000026087.11	ENSMUSG00000026087	Mrpl30	107734	0.071	0.049	0.027	0.043	0.042	0.041	0.024	0.053	0.032	TUTR	-0.009	0.315	0.915
ENSMUSG00000041763.14	ENSMUSG00000041763	Tpp2	22019	1	0.322	1	1	1	1	1	1	1	TUTR	0.136	0.33	0.915
ENSMUSG00000026103.14	ENSMUSG00000026103	Gls	14660	0.734	0.712	0.778	0.839	0.792	0.745	0.714	0.712	0.789	mixed	-0.031	0.256	0.915
ENSMUSG00000026035.15	ENSMUSG00000026035	Ppil3	70225	0.817	0.834	0.824	0.826	0.853	0.854	0.833	0.815	0.864	ALE	0.01	0.321	0.915
ENSMUSG00000026150.14	ENSMUSG00000026150	Mff	75734	1	1	0.992	1	1	1	1	1	1	TUTR	0.002	0.33	0.915
ENSMUSG00000026163.17	ENSMUSG00000026163	Sphkap	77629	0.001	0	0	0	0	0	0	0	0	TUTR	0	0.33	0.915
ENSMUSG00000026219.14	ENSMUSG00000026219	Trip12	14897	0.411	0.363	0.367	0.349	0.344	0.421	0.419	0.332	0.376	TUTR	0.02	0.329	0.915
ENSMUSG00000034343.14	ENSMUSG00000034343	Ube2f	67921	0.539	0.497	0.541	0.527	0.499	0.509	0.59	0.563	0.508	TUTR	0.021	0.253	0.915
ENSMUSG00000034088.15	ENSMUSG00000034088	Hdlbp	110611	0.498	0.59	0.647	0.518	0.546	0.561	0.533	0.517	0.49	TUTR	-0.035	0.252	0.915
ENSMUSG00000026279.14	ENSMUSG00000026279	Thap4	67026	0.308	0.324	0.323	0.305	0.286	0.303	0.305	0.329	0.344	mixed	0.011	0.3	0.915
ENSMUSG00000026335.16	ENSMUSG00000026335	Pam	18484	0.629	0.616	0.64	0.638	0.646	0.611	0.622	0.614	0.649	mixed	-0.01	0.265	0.915
ENSMUSG00000026425.15	ENSMUSG00000026425	Srgap2	14270	0.528	0.542	0.503	0.482	0.493	0.475	0.499	0.527	0.46	mixed	-0.02	0.241	0.915
ENSMUSG00000042429.8	ENSMUSG00000042429	Adora1	11539	0.791	0.79	0.82	0.814	0.818	0.783	0.775	0.759	0.841	TUTR	-0.017	0.281	0.915
ENSMUSG00000026365.15	ENSMUSG00000026365	Cfh	12628	0	0	0.01	0	0	0	0	0	0	TUTR	-0.002	0.33	0.915
ENSMUSG00000060519.11	ENSMUSG00000060519	Tor3a	30935	0.318	0.2	0.261	0.273	0.19	0.224	0.198	0.218	0.233	TUTR	-0.03	0.237	0.915
ENSMUSG00000040181.14	ENSMUSG00000040181	Fmo1	14261	0.564	0.603	0.64	0.649	0.636	0.59	0.572	0.525	0.663	ALE	-0.031	0.272	0.915
ENSMUSG00000040713.12	ENSMUSG00000040713	Creg1	NA	0.363	0.296	0.405	0.298	0.313	0.414	0.331	0.401	0.311	TUTR	0.029	0.326	0.915
ENSMUSG00000026649.14	ENSMUSG00000026649	Cfap126	75472	1	1	0.566	0.715	1	0.515	0.651	1	0.766	TUTR	-0.123	0.322	0.915
ENSMUSG00000005338.13	ENSMUSG00000005338	Cadm3	94332	0.426	0.411	0.423	0.361	0.386	0.395	0.393	0.391	0.362	TUTR	-0.016	0.256	0.915
ENSMUSG00000057335.11	ENSMUSG00000057335	Cep170	545389	0.947	0.969	0.955	0.944	0.97	0.932	0.958	0.944	0.962	mixed	-0.008	0.306	0.915
ENSMUSG00000062169.13	ENSMUSG00000062169	Cnih4	98417	0.398	0.545	0.573	0.362	0.529	0.398	0.392	0.486	0.461	TUTR	-0.047	0.319	0.915
ENSMUSG00000026643.16	ENSMUSG00000026643	Nmt2	18108	1	1	1	0.97	1	0.873	1	1	1	TUTR	-0.026	0.322	0.915
ENSMUSG00000026655.14	ENSMUSG00000026655	Fam107b	66540	1	0.653	0.702	1	1	0.633	0.638	1	0.798	TUTR	-0.104	0.331	0.915
ENSMUSG00000036617.16	ENSMUSG00000036617	Etl4	208618	0.501	0.497	0.556	0.567	0.624	0.459	0.504	0.433	0.626	mixed	-0.043	0.298	0.915
ENSMUSG00000036893.17	ENSMUSG00000036893	Ehmt1	77683	0.687	0.686	0.682	0.68	0.695	0.682	0.678	0.697	0.716	TUTR	0.007	0.324	0.915
ENSMUSG00000001864.13	ENSMUSG00000001864	Aif1l	108897	0.675	0.627	0.844	0.619	0.723	0.51	0.574	0.656	0.775	TUTR	-0.069	0.271	0.915
ENSMUSG00000026814.16	ENSMUSG00000026814	Eng	13805	0.358	0.451	0.449	0.39	0.427	0.349	0.356	0.396	0.442	TUTR	-0.029	0.249	0.915
ENSMUSG00000026791.14	ENSMUSG00000026791	Slc2a8	56017	0.524	0.572	0.42	0.513	0.59	0.557	0.481	0.589	0.657	TUTR	0.047	0.266	0.915
ENSMUSG00000038696.14	ENSMUSG00000038696	Mapkap1	227743	0.259	0.325	0.261	0.261	0.259	0.213	0.228	0.242	0.309	TUTR	-0.025	0.25	0.915
ENSMUSG00000026883.17	ENSMUSG00000026883	Dab2ip	69601	1	1	0.938	1	1	1	1	1	1	mixed	0.012	0.33	0.915
ENSMUSG00000026753.5	ENSMUSG00000026753	Ppp6c	67857	0.761	0.687	0.749	0.691	0.77	0.726	0.721	0.592	0.738	TUTR	-0.038	0.259	0.915
ENSMUSG00000042359.18	ENSMUSG00000042359	Osbpl6	99031	1	1	1	0.8	1	1	1	1	1	TUTR	0.04	0.33	0.915
ENSMUSG00000027016.17	ENSMUSG00000027016	Zfp385b	241494	0.87	0.839	0.887	0.863	0.907	0.83	0.874	0.771	0.903	mixed	-0.028	0.268	0.915
ENSMUSG00000025314.16	ENSMUSG00000025314	Ptprj	19271	0	0	0.013	0	0	0	0	0	0	ALE	-0.003	0.33	0.915
ENSMUSG00000027239.14	ENSMUSG00000027239	Mdk	17242	0.782	1	0.852	0.8	0.87	0.858	0.814	1	1	TUTR	0.057	0.3	0.915
ENSMUSG00000058318.15	ENSMUSG00000058318	Phf21a	192285	0.82	0.801	0.792	0.599	0.61	0.575	0.638	0.567	0.8	TUTR	-0.079	0.237	0.915
ENSMUSG00000027170.12	ENSMUSG00000027170	Eif3m	98221	0.043	0.079	0.09	0.081	0.095	0.062	0.1	0.041	0.034	TUTR	-0.019	0.23	0.915
ENSMUSG00000040383.16	ENSMUSG00000040383	Aqr	11834	0.617	0.553	0.516	0.687	0.576	0.507	0.564	0.516	0.608	ALE	-0.041	0.251	0.915
ENSMUSG00000057147.13	ENSMUSG00000057147	Dph6	66632	0.981	1	1	1	1	1	1	1	1	TUTR	0.004	0.33	0.915
ENSMUSG00000027351.14	ENSMUSG00000027351	Spred1	114715	0.797	0.808	0.822	0.83	0.839	0.795	0.806	0.781	0.84	ALE	-0.014	0.282	0.915
ENSMUSG00000039983.13	ENSMUSG00000039983	Ccdc32	269336	0.68	0.674	0.672	0.633	0.667	0.638	0.665	0.644	0.665	mixed	-0.012	0.238	0.915
ENSMUSG00000033411.16	ENSMUSG00000033411	Ctdspl2	329506	0.321	0.241	0.366	0.34	0.31	0.29	0.248	0.286	0.335	TUTR	-0.026	0.316	0.915
ENSMUSG00000027206.13	ENSMUSG00000027206	Cops2	12848	0.429	0.395	0.426	0.405	0.405	0.395	0.408	0.443	0.46	TUTR	0.014	0.295	0.915
ENSMUSG00000027375.14	ENSMUSG00000027375	Mal	17153	0.906	0.803	0.909	0.976	1	0.849	0.874	0.803	0.957	TUTR	-0.048	0.274	0.915
ENSMUSG00000034723.11	ENSMUSG00000034723	Tmx4	52837	0.786	0.729	0.796	0.823	0.848	0.752	0.751	0.731	0.832	ALE	-0.03	0.275	0.915
ENSMUSG00000027427.13	ENSMUSG00000027427	Polr3f	70408	0.892	0.89	0.878	0.921	0.876	0.894	0.879	0.907	0.975	ALE	0.023	0.24	0.915
ENSMUSG00000038533.15	ENSMUSG00000038533	Cbfa2t2	12396	0.948	0.933	0.943	0.946	0.979	0.936	0.953	0.927	0.946	ALE	-0.01	0.311	0.915
ENSMUSG00000027490.17	ENSMUSG00000027490	E2f1	13555	0.215	0.253	0.27	0.633	0.182	0.13	0.18	0.244	0.328	TUTR	-0.09	0.322	0.915
ENSMUSG00000027605.18	ENSMUSG00000027605	Acss2	60525	0.247	0.255	0.253	0.227	0.275	0.249	0.19	0.251	0.25	mixed	-0.016	0.257	0.915
ENSMUSG00000027634.14	ENSMUSG00000027634	Ndrg3	29812	0.97	0.969	0.97	0.97	0.976	0.968	0.967	0.965	0.975	ALE	-0.002	0.3	0.915
ENSMUSG00000027651.16	ENSMUSG00000027651	Rprd1b	70470	0.545	0.533	0.535	0.418	0.531	0.539	0.536	0.546	0.538	mixed	0.028	0.267	0.915
ENSMUSG00000074607.11	ENSMUSG00000074607	Tox2	269389	0.51	0.582	0.707	0.637	0.591	0.648	0.628	0.612	0.669	TUTR	0.034	0.331	0.915
ENSMUSG00000017721.15	ENSMUSG00000017721	Pigt	78928	0.699	0.682	0.69	0.672	0.691	0.656	0.685	0.653	0.707	ALE	-0.012	0.305	0.915
ENSMUSG00000039671.18	ENSMUSG00000039671	Zmynd8	228880	0.509	0.498	0.528	0.486	0.51	0.502	0.495	0.511	0.477	mixed	-0.01	0.281	0.915
ENSMUSG00000074575.4	ENSMUSG00000074575	Kcng1	241794	1	1	0.998	1	1	1	1	0.988	1	TUTR	-0.003	0.286	0.915
ENSMUSG00000074519.11	ENSMUSG00000074519	Zfp971	626848	0.105	0.06	0.086	0.03	0.051	0.106	0.085	0.096	0.047	ALE	0.018	0.315	0.915
ENSMUSG00000078861.8	ENSMUSG00000078861	Zfp931	353208	0.067	0.061	0.068	0.04	0.046	0.064	0.062	0.062	0.064	mixed	0.007	0.263	0.915
ENSMUSG00000027569.15	ENSMUSG00000027569	Mrgbp	NA	1	1	0.88	1	1	1	1	1	1	TUTR	0.024	0.33	0.915
ENSMUSG00000000827.18	ENSMUSG00000000827	Tpd52l2	66314	0.098	0.092	0.083	0.073	0.079	0.087	0.074	0.08	0.079	TUTR	-0.005	0.325	0.915
ENSMUSG00000039795.14	ENSMUSG00000039795	Zfand1	66361	1	0.961	1	1	1	1	0.771	1	1	TUTR	-0.049	0.287	0.915
ENSMUSG00000063600.14	ENSMUSG00000063600	Egfem1	75740	0.549	0.235	0.299	0.707	0.435	0.369	0.258	0.261	0.442	TUTR	-0.112	0.239	0.915
ENSMUSG00000069072.9	ENSMUSG00000069072	Slc7a14	241919	0.948	0.952	0.927	0.937	0.95	0.907	0.946	0.894	0.96	ALE	-0.016	0.236	0.915
ENSMUSG00000027674.16	ENSMUSG00000027674	Pex5l	58869	0.495	0.461	0.495	0.498	0.494	0.465	0.516	0.486	0.583	TUTR	0.023	0.273	0.915
ENSMUSG00000027742.13	ENSMUSG00000027742	Cog6	67542	1	1	0.971	1	1	0.941	1	1	0.983	ALE	-0.013	0.296	0.915
ENSMUSG00000036615.6	ENSMUSG00000036615	Rfxap	170767	0.357	0.371	0.323	0.343	0.315	0.33	0.311	0.3	0.361	TUTR	-0.016	0.282	0.915
ENSMUSG00000027803.14	ENSMUSG00000027803	Wwtr1	97064	1	0.672	1	1	1	1	1	1	1	TUTR	0.066	0.33	0.915
ENSMUSG00000027763.13	ENSMUSG00000027763	Mbnl1	56758	0.996	1	1	1	1	1	1	1	1	TUTR	0.001	0.33	0.915
ENSMUSG00000033910.13	ENSMUSG00000033910	Gucy1a1	60596	0.772	0.862	0.837	0.783	0.824	0.767	0.898	0.902	0.834	TUTR	0.034	0.262	0.915
ENSMUSG00000028004.12	ENSMUSG00000028004	Npy2r	18167	0.958	0.929	0.971	0.944	0.971	0.902	0.965	0.917	0.962	TUTR	-0.019	0.238	0.915
ENSMUSG00000027951.16	ENSMUSG00000027951	Adar	56417	1	1	1	0.996	1	1	1	1	1	TUTR	0.001	0.33	0.915
ENSMUSG00000027937.15	ENSMUSG00000027937	Jtb	23922	0.977	0.997	0.997	0.99	0.98	0.982	0.961	0.986	0.995	TUTR	-0.007	0.316	0.915
ENSMUSG00000074457.10	ENSMUSG00000074457	S100a16	67860	0.946	0.999	0.998	0.996	1	0.963	0.978	0.948	1	TUTR	-0.016	0.267	0.915
ENSMUSG00000038861.14	ENSMUSG00000038861	Pi4kb	107650	0.604	0.715	0.728	0.68	0.519	0.508	0.627	0.594	0.645	TUTR	-0.055	0.24	0.915
ENSMUSG00000038612.16	ENSMUSG00000038612	Mcl1	17210	0.889	1	1	0.877	1	0.915	0.86	0.877	1	TUTR	-0.04	0.299	0.915
ENSMUSG00000015749.12	ENSMUSG00000015749	Anp32e	66471	0.934	1	1	1	0.991	1	1	1	1	TUTR	0.015	0.261	0.915
ENSMUSG00000028102.15	ENSMUSG00000028102	Pex11b	18632	0.149	0.134	0.127	0.091	0.127	0.098	0.128	0.097	0.13	TUTR	-0.013	0.312	0.915
ENSMUSG00000027859.10	ENSMUSG00000027859	Ngf	18049	1	1	0.813	1	1	1	1	1	1	TUTR	0.037	0.33	0.915
ENSMUSG00000068823.10	ENSMUSG00000068823	Csde1	229663	0.569	0.545	0.594	0.61	0.669	0.509	0.544	0.557	0.633	TUTR	-0.036	0.228	0.915
ENSMUSG00000004032.10	ENSMUSG00000004032	Gstm5	NA	0.42	0.426	0.452	0.492	0.447	0.473	0.497	0.439	0.446	TUTR	0.017	0.33	0.915
ENSMUSG00000040562.12	ENSMUSG00000040562	Gstm2	14863	1	1	0.599	0.623	0.686	0.621	0.839	0.687	0.565	TUTR	-0.104	0.32	0.915
ENSMUSG00000033400.14	ENSMUSG00000033400	Agl	77559	0.444	0.418	0.478	0.435	0.464	0.477	0.465	0.42	0.497	mixed	0.017	0.317	0.915
ENSMUSG00000039234.11	ENSMUSG00000039234	Sec24d	69608	0.63	0.6	0.582	0.628	0.775	0.643	0.455	0.579	0.671	ALE	-0.056	0.283	0.915
ENSMUSG00000053819.16	ENSMUSG00000053819	Camk2d	108058	0.723	0.642	0.649	0.779	0.785	0.58	0.597	0.717	0.754	mixed	-0.054	0.255	0.915
ENSMUSG00000019232.14	ENSMUSG00000019232	Etnppl	71760	0.385	0.419	0.407	0.433	0.363	0.395	0.364	0.403	0.374	mixed	-0.017	0.24	0.915
ENSMUSG00000028158.14	ENSMUSG00000028158	Mttp	17777	0.717	1	1	0.636	1	0.712	0.643	0.603	1	TUTR	-0.131	0.235	0.915
ENSMUSG00000028187.10	ENSMUSG00000028187	Rpf1	70285	0.637	0.58	0.627	0.687	0.636	0.582	0.633	0.607	0.63	mixed	-0.02	0.305	0.915
ENSMUSG00000039988.14	ENSMUSG00000039988	Ankrd13c	433667	0.595	0.569	0.63	0.718	0.876	0.587	0.586	0.586	0.698	TUTR	-0.064	0.303	0.915
ENSMUSG00000049225.14	ENSMUSG00000049225	Pdp1	381511	0.508	0.549	0.516	0.583	0.609	0.565	0.5	0.511	0.538	TUTR	-0.025	0.288	0.915
ENSMUSG00000055373.8	ENSMUSG00000055373	Fut9	14348	0.967	0.944	0.972	0.938	0.971	0.955	0.955	0.936	0.951	TUTR	-0.009	0.27	0.915
ENSMUSG00000028318.14	ENSMUSG00000028318	Polr1e	64424	0.15	0.166	0.34	0.252	0.179	0.136	0.133	0.151	0.249	mixed	-0.05	0.242	0.915
ENSMUSG00000035601.9	ENSMUSG00000035601	Trmt10b	69934	0.184	0.145	0.205	0.245	0.133	0.169	0.156	0.145	0.175	TUTR	-0.021	0.327	0.915
ENSMUSG00000066151.11	ENSMUSG00000066151	Fkbp15	338355	0.719	0.565	0.628	0.655	0.6	0.724	0.604	0.625	0.734	ALE	0.039	0.311	0.915
ENSMUSG00000039298.16	ENSMUSG00000039298	Cdk5rap2	214444	0.004	0.003	0.003	0.001	0.002	0.004	0.004	0.003	0.002	ALE	0	0.316	0.915
ENSMUSG00000028603.15	ENSMUSG00000028603	Scp2	20280	0.642	0.626	0.627	0.622	0.615	0.598	0.643	0.697	0.634	TUTR	0.017	0.326	0.915
ENSMUSG00000028700.14	ENSMUSG00000028700	Pomgnt1	68273	0.735	0.692	0.603	0.631	0.755	0.594	0.677	0.588	0.718	mixed	-0.039	0.322	0.915
ENSMUSG00000028657.14	ENSMUSG00000028657	Ppt1	19063	0.663	0.693	0.692	0.708	0.701	0.703	0.707	0.688	0.709	ALE	0.011	0.242	0.915
ENSMUSG00000028647.13	ENSMUSG00000028647	Mycbp	56309	0.852	0.892	0.83	0.775	0.795	0.829	0.812	0.775	0.801	ALE	-0.025	0.29	0.915
ENSMUSG00000041530.16	ENSMUSG00000041530	Ago1	236511	0.777	1	1	1	1	0.797	1	0.704	1	TUTR	-0.08	0.287	0.915
ENSMUSG00000028580.15	ENSMUSG00000028580	Pum1	80912	1	1	1	0.984	1	1	0.923	1	1	TUTR	-0.016	0.307	0.915
[truncated: 5,821 more rows]

## Sheet: Ps_12_6
Gene	ensembl_gene_id	mgi_symbol	entrezgene_id	P_6_2	P_6_8	P_6_19	P_6_23	P_6_26	P_12_3	P_12_9	P_12_13	P_12_20	genetype	deltapsi	pval	FDR
[truncated: 6,906 more rows]

[truncated: 9 more sheets: Ps_20_3, Ps_20_6, Ps_20_12, Ts_6_3, Ts_12_3, Ts_12_6, Ts_20_3, Ts_20_6, Ts_20_12]
